# Supplementary material for: Exploring the “gene–metabolite” network of ischemic stroke with blood stasis and toxin syndrome by integrated transcriptomics and metabolomics strategy
Source: Sci Rep. 2024 May 25;14:11947. doi: 10.1038/s41598-024-61633-y (PMC11126742; doi:10.1038/s41598-024-61633-y)
Supplement: Supplementary file 1 — Supplementary Information 1. [file 41598_2024_61633_MOESM1_ESM.xlsx]

## Sheet: neurological deficits
					n	Neurological deficits
				Normal Control Group	15	0
						0
						0
						0
						0
						0
						0
						0
						0
						0
						0
						0
						0
						0
						0
				The Disease Group	14	3
						2
						2
						2
						2
						2
						2		2.07143
						2
						1
						2
						3
						2
						2
						2
				The Disease-Syndrome Group	14	2
						3
						3
						2
						3
						2		2.35714
						3
						2
						3
						3
						1
						2
						2
						2

## Sheet: cerebral ischemic area
		first area	second area	third area	fourth area	fifth area	sixth area	sum	average	infarction 1	infarction 2	infarction 3	infarction 4	infarction 5	infarction 6	sum	average	infarction(%)	Mean infarct area(%)
The Disease Group	1（1）	200000	325000	366000	392000	387000		1670000	1693500	38193	110000	98367		12915		259475	273014	0.161213	0.209376
	1（2）		322000	350000	366000	392000	287000	1717000			78588	112000		57086	38880	286554
	2（1）	205000	298000	368000	431000	412000		1714000	1765500	49406	76768	120000	68858	55157		370189	425775	0.241164
	2（2）		297000	347000	425000	430000	318000	1817000			137000	98969	113000	71555	60837	481361
	3（1）	106000	170000	195000	206000	201000		878000	894000	12372	22342	52038	35016	33326		155094	152892	0.17102
	3（2）		152000	186000	200000	208000	164000	910000			16655	51383	42528	40123		150689
	4（1）	171000	310000	354000	389000	387000		1611000	1654500	23336	135000	132000				290336	228292	0.137983
	4（2）		310000	349000	354000	389000	296000	1698000			54249	112000				166249
	5（1）	119000	175000	211000	247000	243000		995000	1027500	25143	75482	84361	74794	15945		275725	255405	0.248569
	5（2）		171000	204000	246000	248000	191000	1060000			32590	79315	87406	12097	23677	235085
	6（1）	114000	155000	169000	203000	199000		840000	883500	25347	79479	73586	36222	20377		235011	261789	0.296309
	6（2）		158000	185000	207000	204000	173000	927000			56956	83074	68063	59927	20547	288567
The Disease-Syndrome Group	1（1）	200000	328000	402000	440000	417000		1787000	1809000	53102	111000	103000	66660	29086		362848	352729	0.194986	0.213537
	1（2）		310000	380000	408000	417000	316000	1831000			80322	138000	95305	28983		342610
	2（1）	169000	328000	370000	408000	377000		1652000	1685000	26186	73340	46983	19886			166395	178678	0.10604
	2（2）		303000	352000	405000	399000	259000	1718000			34210	73676	83075			190961
	3（1）	228000	336000	370000	406000	402000		1742000	1751500	83514	167000	149000		35559		435073	459280	0.262221
	3（2）		310000	356000	370000	406000	319000	1761000			223000	135000		84358	41128	483486
	4（1）	193000	324000	370000	371000	372000		1630000	1605000	63347	114000	101000		51579		329926	346296	0.215761
	4（2）		300000	368000	370000	371000	171000	1580000			109000	134000		78480	41186	362666
	5（1）	87191	150000	182000	196000	185000		800191	840096	45495	68915	56873	12170	16535		199988	201688	0.240077
	5（2）		154000	183000	197000	187000	159000	880000			65278	83017	55093			203388
	6（1）	94416	165000	199000	207000	203000		868416	894708	23814	64152	77680	52284	29664		247594	234536	0.262136
	6（2）		161000	187000	203000	207000	163000	921000			37683	70859	70801	42134		221477

## Sheet: tail blood flow perfusion
						n	Tail blood flow perfusion(%)
					Normal Control Group	7	51.93
							63.55
							70.46
							42.59
							60.69
							51.87
							38.95
					The Disease Group	7	57.96
							40.79
							44.46
							45.76
							47.15
							43.25
							35.02
					The Disease-Syndrome Group	7	15.9
							21.95
							20.52
							14.11
							13.98
							34.46
							31.43

## Sheet: WBV PV AR
		Whole blood viscosity			Plasma viscosity	Platelet aggregation rate
		low shear rate	median shear rate	high shear rate		maximum aggregation rate	average aggregation rate
Normal Control Group	n=10	10.36	4.9	4.26	1.11	37.9	22.1
		10.4	4.76	4.1	1.13	56.5	52.2
		6.63	3.55	4.78	1.11	30	18.2
		9.73	4.54	3.17	1.13	27.1	23.6
		11	5.03	4.57	1.1	21.4	19.6
		8.4	3.98	3.93	1.14	42.5	38
		9.18	4.53	4.34	1.18	33.5	30.9
		10.01	4.95	3.47	1.14	55.7	32.4
		10.85	5.12	3.98	1.14	40.3	26.9
		9.48	4.72	3.87	1.1	43.6	37.2
The Disease Group	n=10	11.93	5.01	4.23	1.21	77.8	47.6
		10.42	4.93	4.28	1.23	71.5	64
		10	4.54	3.91	1.26	66.8	64.2
		9.19	4.77	3.8	1.31	73.1	50.5
		10.22	5.89	4.13	1.22	47.3	40.8
		13.05	5.26	5.07	1.15	69.1	39.6
		11.77	5.32	4.51	1.19	74.5	51.6
		11.64	6.96	3.57	1.3	48.7	53.9
		16.98	5.25	4.59	1.67	53.5	42.3
		8.73	5.74	5.84	1.27	71.6	48
The Disease-Syndrome Group	n=10	12.72	5.89	5.1	1.41	68.8	57.5
		12.42	5.8	5.02	1.38	69.1	65.7
		15.5	6.77	5.78	1.39	72.8	49.2
		11.7	5.69	4.97	1.53	65.8	61
		11.52	5.83	5.15	1.45	83	82
		9.58	5.04	4.47	1.53	82.2	67.2
		12.62	4.71	4.13	1.35	58.9	50.2
		9.45	5.47	4.65	1.42	63.7	38.2
		12.41	4.79	4.23	1.53	70.2	52.5
		11.49	5.56	4.77	1.38	55.3	61.6

## Sheet: IL-6
				n	OD	IL-6 level
			Normal Control Group	6	0.358	302.111
					0.375	321
					0.378	324.333
					0.377	323.222
					0.367	312.111
					0.389	336.555
			The Disease Group	6	0.571	538.778
					0.711	694.333
					0.317	256.555
					0.892	895.444
					0.62	593.222
					0.45	404.333
			The Disease-Syndrome Group	6	0.562	528.778
					0.869	869.889
					0.685	665.444
					0.657	634.333
					0.593	563.222
					0.585	554.333
						3
						2
						3
						3
						1
						2
						2
						2
