# Supplementary material for: Exploring the “gene–metabolite” network of ischemic stroke with blood stasis and toxin syndrome by integrated transcriptomics and metabolomics strategy
Source: Sci Rep. 2024 May 25;14:11947. doi: 10.1038/s41598-024-61633-y (PMC11126742; doi:10.1038/s41598-024-61633-y)
Supplement: Supplementary file 2 — Supplementary Information 2. [file 41598_2024_61633_MOESM2_ESM.xlsx]

## Sheet: Sheet1
id	baseMean	baseMean_NC	baseMean_DS	foldChange(DS/NC)	log2FoldChange	pval	padj	Chromosome	Start Site	End Site	Direction	Length	Name	GO	KEGG	EC	eggNOG Class	eggNOG	Description	Entrez_geneID	UniProtAC	BP	CC	MF	Pathway
ENSRNOG00000007647	220.244	418.228	22.2602	0.053225	-4.23175	1.19805e-32	1.62284e-29	5	13860021	13877823	-	4735	Oprk1	GO:0004930;GO:0004930;GO:0004930;GO:0004930;GO:0004985;GO:0004985;GO:0004985;GO:0004985;GO:0004985;GO:0005515;GO:0005654;GO:0005829;GO:0005886;GO:0005886;GO:0005886;GO:0005887;GO:0005887;GO:0005887;GO:0005887;GO:0006955;GO:0006955;GO:0007165;GO:0007186;GO:0007186;GO:0007186;GO:0007200;GO:0007218;GO:0007610;GO:0007626;GO:0007626;GO:0009314;GO:0016020;GO:0016021;GO:0016021;GO:0016021;GO:0016021;GO:…	K04214	-	O;T	KOG3656;35998;38GNZ;3BA0R;3D0ND;3J6CH;481K6;48YZK;4PTA3	opioid receptor, kappa 1 [Source:RGD Symbol;Acc:69426]	29335	P34975	GO:0006955//immune response;GO:0006955//immune response;GO:0007165//signal transduction;GO:0007186//G protein-coupled receptor signaling pathway;GO:0007186//G protein-coupled receptor signaling pathway;GO:0007186//G protein-coupled receptor signaling pathway;GO:0007200//phospholipase C-activating G protein-coupled receptor signaling pathway;GO:0007218//neuropeptide signaling pathway;GO:0007610//b…	GO:0005654//nucleoplasm;GO:0005829//cytosol;GO:0005886//plasma membrane;GO:0005886//plasma membrane;GO:0005886//plasma membrane;GO:0005887//integral component of plasma membrane;GO:0005887//integral component of plasma membrane;GO:0005887//integral component of plasma membrane;GO:0005887//integral component of plasma membrane;GO:0016020//membrane;GO:0016021//integral component of membrane;GO:0016…	GO:0004930//G protein-coupled receptor activity;GO:0004930//G protein-coupled receptor activity;GO:0004930//G protein-coupled receptor activity;GO:0004930//G protein-coupled receptor activity;GO:0004985//G protein-coupled opioid receptor activity;GO:0004985//G protein-coupled opioid receptor activity;GO:0004985//G protein-coupled opioid receptor activity;GO:0004985//G protein-coupled opioid recep…	ko04080(Neuroactive ligand-receptor interaction)
ENSRNOG00000013902	185.188	342.279	28.0967	0.0820872	-3.6067	9.10268e-25	5.75411e-22	2	143481430	143523361	-	3104	P2ry12	GO:0001609;GO:0001621;GO:0001973;GO:0004930;GO:0004930;GO:0004930;GO:0005739;GO:0005886;GO:0005886;GO:0005886;GO:0005901;GO:0006930;GO:0006930;GO:0007165;GO:0007186;GO:0007186;GO:0007186;GO:0007186;GO:0007186;GO:0007188;GO:0007193;GO:0007193;GO:0007200;GO:0007596;GO:0007596;GO:0007596;GO:0007599;GO:0008347;GO:0009897;GO:0009925;GO:0010700;GO:0016020;GO:0016021;GO:0016021;GO:0016021;GO:0019722;GO:…	K04298	-	S;T	2QUS2;35K22;39RN4;3BHA5;3CVG7;3J6X3;484US;4919M;4PTN2	purinergic receptor P2Y12 [Source:RGD Symbol;Acc:621681]	64803	Q9EPX4	GO:0001973//G protein-coupled adenosine receptor signaling pathway;GO:0006930//substrate-dependent cell migration, cell extension;GO:0006930//substrate-dependent cell migration, cell extension;GO:0007165//signal transduction;GO:0007186//G protein-coupled receptor signaling pathway;GO:0007186//G protein-coupled receptor signaling pathway;GO:0007186//G protein-coupled receptor signaling pathway;GO:…	GO:0005739//mitochondrion;GO:0005886//plasma membrane;GO:0005886//plasma membrane;GO:0005886//plasma membrane;GO:0005901//caveola;GO:0009897//external side of plasma membrane;GO:0009925//basal plasma membrane;GO:0016020//membrane;GO:0016021//integral component of membrane;GO:0016021//integral component of membrane;GO:0016021//integral component of membrane;GO:0031224//intrinsic component of membr…	GO:0001609//G protein-coupled adenosine receptor activity;GO:0001621//G protein-coupled ADP receptor activity;GO:0004930//G protein-coupled receptor activity;GO:0004930//G protein-coupled receptor activity;GO:0004930//G protein-coupled receptor activity;GO:0045028//G protein-coupled purinergic nucleotide receptor activity;GO:0045028//G protein-coupled purinergic nucleotide receptor activity;GO:00…	ko04611(Platelet activation)
ENSRNOG00000054508	327.438	584.53	70.3459	0.120346	-3.05474	6.35735e-23	3.4446e-20	4	43133912	43711683	+	6832	Foxp2	GO:0003677;GO:0003700;GO:0003700;GO:0006355;GO:0021757;GO:0021758;GO:0021987;GO:0042802;GO:0042803;GO:0043565;GO:0043565;GO:0045892;GO:0000122;GO:0000122;GO:0000978;GO:0000978;GO:0000981;GO:0001221;GO:0001227;GO:0001227;GO:0002053;GO:0003677;GO:0003677;GO:0003700;GO:0003700;GO:0003700;GO:0005575;GO:0005634;GO:0005634;GO:0005634;GO:0006355;GO:0006355;GO:0006357;GO:0007519;GO:0009791;GO:0010467;GO:…	K09409	-	-	-	forkhead box P2 [Source:RGD Symbol;Acc:1559697]	500037	P0CF24	GO:0006355//regulation of transcription, DNA-templated;GO:0021757//caudate nucleus development;GO:0021758//putamen development;GO:0021987//cerebral cortex development;GO:0045892//negative regulation of transcription, DNA-templated;GO:0000122//negative regulation of transcription by RNA polymerase II;GO:0000122//negative regulation of transcription by RNA polymerase II;GO:0002053//positive regulat…	GO:0005575//cellular_component;GO:0005634//nucleus;GO:0005634//nucleus;GO:0005634//nucleus;	GO:0003677//DNA binding;GO:0003700//DNA-binding transcription factor activity;GO:0003700//DNA-binding transcription factor activity;GO:0042802//identical protein binding;GO:0042803//protein homodimerization activity;GO:0043565//sequence-specific DNA binding;GO:0043565//sequence-specific DNA binding;GO:0000978//RNA polymerase II cis-regulatory region sequence-specific DNA binding;GO:0000978//RNA p…	-
ENSRNOG00000004327	76.8927	148.319	5.46636	0.0368554	-4.76198	3.68019e-21	1.5172e-18	14	86378685	86469208	-	5412	Ddc	GO:0003824;GO:0003824;GO:0004058;GO:0004058;GO:0004058;GO:0004058;GO:0004058;GO:0005515;GO:0005737;GO:0005737;GO:0005737;GO:0006520;GO:0006520;GO:0006584;GO:0007623;GO:0008021;GO:0009636;GO:0009636;GO:0010259;GO:0015842;GO:0016597;GO:0016829;GO:0016830;GO:0016830;GO:0016831;GO:0016831;GO:0016831;GO:0016831;GO:0019752;GO:0019752;GO:0019899;GO:0019899;GO:0019904;GO:0030170;GO:0030170;GO:0030170;GO:…	K01593	-	E	KOG0628;35FNB;38EZZ;3B9Z3;3CSPZ;3JF3M;481AM;48Y66;4PY7U	dopa decarboxylase [Source:RGD Symbol;Acc:2494]	24311	P14173	GO:0006520//cellular amino acid metabolic process;GO:0006520//cellular amino acid metabolic process;GO:0006584//catecholamine metabolic process;GO:0007623//circadian rhythm;GO:0009636//response to toxic substance;GO:0009636//response to toxic substance;GO:0010259//multicellular organism aging;GO:0015842//aminergic neurotransmitter loading into synaptic vesicle;GO:0019752//carboxylic acid metaboli…	GO:0005737//cytoplasm;GO:0005737//cytoplasm;GO:0005737//cytoplasm;GO:0008021//synaptic vesicle;GO:0030424//axon;GO:0043025//neuronal cell body;GO:0005737//cytoplasm;GO:0005737//cytoplasm;GO:0008021//synaptic vesicle;GO:0030424//axon;GO:0043025//neuronal cell body;	GO:0003824//catalytic activity;GO:0003824//catalytic activity;GO:0004058//aromatic-L-amino-acid decarboxylase activity;GO:0004058//aromatic-L-amino-acid decarboxylase activity;GO:0004058//aromatic-L-amino-acid decarboxylase activity;GO:0004058//aromatic-L-amino-acid decarboxylase activity;GO:0004058//aromatic-L-amino-acid decarboxylase activity;GO:0005515//protein binding;GO:0016597//amino acid b…	ko05034(Alcoholism);ko05031(Amphetamine addiction);ko05030(Cocaine addiction);ko04728(Dopaminergic synapse);ko04726(Serotonergic synapse);ko00380(Tryptophan metabolism);ko00360(Phenylalanine metabolism);ko00350(Tyrosine metabolism)
ENSRNOG00000002365	759.853	1296.71	222.998	0.171973	-2.53975	3.31857e-20	1.25867e-17	X	72486381	72492363	-	1595	Itm2a	GO:0001540;GO:0002317;GO:0002317;GO:0005794;GO:0005886;GO:0005886;GO:0016020;GO:0016021;GO:0042985;	K18241	-	S	KOG4681;358YM;38Q6P;3B9CR;3CYVP;3JD61;480UU;48VA6;4Q0TU	integral membrane protein 2A [Source:RGD Symbol;Acc:1559423]	317218	Q4KLJ2	GO:0002317//plasma cell differentiation;GO:0002317//plasma cell differentiation;GO:0042985//negative regulation of amyloid precursor protein biosynthetic process;	GO:0005794//Golgi apparatus;GO:0005886//plasma membrane;GO:0005886//plasma membrane;GO:0016020//membrane;GO:0016021//integral component of membrane;	GO:0001540//amyloid-beta binding;	-
ENSRNOG00000029756	94.1124	175.747	12.4779	0.070999	-3.81606	6.7887e-20	2.42907e-17	2	143470425	143473434	-	2568	P2ry13	GO:0004930;GO:0004930;GO:0004930;GO:0005783;GO:0005783;GO:0005886;GO:0007165;GO:0007186;GO:0007186;GO:0007186;GO:0007186;GO:0007194;GO:0007194;GO:0016020;GO:0016021;GO:0016021;GO:0016021;GO:0035589;GO:0045028;GO:0045028;GO:0045028;GO:0045028;GO:0071407;GO:0071407;	K08388	-	S;T	2QUS2;35JPK;39RN4;3BHA5;3CVG7;3J41E;484US;4919M;4Q00W	purinergic receptor P2Y13 [Source:RGD Symbol;Acc:1302941]	310444	Q6GUG4	GO:0007165//signal transduction;GO:0007186//G protein-coupled receptor signaling pathway;GO:0007186//G protein-coupled receptor signaling pathway;GO:0007186//G protein-coupled receptor signaling pathway;GO:0007186//G protein-coupled receptor signaling pathway;GO:0007194//negative regulation of adenylate cyclase activity;GO:0007194//negative regulation of adenylate cyclase activity;GO:0035589//G p…	GO:0005783//endoplasmic reticulum;GO:0005783//endoplasmic reticulum;GO:0005886//plasma membrane;GO:0016020//membrane;GO:0016021//integral component of membrane;GO:0016021//integral component of membrane;GO:0016021//integral component of membrane;	GO:0004930//G protein-coupled receptor activity;GO:0004930//G protein-coupled receptor activity;GO:0004930//G protein-coupled receptor activity;GO:0045028//G protein-coupled purinergic nucleotide receptor activity;GO:0045028//G protein-coupled purinergic nucleotide receptor activity;GO:0045028//G protein-coupled purinergic nucleotide receptor activity;GO:0045028//G protein-coupled purinergic nucl…	ko04080(Neuroactive ligand-receptor interaction)
ENSRNOG00000006410	1646.96	2884.25	409.676	0.142039	-2.81564	1.91981e-19	6.61949e-17	6	95051537	95061578	+	7339	Akap5	GO:0005516;GO:0005886;GO:0008179;GO:0045762;GO:0005516;GO:0005516;GO:0005516;GO:0005886;GO:0005886;GO:0008179;GO:0008179;GO:0016020;GO:0045762;GO:0045762;GO:0110165;	K16522	-	S;T	2S1NI;35J8S;39XRS;3BM4I;3D2PE;3J5U8;4895Q;495MZ;4PTEH	A-kinase anchoring protein 5 [Source:RGD Symbol;Acc:620829]	171026	F1LPP6	GO:0045762//positive regulation of adenylate cyclase activity;GO:0045762//positive regulation of adenylate cyclase activity;GO:0045762//positive regulation of adenylate cyclase activity;	GO:0005886//plasma membrane;GO:0005886//plasma membrane;GO:0005886//plasma membrane;GO:0016020//membrane;GO:0110165//cellular anatomical entity;	GO:0005516//calmodulin binding;GO:0008179//adenylate cyclase binding;GO:0005516//calmodulin binding;GO:0005516//calmodulin binding;GO:0005516//calmodulin binding;GO:0008179//adenylate cyclase binding;GO:0008179//adenylate cyclase binding;	-
ENSRNOG00000009967	747.661	1281.17	214.151	0.167153	-2.58076	6.24834e-19	2.00836e-16	6	25928055	26024631	+	7262	Otof	GO:0005509;GO:0005509;GO:0016020;GO:0016021;GO:0016021;GO:0016021;GO:0016079;GO:0016079;GO:0046872;GO:0098793;GO:0005509;GO:0016021;GO:0016079;GO:0000139;GO:0005509;GO:0005509;GO:0005509;GO:0005509;GO:0005509;GO:0005515;GO:0005737;GO:0005783;GO:0005783;GO:0005789;GO:0005794;GO:0005886;GO:0005886;GO:0007009;GO:0007605;GO:0016020;GO:0016021;GO:0016021;GO:0016021;GO:0016079;GO:0016079;GO:0016079;GO:…	K19949	-	S;M	KOG1326;35BA2;38D4M;3BBII;3CUEE;3JDTW;481ZS;496F7;4PYDX	otoferlin [Source:RGD Symbol;Acc:620646]	84573	A0A0G2K867	GO:0016079//synaptic vesicle exocytosis;GO:0016079//synaptic vesicle exocytosis;GO:0016079//synaptic vesicle exocytosis;GO:0007009//plasma membrane organization;GO:0007605//sensory perception of sound;GO:0016079//synaptic vesicle exocytosis;GO:0016079//synaptic vesicle exocytosis;GO:0016079//synaptic vesicle exocytosis;GO:0016079//synaptic vesicle exocytosis;GO:0016082//synaptic vesicle priming;G…	GO:0016020//membrane;GO:0016021//integral component of membrane;GO:0016021//integral component of membrane;GO:0016021//integral component of membrane;GO:0098793//presynapse;GO:0016021//integral component of membrane;GO:0000139//Golgi membrane;GO:0005737//cytoplasm;GO:0005783//endoplasmic reticulum;GO:0005783//endoplasmic reticulum;GO:0005789//endoplasmic reticulum membrane;GO:0005794//Golgi appar…	GO:0005509//calcium ion binding;GO:0005509//calcium ion binding;GO:0046872//metal ion binding;GO:0005509//calcium ion binding;GO:0005509//calcium ion binding;GO:0005509//calcium ion binding;GO:0005509//calcium ion binding;GO:0005509//calcium ion binding;GO:0005509//calcium ion binding;GO:0005515//protein binding;GO:0035612//AP-2 adaptor complex binding;GO:0035612//AP-2 adaptor complex binding;GO:…	-
ENSRNOG00000000699	406.165	696.059	116.271	0.167042	-2.58172	2.08011e-18	6.57452e-16	12	42796580	42812585	+	6402	Selplg	GO:0001931;GO:0005886;GO:0005886;GO:0016020;GO:0016021;GO:0030097;GO:0044853;GO:0050900;GO:0050901;GO:0050901;GO:0050902;GO:0071354;	-	-	S;J;T	KOG4818;35UFD;39WYS;3BIUX;3DI8Y;3J4TW;48RAT;49MWF;4PXCH	selectin P ligand [Source:RGD Symbol;Acc:1307971]	-	-	GO:0030097//hemopoiesis;GO:0050900//leukocyte migration;GO:0050901//leukocyte tethering or rolling;GO:0050901//leukocyte tethering or rolling;GO:0050902//leukocyte adhesive activation;GO:0071354//cellular response to interleukin-6;	GO:0001931//uropod;GO:0005886//plasma membrane;GO:0005886//plasma membrane;GO:0016020//membrane;GO:0016021//integral component of membrane;GO:0044853//plasma membrane raft;	-	-
ENSRNOG00000039759	123.416	223.941	22.8915	0.102221	-3.29023	2.62627e-18	8.03301e-16	X	9104565	9148601	-	3327	Gpr34	GO:0004930;GO:0004930;GO:0004930;GO:0007165;GO:0007186;GO:0007186;GO:0007186;GO:0007186;GO:0016020;GO:0016021;GO:0016021;GO:0016021;GO:0035589;GO:0045028;GO:0004930;GO:0004930;GO:0004930;GO:0007165;GO:0007186;GO:0007186;GO:0007186;GO:0007186;GO:0016020;GO:0016021;GO:0016021;GO:0016021;GO:0035589;GO:0045028;GO:0004930;GO:0004930;GO:0004930;GO:0007165;GO:0007186;GO:0007186;GO:0007186;GO:0007186;GO:…	K08383	-	S;T	2QT81;35DXH;39SU3;3BAMA;3CXX8;3JBFQ;486PA;491UE;4PV30	G protein-coupled receptor 34 [Source:MGI Symbol;Acc:MGI:1346334]	554353	Q6XCE7	GO:0007165//signal transduction;GO:0007186//G protein-coupled receptor signaling pathway;GO:0007186//G protein-coupled receptor signaling pathway;GO:0007186//G protein-coupled receptor signaling pathway;GO:0007186//G protein-coupled receptor signaling pathway;GO:0035589//G protein-coupled purinergic nucleotide receptor signaling pathway;GO:0007165//signal transduction;GO:0007186//G protein-couple…	GO:0016020//membrane;GO:0016021//integral component of membrane;GO:0016021//integral component of membrane;GO:0016021//integral component of membrane;GO:0016020//membrane;GO:0016021//integral component of membrane;GO:0016021//integral component of membrane;GO:0016021//integral component of membrane;GO:0016020//membrane;GO:0016021//integral component of membrane;GO:0016021//integral component of m…	GO:0004930//G protein-coupled receptor activity;GO:0004930//G protein-coupled receptor activity;GO:0004930//G protein-coupled receptor activity;GO:0045028//G protein-coupled purinergic nucleotide receptor activity;GO:0004930//G protein-coupled receptor activity;GO:0004930//G protein-coupled receptor activity;GO:0004930//G protein-coupled receptor activity;GO:0045028//G protein-coupled purinergic …	-
ENSRNOG00000008203	2979.98	4868.6	1091.35	0.224162	-2.15739	7.81038e-17	2.11594e-14	15	11574231	11900243	-	1881	Synpr	GO:0008021;GO:0016020;GO:0008021;GO:0008021;GO:0016020;GO:0016020;GO:0016020;GO:0016021;GO:0030054;GO:0030285;GO:0030672;GO:0030672;GO:0030672;GO:0031410;GO:0043005;GO:0045202;GO:0008021;GO:0008021;GO:0016020;GO:0016020;GO:0016020;GO:0016021;	-	-	S;W	2QT4W;35CTK;39RJU;3BA0E;3D1SX;3J7HM;483DA;48VPX;4Q8HK	synaptoporin [Source:RGD Symbol;Acc:708366]	-	-	-	GO:0008021//synaptic vesicle;GO:0016020//membrane;GO:0008021//synaptic vesicle;GO:0008021//synaptic vesicle;GO:0016020//membrane;GO:0016020//membrane;GO:0016020//membrane;GO:0016021//integral component of membrane;GO:0030054//cell junction;GO:0030285//integral component of synaptic vesicle membrane;GO:0030672//synaptic vesicle membrane;GO:0030672//synaptic vesicle membrane;GO:0030672//synaptic ve…	-	-
ENSRNOG00000009533	910.947	1550.12	271.774	0.175324	-2.5119	1.23763e-16	3.3057e-14	2	243615872	243715317	+	5239	Erich3	-	-	-	S	2QVG1;35D2U;38GGB;3B9IV;3CYPF;3J7TK;483D0;494TC;4PZ3Z	glutamate-rich 3 [Source:RGD Symbol;Acc:1593279]	-	-	-	-	-	-
ENSRNOG00000013850	117.768	214.719	20.8176	0.0969531	-3.36657	1.29596e-16	3.41341e-14	5	165522234	165523001	+	592	Hes5	GO:0000122;GO:0000122;GO:0000122;GO:0000122;GO:0000978;GO:0000981;GO:0001227;GO:0001227;GO:0001227;GO:0003677;GO:0003677;GO:0003677;GO:0003682;GO:0003690;GO:0005634;GO:0006355;GO:0006355;GO:0006357;GO:0007155;GO:0007155;GO:0007155;GO:0007219;GO:0007219;GO:0007219;GO:0007219;GO:0007224;GO:0007224;GO:0007224;GO:0007399;GO:0007420;GO:0007420;GO:0007420;GO:0008284;GO:0008284;GO:0008284;GO:0009952;GO:…	K06055	-	K	2S6S1;35N8X;39ZKH;3BPDX;3D7PR;3J1Z6;48CYJ;48Y0N;4PZVY	hes family bHLH transcription factor 5 [Source:RGD Symbol;Acc:621340]	79225	Q03062	GO:0000122//negative regulation of transcription by RNA polymerase II;GO:0000122//negative regulation of transcription by RNA polymerase II;GO:0000122//negative regulation of transcription by RNA polymerase II;GO:0000122//negative regulation of transcription by RNA polymerase II;GO:0006355//regulation of transcription, DNA-templated;GO:0006355//regulation of transcription, DNA-templated;GO:000635…	GO:0005634//nucleus;	GO:0000978//RNA polymerase II cis-regulatory region sequence-specific DNA binding;GO:0000981//DNA-binding transcription factor activity, RNA polymerase II-specific;GO:0001227//DNA-binding transcription repressor activity, RNA polymerase II-specific;GO:0001227//DNA-binding transcription repressor activity, RNA polymerase II-specific;GO:0001227//DNA-binding transcription repressor activity, RNA pol…	ko05224(Breast cancer);ko05200(Pathways in cancer);ko05165(Human papillomavirus infection);ko04330(Notch signaling pathway)
ENSRNOG00000015972	85.4491	156.502	14.3965	0.0919893	-3.44239	3.14749e-16	8.06609e-14	1	101087341	101187555	+	7906	Ano5	GO:0005229;GO:0005886;GO:0006821;GO:0031982;GO:0046983;GO:0003674;GO:0005229;GO:0005575;GO:0005886;GO:0005886;GO:0006821;GO:0008150;GO:0016020;GO:0016021;GO:0031982;GO:0046983;GO:0046983;GO:1902476;GO:0003674;GO:0005229;GO:0005254;GO:0005575;GO:0005886;GO:0005886;GO:0005886;GO:0006821;GO:0008150;GO:0016020;GO:0016021;GO:0031982;GO:0046983;GO:0046983;GO:0055085;GO:1902476;	-	-	S;U	KOG2514;35997;38BGH;3B9GR;3CS29;3JF3U;481C4;4911K;4PUHP	anoctamin 5 [Source:RGD Symbol;Acc:1564265]	-	-	GO:0006821//chloride transport;GO:0006821//chloride transport;GO:0008150//biological_process;GO:1902476//chloride transmembrane transport;GO:0006821//chloride transport;GO:0008150//biological_process;GO:0055085//transmembrane transport;GO:1902476//chloride transmembrane transport;	GO:0005886//plasma membrane;GO:0031982//vesicle;GO:0005575//cellular_component;GO:0005886//plasma membrane;GO:0005886//plasma membrane;GO:0016020//membrane;GO:0016021//integral component of membrane;GO:0031982//vesicle;GO:0005575//cellular_component;GO:0005886//plasma membrane;GO:0005886//plasma membrane;GO:0005886//plasma membrane;GO:0016020//membrane;GO:0016021//integral component of membrane;G…	GO:0005229//intracellular calcium activated chloride channel activity;GO:0046983//protein dimerization activity;GO:0003674//molecular_function;GO:0005229//intracellular calcium activated chloride channel activity;GO:0046983//protein dimerization activity;GO:0046983//protein dimerization activity;GO:0003674//molecular_function;GO:0005229//intracellular calcium activated chloride channel activity;G…	-
ENSRNOG00000027463	405.352	677.572	133.131	0.196482	-2.34753	3.49475e-16	8.74038e-14	14	18231165	18435556	+	4496	Adamts3	GO:0001701;GO:0004175;GO:0004222;GO:0005615;GO:0006508;GO:0008233;GO:0008237;GO:0010573;GO:0016485;GO:0016485;GO:0030198;GO:0032964;GO:1900748;GO:0004222;GO:0006508;GO:0008237;GO:0030198;GO:0001701;GO:0004175;GO:0004222;GO:0004222;GO:0004222;GO:0005576;GO:0005615;GO:0006508;GO:0006508;GO:0006508;GO:0007229;GO:0008233;GO:0008233;GO:0008237;GO:0008237;GO:0008237;GO:0010573;GO:0016485;GO:0016787;GO:…	K08619	EC:3.4.24.-	O	KOG3538;35H1K;38C1H;3BBKH;3CY4X;3J811;481BH;48V6X;4PYSX	ADAM metallopeptidase with thrombospondin type 1, motif 3 [Source:RGD Symbol;Acc:1310750]	305253	D4AD55	GO:0001701//in utero embryonic development;GO:0006508//proteolysis;GO:0010573//vascular endothelial growth factor production;GO:0016485//protein processing;GO:0016485//protein processing;GO:0030198//extracellular matrix organization;GO:0032964//collagen biosynthetic process;GO:1900748//positive regulation of vascular endothelial growth factor signaling pathway;GO:0006508//proteolysis;GO:0030198//…	GO:0005615//extracellular space;GO:0005576//extracellular region;GO:0005615//extracellular space;GO:0031012//extracellular matrix;	GO:0004175//endopeptidase activity;GO:0004222//metalloendopeptidase activity;GO:0008233//peptidase activity;GO:0008237//metallopeptidase activity;GO:0004222//metalloendopeptidase activity;GO:0008237//metallopeptidase activity;GO:0004175//endopeptidase activity;GO:0004222//metalloendopeptidase activity;GO:0004222//metalloendopeptidase activity;GO:0004222//metalloendopeptidase activity;GO:0008233//…	-
ENSRNOG00000023657	443.65	824.698	62.6011	0.0759079	-3.71961	4.36374e-16	1.07473e-13	4	88563607	88657429	-	12216	Gprin3	GO:0005886;GO:0031175;GO:0005886;GO:0031175;	-	-	S	2QTMW;35NPS;39RPU;3BBH5;3D2GN;3J8AR;4884U;48XWF;4Q27G	GPRIN family member 3 [Source:RGD Symbol;Acc:1565690]	502784	-	GO:0031175//neuron projection development;GO:0031175//neuron projection development;	GO:0005886//plasma membrane;GO:0005886//plasma membrane;	-	-
ENSRNOG00000016429	2203.08	3676.42	729.749	0.198494	-2.33283	6.97228e-16	1.59304e-13	1	141312368	141882274	+	5755	Grm5	GO:0001639;GO:0001639;GO:0001640;GO:0001932;GO:0001932;GO:0002029;GO:0004930;GO:0004930;GO:0004930;GO:0004930;GO:0004930;GO:0005515;GO:0005515;GO:0005515;GO:0005515;GO:0005516;GO:0005737;GO:0005737;GO:0005886;GO:0005886;GO:0005886;GO:0005887;GO:0005887;GO:0005887;GO:0005887;GO:0006355;GO:0006448;GO:0006448;GO:0006468;GO:0007165;GO:0007186;GO:0007186;GO:0007186;GO:0007196;GO:0007200;GO:0007205;GO:…	K04604	-	M;T	KOG1056;35PEY;38C5P;3B9DN;3CU4N;3J5TS;480Z6;48X9Q;4Q2P4	glutamate metabotropic receptor 5 [Source:RGD Symbol;Acc:2746]	24418	P31424	GO:0001932//regulation of protein phosphorylation;GO:0001932//regulation of protein phosphorylation;GO:0002029//desensitization of G protein-coupled receptor signaling pathway;GO:0006355//regulation of transcription, DNA-templated;GO:0006448//regulation of translational elongation;GO:0006448//regulation of translational elongation;GO:0006468//protein phosphorylation;GO:0007165//signal transductio…	GO:0005737//cytoplasm;GO:0005737//cytoplasm;GO:0005886//plasma membrane;GO:0005886//plasma membrane;GO:0005886//plasma membrane;GO:0005887//integral component of plasma membrane;GO:0005887//integral component of plasma membrane;GO:0005887//integral component of plasma membrane;GO:0005887//integral component of plasma membrane;GO:0014069//postsynaptic density;GO:0016020//membrane;GO:0016020//membr…	GO:0001639//PLC activating G protein-coupled glutamate receptor activity;GO:0001639//PLC activating G protein-coupled glutamate receptor activity;GO:0001640//adenylate cyclase inhibiting G protein-coupled glutamate receptor activity;GO:0004930//G protein-coupled receptor activity;GO:0004930//G protein-coupled receptor activity;GO:0004930//G protein-coupled receptor activity;GO:0004930//G protein-…	ko05022(Pathways of neurodegeneration - multiple diseases);ko05016(Huntington disease);ko05010(Alzheimer disease);ko04724(Glutamatergic synapse);ko04723(Retrograde endocannabinoid signaling);ko04720(Long-term potentiation);ko04540(Gap junction);ko04080(Neuroactive ligand-receptor interaction);ko04072(Phospholipase D signaling pathway);ko04020(Calcium signaling pathway)
ENSRNOG00000003109	180.897	311.933	49.8623	0.15985	-2.64521	9.77443e-16	2.18073e-13	10	99826132	99832624	-	2749	Btbd17	GO:0005515;	K24808	-	S;K	KOG2075;35G0J;39GDW;3BD4K;3CZCJ;3J3P9;4862M;48VCM;4PWS6	BTB domain containing 17 [Source:RGD Symbol;Acc:1563331]	303660	D4A8L9	-	-	GO:0005515//protein binding;	-
ENSRNOG00000015538	398.528	660.148	136.908	0.207389	-2.26959	3.66586e-15	7.39765e-13	7	122263032	122311642	-	5518	Abcd2	GO:0000038;GO:0005524;GO:0005777;GO:0006635;GO:0016021;GO:0055085;GO:0140359;	K05676	-	O;I;G	KOG0064;35DG2;38B9E;3BFDE;3CWQW;3J8XC;4807E;48X1Y;4PW2F	ATP binding cassette subfamily D member 2 [Source:RGD Symbol;Acc:69244]	84356	Q9QY44	GO:0000038//very long-chain fatty acid metabolic process;GO:0006635//fatty acid beta-oxidation;GO:0055085//transmembrane transport;	GO:0005777//peroxisome;GO:0016021//integral component of membrane;	GO:0005524//ATP binding;GO:0140359//ABC-type transporter activity;	ko04146(Peroxisome);ko02010(ABC transporters)
ENSRNOG00000004731	1390.46	2444.3	336.614	0.137714	-2.86026	5.94773e-15	1.16281e-12	3	97238354	97550154	-	3363	Ano3	GO:0003674;GO:0005229;GO:0005254;GO:0005575;GO:0005886;GO:0005886;GO:0016020;GO:0016021;GO:0016048;GO:0017128;GO:0017128;GO:0046983;GO:0046983;GO:0050982;GO:0051649;GO:0055085;GO:0061588;GO:0061588;GO:0061590;GO:0061590;GO:0061591;GO:0061591;GO:1902476;	K19498	-	S;U	KOG2514;35C0I;38BGH;3B9GR;3CS29;3J382;4805W;493GT;4Q4ZV	anoctamin 3 [Source:RGD Symbol;Acc:1308873]	311287	-	GO:0016048//detection of temperature stimulus;GO:0050982//detection of mechanical stimulus;GO:0051649//establishment of localization in cell;GO:0055085//transmembrane transport;GO:0061588//calcium activated phospholipid scrambling;GO:0061588//calcium activated phospholipid scrambling;GO:0061590//calcium activated phosphatidylcholine scrambling;GO:0061590//calcium activated phosphatidylcholine scr…	GO:0005575//cellular_component;GO:0005886//plasma membrane;GO:0005886//plasma membrane;GO:0016020//membrane;GO:0016021//integral component of membrane;	GO:0003674//molecular_function;GO:0005229//intracellular calcium activated chloride channel activity;GO:0005254//chloride channel activity;GO:0017128//phospholipid scramblase activity;GO:0017128//phospholipid scramblase activity;GO:0046983//protein dimerization activity;GO:0046983//protein dimerization activity;	-
ENSRNOG00000058938	6817.53	10798.3	2836.75	0.262703	-1.92849	2.18249e-14	3.94178e-12	8	108626821	108641169	+	3655	Camkv	GO:0004672;GO:0004672;GO:0005524;GO:0005524;GO:0006468;GO:0006468;GO:0098978;GO:0099159;GO:0004672;GO:0005524;GO:0006468;	K08812	EC:2.7.11.-	-	-	CaM kinase-like vesicle-associated [Source:RGD Symbol;Acc:621488]	79011	Q63092	GO:0006468//protein phosphorylation;GO:0006468//protein phosphorylation;GO:0099159//regulation of modification of postsynaptic structure;GO:0006468//protein phosphorylation;	GO:0098978//glutamatergic synapse;	GO:0004672//protein kinase activity;GO:0004672//protein kinase activity;GO:0005524//ATP binding;GO:0005524//ATP binding;GO:0004672//protein kinase activity;GO:0005524//ATP binding;	-
ENSRNOG00000004437	241.656	407.24	76.0714	0.186798	-2.42045	2.21955e-14	3.97091e-12	10	95373204	95488293	+	1961	Map2k6	GO:0000165;GO:0000165;GO:0000165;GO:0000165;GO:0000166;GO:0001649;GO:0001649;GO:0001934;GO:0002931;GO:0004672;GO:0004672;GO:0004674;GO:0004708;GO:0004708;GO:0004708;GO:0004708;GO:0005524;GO:0005524;GO:0005524;GO:0005575;GO:0005654;GO:0005829;GO:0005829;GO:0006468;GO:0006468;GO:0006468;GO:0006468;GO:0006915;GO:0009410;GO:0016301;GO:0016310;GO:0019211;GO:0019211;GO:0019901;GO:0019901;GO:0022602;GO:…	K04433	EC:2.7.12.2	H;T	KOG0984;35BS4;38E69;3B98G;3CSPM;3JA8M;485SW;490ED;4Q2SA	mitogen-activated protein kinase kinase 6 [Source:RGD Symbol;Acc:620666]	114495	Q925D6	GO:0000165//MAPK cascade;GO:0000165//MAPK cascade;GO:0000165//MAPK cascade;GO:0000165//MAPK cascade;GO:0001649//osteoblast differentiation;GO:0001649//osteoblast differentiation;GO:0001934//positive regulation of protein phosphorylation;GO:0002931//response to ischemia;GO:0006468//protein phosphorylation;GO:0006468//protein phosphorylation;GO:0006468//protein phosphorylation;GO:0006468//protein p…	GO:0005575//cellular_component;GO:0005654//nucleoplasm;GO:0005829//cytosol;GO:0005829//cytosol;	GO:0000166//nucleotide binding;GO:0004672//protein kinase activity;GO:0004672//protein kinase activity;GO:0004674//protein serine/threonine kinase activity;GO:0004708//MAP kinase kinase activity;GO:0004708//MAP kinase kinase activity;GO:0004708//MAP kinase kinase activity;GO:0004708//MAP kinase kinase activity;GO:0005524//ATP binding;GO:0005524//ATP binding;GO:0005524//ATP binding;GO:0016301//kin…	ko05418(Fluid shear stress and atherosclerosis);ko05417(Lipid and atherosclerosis);ko05235(PD-L1 expression and PD-1 checkpoint pathway in cancer);ko05170(Human immunodeficiency virus 1 infection);ko05169(Epstein-Barr virus infection);ko05167(Kaposi sarcoma-associated herpesvirus infection);ko05163(Human cytomegalovirus infection);ko05161(Hepatitis B);ko05145(Toxoplasmosis);ko05135(Yersinia infec…
ENSRNOG00000047493	584.444	945.821	223.067	0.235845	-2.08409	1.2924e-13	2.07704e-11	4	174710004	175254573	-	6845	Slco1a4	GO:0005515;GO:0016020;GO:0022857;GO:0055085;GO:0005515;GO:0016020;GO:0022857;GO:0055085;GO:0005515;GO:0016020;GO:0022857;GO:0055085;GO:0005515;GO:0005886;GO:0005887;GO:0006811;GO:0006820;GO:0008514;GO:0009925;GO:0010468;GO:0015125;GO:0015125;GO:0015347;GO:0015721;GO:0015721;GO:0016020;GO:0016020;GO:0016020;GO:0016020;GO:0016021;GO:0022857;GO:0022857;GO:0038183;GO:0043252;GO:0043252;GO:0055085;GO:…	K03460	-	Q;P	KOG3626;35HGS;38FGX;3BKHD;3D0X4;3JB31;47ZM1;492QS;4PUJQ;KOG3626;35HGS;38FGX;3BKHD;3D0X4;3JB31;47ZM1;492QS;4PUJQ;KOG3626;35HGS;38FGX;3BKHD;3D0X4;3JB31;47ZM1;492QS;4PUJQ	solute carrier organic anion transporter family, member 1a4 [Source:RGD Symbol;Acc:621389]	170698	O35913	GO:0055085//transmembrane transport;GO:0055085//transmembrane transport;GO:0055085//transmembrane transport;GO:0006811//ion transport;GO:0006820//anion transport;GO:0010468//regulation of gene expression;GO:0015721//bile acid and bile salt transport;GO:0015721//bile acid and bile salt transport;GO:0038183//bile acid signaling pathway;GO:0043252//sodium-independent organic anion transport;GO:00432…	GO:0016020//membrane;GO:0016020//membrane;GO:0016020//membrane;GO:0005886//plasma membrane;GO:0005887//integral component of plasma membrane;GO:0009925//basal plasma membrane;GO:0016020//membrane;GO:0016020//membrane;GO:0016020//membrane;GO:0016020//membrane;GO:0016021//integral component of membrane;GO:0005886//plasma membrane;GO:0005887//integral component of plasma membrane;GO:0005887//integra…	GO:0005515//protein binding;GO:0022857//transmembrane transporter activity;GO:0005515//protein binding;GO:0022857//transmembrane transporter activity;GO:0005515//protein binding;GO:0022857//transmembrane transporter activity;GO:0005515//protein binding;GO:0008514//organic anion transmembrane transporter activity;GO:0015125//bile acid transmembrane transporter activity;GO:0015125//bile acid transm…	ko04976(Bile secretion)
ENSRNOG00000012302	1934.66	3529.35	339.978	0.0963289	-3.37589	1.96336e-13	3.0519e-11	2	167418640	167481671	-	4560	Gucy1a1	GO:0004383;GO:0004383;GO:0004383;GO:0004383;GO:0005525;GO:0005737;GO:0005829;GO:0006182;GO:0006182;GO:0006182;GO:0006182;GO:0007263;GO:0008074;GO:0008217;GO:0009190;GO:0009190;GO:0010750;GO:0016829;GO:0016849;GO:0016849;GO:0020037;GO:0020037;GO:0035556;GO:0035556;GO:0060087;GO:0098925;GO:0098978;GO:0098982;	K12318	EC:4.6.1.2	F;T	KOG4171;35E6M;38EUI;3BDHG;3CUDI;3J9NJ;486GD;491PS;4Q00C	guanylate cyclase 1 soluble subunit alpha 1 [Source:RGD Symbol;Acc:68436]	497757	Q5U330	GO:0006182//cGMP biosynthetic process;GO:0006182//cGMP biosynthetic process;GO:0006182//cGMP biosynthetic process;GO:0006182//cGMP biosynthetic process;GO:0007263//nitric oxide mediated signal transduction;GO:0008217//regulation of blood pressure;GO:0009190//cyclic nucleotide biosynthetic process;GO:0009190//cyclic nucleotide biosynthetic process;GO:0010750//positive regulation of nitric oxide me…	GO:0005737//cytoplasm;GO:0005829//cytosol;GO:0008074//guanylate cyclase complex, soluble;GO:0098978//glutamatergic synapse;GO:0098982//GABA-ergic synapse;	GO:0004383//guanylate cyclase activity;GO:0004383//guanylate cyclase activity;GO:0004383//guanylate cyclase activity;GO:0004383//guanylate cyclase activity;GO:0005525//GTP binding;GO:0016829//lyase activity;GO:0016849//phosphorus-oxygen lyase activity;GO:0016849//phosphorus-oxygen lyase activity;GO:0020037//heme binding;GO:0020037//heme binding;	ko04970(Salivary secretion);ko04924(Renin secretion);ko04921(Oxytocin signaling pathway);ko04730(Long-term depression);ko04713(Circadian entrainment);ko04611(Platelet activation);ko04540(Gap junction);ko04270(Vascular smooth muscle contraction);ko04022(cGMP-PKG signaling pathway);ko00230(Purine metabolism)
ENSRNOG00000069579	2171.31	3413.42	929.201	0.27222	-1.87716	6.27397e-13	9.22322e-11	3	76857735	76874139	+	3009	C1qtnf4	GO:0005515;GO:0005576;GO:0005615;GO:0005615;GO:0005615;GO:0032755;GO:0032755;GO:0032760;GO:0032760;GO:0070105;GO:0070105;GO:1901224;GO:1901224;	-	-	-	-	C1q and TNF related 4 [Source:RGD Symbol;Acc:1311006]	-	-	GO:0032755//positive regulation of interleukin-6 production;GO:0032755//positive regulation of interleukin-6 production;GO:0032760//positive regulation of tumor necrosis factor production;GO:0032760//positive regulation of tumor necrosis factor production;GO:0070105//positive regulation of interleukin-6-mediated signaling pathway;GO:0070105//positive regulation of interleukin-6-mediated signaling…	GO:0005576//extracellular region;GO:0005615//extracellular space;GO:0005615//extracellular space;GO:0005615//extracellular space;	GO:0005515//protein binding;	-
ENSRNOG00000006962	2310.27	3755.26	865.284	0.230419	-2.11767	6.33651e-13	9.2435e-11	1	193900718	193981723	-	2208	Stk32c	GO:0000166;GO:0004672;GO:0004672;GO:0004674;GO:0004674;GO:0005524;GO:0005524;GO:0005524;GO:0006468;GO:0006468;GO:0016301;GO:0016310;GO:0018105;GO:0035556;	K08793	EC:2.7.11.1	H;T	KOG0598;35CNM;38GE3;3BCR1;3CST3;3JATS;47Z2F;4907U;4PTY7	serine/threonine kinase 32C [Source:RGD Symbol;Acc:1305864]	365381	D4A3D9	GO:0006468//protein phosphorylation;GO:0006468//protein phosphorylation;GO:0016310//phosphorylation;GO:0018105//peptidyl-serine phosphorylation;GO:0035556//intracellular signal transduction;	-	GO:0000166//nucleotide binding;GO:0004672//protein kinase activity;GO:0004672//protein kinase activity;GO:0004674//protein serine/threonine kinase activity;GO:0004674//protein serine/threonine kinase activity;GO:0005524//ATP binding;GO:0005524//ATP binding;GO:0005524//ATP binding;GO:0016301//kinase activity;	-
ENSRNOG00000009299	526.321	939.763	112.878	0.120113	-3.05753	7.30991e-13	1.05821e-10	14	75471143	75472846	-	1704	Adra2c	GO:0004930;GO:0004930;GO:0004930;GO:0004930;GO:0004930;GO:0004930;GO:0004935;GO:0004935;GO:0004938;GO:0004938;GO:0004938;GO:0004938;GO:0005737;GO:0005886;GO:0005887;GO:0005887;GO:0006940;GO:0006940;GO:0007165;GO:0007186;GO:0007186;GO:0007186;GO:0007186;GO:0007186;GO:0007565;GO:0016020;GO:0016021;GO:0016021;GO:0016021;GO:0019229;GO:0019229;GO:0030168;GO:0030168;GO:0030424;GO:0031694;GO:0032148;GO:…	K04140	-	O;T	KOG3656;35JDD;38GZN;3BC1G;3CS9S;3J2W0;47ZIX;491ZG;4Q88V	adrenoceptor alpha 2C [Source:RGD Symbol;Acc:2058]	24175	P22086	GO:0006940//regulation of smooth muscle contraction;GO:0006940//regulation of smooth muscle contraction;GO:0007165//signal transduction;GO:0007186//G protein-coupled receptor signaling pathway;GO:0007186//G protein-coupled receptor signaling pathway;GO:0007186//G protein-coupled receptor signaling pathway;GO:0007186//G protein-coupled receptor signaling pathway;GO:0007186//G protein-coupled recep…	GO:0005737//cytoplasm;GO:0005886//plasma membrane;GO:0005887//integral component of plasma membrane;GO:0005887//integral component of plasma membrane;GO:0016020//membrane;GO:0016021//integral component of membrane;GO:0016021//integral component of membrane;GO:0016021//integral component of membrane;GO:0030424//axon;GO:0043025//neuronal cell body;GO:0043679//axon terminus;GO:0098978//glutamatergic…	GO:0004930//G protein-coupled receptor activity;GO:0004930//G protein-coupled receptor activity;GO:0004930//G protein-coupled receptor activity;GO:0004930//G protein-coupled receptor activity;GO:0004930//G protein-coupled receptor activity;GO:0004930//G protein-coupled receptor activity;GO:0004935//adrenergic receptor activity;GO:0004935//adrenergic receptor activity;GO:0004938//alpha2-adrenergic…	ko04080(Neuroactive ligand-receptor interaction);ko04022(cGMP-PKG signaling pathway)
ENSRNOG00000025619	362.182	582.894	141.469	0.242701	-2.04275	7.91539e-13	1.12863e-10	15	28571568	28589004	-	7026	Ap1g2	GO:0005794;GO:0005794;GO:0005794;GO:0005798;GO:0005798;GO:0006886;GO:0006886;GO:0006886;GO:0006896;GO:0006898;GO:0015031;GO:0016020;GO:0016020;GO:0016020;GO:0016192;GO:0016192;GO:0030117;GO:0030117;GO:0030121;GO:0030121;GO:0030121;GO:0030133;GO:0030133;GO:0031410;GO:0035615;GO:0140312;	K12391	-	G;U	KOG1062;35P4K;38CP9;3BP8X;3CYHM;3JNAQ;48QEP;49M0R;4Q3Q8	adaptor related protein complex 1 subunit gamma 2 [Source:RGD Symbol;Acc:2324507]	100362547	D3ZGW2	GO:0006886//intracellular protein transport;GO:0006886//intracellular protein transport;GO:0006886//intracellular protein transport;GO:0006896//Golgi to vacuole transport;GO:0006898//receptor-mediated endocytosis;GO:0015031//protein transport;GO:0016192//vesicle-mediated transport;GO:0016192//vesicle-mediated transport;	GO:0005794//Golgi apparatus;GO:0005794//Golgi apparatus;GO:0005794//Golgi apparatus;GO:0005798//Golgi-associated vesicle;GO:0005798//Golgi-associated vesicle;GO:0016020//membrane;GO:0016020//membrane;GO:0016020//membrane;GO:0030117//membrane coat;GO:0030117//membrane coat;GO:0030121//AP-1 adaptor complex;GO:0030121//AP-1 adaptor complex;GO:0030121//AP-1 adaptor complex;GO:0030133//transport vesic…	GO:0035615//clathrin adaptor activity;GO:0140312//cargo adaptor activity;	ko05170(Human immunodeficiency virus 1 infection);ko04142(Lysosome)
ENSRNOG00000026941	1568.21	2457.24	679.171	0.276396	-1.85519	8.12692e-13	1.15014e-10	4	82922328	82927172	-	4845	Tril	GO:0001530;GO:0001530;GO:0001530;GO:0002376;GO:0002718;GO:0002718;GO:0002718;GO:0005515;GO:0005615;GO:0006954;GO:0016020;GO:0016021;GO:0031012;GO:0034142;GO:0034142;GO:0034142;GO:0045087;GO:0046696;GO:0046696;GO:0046696;	-	-	T;U	KOG0619;35I7C;38F4S;3B9B1;3CVG9;3JFYN;487WR;4949T;4PX6F	TLR4 interactor with leucine-rich repeats [Source:RGD Symbol;Acc:1310827]	362364	Q496Z2	GO:0002376//immune system process;GO:0002718//regulation of cytokine production involved in immune response;GO:0002718//regulation of cytokine production involved in immune response;GO:0002718//regulation of cytokine production involved in immune response;GO:0006954//inflammatory response;GO:0034142//toll-like receptor 4 signaling pathway;GO:0034142//toll-like receptor 4 signaling pathway;GO:0034…	GO:0005615//extracellular space;GO:0016020//membrane;GO:0016021//integral component of membrane;GO:0031012//extracellular matrix;GO:0046696//lipopolysaccharide receptor complex;GO:0046696//lipopolysaccharide receptor complex;GO:0046696//lipopolysaccharide receptor complex;	GO:0001530//lipopolysaccharide binding;GO:0001530//lipopolysaccharide binding;GO:0001530//lipopolysaccharide binding;GO:0005515//protein binding;	-
ENSRNOG00000009079	1694.66	2649.66	739.665	0.279155	-1.84086	8.96005e-13	1.25865e-10	6	48563662	48653933	-	3507	Prkar2b	GO:0000166;GO:0001932;GO:0001932;GO:0005952;GO:0005952;GO:0008603;GO:0008603;GO:0030552;GO:0050790;GO:0000166;GO:0001932;GO:0001932;GO:0004862;GO:0004862;GO:0004862;GO:0005515;GO:0005515;GO:0005737;GO:0005737;GO:0005737;GO:0005737;GO:0005737;GO:0005813;GO:0005813;GO:0005886;GO:0005886;GO:0005886;GO:0005952;GO:0005952;GO:0005952;GO:0005952;GO:0005952;GO:0005952;GO:0006631;GO:0006631;GO:0007612;GO:…	K04739	-	T	KOG1113;35HMR;38GS1;3BESA;3CWK8;3J3W5;488CJ;49309;4PTZP	protein kinase cAMP-dependent type II regulatory subunit beta [Source:RGD Symbol;Acc:3394]	24679	P12369	GO:0001932//regulation of protein phosphorylation;GO:0001932//regulation of protein phosphorylation;GO:0050790//regulation of catalytic activity;GO:0001932//regulation of protein phosphorylation;GO:0001932//regulation of protein phosphorylation;GO:0006631//fatty acid metabolic process;GO:0006631//fatty acid metabolic process;GO:0007612//learning;GO:0007612//learning;GO:0045859//regulation of prot…	GO:0005952//cAMP-dependent protein kinase complex;GO:0005952//cAMP-dependent protein kinase complex;GO:0005737//cytoplasm;GO:0005737//cytoplasm;GO:0005737//cytoplasm;GO:0005737//cytoplasm;GO:0005737//cytoplasm;GO:0005813//centrosome;GO:0005813//centrosome;GO:0005886//plasma membrane;GO:0005886//plasma membrane;GO:0005886//plasma membrane;GO:0005952//cAMP-dependent protein kinase complex;GO:000595…	GO:0000166//nucleotide binding;GO:0008603//cAMP-dependent protein kinase regulator activity;GO:0008603//cAMP-dependent protein kinase regulator activity;GO:0030552//cAMP binding;GO:0000166//nucleotide binding;GO:0004862//cAMP-dependent protein kinase inhibitor activity;GO:0004862//cAMP-dependent protein kinase inhibitor activity;GO:0004862//cAMP-dependent protein kinase inhibitor activity;GO:0005…	ko04910(Insulin signaling pathway)
ENSRNOG00000004075	60.9713	110.206	11.7369	0.1065	-3.23108	1.57262e-12	2.14555e-10	10	53289956	53300135	+	1324	Ccdc42	GO:0007286;GO:0007286;GO:0007286;	-	-	S	2QRZS;35AFY;38HA0;3BHS2;3D1DT;3JC3T;483XJ;496GX;4PTP4	coiled-coil domain containing 42 [Source:RGD Symbol;Acc:1565925]	303234	D3ZAZ8	GO:0007286//spermatid development;GO:0007286//spermatid development;GO:0007286//spermatid development;	-	-	-
ENSRNOG00000016385	831.585	1307.4	355.769	0.272119	-1.87769	1.81271e-12	2.43804e-10	5	165958484	165970411	-	2247	Gabrd	GO:0004888;GO:0004890;GO:0005216;GO:0005230;GO:0006811;GO:0016020;GO:0016021;GO:0030424;GO:0030425;GO:0034220;GO:0043025;GO:0098982;GO:0099055;GO:1904315;GO:0004888;GO:0004890;GO:0005216;GO:0005230;GO:0006811;GO:0016020;GO:0016021;GO:0034220;GO:0004888;GO:0004888;GO:0004890;GO:0004890;GO:0004890;GO:0005216;GO:0005216;GO:0005230;GO:0005230;GO:0005254;GO:0005254;GO:0005886;GO:0005887;GO:0006811;GO:…	K05184	-	M;T	KOG3643;35MXY;38XCT;3BI1H;3D2DV;3J26E;489UX;48XMD;4PW9D	gamma-aminobutyric acid type A receptor subunit delta [Source:RGD Symbol;Acc:61901]	29689	P18506	GO:0006811//ion transport;GO:0034220//ion transmembrane transport;GO:0006811//ion transport;GO:0034220//ion transmembrane transport;GO:0006811//ion transport;GO:0006811//ion transport;GO:0006811//ion transport;GO:0006821//chloride transport;GO:0007165//signal transduction;GO:0007268//chemical synaptic transmission;GO:0007268//chemical synaptic transmission;GO:0034220//ion transmembrane transport;…	GO:0016020//membrane;GO:0016021//integral component of membrane;GO:0030424//axon;GO:0030425//dendrite;GO:0043025//neuronal cell body;GO:0098982//GABA-ergic synapse;GO:0099055//integral component of postsynaptic membrane;GO:0016020//membrane;GO:0016021//integral component of membrane;GO:0005886//plasma membrane;GO:0005887//integral component of plasma membrane;GO:0016020//membrane;GO:0016020//memb…	GO:0004888//transmembrane signaling receptor activity;GO:0004890//GABA-A receptor activity;GO:0005216//ion channel activity;GO:0005230//extracellular ligand-gated ion channel activity;GO:1904315//transmitter-gated ion channel activity involved in regulation of postsynaptic membrane potential;GO:0004888//transmembrane signaling receptor activity;GO:0004890//GABA-A receptor activity;GO:0005216//ion…	ko05033(Nicotine addiction);ko05032(Morphine addiction);ko04727(GABAergic synapse);ko04723(Retrograde endocannabinoid signaling);ko04080(Neuroactive ligand-receptor interaction)
ENSRNOG00000067416	1811.22	2973.83	648.613	0.218107	-2.19689	2.00495e-12	2.6404e-10	4	49776246	50277728	+	4456	Kcnd2	GO:0005216;GO:0005249;GO:0005249;GO:0005250;GO:0005515;GO:0005887;GO:0006811;GO:0006813;GO:0008076;GO:0008076;GO:0016020;GO:0016020;GO:0019228;GO:0019233;GO:0030425;GO:0031226;GO:0043025;GO:0043197;GO:0045211;GO:0045475;GO:0051260;GO:0055085;GO:0071805;GO:0098978;GO:0098982;GO:0099055;GO:0099060;GO:1905030;	-	-	-	-	potassium voltage-gated channel subfamily D member 2 [Source:RGD Symbol;Acc:68393]	-	-	GO:0006811//ion transport;GO:0006813//potassium ion transport;GO:0019228//neuronal action potential;GO:0019233//sensory perception of pain;GO:0045475//locomotor rhythm;GO:0051260//protein homooligomerization;GO:0055085//transmembrane transport;GO:0071805//potassium ion transmembrane transport;	GO:0005887//integral component of plasma membrane;GO:0008076//voltage-gated potassium channel complex;GO:0008076//voltage-gated potassium channel complex;GO:0016020//membrane;GO:0016020//membrane;GO:0030425//dendrite;GO:0031226//intrinsic component of plasma membrane;GO:0043025//neuronal cell body;GO:0043197//dendritic spine;GO:0045211//postsynaptic membrane;GO:0098978//glutamatergic synapse;GO:0…	GO:0005216//ion channel activity;GO:0005249//voltage-gated potassium channel activity;GO:0005249//voltage-gated potassium channel activity;GO:0005250//A-type (transient outward) potassium channel activity;GO:0005515//protein binding;GO:1905030//voltage-gated ion channel activity involved in regulation of postsynaptic membrane potential;	-
ENSRNOG00000014107	1999.35	3124.57	874.14	0.279763	-1.83772	2.08227e-12	2.72333e-10	10	64461350	64464084	-	1838	Omg	GO:0005515;GO:0031102;GO:0031102;GO:0042802;GO:0048683;	K16666	-	T;U	KOG0619;35G18;39T5N;3BBEA;3D0AG;3J5WY;484K9;49036;4Q0BC	oligodendrocyte-myelin glycoprotein [Source:RGD Symbol;Acc:1359125]	450224	Q7TQ25;F7EYB9	GO:0031102//neuron projection regeneration;GO:0031102//neuron projection regeneration;GO:0048683//regulation of collateral sprouting of intact axon in response to injury;	-	GO:0005515//protein binding;GO:0042802//identical protein binding;	-
ENSRNOG00000014104	1314.31	2080.66	547.957	0.263357	-1.92491	2.32797e-12	3.00324e-10	18	68038759	68338745	+	6422	Myo5b	GO:0000166;GO:0003774;GO:0003774;GO:0003774;GO:0003779;GO:0005515;GO:0005524;GO:0005524;GO:0005524;GO:0016192;GO:0016197;GO:0016459;GO:0016459;GO:0016459;GO:0031267;GO:0032991;GO:0045179;GO:0110165;GO:0000166;GO:0003774;GO:0003774;GO:0003774;GO:0003779;GO:0005515;GO:0005524;GO:0005524;GO:0005524;GO:0016459;GO:0016459;GO:0016459;GO:0110165;GO:0003774;GO:0005515;GO:0005524;GO:0016459;GO:0003774;GO:…	K10357	-	Z	KOG0160;35E5Z;3A94J;3BBYK;3CV46;3J4UC;482BK;493U9;4Q17Z	myosin Vb [Source:RGD Symbol;Acc:621347]	25132	P70569	GO:0016192//vesicle-mediated transport;GO:0016197//endosomal transport;	GO:0016459//myosin complex;GO:0016459//myosin complex;GO:0016459//myosin complex;GO:0032991//protein-containing complex;GO:0045179//apical cortex;GO:0110165//cellular anatomical entity;GO:0016459//myosin complex;GO:0016459//myosin complex;GO:0016459//myosin complex;GO:0110165//cellular anatomical entity;GO:0016459//myosin complex;GO:0016459//myosin complex;GO:0016459//myosin complex;GO:0016459//m…	GO:0000166//nucleotide binding;GO:0003774//cytoskeletal motor activity;GO:0003774//cytoskeletal motor activity;GO:0003774//cytoskeletal motor activity;GO:0003779//actin binding;GO:0005515//protein binding;GO:0005524//ATP binding;GO:0005524//ATP binding;GO:0005524//ATP binding;GO:0031267//small GTPase binding;GO:0000166//nucleotide binding;GO:0003774//cytoskeletal motor activity;GO:0003774//cytosk…	-
ENSRNOG00000050996	145.181	243.63	46.732	0.191815	-2.38221	3.56723e-12	4.50993e-10	15	51274295	51277499	+	3205	Kctd4	GO:0005515;GO:0051260;GO:0051260;	-	-	S;P	KOG2723;35BC5;38EUT;3BGZ6;3CRUQ;3J1JH;483IB;48ZGT;4Q3XW	potassium channel tetramerization domain containing 4 [Source:RGD Symbol;Acc:1594637]	691835	D3ZXL9	GO:0051260//protein homooligomerization;GO:0051260//protein homooligomerization;	-	GO:0005515//protein binding;	-
ENSRNOG00000057221	3675.72	5684.15	1667.28	0.293321	-1.76945	4.4869e-12	5.63508e-10	8	40630455	40652868	+	3890	Scn3b	GO:0001518;GO:0001518;GO:0001518;GO:0001518;GO:0001518;GO:0003674;GO:0005244;GO:0005272;GO:0005886;GO:0005886;GO:0006811;GO:0006814;GO:0006814;GO:0006814;GO:0006814;GO:0007399;GO:0010460;GO:0010460;GO:0010765;GO:0010765;GO:0016020;GO:0016021;GO:0016021;GO:0017080;GO:0017080;GO:0017080;GO:0017080;GO:0019233;GO:0019871;GO:0030018;GO:0030018;GO:0034765;GO:0035725;GO:0035725;GO:0044325;GO:0044325;GO:…	K04847	-	-	-	sodium voltage-gated channel beta subunit 3 [Source:RGD Symbol;Acc:621657]	245956	Q9JK00	GO:0006811//ion transport;GO:0006814//sodium ion transport;GO:0006814//sodium ion transport;GO:0006814//sodium ion transport;GO:0006814//sodium ion transport;GO:0007399//nervous system development;GO:0010460//positive regulation of heart rate;GO:0010460//positive regulation of heart rate;GO:0010765//positive regulation of sodium ion transport;GO:0010765//positive regulation of sodium ion transpor…	GO:0001518//voltage-gated sodium channel complex;GO:0001518//voltage-gated sodium channel complex;GO:0001518//voltage-gated sodium channel complex;GO:0001518//voltage-gated sodium channel complex;GO:0001518//voltage-gated sodium channel complex;GO:0005886//plasma membrane;GO:0005886//plasma membrane;GO:0016020//membrane;GO:0016021//integral component of membrane;GO:0016021//integral component of …	GO:0003674//molecular_function;GO:0005244//voltage-gated ion channel activity;GO:0005272//sodium channel activity;GO:0017080//sodium channel regulator activity;GO:0017080//sodium channel regulator activity;GO:0017080//sodium channel regulator activity;GO:0017080//sodium channel regulator activity;GO:0019871//sodium channel inhibitor activity;GO:0044325//transmembrane transporter binding;GO:004432…	-
ENSRNOG00000002336	1089.78	1704.17	475.388	0.278955	-1.84189	4.71741e-12	5.88559e-10	14	36590782	36665844	+	1833	Gabra4	GO:0004888;GO:0004888;GO:0004890;GO:0004890;GO:0004890;GO:0004890;GO:0005216;GO:0005216;GO:0005230;GO:0005230;GO:0005237;GO:0005254;GO:0005254;GO:0005886;GO:0005887;GO:0006811;GO:0006811;GO:0006811;GO:0006821;GO:0006821;GO:0006821;GO:0007165;GO:0007214;GO:0007214;GO:0007214;GO:0007268;GO:0007417;GO:0008503;GO:0016020;GO:0016020;GO:0016020;GO:0016021;GO:0016021;GO:0016021;GO:0022851;GO:0030054;GO:…	K05175	-	M;T	KOG3642;35F04;38ERZ;3BAW2;3CRX2;3JCRY;4870F;493T9;4Q6FR	gamma-aminobutyric acid type A receptor subunit alpha 4 [Source:RGD Symbol;Acc:621670]	140675	P28471	GO:0006811//ion transport;GO:0006811//ion transport;GO:0006811//ion transport;GO:0006821//chloride transport;GO:0006821//chloride transport;GO:0006821//chloride transport;GO:0007165//signal transduction;GO:0007214//gamma-aminobutyric acid signaling pathway;GO:0007214//gamma-aminobutyric acid signaling pathway;GO:0007214//gamma-aminobutyric acid signaling pathway;GO:0007268//chemical synaptic tran…	GO:0005886//plasma membrane;GO:0005887//integral component of plasma membrane;GO:0016020//membrane;GO:0016020//membrane;GO:0016020//membrane;GO:0016021//integral component of membrane;GO:0016021//integral component of membrane;GO:0016021//integral component of membrane;GO:0030054//cell junction;GO:0032590//dendrite membrane;GO:0034707//chloride channel complex;GO:0043005//neuron projection;GO:004…	GO:0004888//transmembrane signaling receptor activity;GO:0004888//transmembrane signaling receptor activity;GO:0004890//GABA-A receptor activity;GO:0004890//GABA-A receptor activity;GO:0004890//GABA-A receptor activity;GO:0004890//GABA-A receptor activity;GO:0005216//ion channel activity;GO:0005216//ion channel activity;GO:0005230//extracellular ligand-gated ion channel activity;GO:0005230//extra…	ko05033(Nicotine addiction);ko05032(Morphine addiction);ko04742(Taste transduction);ko04727(GABAergic synapse);ko04723(Retrograde endocannabinoid signaling);ko04080(Neuroactive ligand-receptor interaction)
ENSRNOG00000033099	408.584	683.024	134.144	0.196397	-2.34816	4.79132e-12	5.91034e-10	18	64873898	65972740	-	5384	Dcc	GO:0005042;GO:0005515;GO:0006915;GO:0007399;GO:0007411;GO:0016021;GO:0001764;GO:0005042;GO:0005042;GO:0005515;GO:0006915;GO:0006915;GO:0007399;GO:0007399;GO:0007411;GO:0007411;GO:0016020;GO:0016021;GO:0016021;GO:0016021;GO:0021965;GO:0030424;GO:0033563;GO:0033564;GO:0038007;GO:0098685;GO:0099061;GO:0099170;GO:1901214;	K06765	-	T;I	KOG4221;35I8Y;38DHJ;3BASX;3D0AX;3JEB9;4857G;496VZ;4Q342	DCC netrin 1 receptor [Source:RGD Symbol;Acc:2492]	25311	Q63155	GO:0006915//apoptotic process;GO:0007399//nervous system development;GO:0007411//axon guidance;GO:0001764//neuron migration;GO:0006915//apoptotic process;GO:0006915//apoptotic process;GO:0007399//nervous system development;GO:0007399//nervous system development;GO:0007411//axon guidance;GO:0007411//axon guidance;GO:0021965//spinal cord ventral commissure morphogenesis;GO:0033563//dorsal/ventral a…	GO:0016021//integral component of membrane;GO:0016020//membrane;GO:0016021//integral component of membrane;GO:0016021//integral component of membrane;GO:0016021//integral component of membrane;GO:0030424//axon;GO:0098685//Schaffer collateral - CA1 synapse;GO:0099061//integral component of postsynaptic density membrane;	GO:0005042//netrin receptor activity;GO:0005515//protein binding;GO:0005042//netrin receptor activity;GO:0005042//netrin receptor activity;GO:0005515//protein binding;	ko05210(Colorectal cancer);ko05200(Pathways in cancer);ko04360(Axon guidance)
ENSRNOG00000000886	747.829	1172.62	323.037	0.275483	-1.85996	4.79958e-12	5.91034e-10	12	25819628	26303344	-	1226	Caln1	GO:0005509;GO:0005509;GO:0005737;GO:0005794;GO:0005886;GO:0016020;GO:0016021;GO:0032588;GO:0032588;GO:0032588;GO:0046872;GO:0048471;	K23849	-	Z;T;D	KOG0027;35IRY;38HQY;3BITM;3CZ56;3J70P;4852E;493JQ;4Q3BB	calneuron 1 [Source:RGD Symbol;Acc:1305843]	363909	Q06BI3	-	GO:0005737//cytoplasm;GO:0005794//Golgi apparatus;GO:0005886//plasma membrane;GO:0016020//membrane;GO:0016021//integral component of membrane;GO:0032588//trans-Golgi network membrane;GO:0032588//trans-Golgi network membrane;GO:0032588//trans-Golgi network membrane;GO:0048471//perinuclear region of cytoplasm;	GO:0005509//calcium ion binding;GO:0005509//calcium ion binding;GO:0046872//metal ion binding;	-
ENSRNOG00000009054	3794.5	5857.02	1731.97	0.295709	-1.75775	6.18615e-12	7.52014e-10	8	54298363	54355140	-	2471	Elmod1	GO:0005096;GO:0005096;GO:0005096;GO:0005096;GO:0043547;GO:0043547;GO:0005096;GO:0043547;	K23538	-	S;Z	KOG2998;35MQU;39S85;3BHVJ;3D0CJ;3J491;47ZDG;495WG;4Q3NB	ELMO domain containing 1 [Source:RGD Symbol;Acc:1564186]	315670	D3ZDJ3	GO:0043547//positive regulation of GTPase activity;GO:0043547//positive regulation of GTPase activity;GO:0043547//positive regulation of GTPase activity;	-	GO:0005096//GTPase activator activity;GO:0005096//GTPase activator activity;GO:0005096//GTPase activator activity;GO:0005096//GTPase activator activity;GO:0005096//GTPase activator activity;	-
ENSRNOG00000048847	403.091	643.29	162.892	0.253217	-1.98156	6.9885e-12	8.44139e-10	16	37059895	37191122	+	4545	Wdr17	GO:0005515;GO:0005515;GO:0005515;GO:0005515;GO:0110165;	K24740	-	O;B	KOG0273;35E58;39SW7;3BF1F;3CR5E;3JAA5;481TX;491MT;4PSI9	WD repeat domain 17 [Source:RGD Symbol;Acc:1590843]	364653	-	-	GO:0110165//cellular anatomical entity;	GO:0005515//protein binding;GO:0005515//protein binding;GO:0005515//protein binding;GO:0005515//protein binding;	-
ENSRNOG00000016653	7500.36	11510.7	3490.01	0.303196	-1.72168	8.61732e-12	1.02779e-09	9	88146956	88244914	-	3752	Ngef	GO:0005085;GO:0005515;GO:0005085;GO:0005085;GO:0005515;GO:0050790;GO:0005085;	K07525	-	T	KOG3523;35NST;38CD2;3BEE7;3CTY1;3J6CA;483PH;48YFV;4Q6WT	neuronal guanine nucleotide exchange factor [Source:RGD Symbol;Acc:1309055]	246217	G3V856	GO:0050790//regulation of catalytic activity;	-	GO:0005085//guanyl-nucleotide exchange factor activity;GO:0005515//protein binding;GO:0005085//guanyl-nucleotide exchange factor activity;GO:0005085//guanyl-nucleotide exchange factor activity;GO:0005515//protein binding;GO:0005085//guanyl-nucleotide exchange factor activity;	ko04360(Axon guidance)
ENSRNOG00000004937	493.859	777.031	210.688	0.271145	-1.88287	1.26004e-11	1.48419e-09	7	78748480	80066369	-	12161	Csmd3	GO:0005886;GO:0050773;	K17495	-	-	-	CUB and Sushi multiple domains 3 [Source:RGD Symbol;Acc:1594530]	314942	-	GO:0050773//regulation of dendrite development;	GO:0005886//plasma membrane;	-	-
ENSRNOG00000010553	91.0708	157.161	24.9811	0.158952	-2.65333	1.39227e-11	1.61981e-09	6	103773889	103784567	-	9651	Pnma1	GO:0002437;GO:0003674;GO:0005634;GO:0005654;GO:0005730;GO:0005730;GO:0005730;GO:0005737;GO:0005737;GO:0005737;GO:0005829;	-	-	S	2SPHT;35BFC;39VK7;3BNIX;3D2MW;3J448;489RF;494MP;4Q0KG	PNMA family member 1 [Source:RGD Symbol;Acc:621230]	170636	Q8VHZ4	GO:0002437//inflammatory response to antigenic stimulus;	GO:0005634//nucleus;GO:0005654//nucleoplasm;GO:0005730//nucleolus;GO:0005730//nucleolus;GO:0005730//nucleolus;GO:0005737//cytoplasm;GO:0005737//cytoplasm;GO:0005737//cytoplasm;GO:0005829//cytosol;	GO:0003674//molecular_function;	-
ENSRNOG00000051619	181.744	328.691	34.7973	0.105866	-3.23968	1.43215e-11	1.64601e-09	6	122474756	122510854	-	2483	Asb2	GO:0000151;GO:0000151;GO:0000151;GO:0001947;GO:0001947;GO:0005515;GO:0005737;GO:0005856;GO:0006511;GO:0006511;GO:0014732;GO:0014732;GO:0016567;GO:0016567;GO:0016567;GO:0016567;GO:0030018;GO:0030018;GO:0031532;GO:0031532;GO:0031532;GO:0035556;GO:0035556;GO:0035914;GO:0035914;GO:0036336;GO:0043161;GO:0043161;GO:0043161;GO:0043161;GO:0055007;GO:0055007;GO:0055007;GO:0055013;GO:0055013;GO:0055013;GO:…	K10324	-	-	-	ankyrin repeat and SOCS box-containing 2 [Source:RGD Symbol;Acc:1306414]	299266	Q5U2S6	GO:0001947//heart looping;GO:0001947//heart looping;GO:0006511//ubiquitin-dependent protein catabolic process;GO:0006511//ubiquitin-dependent protein catabolic process;GO:0014732//skeletal muscle atrophy;GO:0014732//skeletal muscle atrophy;GO:0016567//protein ubiquitination;GO:0016567//protein ubiquitination;GO:0016567//protein ubiquitination;GO:0016567//protein ubiquitination;GO:0031532//actin c…	GO:0000151//ubiquitin ligase complex;GO:0000151//ubiquitin ligase complex;GO:0000151//ubiquitin ligase complex;GO:0005737//cytoplasm;GO:0005856//cytoskeleton;GO:0030018//Z disc;GO:0030018//Z disc;	GO:0005515//protein binding;GO:0061630//ubiquitin protein ligase activity;GO:0061630//ubiquitin protein ligase activity;GO:0097602//cullin family protein binding;GO:0097602//cullin family protein binding;	-
ENSRNOG00000014290	838.92	1403.5	274.339	0.195468	-2.355	1.46999e-11	1.67933e-09	1	5058292	5453170	-	6899	Grm1	GO:0001639;GO:0001640;GO:0004930;GO:0004930;GO:0004930;GO:0004930;GO:0005515;GO:0005515;GO:0005634;GO:0005886;GO:0005886;GO:0005887;GO:0005887;GO:0005887;GO:0007165;GO:0007186;GO:0007186;GO:0007186;GO:0007186;GO:0007196;GO:0007200;GO:0007206;GO:0007216;GO:0007216;GO:0007216;GO:0007216;GO:0007268;GO:0007268;GO:0007626;GO:0008066;GO:0008066;GO:0014048;GO:0014069;GO:0016020;GO:0016021;GO:0016021;GO:…	K04603	-	M;T	KOG1056;35AMV;38C5P;3B9DN;3CU4N;3JA9W;480Z6;48YZ9;4PSMB	glutamate metabotropic receptor 1 [Source:RGD Symbol;Acc:2742]	24414	P23385	GO:0007165//signal transduction;GO:0007186//G protein-coupled receptor signaling pathway;GO:0007186//G protein-coupled receptor signaling pathway;GO:0007186//G protein-coupled receptor signaling pathway;GO:0007186//G protein-coupled receptor signaling pathway;GO:0007196//adenylate cyclase-inhibiting G protein-coupled glutamate receptor signaling pathway;GO:0007200//phospholipase C-activating G pr…	GO:0005634//nucleus;GO:0005886//plasma membrane;GO:0005886//plasma membrane;GO:0005887//integral component of plasma membrane;GO:0005887//integral component of plasma membrane;GO:0005887//integral component of plasma membrane;GO:0014069//postsynaptic density;GO:0016020//membrane;GO:0016021//integral component of membrane;GO:0016021//integral component of membrane;GO:0016021//integral component of…	GO:0001639//PLC activating G protein-coupled glutamate receptor activity;GO:0001640//adenylate cyclase inhibiting G protein-coupled glutamate receptor activity;GO:0004930//G protein-coupled receptor activity;GO:0004930//G protein-coupled receptor activity;GO:0004930//G protein-coupled receptor activity;GO:0004930//G protein-coupled receptor activity;GO:0005515//protein binding;GO:0005515//protein…	ko05022(Pathways of neurodegeneration - multiple diseases);ko05017(Spinocerebellar ataxia);ko04915(Estrogen signaling pathway);ko04742(Taste transduction);ko04730(Long-term depression);ko04724(Glutamatergic synapse);ko04723(Retrograde endocannabinoid signaling);ko04720(Long-term potentiation);ko04540(Gap junction);ko04080(Neuroactive ligand-receptor interaction);ko04072(Phospholipase D signaling …
ENSRNOG00000010280	865.719	1340.19	391.248	0.291935	-1.77628	1.50688e-11	1.70482e-09	2	26276635	26509209	-	3286	Pde8b	GO:0001662;GO:0003674;GO:0004114;GO:0004114;GO:0004114;GO:0004115;GO:0004115;GO:0004115;GO:0005575;GO:0006198;GO:0007165;GO:0007165;GO:0007165;GO:0008081;GO:0008081;GO:0008542;GO:0016787;GO:0035106;GO:0046676;GO:0046872;GO:0050885;GO:0061179;GO:0090032;GO:0004114;GO:0007165;GO:0008081;GO:0001662;GO:0004114;GO:0004115;GO:0004115;GO:0007165;GO:0008081;GO:0008542;GO:0035106;GO:0050885;GO:0090032;GO:…	K18437	EC:3.1.4.53	T	KOG1229;35A32;391BJ;3BAIT;3CT0Z;3J379;48019;490ZH;4Q894	phosphodiesterase 8B [Source:RGD Symbol;Acc:735041]	309962	Q76KC5	GO:0001662//behavioral fear response;GO:0006198//cAMP catabolic process;GO:0007165//signal transduction;GO:0007165//signal transduction;GO:0007165//signal transduction;GO:0008542//visual learning;GO:0035106//operant conditioning;GO:0046676//negative regulation of insulin secretion;GO:0050885//neuromuscular process controlling balance;GO:0061179//negative regulation of insulin secretion involved i…	GO:0005575//cellular_component;	GO:0003674//molecular_function;GO:0004114//3',5'-cyclic-nucleotide phosphodiesterase activity;GO:0004114//3',5'-cyclic-nucleotide phosphodiesterase activity;GO:0004114//3',5'-cyclic-nucleotide phosphodiesterase activity;GO:0004115//3',5'-cyclic-AMP phosphodiesterase activity;GO:0004115//3',5'-cyclic-AMP phosphodiesterase activity;GO:0004115//3',5'-cyclic-AMP phosphodiesterase activity;GO:0008081/…	ko05032(Morphine addiction);ko04934(Cushing syndrome);ko04927(Cortisol synthesis and secretion);ko00230(Purine metabolism)
ENSRNOG00000065255	634.561	1041.89	227.228	0.218091	-2.197	2.2572e-11	2.47431e-09	1	180442630	180654134	-	1422	Gsg1l	GO:0005886;GO:0005886;GO:0014069;GO:0014069;GO:0014069;GO:0016020;GO:0016021;GO:0030054;GO:0032279;GO:0032279;GO:0045202;GO:0098685;GO:0098685;GO:0098962;GO:0098978;GO:0098978;GO:0098978;GO:0099061;GO:0099061;GO:0099061;GO:0099061;GO:0099149;GO:0099149;GO:2000311;GO:2000311;GO:2000311;	-	-	-	-	GSG1-like [Source:RGD Symbol;Acc:1562278]	-	-	GO:0098962//regulation of postsynaptic neurotransmitter receptor activity;GO:0099149//regulation of postsynaptic neurotransmitter receptor internalization;GO:0099149//regulation of postsynaptic neurotransmitter receptor internalization;GO:2000311//regulation of AMPA receptor activity;GO:2000311//regulation of AMPA receptor activity;GO:2000311//regulation of AMPA receptor activity;	GO:0005886//plasma membrane;GO:0005886//plasma membrane;GO:0014069//postsynaptic density;GO:0014069//postsynaptic density;GO:0014069//postsynaptic density;GO:0016020//membrane;GO:0016021//integral component of membrane;GO:0030054//cell junction;GO:0032279//asymmetric synapse;GO:0032279//asymmetric synapse;GO:0045202//synapse;GO:0098685//Schaffer collateral - CA1 synapse;GO:0098685//Schaffer colla…	-	-
ENSRNOG00000020875	1701.4	2614.02	788.774	0.301748	-1.72859	2.27123e-11	2.47538e-09	2	182116073	182130163	+	3309	Celf3	GO:0000381;GO:0003676;GO:0003723;GO:0003723;GO:0003723;GO:0005634;GO:0005634;GO:0005737;GO:0005737;GO:0007283;GO:0008380;GO:0016604;GO:0030317;GO:0030575;GO:0048026;GO:0097322;GO:0098781;GO:0000381;GO:0000381;GO:0003674;GO:0003676;GO:0003676;GO:0003723;GO:0003723;GO:0003723;GO:0003723;GO:0003723;GO:0003729;GO:0005575;GO:0005634;GO:0005634;GO:0005634;GO:0005737;GO:0005737;GO:0005737;GO:0006376;GO:…	K13207	-	A;E	KOG0146;35B5U;38FQ3;3BDXP;3CUQG;3JFBV;485KG;48VMT;4PVV6	CUGBP, Elav-like family member 3 [Source:RGD Symbol;Acc:1563168]	499669	D4A916	GO:0000381//regulation of alternative mRNA splicing, via spliceosome;GO:0007283//spermatogenesis;GO:0008380//RNA splicing;GO:0030317//flagellated sperm motility;GO:0030575//nuclear body organization;GO:0048026//positive regulation of mRNA splicing, via spliceosome;GO:0098781//ncRNA transcription;GO:0000381//regulation of alternative mRNA splicing, via spliceosome;GO:0000381//regulation of alterna…	GO:0005634//nucleus;GO:0005634//nucleus;GO:0005737//cytoplasm;GO:0005737//cytoplasm;GO:0016604//nuclear body;GO:0005575//cellular_component;GO:0005634//nucleus;GO:0005634//nucleus;GO:0005634//nucleus;GO:0005737//cytoplasm;GO:0005737//cytoplasm;GO:0005737//cytoplasm;GO:0016604//nuclear body;GO:1990904//ribonucleoprotein complex;	GO:0003676//nucleic acid binding;GO:0003723//RNA binding;GO:0003723//RNA binding;GO:0003723//RNA binding;GO:0097322//7SK snRNA binding;GO:0003674//molecular_function;GO:0003676//nucleic acid binding;GO:0003676//nucleic acid binding;GO:0003723//RNA binding;GO:0003723//RNA binding;GO:0003723//RNA binding;GO:0003723//RNA binding;GO:0003723//RNA binding;GO:0003729//mRNA binding;GO:0097322//7SK snRNA …	-
ENSRNOG00000007455	402.239	639.577	164.9	0.257827	-1.95552	2.43728e-11	2.63151e-09	10	67330751	67386789	+	4466	Tmem132e	GO:0003674;GO:0005575;GO:0008150;GO:0016020;GO:0016021;GO:0035677;GO:0035677;GO:0044297;GO:0044297;GO:0003674;GO:0005575;GO:0008150;GO:0016020;GO:0016021;GO:0035677;GO:0044297;	K17599	-	O;J;T;I	KOG4789;35CTC;38H28;3B9Z0;3CS00;3J6PB;485A1;4914I;4PVXX	transmembrane protein 132E [Source:RGD Symbol;Acc:1565522]	287564	D4A2A3	GO:0008150//biological_process;GO:0035677//posterior lateral line neuromast hair cell development;GO:0035677//posterior lateral line neuromast hair cell development;GO:0008150//biological_process;GO:0035677//posterior lateral line neuromast hair cell development;	GO:0005575//cellular_component;GO:0016020//membrane;GO:0016021//integral component of membrane;GO:0044297//cell body;GO:0044297//cell body;GO:0005575//cellular_component;GO:0016020//membrane;GO:0016021//integral component of membrane;GO:0044297//cell body;	GO:0003674//molecular_function;GO:0003674//molecular_function;	-
ENSRNOG00000012988	574.151	893.553	254.749	0.285097	-1.81048	2.4544e-11	2.63151e-09	1	58128961	58185964	+	1522	Lix1	GO:0005737;GO:0097352;	-	-	S	2QR91;35JZK;39RRT;3BD6G;3CT5Q;3JFFW;47ZND;48YSA;4PZZ5	limb and CNS expressed 1 [Source:RGD Symbol;Acc:1309454]	292381	D3ZAG6	GO:0097352//autophagosome maturation;	GO:0005737//cytoplasm;	-	-
ENSRNOG00000014264	6009.63	9172.27	2846.99	0.310391	-1.68784	2.85574e-11	2.97562e-09	17	21562721	22039831	-	4463	Phactr1	GO:0003779;GO:0003779;GO:0005634;GO:0005829;GO:0008157;GO:0019888;GO:0021987;GO:0031032;GO:0031532;GO:0031532;GO:0043149;GO:0048870;GO:0140059;GO:2001222;GO:0003779;GO:0008157;GO:0019888;GO:0031532;GO:0003779;GO:0008157;GO:0019888;GO:0031532;GO:0003779;GO:0003779;GO:0003779;GO:0003779;GO:0004864;GO:0005634;GO:0005737;GO:0008157;GO:0008157;GO:0019888;GO:0019888;GO:0030036;GO:0030054;GO:0031532;GO:…	-	-	S	KOG4339;359KB;38H5E;3BJYS;3D2P9;3J28Q;480BP;493D3	phosphatase and actin regulator 1 [Source:RGD Symbol;Acc:1303187]	-	-	GO:0021987//cerebral cortex development;GO:0031032//actomyosin structure organization;GO:0031532//actin cytoskeleton reorganization;GO:0031532//actin cytoskeleton reorganization;GO:0043149//stress fiber assembly;GO:0048870//cell motility;GO:0140059//dendrite arborization;GO:2001222//regulation of neuron migration;GO:0031532//actin cytoskeleton reorganization;GO:0031532//actin cytoskeleton reorgan…	GO:0005634//nucleus;GO:0005829//cytosol;GO:0005634//nucleus;GO:0005737//cytoplasm;GO:0030054//cell junction;GO:0045202//synapse;	GO:0003779//actin binding;GO:0003779//actin binding;GO:0008157//protein phosphatase 1 binding;GO:0019888//protein phosphatase regulator activity;GO:0003779//actin binding;GO:0008157//protein phosphatase 1 binding;GO:0019888//protein phosphatase regulator activity;GO:0003779//actin binding;GO:0008157//protein phosphatase 1 binding;GO:0019888//protein phosphatase regulator activity;GO:0003779//acti…	-
ENSRNOG00000046607	86.3988	152.073	20.7247	0.136281	-2.87534	3.06956e-11	3.14655e-09	5	134246682	134248135	+	1454	Cited4	GO:0003713;GO:0003713;GO:0003713;GO:0003713;GO:0005634;GO:0005634;GO:0005634;GO:0005634;GO:0005634;GO:0005634;GO:0005737;GO:0005737;GO:0005737;GO:0006355;GO:0006355;GO:0043627;GO:0043627;GO:0043627;GO:0045893;GO:0045893;	K22528	-	S;K	2QQEE;35NDI;39ZRP;3BKPI;3D2TK;3JFS9;48B77;499NE;4Q5P1	Cbp/p300-interacting transactivator, with Glu/Asp- rich carboxy-terminal domain, 4 [Source:RGD Symbol;Acc:620113]	114491	Q99MA0	GO:0006355//regulation of transcription, DNA-templated;GO:0006355//regulation of transcription, DNA-templated;GO:0043627//response to estrogen;GO:0043627//response to estrogen;GO:0043627//response to estrogen;GO:0045893//positive regulation of transcription, DNA-templated;GO:0045893//positive regulation of transcription, DNA-templated;	GO:0005634//nucleus;GO:0005634//nucleus;GO:0005634//nucleus;GO:0005634//nucleus;GO:0005634//nucleus;GO:0005634//nucleus;GO:0005737//cytoplasm;GO:0005737//cytoplasm;GO:0005737//cytoplasm;	GO:0003713//transcription coactivator activity;GO:0003713//transcription coactivator activity;GO:0003713//transcription coactivator activity;GO:0003713//transcription coactivator activity;	-
ENSRNOG00000014975	1190.28	1835.98	544.585	0.296619	-1.75332	4.09636e-11	4.11023e-09	5	73763179	73776223	+	2962	Zfp483	GO:0000978;GO:0000981;GO:0003677;GO:0005634;GO:0005634;GO:0006355;GO:0006355;GO:0006357;GO:0046872;	K09229	-	K	35M2R;39WQD;3BJE0;3CXKF;3JA0D;488S4;4973T;4Q4W3	zinc finger protein 483 [Source:RGD Symbol;Acc:727958]	170955	Q99PJ8	GO:0006355//regulation of transcription, DNA-templated;GO:0006355//regulation of transcription, DNA-templated;GO:0006357//regulation of transcription by RNA polymerase II;	GO:0005634//nucleus;GO:0005634//nucleus;	GO:0000978//RNA polymerase II cis-regulatory region sequence-specific DNA binding;GO:0000981//DNA-binding transcription factor activity, RNA polymerase II-specific;GO:0003677//DNA binding;GO:0046872//metal ion binding;	-
ENSRNOG00000067119	72.6526	126.789	18.5157	0.146035	-2.77562	4.14945e-11	4.13935e-09	1	67444704	67462939	-	677	Smim17	GO:0016020;GO:0016021;	-	-	-	-	small integral membrane protein 17 [Source:RGD Symbol;Acc:1559613]	-	-	-	GO:0016020//membrane;GO:0016021//integral component of membrane;	-	-
ENSRNOG00000026466	725.844	1131.33	320.354	0.283165	-1.82028	4.16904e-11	4.13935e-09	20	24515627	24689669	+	3842	Lrrtm3	GO:0005515;GO:0005615;GO:0005886;GO:0016020;GO:0016021;GO:0030054;GO:0031012;GO:0045202;GO:0045211;GO:0051965;GO:0051965;GO:0098978;GO:0098978;GO:0099054;GO:0099061;GO:0099061;GO:1902004;GO:1902004;	-	-	T;U	KOG0619;35M8Z;38DZ5;3BDVN;3D192;3JBAG;47Z7E;494TF;4Q0C8	leucine rich repeat transmembrane neuronal 3 [Source:RGD Symbol;Acc:1304866]	294380	D3ZAL8	GO:0051965//positive regulation of synapse assembly;GO:0051965//positive regulation of synapse assembly;GO:0099054//presynapse assembly;GO:1902004//positive regulation of amyloid-beta formation;GO:1902004//positive regulation of amyloid-beta formation;	GO:0005615//extracellular space;GO:0005886//plasma membrane;GO:0016020//membrane;GO:0016021//integral component of membrane;GO:0030054//cell junction;GO:0031012//extracellular matrix;GO:0045202//synapse;GO:0045211//postsynaptic membrane;GO:0098978//glutamatergic synapse;GO:0098978//glutamatergic synapse;GO:0099061//integral component of postsynaptic density membrane;GO:0099061//integral component…	GO:0005515//protein binding;	-
ENSRNOG00000049761	179.007	319.813	38.2009	0.119448	-3.06555	4.95073e-11	4.86454e-09	5	151296662	151311912	-	1925	Htr6	GO:0004930;GO:0004930;GO:0004930;GO:0004993;GO:0004993;GO:0004993;GO:0004993;GO:0005515;GO:0005886;GO:0005886;GO:0005887;GO:0005929;GO:0007165;GO:0007186;GO:0007186;GO:0007186;GO:0007187;GO:0007187;GO:0007268;GO:0007420;GO:0007612;GO:0009410;GO:0014050;GO:0014053;GO:0014054;GO:0014058;GO:0016020;GO:0016021;GO:0016021;GO:0016021;GO:0021795;GO:0021795;GO:0030425;GO:0030425;GO:0030594;GO:0032008;GO:…	K04162	-	O;T	KOG3656;35IB4;38U1K;3BBNB;3D17P;3J2VR;48422;48WWA;4Q4QI	5-hydroxytryptamine receptor 6 [Source:RGD Symbol;Acc:62044]	64354	-	GO:0007165//signal transduction;GO:0007186//G protein-coupled receptor signaling pathway;GO:0007186//G protein-coupled receptor signaling pathway;GO:0007186//G protein-coupled receptor signaling pathway;GO:0007187//G protein-coupled receptor signaling pathway, coupled to cyclic nucleotide second messenger;GO:0007187//G protein-coupled receptor signaling pathway, coupled to cyclic nucleotide secon…	GO:0005886//plasma membrane;GO:0005886//plasma membrane;GO:0005887//integral component of plasma membrane;GO:0005929//cilium;GO:0016020//membrane;GO:0016021//integral component of membrane;GO:0016021//integral component of membrane;GO:0016021//integral component of membrane;GO:0030425//dendrite;GO:0030425//dendrite;GO:0045202//synapse;	GO:0004930//G protein-coupled receptor activity;GO:0004930//G protein-coupled receptor activity;GO:0004930//G protein-coupled receptor activity;GO:0004993//G protein-coupled serotonin receptor activity;GO:0004993//G protein-coupled serotonin receptor activity;GO:0004993//G protein-coupled serotonin receptor activity;GO:0004993//G protein-coupled serotonin receptor activity;GO:0005515//protein bin…	ko04726(Serotonergic synapse);ko04080(Neuroactive ligand-receptor interaction);ko04024(cAMP signaling pathway);ko04020(Calcium signaling pathway)
ENSRNOG00000030243	745.492	1151.6	339.383	0.294706	-1.76265	5.03238e-11	4.91929e-09	3	24594991	26715505	-	15468	Lrp1b	GO:0005509;GO:0005515;GO:0005509;GO:0005515;GO:0006897;GO:0016020;	-	-	T;G	KOG1215;359EJ;38B6M;3B9HR;3CV9D;3JB52;47ZFJ;48WNX;4PVKN	LDL receptor related protein 1B [Source:RGD Symbol;Acc:1306160]	-	-	GO:0006897//endocytosis;	GO:0016020//membrane;	GO:0005509//calcium ion binding;GO:0005515//protein binding;GO:0005509//calcium ion binding;GO:0005515//protein binding;	-
ENSRNOG00000009882	7828.35	12558.5	3098.24	0.246706	-2.01914	5.17478e-11	5.02352e-09	2	225165766	225438974	+	2729	Ppp3ca	GO:0000082;GO:0000082;GO:0001975;GO:0004721;GO:0004721;GO:0004721;GO:0004722;GO:0004722;GO:0004722;GO:0004722;GO:0004722;GO:0004723;GO:0005515;GO:0005515;GO:0005515;GO:0005516;GO:0005516;GO:0005516;GO:0005516;GO:0005516;GO:0005634;GO:0005634;GO:0005654;GO:0005737;GO:0005737;GO:0005737;GO:0005737;GO:0005737;GO:0005739;GO:0005739;GO:0005829;GO:0005829;GO:0005829;GO:0005829;GO:0005829;GO:0005829;GO:…	K04348	EC:3.1.3.16	Q;T	KOG0375;35BW2;38BQG;3BAVD;3CSW7;3JC8I;486S2;48W4H	protein phosphatase 3 catalytic subunit alpha [Source:RGD Symbol;Acc:3382]	24674	P63329	GO:0000082//G1/S transition of mitotic cell cycle;GO:0000082//G1/S transition of mitotic cell cycle;GO:0001975//response to amphetamine;GO:0006470//protein dephosphorylation;GO:0006470//protein dephosphorylation;GO:0006470//protein dephosphorylation;GO:0006470//protein dephosphorylation;GO:0006606//protein import into nucleus;GO:0006606//protein import into nucleus;GO:0006816//calcium ion transpo…	GO:0005634//nucleus;GO:0005634//nucleus;GO:0005654//nucleoplasm;GO:0005737//cytoplasm;GO:0005737//cytoplasm;GO:0005737//cytoplasm;GO:0005737//cytoplasm;GO:0005737//cytoplasm;GO:0005739//mitochondrion;GO:0005739//mitochondrion;GO:0005829//cytosol;GO:0005829//cytosol;GO:0005829//cytosol;GO:0005829//cytosol;GO:0005829//cytosol;GO:0005829//cytosol;GO:0005886//plasma membrane;GO:0005886//plasma membra…	GO:0004721//phosphoprotein phosphatase activity;GO:0004721//phosphoprotein phosphatase activity;GO:0004721//phosphoprotein phosphatase activity;GO:0004722//protein serine/threonine phosphatase activity;GO:0004722//protein serine/threonine phosphatase activity;GO:0004722//protein serine/threonine phosphatase activity;GO:0004722//protein serine/threonine phosphatase activity;GO:0004722//protein ser…	ko05417(Lipid and atherosclerosis);ko05235(PD-L1 expression and PD-1 checkpoint pathway in cancer);ko05170(Human immunodeficiency virus 1 infection);ko05167(Kaposi sarcoma-associated herpesvirus infection);ko05166(Human T-cell leukemia virus 1 infection);ko05163(Human cytomegalovirus infection);ko05152(Tuberculosis);ko05031(Amphetamine addiction);ko05022(Pathways of neurodegeneration - multiple d…
ENSRNOG00000009350	6069.21	9614.85	2523.58	0.262467	-1.92979	5.21848e-11	5.02352e-09	10	62819069	62868671	+	4131	Sez6	GO:0005783;GO:0008344;GO:0016020;GO:0016021;GO:0021680;GO:0043025;GO:0043197;GO:0043198;GO:0048471;GO:0050773;GO:0060074;GO:0060079;GO:0090036;GO:0097440;GO:0005783;GO:0008344;GO:0021680;GO:0043025;GO:0043197;GO:0043198;GO:0048471;GO:0050773;GO:0060074;GO:0060079;GO:0090036;GO:0097440;	K24363	-	S;T;V	KOG4297;35AKV;39R1P;3BAQA;3E6RQ;3J5AH;484IJ;49NUS;4PZ63	seizure related 6 homolog [Source:RGD Symbol;Acc:619780]	192247	F1MA42	GO:0008344//adult locomotory behavior;GO:0021680//cerebellar Purkinje cell layer development;GO:0050773//regulation of dendrite development;GO:0060074//synapse maturation;GO:0060079//excitatory postsynaptic potential;GO:0090036//regulation of protein kinase C signaling;GO:0008344//adult locomotory behavior;GO:0021680//cerebellar Purkinje cell layer development;GO:0050773//regulation of dendrite d…	GO:0005783//endoplasmic reticulum;GO:0016020//membrane;GO:0016021//integral component of membrane;GO:0043025//neuronal cell body;GO:0043197//dendritic spine;GO:0043198//dendritic shaft;GO:0048471//perinuclear region of cytoplasm;GO:0097440//apical dendrite;GO:0005783//endoplasmic reticulum;GO:0043025//neuronal cell body;GO:0043197//dendritic spine;GO:0043198//dendritic shaft;GO:0048471//perinucle…	-	-
ENSRNOG00000004537	623.276	1218.38	28.173	0.0231234	-5.4345	5.2836e-11	5.06051e-09	13	79743563	79785167	+	2014	Rxrg	GO:0000978;GO:0003677;GO:0003677;GO:0003677;GO:0003700;GO:0003700;GO:0003707;GO:0003707;GO:0004879;GO:0004879;GO:0004879;GO:0005634;GO:0005634;GO:0005634;GO:0005634;GO:0005737;GO:0006355;GO:0006355;GO:0006357;GO:0007422;GO:0007507;GO:0007519;GO:0008270;GO:0008270;GO:0014070;GO:0030154;GO:0030182;GO:0031641;GO:0032526;GO:0032526;GO:0032870;GO:0043401;GO:0043565;GO:0043565;GO:0043565;GO:0043565;GO:…	K08526	-	K	KOG3575;35FKF;38I2G;3BA8J;3CTM5;3J6P2;48049;495YS;4Q3UZ	retinoid X receptor gamma [Source:RGD Symbol;Acc:620046]	83574	Q5BJR8	GO:0006355//regulation of transcription, DNA-templated;GO:0006355//regulation of transcription, DNA-templated;GO:0006357//regulation of transcription by RNA polymerase II;GO:0007422//peripheral nervous system development;GO:0007507//heart development;GO:0007519//skeletal muscle tissue development;GO:0014070//response to organic cyclic compound;GO:0030154//cell differentiation;GO:0030182//neuron d…	GO:0005634//nucleus;GO:0005634//nucleus;GO:0005634//nucleus;GO:0005634//nucleus;GO:0005737//cytoplasm;GO:0090575//RNA polymerase II transcription regulator complex;GO:0005634//nucleus;GO:0005634//nucleus;GO:0005634//nucleus;	GO:0000978//RNA polymerase II cis-regulatory region sequence-specific DNA binding;GO:0003677//DNA binding;GO:0003677//DNA binding;GO:0003677//DNA binding;GO:0003700//DNA-binding transcription factor activity;GO:0003700//DNA-binding transcription factor activity;GO:0003707//steroid hormone receptor activity;GO:0003707//steroid hormone receptor activity;GO:0004879//nuclear receptor activity;GO:0004…	ko05417(Lipid and atherosclerosis);ko05226(Gastric cancer);ko05223(Non-small cell lung cancer);ko05222(Small cell lung cancer);ko05216(Thyroid cancer);ko05207(Chemical carcinogenesis - receptor activation);ko05202(Transcriptional misregulation in cancer);ko05200(Pathways in cancer);ko04928(Parathyroid hormone synthesis, secretion and action);ko04920(Adipocytokine signaling pathway);ko04919(Thyroi…
ENSRNOG00000022975	289.446	459.835	119.057	0.258912	-1.94947	5.69365e-11	5.39872e-09	7	114139345	114175442	-	3024	Nfam1	GO:0001819;GO:0004888;GO:0016021;GO:0045577;GO:0050861;GO:0001819;GO:0001819;GO:0004888;GO:0004888;GO:0004888;GO:0004888;GO:0007165;GO:0009986;GO:0016020;GO:0016021;GO:0016021;GO:0016021;GO:0016021;GO:0016021;GO:0030183;GO:0035556;GO:0045121;GO:0045121;GO:0045577;GO:0045577;GO:0045577;GO:0050853;GO:0050853;GO:0050861;GO:0050861;GO:0050861;GO:0051091;	-	-	S;T	2SDBU;35P36;3A0ZR;3BN83;3D48V;3J2MF;48AZ5;4997D;4Q58J	NFAT activating protein with ITAM motif 1 [Source:RGD Symbol;Acc:1308316]	362966	F1M0C3	GO:0001819//positive regulation of cytokine production;GO:0045577//regulation of B cell differentiation;GO:0050861//positive regulation of B cell receptor signaling pathway;GO:0001819//positive regulation of cytokine production;GO:0001819//positive regulation of cytokine production;GO:0007165//signal transduction;GO:0030183//B cell differentiation;GO:0035556//intracellular signal transduction;GO:…	GO:0016021//integral component of membrane;GO:0009986//cell surface;GO:0016020//membrane;GO:0016021//integral component of membrane;GO:0016021//integral component of membrane;GO:0016021//integral component of membrane;GO:0016021//integral component of membrane;GO:0016021//integral component of membrane;GO:0045121//membrane raft;GO:0045121//membrane raft;	GO:0004888//transmembrane signaling receptor activity;GO:0004888//transmembrane signaling receptor activity;GO:0004888//transmembrane signaling receptor activity;GO:0004888//transmembrane signaling receptor activity;GO:0004888//transmembrane signaling receptor activity;	-
ENSRNOG00000010555	7388.06	11224.5	3551.61	0.316415	-1.66011	6.0214e-11	5.68109e-09	15	45533974	45545221	+	2776	Phyhip	GO:0005515;GO:0005737;GO:0005737;GO:0005737;GO:0005737;GO:0008104;GO:0008104;GO:0008104;GO:1990782;GO:1990782;	-	-	S	2QQIT;359KK;38DUZ;3BGW9;3D4HY;3JDZ9;47ZZI;490WE;4Q8DH	phytanoyl-CoA 2-hydroxylase interacting protein [Source:RGD Symbol;Acc:1305790]	-	-	GO:0008104//protein localization;GO:0008104//protein localization;GO:0008104//protein localization;	GO:0005737//cytoplasm;GO:0005737//cytoplasm;GO:0005737//cytoplasm;GO:0005737//cytoplasm;	GO:0005515//protein binding;GO:1990782//protein tyrosine kinase binding;GO:1990782//protein tyrosine kinase binding;	-
ENSRNOG00000017969	579.587	898.871	260.302	0.289588	-1.78792	7.13117e-11	6.66184e-09	2	202729936	202952112	+	4020	Olfm3	GO:0005576;GO:0005615;GO:0005615;GO:0005615;GO:0005794;GO:0005794;GO:0007165;GO:0030054;GO:0032281;GO:0032281;GO:0042462;GO:0045202;	-	-	A;W	KOG3545;35A7B;38KNY;3BGKQ;3CV64;3J9UW;486PP;48XY1;4PSG0	olfactomedin 3 [Source:RGD Symbol;Acc:628672]	252920	P63057	GO:0007165//signal transduction;GO:0042462//eye photoreceptor cell development;	GO:0005576//extracellular region;GO:0005615//extracellular space;GO:0005615//extracellular space;GO:0005615//extracellular space;GO:0005794//Golgi apparatus;GO:0005794//Golgi apparatus;GO:0030054//cell junction;GO:0032281//AMPA glutamate receptor complex;GO:0032281//AMPA glutamate receptor complex;GO:0045202//synapse;	-	-
ENSRNOG00000036661	755.393	1164.26	346.529	0.29764	-1.74836	1.02463e-10	9.34187e-09	10	106631514	106659090	-	1861	Rab40b	GO:0003924;GO:0003924;GO:0005525;GO:0005525;GO:0005635;GO:0005635;GO:0005768;GO:0005886;GO:0008021;GO:0016567;GO:0035556;GO:0035556;GO:0048471;GO:0048471;GO:0072659;GO:1901998;GO:1901998;	K07928	-	S;U	KOG0078;35KNK;38CUC;3BCDZ;3CR8D;3JC24;47Z1M;48ZVA;4PUM0	Rab40b, member RAS oncogene family [Source:RGD Symbol;Acc:1305663]	303754	B5DF78	GO:0016567//protein ubiquitination;GO:0035556//intracellular signal transduction;GO:0035556//intracellular signal transduction;GO:0072659//protein localization to plasma membrane;GO:1901998//toxin transport;GO:1901998//toxin transport;	GO:0005635//nuclear envelope;GO:0005635//nuclear envelope;GO:0005768//endosome;GO:0005886//plasma membrane;GO:0008021//synaptic vesicle;GO:0048471//perinuclear region of cytoplasm;GO:0048471//perinuclear region of cytoplasm;	GO:0003924//GTPase activity;GO:0003924//GTPase activity;GO:0005525//GTP binding;GO:0005525//GTP binding;	-
ENSRNOG00000046852	291.139	508.684	73.5945	0.144676	-2.7891	1.10276e-10	9.91124e-09	9	26167174	26250153	+	2166	B3gat2	GO:0000139;GO:0000139;GO:0005794;GO:0005975;GO:0006486;GO:0015018;GO:0015018;GO:0015018;GO:0015018;GO:0015018;GO:0015018;GO:0016020;GO:0016020;GO:0016020;GO:0016021;GO:0016051;GO:0016740;GO:0046872;GO:0050650;GO:0015018;GO:0016020;	-	-	O;M;G	KOG1476;35JWN;3928R;3BJ82;3CUUT;3JAED;484F1;4924T;4Q484	beta-1,3-glucuronyltransferase 2 [Source:RGD Symbol;Acc:620903]	-	-	GO:0005975//carbohydrate metabolic process;GO:0006486//protein glycosylation;GO:0016051//carbohydrate biosynthetic process;GO:0050650//chondroitin sulfate proteoglycan biosynthetic process;	GO:0000139//Golgi membrane;GO:0000139//Golgi membrane;GO:0005794//Golgi apparatus;GO:0016020//membrane;GO:0016020//membrane;GO:0016020//membrane;GO:0016021//integral component of membrane;GO:0016020//membrane;	GO:0015018//galactosylgalactosylxylosylprotein 3-beta-glucuronosyltransferase activity;GO:0015018//galactosylgalactosylxylosylprotein 3-beta-glucuronosyltransferase activity;GO:0015018//galactosylgalactosylxylosylprotein 3-beta-glucuronosyltransferase activity;GO:0015018//galactosylgalactosylxylosylprotein 3-beta-glucuronosyltransferase activity;GO:0015018//galactosylgalactosylxylosylprotein 3-be…	-
ENSRNOG00000002593	309.976	486.439	133.512	0.274468	-1.86529	1.38387e-10	1.2321e-08	13	99564669	99783397	+	3117	Esrrg	GO:0000977;GO:0000977;GO:0000978;GO:0001228;GO:0001228;GO:0003677;GO:0003677;GO:0003677;GO:0003700;GO:0003700;GO:0003707;GO:0003707;GO:0004879;GO:0004879;GO:0004879;GO:0005496;GO:0005496;GO:0005634;GO:0005634;GO:0005634;GO:0006355;GO:0006355;GO:0006355;GO:0006355;GO:0006355;GO:0006357;GO:0008270;GO:0008270;GO:0034056;GO:0034056;GO:0043401;GO:0043565;GO:0043565;GO:0045893;GO:0045893;GO:0045944;GO:…	K08554	-	K	KOG3575;35JEP;38BSF;3BAW9;3CUBX;3J50E;480IX;48XNZ;4Q3MM	estrogen-related receptor gamma [Source:RGD Symbol;Acc:1303236]	360896	P62510	GO:0006355//regulation of transcription, DNA-templated;GO:0006355//regulation of transcription, DNA-templated;GO:0006355//regulation of transcription, DNA-templated;GO:0006355//regulation of transcription, DNA-templated;GO:0006355//regulation of transcription, DNA-templated;GO:0006357//regulation of transcription by RNA polymerase II;GO:0043401//steroid hormone mediated signaling pathway;GO:00458…	GO:0005634//nucleus;GO:0005634//nucleus;GO:0005634//nucleus;GO:0005634//nucleus;	GO:0000977//RNA polymerase II transcription regulatory region sequence-specific DNA binding;GO:0000977//RNA polymerase II transcription regulatory region sequence-specific DNA binding;GO:0000978//RNA polymerase II cis-regulatory region sequence-specific DNA binding;GO:0001228//DNA-binding transcription activator activity, RNA polymerase II-specific;GO:0001228//DNA-binding transcription activator …	-
ENSRNOG00000008869	2626.11	3967.93	1284.29	0.323667	-1.62742	1.42887e-10	1.26033e-08	4	33024450	33286907	+	4443	Ppp1r9a	GO:0005515;GO:0007015;GO:0019722;GO:0030175;GO:0030864;GO:0043197;GO:0050804;GO:0003779;GO:0005515;GO:0005515;GO:0005515;GO:0005737;GO:0005737;GO:0005829;GO:0005856;GO:0005856;GO:0007015;GO:0007015;GO:0007399;GO:0007568;GO:0008022;GO:0008157;GO:0010976;GO:0014069;GO:0014069;GO:0014069;GO:0015629;GO:0015629;GO:0019722;GO:0019722;GO:0019901;GO:0019904;GO:0030027;GO:0030054;GO:0030154;GO:0030175;GO:…	K17551	-	S;Z;T	KOG1945;35RNZ;38CG5;3BAJU;3CR8U;3JC8Q;481N7;491C3;4Q9D1	protein phosphatase 1, regulatory subunit 9A [Source:RGD Symbol;Acc:632280]	84685	O35867	GO:0007015//actin filament organization;GO:0019722//calcium-mediated signaling;GO:0050804//modulation of chemical synaptic transmission;GO:0007015//actin filament organization;GO:0007015//actin filament organization;GO:0007399//nervous system development;GO:0007568//aging;GO:0010976//positive regulation of neuron projection development;GO:0019722//calcium-mediated signaling;GO:0019722//calcium-me…	GO:0030175//filopodium;GO:0030864//cortical actin cytoskeleton;GO:0043197//dendritic spine;GO:0005737//cytoplasm;GO:0005737//cytoplasm;GO:0005829//cytosol;GO:0005856//cytoskeleton;GO:0005856//cytoskeleton;GO:0014069//postsynaptic density;GO:0014069//postsynaptic density;GO:0014069//postsynaptic density;GO:0015629//actin cytoskeleton;GO:0015629//actin cytoskeleton;GO:0030027//lamellipodium;GO:0030…	GO:0005515//protein binding;GO:0003779//actin binding;GO:0005515//protein binding;GO:0005515//protein binding;GO:0005515//protein binding;GO:0008022//protein C-terminus binding;GO:0008157//protein phosphatase 1 binding;GO:0019901//protein kinase binding;GO:0019904//protein domain specific binding;GO:0042802//identical protein binding;GO:0044325//transmembrane transporter binding;GO:0044877//prote…	-
ENSRNOG00000015616	630.887	971.648	290.126	0.298591	-1.74376	1.69294e-10	1.47949e-08	17	9249019	9263104	-	3064	Rgs14	GO:0000278;GO:0000278;GO:0000922;GO:0001965;GO:0001965;GO:0001965;GO:0005092;GO:0005092;GO:0005092;GO:0005092;GO:0005092;GO:0005096;GO:0005096;GO:0005096;GO:0005096;GO:0005096;GO:0005096;GO:0005515;GO:0005634;GO:0005634;GO:0005634;GO:0005737;GO:0005737;GO:0005737;GO:0005813;GO:0005813;GO:0005813;GO:0005815;GO:0005819;GO:0005819;GO:0005819;GO:0005819;GO:0005856;GO:0005874;GO:0005886;GO:0005886;GO:…	K17706	-	S;T	KOG3589;35EFE;39VZ8;3BCAI;3CXGM;3J1RX;485R6;497B2;4PT73	regulator of G-protein signaling 14 [Source:RGD Symbol;Acc:620003]	114705	O08773	GO:0000278//mitotic cell cycle;GO:0000278//mitotic cell cycle;GO:0006913//nucleocytoplasmic transport;GO:0006913//nucleocytoplasmic transport;GO:0006913//nucleocytoplasmic transport;GO:0006979//response to oxidative stress;GO:0007049//cell cycle;GO:0007051//spindle organization;GO:0007051//spindle organization;GO:0007051//spindle organization;GO:0007051//spindle organization;GO:0007051//spindle o…	GO:0000922//spindle pole;GO:0005634//nucleus;GO:0005634//nucleus;GO:0005634//nucleus;GO:0005737//cytoplasm;GO:0005737//cytoplasm;GO:0005737//cytoplasm;GO:0005813//centrosome;GO:0005813//centrosome;GO:0005813//centrosome;GO:0005815//microtubule organizing center;GO:0005819//spindle;GO:0005819//spindle;GO:0005819//spindle;GO:0005819//spindle;GO:0005856//cytoskeleton;GO:0005874//microtubule;GO:00058…	GO:0001965//G-protein alpha-subunit binding;GO:0001965//G-protein alpha-subunit binding;GO:0001965//G-protein alpha-subunit binding;GO:0005092//GDP-dissociation inhibitor activity;GO:0005092//GDP-dissociation inhibitor activity;GO:0005092//GDP-dissociation inhibitor activity;GO:0005092//GDP-dissociation inhibitor activity;GO:0005092//GDP-dissociation inhibitor activity;GO:0005096//GTPase activato…	ko04015(Rap1 signaling pathway)
ENSRNOG00000004048	1618.99	2698.11	539.865	0.20009	-2.32128	1.79689e-10	1.56313e-08	7	122826696	122987703	+	8085	Lrrk2	GO:0000149;GO:0000149;GO:0000149;GO:0000165;GO:0000165;GO:0000166;GO:0000287;GO:0000287;GO:0001933;GO:0001933;GO:0001933;GO:0001934;GO:0001934;GO:0002376;GO:0003674;GO:0003779;GO:0003779;GO:0003924;GO:0003924;GO:0004672;GO:0004672;GO:0004672;GO:0004672;GO:0004672;GO:0004674;GO:0004674;GO:0004674;GO:0004674;GO:0004674;GO:0004706;GO:0004706;GO:0004709;GO:0004709;GO:0004722;GO:0005096;GO:0005096;GO:…	K08844	EC:2.7.11.1	T;K;L;U	KOG0192;KOG0619;35EJE;38CNK;3BD5Q;3CU36;3J5N1;48942;493NZ;4PTYN	leucine-rich repeat kinase 2 [Source:RGD Symbol;Acc:1561168]	300160	-	GO:0000165//MAPK cascade;GO:0000165//MAPK cascade;GO:0001933//negative regulation of protein phosphorylation;GO:0001933//negative regulation of protein phosphorylation;GO:0001933//negative regulation of protein phosphorylation;GO:0001934//positive regulation of protein phosphorylation;GO:0001934//positive regulation of protein phosphorylation;GO:0002376//immune system process;GO:0006468//protein …	GO:0005737//cytoplasm;GO:0005737//cytoplasm;GO:0005737//cytoplasm;GO:0005737//cytoplasm;GO:0005739//mitochondrion;GO:0005739//mitochondrion;GO:0005741//mitochondrial outer membrane;GO:0005741//mitochondrial outer membrane;GO:0005741//mitochondrial outer membrane;GO:0005741//mitochondrial outer membrane;GO:0005743//mitochondrial inner membrane;GO:0005743//mitochondrial inner membrane;GO:0005743//m…	GO:0000149//SNARE binding;GO:0000149//SNARE binding;GO:0000149//SNARE binding;GO:0000166//nucleotide binding;GO:0000287//magnesium ion binding;GO:0000287//magnesium ion binding;GO:0003674//molecular_function;GO:0003779//actin binding;GO:0003779//actin binding;GO:0003924//GTPase activity;GO:0003924//GTPase activity;GO:0004672//protein kinase activity;GO:0004672//protein kinase activity;GO:0004672/…	ko05022(Pathways of neurodegeneration - multiple diseases);ko05012(Parkinson disease)
ENSRNOG00000011912	1159.03	1764.32	553.739	0.313854	-1.67183	2.13966e-10	1.84439e-08	16	17258164	17273415	-	2097	Tmem38a	GO:0005267;GO:0005267;GO:0005267;GO:0006811;GO:0007029;GO:0010881;GO:0014808;GO:0016020;GO:0016020;GO:0016020;GO:0016021;GO:0016529;GO:0031965;GO:0042802;GO:0042802;GO:0042802;GO:0071313;GO:0071805;GO:0071805;GO:0071805;GO:0098662;GO:0005267;GO:0005267;GO:0006811;GO:0016020;GO:0016020;GO:0016020;GO:0016021;GO:0042802;GO:0042802;GO:0071805;GO:0071805;GO:0005267;GO:0016020;GO:0042802;GO:0071805;	K24013	-	S;T;L	KOG3944;35HEK;39JN6;3BFX7;3D0R4;3J55W;480Y0;494WH;4Q28K	transmembrane protein 38a [Source:RGD Symbol;Acc:1307901]	306327	A6ZIQ8	GO:0006811//ion transport;GO:0007029//endoplasmic reticulum organization;GO:0010881//regulation of cardiac muscle contraction by regulation of the release of sequestered calcium ion;GO:0014808//release of sequestered calcium ion into cytosol by sarcoplasmic reticulum;GO:0071313//cellular response to caffeine;GO:0071805//potassium ion transmembrane transport;GO:0071805//potassium ion transmembrane…	GO:0016020//membrane;GO:0016020//membrane;GO:0016020//membrane;GO:0016021//integral component of membrane;GO:0016529//sarcoplasmic reticulum;GO:0031965//nuclear membrane;GO:0016020//membrane;GO:0016020//membrane;GO:0016020//membrane;GO:0016021//integral component of membrane;GO:0016020//membrane;	GO:0005267//potassium channel activity;GO:0005267//potassium channel activity;GO:0005267//potassium channel activity;GO:0042802//identical protein binding;GO:0042802//identical protein binding;GO:0042802//identical protein binding;GO:0005267//potassium channel activity;GO:0005267//potassium channel activity;GO:0042802//identical protein binding;GO:0042802//identical protein binding;GO:0005267//po…	-
ENSRNOG00000028436	304.154	478.557	129.752	0.271132	-1.88293	2.15055e-10	1.84538e-08	10	88560248	88561252	+	1005	Rprml	GO:0016020;GO:0016021;	-	-	S	2S6BR;35QD8;3A2W0;3BQ9S;3D7N3;3JGX5;48EKT;49BNB;4Q5HM	reprimo-like [Source:RGD Symbol;Acc:1589060]	685826	D3Z960	-	GO:0016020//membrane;GO:0016021//integral component of membrane;	-	-
ENSRNOG00000021027	1428.34	2507.58	349.098	0.139217	-2.84459	2.18744e-10	1.86859e-08	1	96175440	96180745	+	2858	Dbp	GO:0000977;GO:0000977;GO:0000977;GO:0001228;GO:0003677;GO:0003700;GO:0003700;GO:0005634;GO:0005634;GO:0005634;GO:0006355;GO:0006355;GO:0006357;GO:0006357;GO:0007623;GO:0007623;GO:0045944;GO:0090575;GO:1990837;GO:0000977;GO:0000977;GO:0000977;GO:0000978;GO:0000981;GO:0001228;GO:0001889;GO:0003677;GO:0003700;GO:0003700;GO:0005634;GO:0005634;GO:0005634;GO:0005634;GO:0005634;GO:0006355;GO:0006355;GO:…	K09056	-	S;K	KOG3119;359TY;38BYC;3B9NM;3CV2H;3JFH5;482VK;48VJZ;4Q0JN	D-box binding PAR bZIP transcription factor [Source:RGD Symbol;Acc:2491]	24309	P16443	GO:0006355//regulation of transcription, DNA-templated;GO:0006355//regulation of transcription, DNA-templated;GO:0006357//regulation of transcription by RNA polymerase II;GO:0006357//regulation of transcription by RNA polymerase II;GO:0007623//circadian rhythm;GO:0007623//circadian rhythm;GO:0045944//positive regulation of transcription by RNA polymerase II;GO:0001889//liver development;GO:000635…	GO:0005634//nucleus;GO:0005634//nucleus;GO:0005634//nucleus;GO:0090575//RNA polymerase II transcription regulator complex;GO:0005634//nucleus;GO:0005634//nucleus;GO:0005634//nucleus;GO:0005634//nucleus;GO:0005634//nucleus;GO:0090575//RNA polymerase II transcription regulator complex;	GO:0000977//RNA polymerase II transcription regulatory region sequence-specific DNA binding;GO:0000977//RNA polymerase II transcription regulatory region sequence-specific DNA binding;GO:0000977//RNA polymerase II transcription regulatory region sequence-specific DNA binding;GO:0001228//DNA-binding transcription activator activity, RNA polymerase II-specific;GO:0003677//DNA binding;GO:0003700//DN…	-
ENSRNOG00000060775	1314.34	2228.51	400.174	0.17957	-2.47738	2.35266e-10	1.97415e-08	15	78567023	78769783	+	6768	Lmo7	GO:0005515;GO:0005515;GO:0005634;GO:0005635;GO:0005654;GO:0005737;GO:0005886;GO:0005912;GO:0008022;GO:0009986;GO:0016324;GO:0023051;GO:0023051;GO:0030155;GO:0030155;GO:0042805;GO:0045944;GO:0046872;GO:0005515;GO:0005515;GO:0005634;GO:0005634;GO:0005635;GO:0005635;GO:0005635;GO:0005654;GO:0005654;GO:0005737;GO:0005737;GO:0005737;GO:0005886;GO:0005886;GO:0005912;GO:0008022;GO:0009986;GO:0009986;GO:…	K06084	-	-	-	LIM domain 7 [Source:RGD Symbol;Acc:1302984]	361084	Q6JBI7	GO:0023051//regulation of signaling;GO:0023051//regulation of signaling;GO:0030155//regulation of cell adhesion;GO:0030155//regulation of cell adhesion;GO:0045944//positive regulation of transcription by RNA polymerase II;GO:0023051//regulation of signaling;GO:0023051//regulation of signaling;GO:0030155//regulation of cell adhesion;GO:0030155//regulation of cell adhesion;GO:0045944//positive regu…	GO:0005634//nucleus;GO:0005635//nuclear envelope;GO:0005654//nucleoplasm;GO:0005737//cytoplasm;GO:0005886//plasma membrane;GO:0005912//adherens junction;GO:0009986//cell surface;GO:0016324//apical plasma membrane;GO:0005634//nucleus;GO:0005634//nucleus;GO:0005635//nuclear envelope;GO:0005635//nuclear envelope;GO:0005635//nuclear envelope;GO:0005654//nucleoplasm;GO:0005654//nucleoplasm;GO:0005737/…	GO:0005515//protein binding;GO:0005515//protein binding;GO:0008022//protein C-terminus binding;GO:0042805//actinin binding;GO:0046872//metal ion binding;GO:0005515//protein binding;GO:0005515//protein binding;GO:0008022//protein C-terminus binding;GO:0042805//actinin binding;GO:0046872//metal ion binding;GO:0005515//protein binding;GO:0005515//protein binding;GO:0005515//protein binding;GO:000551…	ko04520(Adherens junction)
ENSRNOG00000004810	3592.03	5416.68	1767.37	0.326283	-1.6158	2.53114e-10	2.0836e-08	3	122060031	122772869	+	13433	Plcb1	GO:0004435;GO:0004435;GO:0004435;GO:0004435;GO:0005509;GO:0005509;GO:0005509;GO:0005634;GO:0005634;GO:0005737;GO:0005737;GO:0006629;GO:0006629;GO:0006629;GO:0007165;GO:0007165;GO:0007165;GO:0007420;GO:0007420;GO:0008081;GO:0008081;GO:0016042;GO:0016042;GO:0016042;GO:0016787;GO:0035556;GO:0035556;GO:0051726;GO:0051726;GO:0110165;GO:0000086;GO:0000086;GO:0000785;GO:0000785;GO:0004435;GO:0004435;GO:…	K05858	EC:3.1.4.11	M;I	KOG1265;359SG;3ASPT;3BB4P;3CUHB;3J9FS;481N1;496S6;4PVM6	phospholipase C beta 1 [Source:RGD Symbol;Acc:3344]	24654	P10687	GO:0006629//lipid metabolic process;GO:0006629//lipid metabolic process;GO:0006629//lipid metabolic process;GO:0007165//signal transduction;GO:0007165//signal transduction;GO:0007165//signal transduction;GO:0007420//brain development;GO:0007420//brain development;GO:0016042//lipid catabolic process;GO:0016042//lipid catabolic process;GO:0016042//lipid catabolic process;GO:0035556//intracellular s…	GO:0005634//nucleus;GO:0005634//nucleus;GO:0005737//cytoplasm;GO:0005737//cytoplasm;GO:0110165//cellular anatomical entity;GO:0000785//chromatin;GO:0000785//chromatin;GO:0005634//nucleus;GO:0005634//nucleus;GO:0005634//nucleus;GO:0005634//nucleus;GO:0005634//nucleus;GO:0005634//nucleus;GO:0005737//cytoplasm;GO:0005737//cytoplasm;GO:0005737//cytoplasm;GO:0005737//cytoplasm;GO:0005737//cytoplasm;GO…	GO:0004435//phosphatidylinositol phospholipase C activity;GO:0004435//phosphatidylinositol phospholipase C activity;GO:0004435//phosphatidylinositol phospholipase C activity;GO:0004435//phosphatidylinositol phospholipase C activity;GO:0005509//calcium ion binding;GO:0005509//calcium ion binding;GO:0005509//calcium ion binding;GO:0008081//phosphoric diester hydrolase activity;GO:0008081//phosphori…	ko05417(Lipid and atherosclerosis);ko05415(Diabetic cardiomyopathy);ko05200(Pathways in cancer);ko05163(Human cytomegalovirus infection);ko05146(Amoebiasis);ko05143(African trypanosomiasis);ko05142(Chagas disease);ko05022(Pathways of neurodegeneration - multiple diseases);ko05017(Spinocerebellar ataxia);ko05016(Huntington disease);ko05010(Alzheimer disease);ko04973(Carbohydrate digestion and abso…
ENSRNOG00000014006	1170	1777.54	562.466	0.316429	-1.66005	2.58903e-10	2.11631e-08	18	79635633	79749030	+	3524	Neto1	GO:0005515;GO:0007613;GO:0007613;GO:0008542;GO:0008542;GO:0014069;GO:0014069;GO:0014069;GO:0016020;GO:0016021;GO:0035255;GO:0035255;GO:0035255;GO:0045202;GO:0045202;GO:0048168;GO:0048168;GO:0048169;GO:0048169;GO:0060076;GO:0060076;GO:0097120;GO:0097120;GO:0098839;GO:0098839;GO:0098978;GO:0098978;GO:0099061;GO:0099061;GO:2000312;GO:2000312;GO:2000463;GO:2000463;GO:2000463;	K24360	-	S;T	2QUD4;35MSE;38HSG;3BIBW;3D0QR;3JEC2;47ZN2;48UUB;4Q0D2	neuropilin and tolloid like 1 [Source:RGD Symbol;Acc:1566269]	307206	D4AAD6	GO:0007613//memory;GO:0007613//memory;GO:0008542//visual learning;GO:0008542//visual learning;GO:0048168//regulation of neuronal synaptic plasticity;GO:0048168//regulation of neuronal synaptic plasticity;GO:0048169//regulation of long-term neuronal synaptic plasticity;GO:0048169//regulation of long-term neuronal synaptic plasticity;GO:0097120//receptor localization to synapse;GO:0097120//receptor…	GO:0014069//postsynaptic density;GO:0014069//postsynaptic density;GO:0014069//postsynaptic density;GO:0016020//membrane;GO:0016021//integral component of membrane;GO:0045202//synapse;GO:0045202//synapse;GO:0060076//excitatory synapse;GO:0060076//excitatory synapse;GO:0098839//postsynaptic density membrane;GO:0098839//postsynaptic density membrane;GO:0098978//glutamatergic synapse;GO:0098978//glut…	GO:0005515//protein binding;GO:0035255//ionotropic glutamate receptor binding;GO:0035255//ionotropic glutamate receptor binding;GO:0035255//ionotropic glutamate receptor binding;	-
ENSRNOG00000068448	457.915	706.787	209.043	0.295765	-1.75747	2.6843e-10	2.18476e-08	2	45438242	45822559	+	3462	Arl15	GO:0000166;GO:0003924;GO:0003924;GO:0005525;GO:0005525;GO:0005525;GO:0003924;GO:0005525;GO:0003924;GO:0005525;GO:0003924;GO:0005525;	-	-	-	-	ADP-ribosylation factor like GTPase 15 [Source:RGD Symbol;Acc:1597407]	-	-	-	-	GO:0000166//nucleotide binding;GO:0003924//GTPase activity;GO:0003924//GTPase activity;GO:0005525//GTP binding;GO:0005525//GTP binding;GO:0005525//GTP binding;GO:0003924//GTPase activity;GO:0005525//GTP binding;GO:0003924//GTPase activity;GO:0005525//GTP binding;GO:0003924//GTPase activity;GO:0005525//GTP binding;	-
ENSRNOG00000020694	2399.4	3617.85	1180.95	0.326424	-1.61518	2.78253e-10	2.23592e-08	8	19568600	19575588	+	3117	Icam5	GO:0005178;GO:0005886;GO:0005886;GO:0005886;GO:0005887;GO:0006909;GO:0006909;GO:0007155;GO:0007155;GO:0016020;GO:0016020;GO:0016020;GO:0016021;GO:0098609;GO:0098609;	K06769	-	S;T	2QS16;35DJG;38H3C;3BJC4;3D1CF;3JD52;48718;48UUA;4PV9Y	intercellular adhesion molecule 5 [Source:RGD Symbol;Acc:1305039]	313785	D4A435	GO:0006909//phagocytosis;GO:0006909//phagocytosis;GO:0007155//cell adhesion;GO:0007155//cell adhesion;GO:0098609//cell-cell adhesion;GO:0098609//cell-cell adhesion;	GO:0005886//plasma membrane;GO:0005886//plasma membrane;GO:0005886//plasma membrane;GO:0005887//integral component of plasma membrane;GO:0016020//membrane;GO:0016020//membrane;GO:0016020//membrane;GO:0016021//integral component of membrane;	GO:0005178//integrin binding;	-
ENSRNOG00000000368	891.496	1411.84	371.153	0.262886	-1.92749	3.58001e-10	2.79388e-08	20	52133851	52838375	-	5095	Grik2	GO:0001662;GO:0001662;GO:0004970;GO:0004970;GO:0004970;GO:0004970;GO:0005216;GO:0005216;GO:0005234;GO:0005234;GO:0005515;GO:0005515;GO:0005886;GO:0005886;GO:0005887;GO:0006811;GO:0006811;GO:0006811;GO:0006874;GO:0006874;GO:0007268;GO:0007268;GO:0008066;GO:0008066;GO:0008328;GO:0014069;GO:0014069;GO:0015276;GO:0015276;GO:0015276;GO:0015277;GO:0015277;GO:0015277;GO:0016020;GO:0016020;GO:0016020;GO:…	K05202	-	T;P;E;U	KOG1052;35GI7;38BIY;3B9S8;3CTGU;3J4WG;480ZG;48WIT;4Q777	glutamate ionotropic receptor kainate type subunit 2 [Source:RGD Symbol;Acc:2733]	54257	P42260	GO:0001662//behavioral fear response;GO:0001662//behavioral fear response;GO:0006811//ion transport;GO:0006811//ion transport;GO:0006811//ion transport;GO:0006874//cellular calcium ion homeostasis;GO:0006874//cellular calcium ion homeostasis;GO:0007268//chemical synaptic transmission;GO:0007268//chemical synaptic transmission;GO:0019228//neuronal action potential;GO:0019228//neuronal action poten…	GO:0005886//plasma membrane;GO:0005886//plasma membrane;GO:0005887//integral component of plasma membrane;GO:0008328//ionotropic glutamate receptor complex;GO:0014069//postsynaptic density;GO:0014069//postsynaptic density;GO:0016020//membrane;GO:0016020//membrane;GO:0016020//membrane;GO:0016020//membrane;GO:0016020//membrane;GO:0016021//integral component of membrane;GO:0030054//cell junction;GO:…	GO:0004970//ionotropic glutamate receptor activity;GO:0004970//ionotropic glutamate receptor activity;GO:0004970//ionotropic glutamate receptor activity;GO:0004970//ionotropic glutamate receptor activity;GO:0005216//ion channel activity;GO:0005216//ion channel activity;GO:0005234//extracellularly glutamate-gated ion channel activity;GO:0005234//extracellularly glutamate-gated ion channel activity…	ko04724(Glutamatergic synapse);ko04080(Neuroactive ligand-receptor interaction)
ENSRNOG00000012362	1299.27	2046.93	551.615	0.269485	-1.89173	4.05451e-10	3.13836e-08	1	177201288	177297024	+	2201	Cacng3	GO:0005244;GO:0005245;GO:0005262;GO:0006605;GO:0006605;GO:0006605;GO:0006811;GO:0006816;GO:0006816;GO:0006816;GO:0008104;GO:0008104;GO:0008104;GO:0016020;GO:0016020;GO:0016020;GO:0016021;GO:0016021;GO:0016021;GO:0016247;GO:0019226;GO:0030165;GO:0030425;GO:0032281;GO:0032281;GO:0032281;GO:0032281;GO:0034703;GO:0034765;GO:0035255;GO:0036477;GO:0036477;GO:0036477;GO:0051968;GO:0060076;GO:0070588;GO:…	K04868	-	C;P	2QVF5;35P35;38G9J;3BDBG;3D1N8;3J2J6;48BP8;493W1;4Q2JM	calcium voltage-gated channel auxiliary subunit gamma 3 [Source:RGD Symbol;Acc:628803]	140724	Q8VHX0	GO:0006605//protein targeting;GO:0006605//protein targeting;GO:0006605//protein targeting;GO:0006811//ion transport;GO:0006816//calcium ion transport;GO:0006816//calcium ion transport;GO:0006816//calcium ion transport;GO:0008104//protein localization;GO:0008104//protein localization;GO:0008104//protein localization;GO:0019226//transmission of nerve impulse;GO:0034765//regulation of ion transmembr…	GO:0016020//membrane;GO:0016020//membrane;GO:0016020//membrane;GO:0016021//integral component of membrane;GO:0016021//integral component of membrane;GO:0016021//integral component of membrane;GO:0030425//dendrite;GO:0032281//AMPA glutamate receptor complex;GO:0032281//AMPA glutamate receptor complex;GO:0032281//AMPA glutamate receptor complex;GO:0032281//AMPA glutamate receptor complex;GO:0034703…	GO:0005244//voltage-gated ion channel activity;GO:0005245//voltage-gated calcium channel activity;GO:0005262//calcium channel activity;GO:0016247//channel regulator activity;GO:0030165//PDZ domain binding;GO:0035255//ionotropic glutamate receptor binding;	ko05414(Dilated cardiomyopathy);ko05412(Arrhythmogenic right ventricular cardiomyopathy);ko05410(Hypertrophic cardiomyopathy);ko04921(Oxytocin signaling pathway);ko04261(Adrenergic signaling in cardiomyocytes);ko04260(Cardiac muscle contraction);ko04010(MAPK signaling pathway)
ENSRNOG00000015448	94.7622	158.593	30.9311	0.195034	-2.3582	4.14779e-10	3.1975e-08	18	78087991	78109904	+	2162	Dipk1c	GO:0005789;GO:0016020;GO:0016021;	-	-	S	2QSPC;35NG3;38EPR;3BKQ5;3CV68;3JA3E;480EW;49945;4Q29J	divergent protein kinase domain 1C [Source:RGD Symbol;Acc:1559694]	498891	D3ZJ65	-	GO:0005789//endoplasmic reticulum membrane;GO:0016020//membrane;GO:0016021//integral component of membrane;	-	-
ENSRNOG00000063505	5245.37	7872.94	2617.8	0.332507	-1.58855	4.55551e-10	3.48349e-08	8	45425629	45437765	+	4448	Scn2b	GO:0001518;GO:0001518;GO:0001518;GO:0001518;GO:0001518;GO:0005244;GO:0005248;GO:0005272;GO:0005515;GO:0005886;GO:0006811;GO:0006814;GO:0006814;GO:0006814;GO:0007399;GO:0009408;GO:0009408;GO:0010467;GO:0010467;GO:0016020;GO:0016020;GO:0016020;GO:0016021;GO:0017080;GO:0017080;GO:0017080;GO:0017080;GO:0017080;GO:0034765;GO:0035725;GO:0035725;GO:0046684;GO:0060048;GO:0060048;GO:0060371;GO:0060371;GO:…	-	-	-	-	sodium voltage-gated channel beta subunit 2 [Source:RGD Symbol;Acc:3633]	-	-	GO:0006811//ion transport;GO:0006814//sodium ion transport;GO:0006814//sodium ion transport;GO:0006814//sodium ion transport;GO:0007399//nervous system development;GO:0009408//response to heat;GO:0009408//response to heat;GO:0010467//gene expression;GO:0010467//gene expression;GO:0034765//regulation of ion transmembrane transport;GO:0035725//sodium ion transmembrane transport;GO:0035725//sodium i…	GO:0001518//voltage-gated sodium channel complex;GO:0001518//voltage-gated sodium channel complex;GO:0001518//voltage-gated sodium channel complex;GO:0001518//voltage-gated sodium channel complex;GO:0001518//voltage-gated sodium channel complex;GO:0005886//plasma membrane;GO:0016020//membrane;GO:0016020//membrane;GO:0016020//membrane;GO:0016021//integral component of membrane;	GO:0005244//voltage-gated ion channel activity;GO:0005248//voltage-gated sodium channel activity;GO:0005272//sodium channel activity;GO:0005515//protein binding;GO:0017080//sodium channel regulator activity;GO:0017080//sodium channel regulator activity;GO:0017080//sodium channel regulator activity;GO:0017080//sodium channel regulator activity;GO:0017080//sodium channel regulator activity;GO:00860…	-
ENSRNOG00000049020	737.668	1123.92	351.417	0.312671	-1.67728	4.78668e-10	3.64557e-08	X	98337873	98338472	-	600	Tceal3	GO:0005634;GO:0050699;	-	-	S;K	2RKY0;35IZB;39VW1;3BP1U;3D1SA;3J4GA;48CSW;493H1;4PZ8H	transcription elongation factor A like 3 [Source:RGD Symbol;Acc:1562504]	501628	M0RBL8	-	GO:0005634//nucleus;	GO:0050699//WW domain binding;	-
ENSRNOG00000006824	3643.78	5443.78	1843.78	0.338694	-1.56195	5.28236e-10	3.95948e-08	4	123650157	123667405	+	2511	Hdac11	GO:0000118;GO:0000118;GO:0000118;GO:0003674;GO:0004407;GO:0004407;GO:0004407;GO:0004407;GO:0004407;GO:0005634;GO:0005634;GO:0005634;GO:0005886;GO:0014003;GO:0016575;GO:0016575;GO:0016575;GO:0016575;GO:0016575;GO:0016787;GO:0004407;GO:0016575;	K11418	EC:3.5.1.98	Q;B	KOG1344;35E0P;38EFJ;3BDDM;3CZRJ;3J4NP;4870W;48YU2;4PTHC	histone deacetylase 11 [Source:RGD Symbol;Acc:1311706]	297453	B2GUW3	GO:0014003//oligodendrocyte development;GO:0016575//histone deacetylation;GO:0016575//histone deacetylation;GO:0016575//histone deacetylation;GO:0016575//histone deacetylation;GO:0016575//histone deacetylation;GO:0016575//histone deacetylation;	GO:0000118//histone deacetylase complex;GO:0000118//histone deacetylase complex;GO:0000118//histone deacetylase complex;GO:0005634//nucleus;GO:0005634//nucleus;GO:0005634//nucleus;GO:0005886//plasma membrane;	GO:0003674//molecular_function;GO:0004407//histone deacetylase activity;GO:0004407//histone deacetylase activity;GO:0004407//histone deacetylase activity;GO:0004407//histone deacetylase activity;GO:0004407//histone deacetylase activity;GO:0016787//hydrolase activity;GO:0004407//histone deacetylase activity;	ko05203(Viral carcinogenesis);ko05034(Alcoholism);ko04613(Neutrophil extracellular trap formation)
ENSRNOG00000004752	2190.23	3294.98	1085.48	0.329436	-1.60193	5.35589e-10	3.99878e-08	15	100398615	100741001	-	7023	Nalcn	GO:0005216;GO:0005261;GO:0006811;GO:0016020;GO:0055085;GO:0005216;GO:0005216;GO:0005248;GO:0005261;GO:0005261;GO:0005886;GO:0006811;GO:0006811;GO:0016020;GO:0016020;GO:0016020;GO:0016021;GO:0034220;GO:0035725;GO:0055085;GO:0055085;GO:0098655;GO:0005216;GO:0005216;GO:0005261;GO:0005261;GO:0006811;GO:0006811;GO:0016020;GO:0016020;GO:0016020;GO:0016021;GO:0034220;GO:0055085;GO:0055085;GO:0098655;GO:…	K21863	-	T;P;U	KOG2301;35E1F;38BYK;3BD2J;3CUNX;3J2PK;480CN;493R2;4Q4DW	sodium leak channel, non-selective [Source:RGD Symbol;Acc:628710]	266760	Q6Q760	GO:0006811//ion transport;GO:0055085//transmembrane transport;GO:0006811//ion transport;GO:0006811//ion transport;GO:0034220//ion transmembrane transport;GO:0035725//sodium ion transmembrane transport;GO:0055085//transmembrane transport;GO:0055085//transmembrane transport;GO:0098655//cation transmembrane transport;GO:0006811//ion transport;GO:0006811//ion transport;GO:0034220//ion transmembrane t…	GO:0016020//membrane;GO:0005886//plasma membrane;GO:0016020//membrane;GO:0016020//membrane;GO:0016020//membrane;GO:0016021//integral component of membrane;GO:0016020//membrane;GO:0016020//membrane;GO:0016020//membrane;GO:0016021//integral component of membrane;GO:0016020//membrane;GO:0016020//membrane;GO:0016020//membrane;GO:0016021//integral component of membrane;	GO:0005216//ion channel activity;GO:0005261//cation channel activity;GO:0005216//ion channel activity;GO:0005216//ion channel activity;GO:0005248//voltage-gated sodium channel activity;GO:0005261//cation channel activity;GO:0005261//cation channel activity;GO:0005216//ion channel activity;GO:0005216//ion channel activity;GO:0005261//cation channel activity;GO:0005261//cation channel activity;GO:0…	-
ENSRNOG00000030771	3843.44	7044.73	642.144	0.0911523	-3.45558	6.15517e-10	4.50682e-08	6	54641614	55397043	+	6207	Dgkb	GO:0000166;GO:0003951;GO:0003951;GO:0004143;GO:0004143;GO:0004143;GO:0004143;GO:0005509;GO:0005509;GO:0005524;GO:0005886;GO:0006629;GO:0007165;GO:0007165;GO:0007205;GO:0007205;GO:0009617;GO:0016301;GO:0016301;GO:0016301;GO:0016310;GO:0016740;GO:0046486;GO:0046872;GO:0050804;GO:0098685;GO:0098978;GO:0099175;GO:0003951;GO:0004143;GO:0005509;GO:0007165;GO:0007205;GO:0016301;	K00901	EC:2.7.1.107	T;G	KOG1169;35FYR;38GKA;3BEX2;3CVKA;3JDBH;487AI;48V0T;4Q51J	diacylglycerol kinase, beta [Source:RGD Symbol;Acc:2488]	54248	P49621	GO:0006629//lipid metabolic process;GO:0007165//signal transduction;GO:0007165//signal transduction;GO:0007205//protein kinase C-activating G protein-coupled receptor signaling pathway;GO:0007205//protein kinase C-activating G protein-coupled receptor signaling pathway;GO:0009617//response to bacterium;GO:0016310//phosphorylation;GO:0046486//glycerolipid metabolic process;GO:0050804//modulation o…	GO:0005886//plasma membrane;GO:0098685//Schaffer collateral - CA1 synapse;GO:0098978//glutamatergic synapse;	GO:0000166//nucleotide binding;GO:0003951//NAD+ kinase activity;GO:0003951//NAD+ kinase activity;GO:0004143//diacylglycerol kinase activity;GO:0004143//diacylglycerol kinase activity;GO:0004143//diacylglycerol kinase activity;GO:0004143//diacylglycerol kinase activity;GO:0005509//calcium ion binding;GO:0005509//calcium ion binding;GO:0005524//ATP binding;GO:0016301//kinase activity;GO:0016301//ki…	ko05231(Choline metabolism in cancer);ko04072(Phospholipase D signaling pathway);ko04070(Phosphatidylinositol signaling system);ko00564(Glycerophospholipid metabolism);ko00561(Glycerolipid metabolism)
ENSRNOG00000014371	2677.75	4017.48	1338.02	0.333049	-1.58619	7.53372e-10	5.47392e-08	19	46349430	47387459	+	3691	Cdh13	GO:0000278;GO:0001938;GO:0001954;GO:0002040;GO:0002040;GO:0003674;GO:0005509;GO:0005509;GO:0005509;GO:0005509;GO:0005615;GO:0005737;GO:0005886;GO:0005886;GO:0005886;GO:0005886;GO:0005901;GO:0007155;GO:0007155;GO:0007156;GO:0007156;GO:0007156;GO:0007156;GO:0007162;GO:0007266;GO:0008285;GO:0009897;GO:0010033;GO:0016020;GO:0016020;GO:0016020;GO:0016339;GO:0016342;GO:0016601;GO:0030032;GO:0030100;GO:…	K06808	-	S	KOG3594;35G32;39RI4;3BBDH;3D26X;3J81Q;48BBQ;498UW;4PWW0	cadherin 13 [Source:RGD Symbol;Acc:619745]	192248	Q8R490	GO:0000278//mitotic cell cycle;GO:0001938//positive regulation of endothelial cell proliferation;GO:0001954//positive regulation of cell-matrix adhesion;GO:0002040//sprouting angiogenesis;GO:0002040//sprouting angiogenesis;GO:0007155//cell adhesion;GO:0007155//cell adhesion;GO:0007156//homophilic cell adhesion via plasma membrane adhesion molecules;GO:0007156//homophilic cell adhesion via plasma …	GO:0005615//extracellular space;GO:0005737//cytoplasm;GO:0005886//plasma membrane;GO:0005886//plasma membrane;GO:0005886//plasma membrane;GO:0005886//plasma membrane;GO:0005901//caveola;GO:0009897//external side of plasma membrane;GO:0016020//membrane;GO:0016020//membrane;GO:0016020//membrane;GO:0016342//catenin complex;GO:0031225//anchored component of membrane;GO:0043005//neuron projection;GO:0…	GO:0003674//molecular_function;GO:0005509//calcium ion binding;GO:0005509//calcium ion binding;GO:0005509//calcium ion binding;GO:0005509//calcium ion binding;GO:0030169//low-density lipoprotein particle binding;GO:0042802//identical protein binding;GO:0042803//protein homodimerization activity;GO:0042803//protein homodimerization activity;GO:0045296//cadherin binding;GO:0045296//cadherin binding…	-
ENSRNOG00000069840	214.642	338.171	91.1135	0.269431	-1.89201	7.84309e-10	5.67696e-08	X	86058394	86747036	+	4667	Pcdh11x	GO:0005509;GO:0005886;GO:0007155;GO:0007156;GO:0016020;GO:0005509;GO:0005886;GO:0007155;GO:0007156;GO:0016020;GO:0005509;GO:0005886;GO:0007155;GO:0007156;GO:0016020;	-	-	-	-	protocadherin 11 X-linked [Source:NCBI gene (formerly Entrezgene);Acc:317204]	-	-	GO:0007155//cell adhesion;GO:0007156//homophilic cell adhesion via plasma membrane adhesion molecules;GO:0007155//cell adhesion;GO:0007156//homophilic cell adhesion via plasma membrane adhesion molecules;GO:0007155//cell adhesion;GO:0007156//homophilic cell adhesion via plasma membrane adhesion molecules;	GO:0005886//plasma membrane;GO:0016020//membrane;GO:0005886//plasma membrane;GO:0016020//membrane;GO:0005886//plasma membrane;GO:0016020//membrane;	GO:0005509//calcium ion binding;GO:0005509//calcium ion binding;GO:0005509//calcium ion binding;	-
ENSRNOG00000021474	46.105	83.4777	8.73223	0.104606	-3.25697	9.24886e-10	6.66902e-08	1	93768319	93776694	+	2477	Siglec5	GO:0005764;GO:0005886;GO:0007155;GO:0016020;GO:0016021;GO:0030100;GO:0033691;GO:0033691;GO:0048029;	K06549	-	S;T	2S41V;358ZD;39U9G;3BJ4J;3D1CW;3J9VB;486JH;48ZAD;4Q6W5	sialic acid binding Ig-like lectin 5 [Source:RGD Symbol;Acc:1305432]	292843	-	GO:0007155//cell adhesion;GO:0030100//regulation of endocytosis;	GO:0005764//lysosome;GO:0005886//plasma membrane;GO:0016020//membrane;GO:0016021//integral component of membrane;	GO:0033691//sialic acid binding;GO:0033691//sialic acid binding;GO:0048029//monosaccharide binding;	-
ENSRNOG00000033617	179.193	285.764	72.6225	0.254134	-1.97634	9.62679e-10	6.91524e-08	10	84281162	84292466	-	2759	Krt26	GO:0005198;GO:0005198;GO:0005856;GO:0005882;GO:0005198;GO:0005198;GO:0005856;GO:0005882;	K07604	-	S	2SMDE;35P3T;39WXZ;3BKEW;3D5DZ;3JERP;48825;48XEA;4PYZN	keratin 26 [Source:RGD Symbol;Acc:1303322]	407758	Q6IFW9	-	GO:0005856//cytoskeleton;GO:0005882//intermediate filament;GO:0005856//cytoskeleton;GO:0005882//intermediate filament;	GO:0005198//structural molecule activity;GO:0005198//structural molecule activity;GO:0005198//structural molecule activity;GO:0005198//structural molecule activity;	ko05150(Staphylococcus aureus infection);ko04915(Estrogen signaling pathway)
ENSRNOG00000001113	1447.99	2157.67	738.318	0.342184	-1.54716	1.02811e-09	7.35736e-08	12	11962757	12009773	+	2189	Mmd2	GO:0004672;GO:0016020;GO:0016021;GO:0016021;GO:0016021;GO:0019835;GO:0019835;GO:0030173;GO:0032880;GO:0045666;GO:0045860;GO:0046579;GO:0048471;GO:0004672;GO:0016021;GO:0019835;GO:0030173;GO:0032880;GO:0045666;GO:0045860;GO:0046579;GO:0048471;	K11064	-	Z;V	KOG4243;359CW;39MY5;3BCV5;3D126;3JAG5;481CW;48XFD;4PUVK	monocyte to macrophage differentiation-associated 2 [Source:RGD Symbol;Acc:1306506]	304301	B1WBN0	GO:0019835//cytolysis;GO:0019835//cytolysis;GO:0032880//regulation of protein localization;GO:0045666//positive regulation of neuron differentiation;GO:0045860//positive regulation of protein kinase activity;GO:0046579//positive regulation of Ras protein signal transduction;GO:0019835//cytolysis;GO:0032880//regulation of protein localization;GO:0045666//positive regulation of neuron differentiati…	GO:0016020//membrane;GO:0016021//integral component of membrane;GO:0016021//integral component of membrane;GO:0016021//integral component of membrane;GO:0030173//integral component of Golgi membrane;GO:0048471//perinuclear region of cytoplasm;GO:0016021//integral component of membrane;GO:0030173//integral component of Golgi membrane;GO:0048471//perinuclear region of cytoplasm;	GO:0004672//protein kinase activity;GO:0004672//protein kinase activity;	-
ENSRNOG00000030547	3785.95	5641.06	1930.84	0.342283	-1.54674	1.0405e-09	7.41809e-08	4	7591009	8508532	-	3783	Dpp6	GO:0006508;GO:0008236;GO:0006508;GO:0008236;GO:0006508;GO:0008076;GO:0008236;GO:0015459;GO:0016021;GO:1901379;GO:0006508;GO:0006508;GO:0008236;GO:0008236;GO:0016020;GO:0016021;	K23013	-	O;E	KOG2100;35G3Z;38BKR;3BCS1;3CUAD;3JE1F;47ZIA;48Y0I;4PZKN	dipeptidyl peptidase like 6 [Source:RGD Symbol;Acc:68402]	29272	P46101	GO:0006508//proteolysis;GO:0006508//proteolysis;GO:0006508//proteolysis;GO:1901379//regulation of potassium ion transmembrane transport;GO:0006508//proteolysis;GO:0006508//proteolysis;	GO:0008076//voltage-gated potassium channel complex;GO:0016021//integral component of membrane;GO:0016020//membrane;GO:0016021//integral component of membrane;	GO:0008236//serine-type peptidase activity;GO:0008236//serine-type peptidase activity;GO:0008236//serine-type peptidase activity;GO:0015459//potassium channel regulator activity;GO:0008236//serine-type peptidase activity;GO:0008236//serine-type peptidase activity;	-
ENSRNOG00000018337	2076.58	3210.27	942.879	0.293707	-1.76755	1.08922e-09	7.7348e-08	1	194862672	194873551	-	1030	Caly	GO:0005768;GO:0005886;GO:0005887;GO:0005887;GO:0005887;GO:0006897;GO:0007212;GO:0007212;GO:0008089;GO:0016020;GO:0016021;GO:0016021;GO:0016021;GO:0016021;GO:0016197;GO:0030424;GO:0030659;GO:0031410;GO:0031410;GO:0031410;GO:0032051;GO:0032051;GO:0032051;GO:0032051;GO:0032051;GO:0032051;GO:0044877;GO:0045807;GO:0045807;GO:0045807;GO:0048268;GO:0048268;GO:0048268;GO:0048268;GO:0048268;GO:0048268;GO:…	K15493	-	-	-	calcyon neuron-specific vesicular protein [Source:RGD Symbol;Acc:621719]	192349	P58821	GO:0006897//endocytosis;GO:0007212//dopamine receptor signaling pathway;GO:0007212//dopamine receptor signaling pathway;GO:0008089//anterograde axonal transport;GO:0016197//endosomal transport;GO:0045807//positive regulation of endocytosis;GO:0045807//positive regulation of endocytosis;GO:0045807//positive regulation of endocytosis;GO:0048268//clathrin coat assembly;GO:0048268//clathrin coat asse…	GO:0005768//endosome;GO:0005886//plasma membrane;GO:0005887//integral component of plasma membrane;GO:0005887//integral component of plasma membrane;GO:0005887//integral component of plasma membrane;GO:0016020//membrane;GO:0016021//integral component of membrane;GO:0016021//integral component of membrane;GO:0016021//integral component of membrane;GO:0016021//integral component of membrane;GO:0030…	GO:0032051//clathrin light chain binding;GO:0032051//clathrin light chain binding;GO:0032051//clathrin light chain binding;GO:0032051//clathrin light chain binding;GO:0032051//clathrin light chain binding;GO:0032051//clathrin light chain binding;GO:0044877//protein-containing complex binding;	ko04728(Dopaminergic synapse)
ENSRNOG00000004695	5038.04	7477.54	2598.55	0.347514	-1.52486	1.09308e-09	7.7348e-08	7	8225825	8250322	+	4425	Celf5	GO:0000381;GO:0000381;GO:0000381;GO:0003676;GO:0003676;GO:0003723;GO:0003723;GO:0003723;GO:0003723;GO:0003729;GO:0005634;GO:0005634;GO:0005737;GO:0005737;GO:0006376;GO:1990904;	K13207	-	A;E	KOG0146;35JYZ;38FQ3;3BDXP;3CUQG;3J58N;485KG;48VMT;4PYIZ	CUGBP, Elav-like family member 5 [Source:RGD Symbol;Acc:1565016]	314647	D4A8V0	GO:0000381//regulation of alternative mRNA splicing, via spliceosome;GO:0000381//regulation of alternative mRNA splicing, via spliceosome;GO:0000381//regulation of alternative mRNA splicing, via spliceosome;GO:0006376//mRNA splice site selection;	GO:0005634//nucleus;GO:0005634//nucleus;GO:0005737//cytoplasm;GO:0005737//cytoplasm;GO:1990904//ribonucleoprotein complex;	GO:0003676//nucleic acid binding;GO:0003676//nucleic acid binding;GO:0003723//RNA binding;GO:0003723//RNA binding;GO:0003723//RNA binding;GO:0003723//RNA binding;GO:0003729//mRNA binding;	-
ENSRNOG00000002811	413.204	634.821	191.587	0.301796	-1.72835	1.42231e-09	9.8801e-08	13	58413883	58846770	+	3039	Brinp3	GO:0003674;GO:0005576;GO:0005739;GO:0005783;GO:0005783;GO:0007049;GO:0007399;GO:0030425;GO:0030425;GO:0043025;GO:0043025;GO:0045666;GO:0045666;GO:0045666;GO:0045666;GO:0045666;GO:0045666;GO:0045786;GO:0045786;GO:0045930;GO:0045930;GO:0045930;GO:0045930;GO:0045930;GO:0045930;GO:0071300;GO:0071300;GO:0071300;GO:0071300;	-	-	S;T	2QQZS;35BI2;38HUE;3BCJ4;3CWU6;3J98E;482UY;495CP;4PTI7	BMP/retinoic acid inducible neural specific 3 [Source:RGD Symbol;Acc:708421]	286901	Q8K1M7	GO:0007049//cell cycle;GO:0007399//nervous system development;GO:0045666//positive regulation of neuron differentiation;GO:0045666//positive regulation of neuron differentiation;GO:0045666//positive regulation of neuron differentiation;GO:0045666//positive regulation of neuron differentiation;GO:0045666//positive regulation of neuron differentiation;GO:0045666//positive regulation of neuron diffe…	GO:0005576//extracellular region;GO:0005739//mitochondrion;GO:0005783//endoplasmic reticulum;GO:0005783//endoplasmic reticulum;GO:0030425//dendrite;GO:0030425//dendrite;GO:0043025//neuronal cell body;GO:0043025//neuronal cell body;	GO:0003674//molecular_function;	-
ENSRNOG00000015741	2242.93	3346.13	1139.74	0.340615	-1.55379	1.48109e-09	1.02136e-07	7	122399330	122726605	-	6219	Slc2a13	GO:0002020;GO:0002020;GO:0002020;GO:0005365;GO:0005366;GO:0005366;GO:0005366;GO:0005737;GO:0005887;GO:0015798;GO:0015798;GO:0015798;GO:0016020;GO:0016020;GO:0016020;GO:0016020;GO:0016021;GO:0016021;GO:0016021;GO:0022857;GO:0022857;GO:0022857;GO:0030426;GO:0031090;GO:0031090;GO:0042995;GO:0042995;GO:0042995;GO:0043231;GO:0044297;GO:0044297;GO:0044297;GO:0051117;GO:0051117;GO:0055085;GO:0055085;GO:…	K08150	-	U	KOG0254;35P7R;38C63;3BBIC;3CUZW;3J59Q;47ZHT;493A4;4Q005	solute carrier family 2 member 13 [Source:RGD Symbol;Acc:621814]	171147	Q921A2	GO:0015798//myo-inositol transport;GO:0015798//myo-inositol transport;GO:0015798//myo-inositol transport;GO:0055085//transmembrane transport;GO:0055085//transmembrane transport;GO:1902004//positive regulation of amyloid-beta formation;GO:1902004//positive regulation of amyloid-beta formation;	GO:0005737//cytoplasm;GO:0005887//integral component of plasma membrane;GO:0016020//membrane;GO:0016020//membrane;GO:0016020//membrane;GO:0016020//membrane;GO:0016021//integral component of membrane;GO:0016021//integral component of membrane;GO:0016021//integral component of membrane;GO:0030426//growth cone;GO:0031090//organelle membrane;GO:0031090//organelle membrane;GO:0042995//cell projection;…	GO:0002020//protease binding;GO:0002020//protease binding;GO:0002020//protease binding;GO:0005365//myo-inositol transmembrane transporter activity;GO:0005366//myo-inositol:proton symporter activity;GO:0005366//myo-inositol:proton symporter activity;GO:0005366//myo-inositol:proton symporter activity;GO:0022857//transmembrane transporter activity;GO:0022857//transmembrane transporter activity;GO:00…	-
ENSRNOG00000038004	300.626	468.297	132.954	0.283911	-1.81649	1.54613e-09	1.0547e-07	3	67034170	67263607	+	3975	Zfp804a	GO:0003674;GO:0005634;GO:0005634;GO:0005634;GO:0005634;GO:0005737;GO:0005737;GO:0005886;GO:0005886;GO:0010628;GO:0010628;GO:0010975;GO:0010975;GO:0010976;GO:0010976;GO:0030424;GO:0030426;GO:0030426;GO:0043025;GO:0043025;GO:0043025;GO:0043197;GO:0043197;GO:0043197;GO:0043198;GO:0043198;GO:0043198;GO:0046872;GO:0098793;GO:0098794;GO:0098794;GO:0098794;GO:1901588;GO:1901588;GO:1902952;	-	-	S	2QQR4;35KIS;38D2E;3BFTU;3CT30;3JC61;483HN;48WAX;4PTYP	zinc finger protein 804A [Source:RGD Symbol;Acc:1305239]	295695	-	GO:0010628//positive regulation of gene expression;GO:0010628//positive regulation of gene expression;GO:0010975//regulation of neuron projection development;GO:0010975//regulation of neuron projection development;GO:0010976//positive regulation of neuron projection development;GO:0010976//positive regulation of neuron projection development;GO:1902952//positive regulation of dendritic spine main…	GO:0005634//nucleus;GO:0005634//nucleus;GO:0005634//nucleus;GO:0005634//nucleus;GO:0005737//cytoplasm;GO:0005737//cytoplasm;GO:0005886//plasma membrane;GO:0005886//plasma membrane;GO:0030424//axon;GO:0030426//growth cone;GO:0030426//growth cone;GO:0043025//neuronal cell body;GO:0043025//neuronal cell body;GO:0043025//neuronal cell body;GO:0043197//dendritic spine;GO:0043197//dendritic spine;GO:00…	GO:0003674//molecular_function;GO:0046872//metal ion binding;	-
ENSRNOG00000059507	193.065	335.079	51.0517	0.152357	-2.71447	1.55989e-09	1.06028e-07	3	15165220	15226697	+	6512	Lamc3	GO:0000904;GO:0000904;GO:0005576;GO:0005604;GO:0005604;GO:0005604;GO:0005604;GO:0007155;GO:0007601;GO:0007601;GO:0009887;GO:0009888;GO:0014002;GO:0014002;GO:0016020;GO:0016477;GO:0034446;GO:0060041;GO:0060041;	K06247	-	-	-	laminin subunit gamma 3 [Source:RGD Symbol;Acc:1309399]	311862	-	GO:0000904//cell morphogenesis involved in differentiation;GO:0000904//cell morphogenesis involved in differentiation;GO:0007155//cell adhesion;GO:0007601//visual perception;GO:0007601//visual perception;GO:0009887//animal organ morphogenesis;GO:0009888//tissue development;GO:0014002//astrocyte development;GO:0014002//astrocyte development;GO:0016477//cell migration;GO:0034446//substrate adhesion…	GO:0005576//extracellular region;GO:0005604//basement membrane;GO:0005604//basement membrane;GO:0005604//basement membrane;GO:0005604//basement membrane;GO:0016020//membrane;	-	ko05222(Small cell lung cancer);ko05200(Pathways in cancer);ko05165(Human papillomavirus infection);ko05146(Amoebiasis);ko05145(Toxoplasmosis);ko04512(ECM-receptor interaction);ko04510(Focal adhesion);ko04151(PI3K-Akt signaling pathway)
ENSRNOG00000016997	95.1947	157.34	33.0493	0.21005	-2.2512	1.93178e-09	1.28994e-07	20	6956201	6975091	-	4921	Bnip5	-	-	-	-	-	BCL2 interacting protein 5 [Source:RGD Symbol;Acc:1591066]	689561	-	-	-	-	-
ENSRNOG00000049580	551.836	1079.37	24.2979	0.0225111	-5.47322	1.96215e-09	1.30562e-07	20	44489853	44492624	-	2237	Gpr6	GO:0003376;GO:0004930;GO:0004930;GO:0004930;GO:0004930;GO:0005737;GO:0005886;GO:0005886;GO:0007165;GO:0007186;GO:0007186;GO:0007186;GO:0007186;GO:0007189;GO:0007204;GO:0007204;GO:0016020;GO:0016021;GO:0016021;GO:0016021;GO:0019222;GO:0038036;GO:0038036;GO:0038036;	K04313	-	O;T	KOG3656;35FX9;39WTM;3BBS6;3CWZW;3J8FR;47YXV;490A7;4PT1T	G protein-coupled receptor 6 [Source:RGD Symbol;Acc:70939]	83683	P51651	GO:0003376//sphingosine-1-phosphate receptor signaling pathway;GO:0007165//signal transduction;GO:0007186//G protein-coupled receptor signaling pathway;GO:0007186//G protein-coupled receptor signaling pathway;GO:0007186//G protein-coupled receptor signaling pathway;GO:0007186//G protein-coupled receptor signaling pathway;GO:0007189//adenylate cyclase-activating G protein-coupled receptor signalin…	GO:0005737//cytoplasm;GO:0005886//plasma membrane;GO:0005886//plasma membrane;GO:0016020//membrane;GO:0016021//integral component of membrane;GO:0016021//integral component of membrane;GO:0016021//integral component of membrane;	GO:0004930//G protein-coupled receptor activity;GO:0004930//G protein-coupled receptor activity;GO:0004930//G protein-coupled receptor activity;GO:0004930//G protein-coupled receptor activity;GO:0038036//sphingosine-1-phosphate receptor activity;GO:0038036//sphingosine-1-phosphate receptor activity;GO:0038036//sphingosine-1-phosphate receptor activity;	-
ENSRNOG00000004049	3657.72	5419.11	1896.32	0.349932	-1.51485	2.03275e-09	1.34318e-07	10	105223090	105290134	+	3059	Baiap2	GO:0005515;GO:0007009;GO:0008093;GO:0032956;GO:0001221;GO:0001726;GO:0005515;GO:0005515;GO:0005515;GO:0005654;GO:0005737;GO:0005791;GO:0005794;GO:0005829;GO:0005829;GO:0005829;GO:0005856;GO:0005874;GO:0005886;GO:0005886;GO:0007009;GO:0007009;GO:0007420;GO:0008093;GO:0008093;GO:0008360;GO:0008360;GO:0008360;GO:0009617;GO:0009617;GO:0009617;GO:0010976;GO:0014069;GO:0015629;GO:0015629;GO:0015629;GO:…	K05627	-	S;Z;T	2QUM6;35AID;39SMM;3BG0T;3CXW5;3JBD2;486NN;48ZWB;4Q01F	BAR/IMD domain containing adaptor protein 2 [Source:RGD Symbol;Acc:619814]	117542	Q6GMN2	GO:0007009//plasma membrane organization;GO:0032956//regulation of actin cytoskeleton organization;GO:0007009//plasma membrane organization;GO:0007009//plasma membrane organization;GO:0007420//brain development;GO:0008360//regulation of cell shape;GO:0008360//regulation of cell shape;GO:0008360//regulation of cell shape;GO:0009617//response to bacterium;GO:0009617//response to bacterium;GO:000961…	GO:0001726//ruffle;GO:0005654//nucleoplasm;GO:0005737//cytoplasm;GO:0005791//rough endoplasmic reticulum;GO:0005794//Golgi apparatus;GO:0005829//cytosol;GO:0005829//cytosol;GO:0005829//cytosol;GO:0005856//cytoskeleton;GO:0005874//microtubule;GO:0005886//plasma membrane;GO:0005886//plasma membrane;GO:0014069//postsynaptic density;GO:0015629//actin cytoskeleton;GO:0015629//actin cytoskeleton;GO:001…	GO:0005515//protein binding;GO:0008093//cytoskeletal anchor activity;GO:0001221//transcription coregulator binding;GO:0005515//protein binding;GO:0005515//protein binding;GO:0005515//protein binding;GO:0008093//cytoskeletal anchor activity;GO:0008093//cytoskeletal anchor activity;GO:0030165//PDZ domain binding;GO:0042802//identical protein binding;GO:0042802//identical protein binding;GO:0070064/…	ko05135(Yersinia infection);ko04810(Regulation of actin cytoskeleton);ko04520(Adherens junction)
ENSRNOG00000061230	3194.36	4740.46	1648.25	0.347699	-1.52409	2.11829e-09	1.38894e-07	X	151597277	151623857	-	5727	L1cam	GO:0005515;GO:0005515;GO:0016020;GO:0016021;GO:0043005;GO:0005515;GO:0005886;GO:0007160;GO:0007411;GO:0009986;GO:0016020;GO:0016021;GO:0016477;GO:0019904;GO:0030424;GO:0031175;GO:0043005;GO:0043025;GO:0050808;GO:0061564;GO:0005515;	K06550	-	-	-	L1 cell adhesion molecule [Source:RGD Symbol;Acc:619777]	50687	Q05695	GO:0007160//cell-matrix adhesion;GO:0007411//axon guidance;GO:0016477//cell migration;GO:0031175//neuron projection development;GO:0050808//synapse organization;GO:0061564//axon development;	GO:0016020//membrane;GO:0016021//integral component of membrane;GO:0043005//neuron projection;GO:0005886//plasma membrane;GO:0009986//cell surface;GO:0016020//membrane;GO:0016021//integral component of membrane;GO:0030424//axon;GO:0043005//neuron projection;GO:0043025//neuronal cell body;	GO:0005515//protein binding;GO:0005515//protein binding;GO:0005515//protein binding;GO:0019904//protein domain specific binding;GO:0005515//protein binding;	ko04514(Cell adhesion molecules);ko04360(Axon guidance)
ENSRNOG00000007581	108.376	205.069	11.6837	0.0569748	-4.13353	2.44107e-09	1.57995e-07	7	23994217	24048079	-	4690	Slc17a8	GO:0003407;GO:0003674;GO:0005254;GO:0005313;GO:0005313;GO:0005313;GO:0005313;GO:0005313;GO:0005326;GO:0005436;GO:0005436;GO:0005737;GO:0005771;GO:0006811;GO:0006814;GO:0006820;GO:0006836;GO:0007420;GO:0007605;GO:0008021;GO:0008021;GO:0015293;GO:0015813;GO:0015813;GO:0015813;GO:0015813;GO:0016020;GO:0016021;GO:0016021;GO:0022857;GO:0022857;GO:0022857;GO:0030054;GO:0030285;GO:0030285;GO:0030285;GO:…	K12302	-	-	-	solute carrier family 17 member 8 [Source:RGD Symbol;Acc:628870]	266767	Q7TSF2	GO:0003407//neural retina development;GO:0006811//ion transport;GO:0006814//sodium ion transport;GO:0006820//anion transport;GO:0006836//neurotransmitter transport;GO:0007420//brain development;GO:0007605//sensory perception of sound;GO:0015813//L-glutamate transmembrane transport;GO:0015813//L-glutamate transmembrane transport;GO:0015813//L-glutamate transmembrane transport;GO:0015813//L-glutama…	GO:0005737//cytoplasm;GO:0005771//multivesicular body;GO:0008021//synaptic vesicle;GO:0008021//synaptic vesicle;GO:0016020//membrane;GO:0016021//integral component of membrane;GO:0016021//integral component of membrane;GO:0030054//cell junction;GO:0030285//integral component of synaptic vesicle membrane;GO:0030285//integral component of synaptic vesicle membrane;GO:0030285//integral component of …	GO:0003674//molecular_function;GO:0005254//chloride channel activity;GO:0005313//L-glutamate transmembrane transporter activity;GO:0005313//L-glutamate transmembrane transporter activity;GO:0005313//L-glutamate transmembrane transporter activity;GO:0005313//L-glutamate transmembrane transporter activity;GO:0005313//L-glutamate transmembrane transporter activity;GO:0005326//neurotransmitter transm…	ko05033(Nicotine addiction);ko04724(Glutamatergic synapse);ko04723(Retrograde endocannabinoid signaling);ko04721(Synaptic vesicle cycle)
ENSRNOG00000009740	806.028	1207.64	404.412	0.334877	-1.5783	2.72763e-09	1.75345e-07	4	174466631	174513289	+	2719	Slco1c1	GO:0005515;GO:0005886;GO:0005886;GO:0006811;GO:0008514;GO:0008514;GO:0015349;GO:0015349;GO:0015349;GO:0015711;GO:0015711;GO:0016020;GO:0016020;GO:0016020;GO:0016021;GO:0016323;GO:0016323;GO:0022857;GO:0022857;GO:0055085;GO:0055085;GO:0055085;GO:0070327;GO:2000611;GO:0005515;GO:0008514;GO:0015349;GO:0015711;GO:0016020;GO:0055085;	K08747	-	Q;P	KOG3626;35FPV;38W9A;3BCC7;3CYD9;3J6I9;47Z19;4911I;4Q18I	solute carrier organic anion transporter family, member 1c1 [Source:RGD Symbol;Acc:628660]	84511	Q9EPZ7	GO:0006811//ion transport;GO:0015711//organic anion transport;GO:0015711//organic anion transport;GO:0055085//transmembrane transport;GO:0055085//transmembrane transport;GO:0055085//transmembrane transport;GO:0070327//thyroid hormone transport;GO:2000611//positive regulation of thyroid hormone generation;GO:0015711//organic anion transport;GO:0055085//transmembrane transport;	GO:0005886//plasma membrane;GO:0005886//plasma membrane;GO:0016020//membrane;GO:0016020//membrane;GO:0016020//membrane;GO:0016021//integral component of membrane;GO:0016323//basolateral plasma membrane;GO:0016323//basolateral plasma membrane;GO:0016020//membrane;	GO:0005515//protein binding;GO:0008514//organic anion transmembrane transporter activity;GO:0008514//organic anion transmembrane transporter activity;GO:0015349//thyroid hormone transmembrane transporter activity;GO:0015349//thyroid hormone transmembrane transporter activity;GO:0015349//thyroid hormone transmembrane transporter activity;GO:0022857//transmembrane transporter activity;GO:0022857//t…	ko04919(Thyroid hormone signaling pathway)
ENSRNOG00000031536	615.736	925.259	306.213	0.330948	-1.59532	2.81617e-09	1.80425e-07	3	138031769	138198122	+	2026	Syndig1	GO:0003674;GO:0005575;GO:0005768;GO:0005886;GO:0005887;GO:0005887;GO:0005887;GO:0006886;GO:0006886;GO:0006886;GO:0008150;GO:0014069;GO:0014069;GO:0014069;GO:0016020;GO:0016020;GO:0016021;GO:0016021;GO:0016021;GO:0030054;GO:0030425;GO:0030672;GO:0030672;GO:0030672;GO:0031901;GO:0031901;GO:0031901;GO:0035254;GO:0035254;GO:0035254;GO:0042803;GO:0042803;GO:0042803;GO:0042995;GO:0043197;GO:0043198;GO:…	K23903	-	S;U	2QQXK;35KZB;395KE;3BIPC;3CXMY;3J1NQ;489G5;48WIE;4Q2C3	synapse differentiation inducing 1 [Source:RGD Symbol;Acc:1310753]	362235	Q58DZ9	GO:0006886//intracellular protein transport;GO:0006886//intracellular protein transport;GO:0006886//intracellular protein transport;GO:0008150//biological_process;GO:0051965//positive regulation of synapse assembly;GO:0051965//positive regulation of synapse assembly;GO:0051965//positive regulation of synapse assembly;GO:0051965//positive regulation of synapse assembly;GO:0051965//positive regulat…	GO:0005575//cellular_component;GO:0005768//endosome;GO:0005886//plasma membrane;GO:0005887//integral component of plasma membrane;GO:0005887//integral component of plasma membrane;GO:0005887//integral component of plasma membrane;GO:0014069//postsynaptic density;GO:0014069//postsynaptic density;GO:0014069//postsynaptic density;GO:0016020//membrane;GO:0016020//membrane;GO:0016021//integral compone…	GO:0003674//molecular_function;GO:0035254//glutamate receptor binding;GO:0035254//glutamate receptor binding;GO:0035254//glutamate receptor binding;GO:0042803//protein homodimerization activity;GO:0042803//protein homodimerization activity;GO:0042803//protein homodimerization activity;	-
ENSRNOG00000005335	325.864	524.581	127.147	0.242379	-2.04466	3.1808e-09	2.02418e-07	3	38974490	39558803	+	5407	Galnt13	GO:0004653;GO:0004653;GO:0006493;GO:0018242;GO:0018243;GO:0000139;GO:0004653;GO:0004653;GO:0005794;GO:0005794;GO:0006486;GO:0006493;GO:0016020;GO:0016021;GO:0016740;GO:0016757;GO:0018242;GO:0018243;GO:0030246;GO:0046872;	K00710	EC:2.4.1.41	O;M	KOG3736;35AUB;38FFX;3BAUJ;3CR92;3JCVC;485AZ;48VM4;4Q0IA	polypeptide N-acetylgalactosaminyltransferase 13 [Source:RGD Symbol;Acc:735044]	311039	Q6UE39	GO:0006493//protein O-linked glycosylation;GO:0018242//protein O-linked glycosylation via serine;GO:0018243//protein O-linked glycosylation via threonine;GO:0006486//protein glycosylation;GO:0006493//protein O-linked glycosylation;GO:0018242//protein O-linked glycosylation via serine;GO:0018243//protein O-linked glycosylation via threonine;	GO:0000139//Golgi membrane;GO:0005794//Golgi apparatus;GO:0005794//Golgi apparatus;GO:0016020//membrane;GO:0016021//integral component of membrane;	GO:0004653//polypeptide N-acetylgalactosaminyltransferase activity;GO:0004653//polypeptide N-acetylgalactosaminyltransferase activity;GO:0004653//polypeptide N-acetylgalactosaminyltransferase activity;GO:0004653//polypeptide N-acetylgalactosaminyltransferase activity;GO:0016740//transferase activity;GO:0016757//glycosyltransferase activity;GO:0030246//carbohydrate binding;GO:0046872//metal ion bi…	ko00514(Other types of O-glycan biosynthesis);ko00512(Mucin type O-glycan biosynthesis)
ENSRNOG00000006617	1612.2	2390.01	834.399	0.34912	-1.5182	3.53715e-09	2.23595e-07	4	74109472	76362027	+	5751	Cntnap2	GO:0005769;GO:0005794;GO:0007612;GO:0008076;GO:0008283;GO:0009986;GO:0016020;GO:0019899;GO:0021756;GO:0021761;GO:0021794;GO:0021987;GO:0030534;GO:0030673;GO:0035176;GO:0042297;GO:0071109;GO:0071205;GO:0071625;GO:1903598;	K07380	-	-	-	contactin associated protein 2 [Source:RGD Symbol;Acc:1307076]	500105	-	GO:0007612//learning;GO:0008283//cell population proliferation;GO:0021756//striatum development;GO:0021761//limbic system development;GO:0021794//thalamus development;GO:0021987//cerebral cortex development;GO:0030534//adult behavior;GO:0035176//social behavior;GO:0042297//vocal learning;GO:0071109//superior temporal gyrus development;GO:0071205//protein localization to juxtaparanode region of ax…	GO:0005769//early endosome;GO:0005794//Golgi apparatus;GO:0008076//voltage-gated potassium channel complex;GO:0009986//cell surface;GO:0016020//membrane;GO:0030673//axolemma;	GO:0019899//enzyme binding;	ko04514(Cell adhesion molecules)
ENSRNOG00000053753	136.318	218.293	54.3433	0.248947	-2.00609	3.68964e-09	2.3169e-07	8	60386875	61024995	-	6765	AABR07070307.1	GO:0001527;GO:0031012;GO:0048251;	-	-	-	-	thrombospondin type 1 domain containing 4 [Source:RGD Symbol;Acc:1566296]	-	-	GO:0048251//elastic fiber assembly;	GO:0001527//microfibril;GO:0031012//extracellular matrix;	-	-
ENSRNOG00000030151	402.002	609.599	194.405	0.318906	-1.64879	3.91859e-09	2.43646e-07	4	40460814	40899583	-	5486	Thsd7a	GO:0005886;GO:0005886;GO:0005886;GO:0016020;GO:0016021;GO:0031532;GO:0031532;GO:0098846;	-	-	O	KOG3538;35FCZ;38BB1;3BAUA;3CX6M;3JFZQ;481C5;493DC;4Q4XP	thrombospondin type 1 domain containing 7A [Source:RGD Symbol;Acc:1566201]	500032	-	GO:0031532//actin cytoskeleton reorganization;GO:0031532//actin cytoskeleton reorganization;	GO:0005886//plasma membrane;GO:0005886//plasma membrane;GO:0005886//plasma membrane;GO:0016020//membrane;GO:0016021//integral component of membrane;GO:0098846//podocyte foot;	-	-
ENSRNOG00000032517	132.769	212.525	53.0136	0.249446	-2.0032	4.06917e-09	2.52182e-07	4	137355367	137751119	+	3405	Cntn6	GO:0005515;GO:0005886;GO:0005886;GO:0005886;GO:0007155;GO:0007155;GO:0007219;GO:0016020;GO:0031225;GO:0043005;GO:0045747;GO:0045747;GO:0046658;GO:0098688;GO:0098688;GO:0099026;GO:0099026;	K06764	-	S;T	KOG3513;35ERN;38C7V;3B984;3CS11;3JBGM;480FX;48ZR3;4PTHU	contactin 6 [Source:RGD Symbol;Acc:62008]	27256	P97528	GO:0007155//cell adhesion;GO:0007155//cell adhesion;GO:0007219//Notch signaling pathway;GO:0045747//positive regulation of Notch signaling pathway;GO:0045747//positive regulation of Notch signaling pathway;	GO:0005886//plasma membrane;GO:0005886//plasma membrane;GO:0005886//plasma membrane;GO:0016020//membrane;GO:0031225//anchored component of membrane;GO:0043005//neuron projection;GO:0046658//anchored component of plasma membrane;GO:0098688//parallel fiber to Purkinje cell synapse;GO:0098688//parallel fiber to Purkinje cell synapse;GO:0099026//anchored component of presynaptic membrane;GO:0099026//…	GO:0005515//protein binding;	-
ENSRNOG00000007477	27.9842	52.1241	3.84434	0.0737535	-3.76115	4.17699e-09	2.58021e-07	3	163562520	163585093	+	737	Edn3	GO:0005576;GO:0005576;GO:0005576;GO:0019229;GO:0019229;GO:0042310;GO:0065008;	K05227	-	S;T	2S4W0;35PU6;3A1M3;3BR38;3D6TX;3JG3E;48EG6;49AY3;4Q5C5	endothelin 3 [Source:RGD Symbol;Acc:2534]	366270	P13207	GO:0019229//regulation of vasoconstriction;GO:0019229//regulation of vasoconstriction;GO:0042310//vasoconstriction;GO:0065008//regulation of biological quality;	GO:0005576//extracellular region;GO:0005576//extracellular region;GO:0005576//extracellular region;	-	ko04924(Renin secretion);ko04270(Vascular smooth muscle contraction);ko04080(Neuroactive ligand-receptor interaction);ko04024(cAMP signaling pathway)
ENSRNOG00000002369	1862.6	2963.74	761.461	0.256926	-1.96058	4.79522e-09	2.90532e-07	13	65804797	65846807	+	3830	Rgs8	GO:0005096;GO:0005096;GO:0005634;GO:0005886;GO:0007186;GO:0007186;GO:0016020;GO:0030425;GO:0042995;GO:0043204;GO:0001965;GO:0001975;GO:0005096;GO:0005096;GO:0005096;GO:0005096;GO:0005634;GO:0005886;GO:0007186;GO:0007186;GO:0007213;GO:0007420;GO:0009968;GO:0016020;GO:0030425;GO:0031234;GO:0032809;GO:0042995;GO:0043204;GO:0043547;GO:0043547;GO:0045202;GO:0060159;GO:0005096;GO:0007186;	K16449	-	S;T	KOG3589;35EVH;38I1E;3BD13;3CSJK;3J3SV;484TU;48V96;4Q14X	regulator of G-protein signaling 8 [Source:RGD Symbol;Acc:3571]	54297	P49804	GO:0007186//G protein-coupled receptor signaling pathway;GO:0007186//G protein-coupled receptor signaling pathway;GO:0001975//response to amphetamine;GO:0007186//G protein-coupled receptor signaling pathway;GO:0007186//G protein-coupled receptor signaling pathway;GO:0007213//G protein-coupled acetylcholine receptor signaling pathway;GO:0007420//brain development;GO:0009968//negative regulation of…	GO:0005634//nucleus;GO:0005886//plasma membrane;GO:0016020//membrane;GO:0030425//dendrite;GO:0042995//cell projection;GO:0043204//perikaryon;GO:0005634//nucleus;GO:0005886//plasma membrane;GO:0016020//membrane;GO:0030425//dendrite;GO:0031234//extrinsic component of cytoplasmic side of plasma membrane;GO:0032809//neuronal cell body membrane;GO:0042995//cell projection;GO:0043204//perikaryon;GO:004…	GO:0005096//GTPase activator activity;GO:0005096//GTPase activator activity;GO:0001965//G-protein alpha-subunit binding;GO:0005096//GTPase activator activity;GO:0005096//GTPase activator activity;GO:0005096//GTPase activator activity;GO:0005096//GTPase activator activity;GO:0005096//GTPase activator activity;	-
ENSRNOG00000021017	1608.8	2535.43	682.17	0.269055	-1.89403	4.96489e-09	2.98902e-07	1	96170080	96175191	+	1322	Ca11	GO:0004089;GO:0004089;GO:0006730;GO:0008270;GO:0008270;GO:0016323;GO:0016323;GO:0016323;GO:0016836;	-	-	P	KOG0382;35EJB;39S7C;3BJMJ;3CXI5;3J46P;483G9;494D8;4PUXF	carbonic anhydrase 11 [Source:RGD Symbol;Acc:735155]	308588	Q811X3	GO:0006730//one-carbon metabolic process;	GO:0016323//basolateral plasma membrane;GO:0016323//basolateral plasma membrane;GO:0016323//basolateral plasma membrane;	GO:0004089//carbonate dehydratase activity;GO:0004089//carbonate dehydratase activity;GO:0008270//zinc ion binding;GO:0008270//zinc ion binding;GO:0016836//hydro-lyase activity;	-
ENSRNOG00000012060	3344.15	4913.75	1774.55	0.361139	-1.46937	5.22046e-09	3.12305e-07	2	167348825	167398916	-	3189	Gucy1b1	GO:0000166;GO:0004016;GO:0004383;GO:0004383;GO:0004383;GO:0004383;GO:0004383;GO:0004383;GO:0004383;GO:0005515;GO:0005525;GO:0005737;GO:0005829;GO:0006182;GO:0006182;GO:0006182;GO:0006182;GO:0006182;GO:0006182;GO:0008074;GO:0008074;GO:0008074;GO:0009190;GO:0009190;GO:0016829;GO:0016849;GO:0016849;GO:0019934;GO:0019934;GO:0019934;GO:0020037;GO:0020037;GO:0020037;GO:0032991;GO:0035556;GO:0035556;GO:…	K12319	EC:4.6.1.2	F;T	KOG4171;35F28;38F1A;3BERJ;3CU39;3J4QV;481Q2;48XXN;4Q33C	guanylate cyclase 1 soluble subunit beta 1 [Source:RGD Symbol;Acc:2769]	25202	P20595	GO:0006182//cGMP biosynthetic process;GO:0006182//cGMP biosynthetic process;GO:0006182//cGMP biosynthetic process;GO:0006182//cGMP biosynthetic process;GO:0006182//cGMP biosynthetic process;GO:0006182//cGMP biosynthetic process;GO:0009190//cyclic nucleotide biosynthetic process;GO:0009190//cyclic nucleotide biosynthetic process;GO:0019934//cGMP-mediated signaling;GO:0019934//cGMP-mediated signali…	GO:0005737//cytoplasm;GO:0005829//cytosol;GO:0008074//guanylate cyclase complex, soluble;GO:0008074//guanylate cyclase complex, soluble;GO:0008074//guanylate cyclase complex, soluble;GO:0032991//protein-containing complex;GO:0048786//presynaptic active zone;GO:0098831//presynaptic active zone cytoplasmic component;GO:0098978//glutamatergic synapse;	GO:0000166//nucleotide binding;GO:0004016//adenylate cyclase activity;GO:0004383//guanylate cyclase activity;GO:0004383//guanylate cyclase activity;GO:0004383//guanylate cyclase activity;GO:0004383//guanylate cyclase activity;GO:0004383//guanylate cyclase activity;GO:0004383//guanylate cyclase activity;GO:0004383//guanylate cyclase activity;GO:0005515//protein binding;GO:0005525//GTP binding;GO:0…	ko04970(Salivary secretion);ko04924(Renin secretion);ko04921(Oxytocin signaling pathway);ko04730(Long-term depression);ko04713(Circadian entrainment);ko04611(Platelet activation);ko04540(Gap junction);ko04270(Vascular smooth muscle contraction);ko04022(cGMP-PKG signaling pathway);ko00230(Purine metabolism)
ENSRNOG00000017939	7710.55	11861.7	3559.42	0.300077	-1.7366	5.74565e-09	3.39441e-07	3	58510536	58676490	-	2892	Chn1	GO:0005096;GO:0007165;GO:0043547;GO:0005096;GO:0007165;GO:0043547;GO:0007165;GO:0005096;GO:0007165;GO:0043547;GO:0051056;GO:0005096;GO:0005096;GO:0005096;GO:0007165;GO:0007165;GO:0035556;GO:0043547;GO:0043547;GO:0046872;GO:0051056;GO:0051056;GO:0005096;GO:0007165;GO:0043547;GO:0051056;GO:0005096;GO:0007165;GO:0043547;GO:0051056;	K20630	-	Z;T	KOG1453;35963;38HKT;3BASD;3CVU9;3J2VT;489C8;494J3;4Q7XS	chimerin 1 [Source:RGD Symbol;Acc:620139]	84030	P30337	GO:0007165//signal transduction;GO:0043547//positive regulation of GTPase activity;GO:0007165//signal transduction;GO:0043547//positive regulation of GTPase activity;GO:0007165//signal transduction;GO:0007165//signal transduction;GO:0043547//positive regulation of GTPase activity;GO:0051056//regulation of small GTPase mediated signal transduction;GO:0007165//signal transduction;GO:0007165//signal…	-	GO:0005096//GTPase activator activity;GO:0005096//GTPase activator activity;GO:0005096//GTPase activator activity;GO:0005096//GTPase activator activity;GO:0005096//GTPase activator activity;GO:0005096//GTPase activator activity;GO:0046872//metal ion binding;GO:0005096//GTPase activator activity;GO:0005096//GTPase activator activity;	-
ENSRNOG00000019985	851.063	1582	120.125	0.075932	-3.71915	5.95974e-09	3.48829e-07	9	76941532	76962900	+	2681	Asic4	GO:0001662;GO:0005216;GO:0005272;GO:0005272;GO:0005272;GO:0006811;GO:0006814;GO:0006814;GO:0006814;GO:0016020;GO:0016020;GO:0016020;GO:0016021;GO:0022890;GO:0034220;GO:0035725;GO:0098655;GO:0005272;GO:0006814;GO:0016020;GO:0005272;GO:0006814;GO:0016020;	K04831	-	T;C;P	KOG4294;35NBS;38YI2;3BHB3;3D0Z8;3J47G;4885U;4908P;4PSBW	acid sensing ion channel subunit family member 4 [Source:RGD Symbol;Acc:621068]	63882	Q9JHS6;G3V8N2	GO:0001662//behavioral fear response;GO:0006811//ion transport;GO:0006814//sodium ion transport;GO:0006814//sodium ion transport;GO:0006814//sodium ion transport;GO:0034220//ion transmembrane transport;GO:0035725//sodium ion transmembrane transport;GO:0098655//cation transmembrane transport;GO:0006814//sodium ion transport;GO:0006814//sodium ion transport;	GO:0016020//membrane;GO:0016020//membrane;GO:0016020//membrane;GO:0016021//integral component of membrane;GO:0016020//membrane;GO:0016020//membrane;	GO:0005216//ion channel activity;GO:0005272//sodium channel activity;GO:0005272//sodium channel activity;GO:0005272//sodium channel activity;GO:0022890//inorganic cation transmembrane transporter activity;GO:0005272//sodium channel activity;GO:0005272//sodium channel activity;	ko04750(Inflammatory mediator regulation of TRP channels)
ENSRNOG00000048782	361.98	549.59	174.37	0.317274	-1.6562	6.2825e-09	3.66589e-07	4	123863108	123908981	-	3150	Wnt7a	GO:0000578;GO:0000578;GO:0001502;GO:0001502;GO:0001525;GO:0001525;GO:0002062;GO:0002062;GO:0005102;GO:0005102;GO:0005102;GO:0005102;GO:0005109;GO:0005109;GO:0005109;GO:0005125;GO:0005125;GO:0005125;GO:0005515;GO:0005575;GO:0005576;GO:0005576;GO:0005576;GO:0005615;GO:0006915;GO:0007269;GO:0007269;GO:0007275;GO:0007416;GO:0008284;GO:0009888;GO:0009953;GO:0009953;GO:0009986;GO:0009986;GO:0010595;GO:…	K00572	-	M;T	KOG3913;35CWX;38K2G;3B9HW;3CS9G;3J9B9;47ZM9;493RX;4Q7CK	Wnt family member 7A [Source:RGD Symbol;Acc:69079]	114850	M0R9D3	GO:0000578//embryonic axis specification;GO:0000578//embryonic axis specification;GO:0001502//cartilage condensation;GO:0001502//cartilage condensation;GO:0001525//angiogenesis;GO:0001525//angiogenesis;GO:0002062//chondrocyte differentiation;GO:0002062//chondrocyte differentiation;GO:0006915//apoptotic process;GO:0007269//neurotransmitter secretion;GO:0007269//neurotransmitter secretion;GO:000727…	GO:0005575//cellular_component;GO:0005576//extracellular region;GO:0005576//extracellular region;GO:0005576//extracellular region;GO:0005615//extracellular space;GO:0009986//cell surface;GO:0009986//cell surface;GO:0031012//extracellular matrix;GO:0031012//extracellular matrix;GO:0098685//Schaffer collateral - CA1 synapse;GO:0098685//Schaffer collateral - CA1 synapse;GO:0098793//presynapse;GO:009…	GO:0005102//signaling receptor binding;GO:0005102//signaling receptor binding;GO:0005102//signaling receptor binding;GO:0005102//signaling receptor binding;GO:0005109//frizzled binding;GO:0005109//frizzled binding;GO:0005109//frizzled binding;GO:0005125//cytokine activity;GO:0005125//cytokine activity;GO:0005125//cytokine activity;GO:0005515//protein binding;GO:0048018//receptor ligand activity;G…	ko05226(Gastric cancer);ko05225(Hepatocellular carcinoma);ko05224(Breast cancer);ko05217(Basal cell carcinoma);ko05205(Proteoglycans in cancer);ko05200(Pathways in cancer);ko05165(Human papillomavirus infection);ko05022(Pathways of neurodegeneration - multiple diseases);ko05010(Alzheimer disease);ko04934(Cushing syndrome);ko04916(Melanogenesis);ko04550(Signaling pathways regulating pluripotency o…
ENSRNOG00000066694	2129.89	3144.59	1115.18	0.354635	-1.49559	6.40162e-09	3.72394e-07	10	1116310	1277897	+	5848	Mrtfb	GO:0003713;GO:0045844;GO:0045944;GO:1902895;	-	-	-	-	myocardin related transcription factor B [Source:RGD Symbol;Acc:1560833]	-	-	GO:0045844//positive regulation of striated muscle tissue development;GO:0045944//positive regulation of transcription by RNA polymerase II;GO:1902895//positive regulation of pri-miRNA transcription by RNA polymerase II;	-	GO:0003713//transcription coactivator activity;	-
ENSRNOG00000021410	1409.29	2192.07	626.502	0.285804	-1.8069	6.56937e-09	3.80983e-07	2	245624435	246356730	+	2116	Negr1	GO:0003674;GO:0005886;GO:0005886;GO:0005886;GO:0007155;GO:0007420;GO:0007626;GO:0007626;GO:0007631;GO:0007631;GO:0010976;GO:0010976;GO:0016020;GO:0030425;GO:0031175;GO:0031225;GO:0043025;GO:0051963;GO:0098609;GO:0098609;	K06775	-	S;T	KOG3510;35NAI;38SYA;3BFG7;3CWH6;3J4IM;47Z2J;494F2;4Q6XF	neuronal growth regulator 1 [Source:RGD Symbol;Acc:708416]	59318	Q9Z0J8	GO:0007155//cell adhesion;GO:0007420//brain development;GO:0007626//locomotory behavior;GO:0007626//locomotory behavior;GO:0007631//feeding behavior;GO:0007631//feeding behavior;GO:0010976//positive regulation of neuron projection development;GO:0010976//positive regulation of neuron projection development;GO:0031175//neuron projection development;GO:0051963//regulation of synapse assembly;GO:009…	GO:0005886//plasma membrane;GO:0005886//plasma membrane;GO:0005886//plasma membrane;GO:0016020//membrane;GO:0030425//dendrite;GO:0031225//anchored component of membrane;GO:0043025//neuronal cell body;	GO:0003674//molecular_function;	ko04514(Cell adhesion molecules)
ENSRNOG00000043201	507.146	761.568	252.724	0.331847	-1.59141	7.35145e-09	4.23748e-07	13	91904739	91931431	-	2490	Coq8a	GO:0000166;GO:0005524;GO:0005739;GO:0005739;GO:0005739;GO:0005739;GO:0006744;GO:0006744;GO:0006744;GO:0006744;GO:0006744;GO:0006744;GO:0016020;GO:0016021;GO:0016301;GO:0016301;GO:0016301;GO:0016301;GO:0016310;GO:0016310;GO:0016310;GO:0016740;GO:0031314;GO:0043531;GO:0043531;GO:0043531;GO:0005739;GO:0006744;	K08869	-	S;Z	KOG1234;35E8I;38G6I;3BANJ;3CUW1;3J4HW;48198;495E5;4PWTI	coenzyme Q8A [Source:RGD Symbol;Acc:1308245]	360887	Q5BJQ0	GO:0006744//ubiquinone biosynthetic process;GO:0006744//ubiquinone biosynthetic process;GO:0006744//ubiquinone biosynthetic process;GO:0006744//ubiquinone biosynthetic process;GO:0006744//ubiquinone biosynthetic process;GO:0006744//ubiquinone biosynthetic process;GO:0016310//phosphorylation;GO:0016310//phosphorylation;GO:0016310//phosphorylation;GO:0006744//ubiquinone biosynthetic process;	GO:0005739//mitochondrion;GO:0005739//mitochondrion;GO:0005739//mitochondrion;GO:0005739//mitochondrion;GO:0016020//membrane;GO:0016021//integral component of membrane;GO:0031314//extrinsic component of mitochondrial inner membrane;GO:0005739//mitochondrion;	GO:0000166//nucleotide binding;GO:0005524//ATP binding;GO:0016301//kinase activity;GO:0016301//kinase activity;GO:0016301//kinase activity;GO:0016301//kinase activity;GO:0016740//transferase activity;GO:0043531//ADP binding;GO:0043531//ADP binding;GO:0043531//ADP binding;	-
ENSRNOG00000047450	1411.86	2421.43	402.288	0.166137	-2.58956	8.08323e-09	4.60289e-07	4	171234696	171292222	-	2140	Lmo3	GO:0005737;GO:0035360;GO:0070373;GO:2000324;GO:0005737;GO:0035360;GO:0045600;GO:0046872;GO:0070373;GO:2000324;	K24098	-	K	KOG0490;35G7X;399UA;3BHZE;3CWFE;3JDIZ;4842V;49190;4Q2H8	LIM domain only 3 [Source:RGD Symbol;Acc:1561357]	497798	M0R4L0	GO:0035360//positive regulation of peroxisome proliferator activated receptor signaling pathway;GO:0070373//negative regulation of ERK1 and ERK2 cascade;GO:2000324//positive regulation of glucocorticoid receptor signaling pathway;GO:0035360//positive regulation of peroxisome proliferator activated receptor signaling pathway;GO:0045600//positive regulation of fat cell differentiation;GO:0070373//n…	GO:0005737//cytoplasm;GO:0005737//cytoplasm;	GO:0046872//metal ion binding;	-
ENSRNOG00000018305	1274.94	1890.1	659.777	0.349069	-1.51842	8.08431e-09	4.60289e-07	18	57754347	57760839	+	1424	St8sia3	GO:0001574;GO:0001574;GO:0003828;GO:0003828;GO:0003828;GO:0003828;GO:0005794;GO:0006486;GO:0006486;GO:0006486;GO:0006486;GO:0006486;GO:0006491;GO:0006491;GO:0006491;GO:0008373;GO:0008373;GO:0008373;GO:0008373;GO:0008373;GO:0009100;GO:0009100;GO:0009311;GO:0009311;GO:0009311;GO:0016020;GO:0016021;GO:0016740;GO:0016757;GO:0042802;GO:0042802;GO:1990743;GO:1990743;	K06613	EC:2.4.99.-	M;G	KOG2692;35DKX;38CTQ;3BI3Y;3CXGA;3JBNI;480CE;48W88;4Q3VB	ST8 alpha-N-acetyl-neuraminide alpha-2,8- sialyltransferase 3 [Source:RGD Symbol;Acc:3680]	25547	P97877	GO:0001574//ganglioside biosynthetic process;GO:0001574//ganglioside biosynthetic process;GO:0006486//protein glycosylation;GO:0006486//protein glycosylation;GO:0006486//protein glycosylation;GO:0006486//protein glycosylation;GO:0006486//protein glycosylation;GO:0006491//N-glycan processing;GO:0006491//N-glycan processing;GO:0006491//N-glycan processing;GO:0009100//glycoprotein metabolic process;…	GO:0005794//Golgi apparatus;GO:0016020//membrane;GO:0016021//integral component of membrane;	GO:0003828//alpha-N-acetylneuraminate alpha-2,8-sialyltransferase activity;GO:0003828//alpha-N-acetylneuraminate alpha-2,8-sialyltransferase activity;GO:0003828//alpha-N-acetylneuraminate alpha-2,8-sialyltransferase activity;GO:0003828//alpha-N-acetylneuraminate alpha-2,8-sialyltransferase activity;GO:0008373//sialyltransferase activity;GO:0008373//sialyltransferase activity;GO:0008373//sialyltra…	-
ENSRNOG00000024322	1621.61	2376.36	866.857	0.364783	-1.45489	8.34472e-09	4.7098e-07	X	21812469	21984153	-	7888	Shroom2	GO:0003779;GO:0005515;GO:0005737;GO:0005856;GO:0005874;GO:0030864;GO:0032401;GO:0032401;GO:0045176;GO:0045176;GO:0051015;GO:0051015;GO:0005515;GO:0032401;GO:0045176;GO:0051015;GO:0003779;GO:0003779;GO:0005737;GO:0005737;GO:0005856;GO:0005856;GO:0005874;GO:0005886;GO:0005886;GO:0005911;GO:0005912;GO:0005912;GO:0005923;GO:0005923;GO:0005938;GO:0007015;GO:0008013;GO:0016020;GO:0016324;GO:0016324;GO:…	K18625	-	S;Z	2QUU2;35H5K;39SES;3BM37;3D314;3J4IE;484DB;48YPF;4PXXP	shroom family member 2 [Source:RGD Symbol;Acc:1565163]	317435	-	GO:0032401//establishment of melanosome localization;GO:0032401//establishment of melanosome localization;GO:0045176//apical protein localization;GO:0045176//apical protein localization;GO:0032401//establishment of melanosome localization;GO:0045176//apical protein localization;GO:0007015//actin filament organization;GO:0016477//cell migration;GO:0016477//cell migration;GO:0030835//negative regul…	GO:0005737//cytoplasm;GO:0005856//cytoskeleton;GO:0005874//microtubule;GO:0030864//cortical actin cytoskeleton;GO:0005737//cytoplasm;GO:0005737//cytoplasm;GO:0005856//cytoskeleton;GO:0005856//cytoskeleton;GO:0005874//microtubule;GO:0005886//plasma membrane;GO:0005886//plasma membrane;GO:0005911//cell-cell junction;GO:0005912//adherens junction;GO:0005912//adherens junction;GO:0005923//bicellular …	GO:0003779//actin binding;GO:0005515//protein binding;GO:0051015//actin filament binding;GO:0051015//actin filament binding;GO:0005515//protein binding;GO:0051015//actin filament binding;GO:0003779//actin binding;GO:0003779//actin binding;GO:0008013//beta-catenin binding;GO:0019904//protein domain specific binding;GO:0051015//actin filament binding;GO:0051015//actin filament binding;GO:0051015//a…	-
ENSRNOG00000005007	1050.87	1553.28	548.454	0.353095	-1.50187	8.89206e-09	4.98902e-07	3	50148139	50258119	-	7125	Scn3a	GO:0001508;GO:0001518;GO:0001518;GO:0001518;GO:0005216;GO:0005216;GO:0005244;GO:0005248;GO:0005248;GO:0005248;GO:0005261;GO:0005261;GO:0005272;GO:0005886;GO:0005886;GO:0005886;GO:0006811;GO:0006811;GO:0006811;GO:0006814;GO:0006814;GO:0006814;GO:0016020;GO:0016020;GO:0016020;GO:0016020;GO:0016021;GO:0016528;GO:0034220;GO:0034765;GO:0035725;GO:0055085;GO:0055085;GO:0098655;GO:0001508;GO:0001518;GO:…	K04836	-	P;U	KOG2301;35FGZ;38BYK;3B9I5;3CRAE;3JDQH;4863B;48XU3;4Q86D	sodium voltage-gated channel alpha subunit 3 [Source:RGD Symbol;Acc:3635]	497770	P08104	GO:0001508//action potential;GO:0006811//ion transport;GO:0006811//ion transport;GO:0006811//ion transport;GO:0006814//sodium ion transport;GO:0006814//sodium ion transport;GO:0006814//sodium ion transport;GO:0034220//ion transmembrane transport;GO:0034765//regulation of ion transmembrane transport;GO:0035725//sodium ion transmembrane transport;GO:0055085//transmembrane transport;GO:0055085//tran…	GO:0001518//voltage-gated sodium channel complex;GO:0001518//voltage-gated sodium channel complex;GO:0001518//voltage-gated sodium channel complex;GO:0005886//plasma membrane;GO:0005886//plasma membrane;GO:0005886//plasma membrane;GO:0016020//membrane;GO:0016020//membrane;GO:0016020//membrane;GO:0016020//membrane;GO:0016021//integral component of membrane;GO:0016528//sarcoplasm;GO:0001518//voltag…	GO:0005216//ion channel activity;GO:0005216//ion channel activity;GO:0005244//voltage-gated ion channel activity;GO:0005248//voltage-gated sodium channel activity;GO:0005248//voltage-gated sodium channel activity;GO:0005248//voltage-gated sodium channel activity;GO:0005261//cation channel activity;GO:0005261//cation channel activity;GO:0005272//sodium channel activity;GO:0005216//ion channel acti…	ko04742(Taste transduction)
ENSRNOG00000061215	1718.79	2518.36	919.216	0.365006	-1.45401	9.0837e-09	5.08151e-07	1	174560416	174575633	-	1377	Crym	GO:0005634;GO:0005739;GO:0042403;GO:0042562;GO:0000122;GO:0003674;GO:0003714;GO:0005634;GO:0005737;GO:0005737;GO:0005737;GO:0005739;GO:0005829;GO:0006839;GO:0007605;GO:0009725;GO:0016491;GO:0033280;GO:0042403;GO:0042403;GO:0042562;GO:0042562;GO:0042803;GO:0047127;GO:0047127;GO:0050661;GO:0070324;GO:0070324;GO:0070327;	K18258	EC:1.5.1.25	-	-	crystallin, mu [Source:RGD Symbol;Acc:620943]	117024	Q9QYU4	GO:0042403//thyroid hormone metabolic process;GO:0000122//negative regulation of transcription by RNA polymerase II;GO:0006839//mitochondrial transport;GO:0007605//sensory perception of sound;GO:0009725//response to hormone;GO:0033280//response to vitamin D;GO:0042403//thyroid hormone metabolic process;GO:0042403//thyroid hormone metabolic process;GO:0070327//thyroid hormone transport;	GO:0005634//nucleus;GO:0005739//mitochondrion;GO:0005634//nucleus;GO:0005737//cytoplasm;GO:0005737//cytoplasm;GO:0005737//cytoplasm;GO:0005739//mitochondrion;GO:0005829//cytosol;	GO:0042562//hormone binding;GO:0003674//molecular_function;GO:0003714//transcription corepressor activity;GO:0016491//oxidoreductase activity;GO:0042562//hormone binding;GO:0042562//hormone binding;GO:0042803//protein homodimerization activity;GO:0047127//thiomorpholine-carboxylate dehydrogenase activity;GO:0047127//thiomorpholine-carboxylate dehydrogenase activity;GO:0050661//NADP binding;GO:007…	-
ENSRNOG00000001128	475.205	793.615	156.795	0.197571	-2.33956	9.16511e-09	5.11197e-07	12	38521861	38555824	-	2127	Tesc	GO:0000287;GO:0001726;GO:0005509;GO:0005509;GO:0005509;GO:0005509;GO:0005634;GO:0005634;GO:0005737;GO:0005886;GO:0005886;GO:0008285;GO:0008285;GO:0008584;GO:0010628;GO:0010628;GO:0019212;GO:0030027;GO:0030027;GO:0030219;GO:0030854;GO:0032417;GO:0033628;GO:0033628;GO:0042803;GO:0043086;GO:0045654;GO:0045654;GO:0045893;GO:0045893;GO:0046872;GO:0050821;GO:0051604;GO:0071300;GO:0072659;GO:0005509;GO:…	K17612	-	Z;T;D	KOG0034;35I71;39UMI;3B99F;3D1PT;3J1VP;48BAU;48X0B;4Q1JY	tescalcin [Source:RGD Symbol;Acc:1566317]	288689	-	GO:0008285//negative regulation of cell population proliferation;GO:0008285//negative regulation of cell population proliferation;GO:0008584//male gonad development;GO:0010628//positive regulation of gene expression;GO:0010628//positive regulation of gene expression;GO:0030219//megakaryocyte differentiation;GO:0030854//positive regulation of granulocyte differentiation;GO:0032417//positive regula…	GO:0001726//ruffle;GO:0005634//nucleus;GO:0005634//nucleus;GO:0005737//cytoplasm;GO:0005886//plasma membrane;GO:0005886//plasma membrane;GO:0030027//lamellipodium;GO:0030027//lamellipodium;GO:0001726//ruffle;GO:0005634//nucleus;GO:0005634//nucleus;GO:0005654//nucleoplasm;GO:0005737//cytoplasm;GO:0005737//cytoplasm;GO:0005829//cytosol;GO:0005886//plasma membrane;GO:0030027//lamellipodium;GO:003002…	GO:0000287//magnesium ion binding;GO:0005509//calcium ion binding;GO:0005509//calcium ion binding;GO:0005509//calcium ion binding;GO:0005509//calcium ion binding;GO:0019212//phosphatase inhibitor activity;GO:0042803//protein homodimerization activity;GO:0046872//metal ion binding;GO:0005509//calcium ion binding;GO:0000287//magnesium ion binding;GO:0005509//calcium ion binding;GO:0005509//calcium …	-
ENSRNOG00000030101	114.205	185.682	42.7274	0.23011	-2.1196	9.43133e-09	5.24504e-07	8	108641852	108661638	+	2117	Traip	GO:0004842;GO:0004842;GO:0004842;GO:0005654;GO:0005654;GO:0005730;GO:0005730;GO:0006974;GO:0006974;GO:0007165;GO:0007165;GO:0010804;GO:0010804;GO:0016567;GO:0016567;GO:0016567;GO:0031297;GO:0031297;GO:0032088;GO:0032088;GO:0032688;GO:0032688;GO:0042802;GO:0042802;GO:0046872;GO:0061630;GO:0061630;GO:0090734;GO:0090734;	K11985	EC:2.3.2.27	O	KOG0827;35AKW;39TEM;3BIGW;3CY4W;3JBWX;4845U;495HZ;4PXDE	TRAF-interacting protein [Source:RGD Symbol;Acc:1309761]	367167	B1WC52	GO:0006974//cellular response to DNA damage stimulus;GO:0006974//cellular response to DNA damage stimulus;GO:0007165//signal transduction;GO:0007165//signal transduction;GO:0010804//negative regulation of tumor necrosis factor-mediated signaling pathway;GO:0010804//negative regulation of tumor necrosis factor-mediated signaling pathway;GO:0016567//protein ubiquitination;GO:0016567//protein ubiqui…	GO:0005654//nucleoplasm;GO:0005654//nucleoplasm;GO:0005730//nucleolus;GO:0005730//nucleolus;GO:0090734//site of DNA damage;GO:0090734//site of DNA damage;	GO:0004842//ubiquitin-protein transferase activity;GO:0004842//ubiquitin-protein transferase activity;GO:0004842//ubiquitin-protein transferase activity;GO:0042802//identical protein binding;GO:0042802//identical protein binding;GO:0046872//metal ion binding;GO:0061630//ubiquitin protein ligase activity;GO:0061630//ubiquitin protein ligase activity;	-
ENSRNOG00000003098	236.65	364.051	109.248	0.30009	-1.73654	9.76685e-09	5.39996e-07	14	66990160	67094527	+	4785	Prom1	GO:0001750;GO:0003674;GO:0005575;GO:0005615;GO:0005783;GO:0005783;GO:0005793;GO:0005793;GO:0005886;GO:0005886;GO:0005887;GO:0005887;GO:0005902;GO:0005902;GO:0005903;GO:0005929;GO:0005929;GO:0008150;GO:0009986;GO:0009986;GO:0010842;GO:0015485;GO:0016020;GO:0016021;GO:0016021;GO:0016021;GO:0016324;GO:0016324;GO:0031528;GO:0032420;GO:0042622;GO:0042622;GO:0042805;GO:0042805;GO:0042995;GO:0045296;GO:…	K06532	-	S;O	KOG4331;35C6H;39RQ5;3BCE4;3CY1Z;3JDY8;4809G;493GY;4PUT6	prominin 1 [Source:RGD Symbol;Acc:69367]	60357	A0A0G2K044;Q7TSL4	GO:0008150//biological_process;GO:0010842//retina layer formation;GO:0045494//photoreceptor cell maintenance;GO:0045494//photoreceptor cell maintenance;GO:0045494//photoreceptor cell maintenance;GO:0060042//retina morphogenesis in camera-type eye;GO:0060042//retina morphogenesis in camera-type eye;GO:0060219//camera-type eye photoreceptor cell differentiation;GO:0060219//camera-type eye photorece…	GO:0001750//photoreceptor outer segment;GO:0005575//cellular_component;GO:0005615//extracellular space;GO:0005783//endoplasmic reticulum;GO:0005783//endoplasmic reticulum;GO:0005793//endoplasmic reticulum-Golgi intermediate compartment;GO:0005793//endoplasmic reticulum-Golgi intermediate compartment;GO:0005886//plasma membrane;GO:0005886//plasma membrane;GO:0005887//integral component of plasma m…	GO:0003674//molecular_function;GO:0015485//cholesterol binding;GO:0042805//actinin binding;GO:0042805//actinin binding;GO:0045296//cadherin binding;GO:0045296//cadherin binding;GO:0003674//molecular_function;GO:0015485//cholesterol binding;GO:0042805//actinin binding;GO:0045296//cadherin binding;GO:0003674//molecular_function;GO:0015485//cholesterol binding;GO:0042805//actinin binding;GO:0045296/…	ko05202(Transcriptional misregulation in cancer)
ENSRNOG00000063400	822.851	1218.44	427.263	0.350665	-1.51184	1.13096e-08	6.21667e-07	10	3337979	3627773	-	2029	Shisa9	GO:0008328;GO:0014069;GO:0030165;GO:0032281;GO:0032591;GO:0045202;GO:0045211;GO:0048172;GO:0098962;GO:0098978;GO:0099061;GO:2000311;	-	-	-	-	shisa family member 9 [Source:RGD Symbol;Acc:2320726]	-	-	GO:0048172//regulation of short-term neuronal synaptic plasticity;GO:0098962//regulation of postsynaptic neurotransmitter receptor activity;GO:2000311//regulation of AMPA receptor activity;	GO:0008328//ionotropic glutamate receptor complex;GO:0014069//postsynaptic density;GO:0032281//AMPA glutamate receptor complex;GO:0032591//dendritic spine membrane;GO:0045202//synapse;GO:0045211//postsynaptic membrane;GO:0098978//glutamatergic synapse;GO:0099061//integral component of postsynaptic density membrane;	GO:0030165//PDZ domain binding;	-
ENSRNOG00000006957	1231.4	1811.46	651.341	0.359567	-1.47567	1.16925e-08	6.40855e-07	8	1562119	2034979	-	5498	Gria4	GO:0004970;GO:0004970;GO:0004971;GO:0005216;GO:0005216;GO:0005886;GO:0006811;GO:0006811;GO:0006811;GO:0015276;GO:0015276;GO:0016020;GO:0016020;GO:0016020;GO:0016021;GO:0030054;GO:0034220;GO:0034392;GO:0035235;GO:0038023;GO:0038023;GO:0045202;GO:0045211;GO:0110165;GO:0004970;GO:0004970;GO:0005216;GO:0005216;GO:0005886;GO:0006811;GO:0006811;GO:0006811;GO:0015276;GO:0015276;GO:0016020;GO:0016020;GO:…	K05200	-	T;P;E;U	KOG1054;35HIA;39MCC;3CNZE;3DEZ0;3J3TV;489BV;4943G;4PTZK	glutamate ionotropic receptor AMPA type subunit 4 [Source:RGD Symbol;Acc:61863]	29629	P19493;G3V6W1;Q566D4	GO:0006811//ion transport;GO:0006811//ion transport;GO:0006811//ion transport;GO:0034220//ion transmembrane transport;GO:0034392//negative regulation of smooth muscle cell apoptotic process;GO:0035235//ionotropic glutamate receptor signaling pathway;GO:0006811//ion transport;GO:0006811//ion transport;GO:0006811//ion transport;GO:0034220//ion transmembrane transport;GO:0035235//ionotropic glutamat…	GO:0005886//plasma membrane;GO:0016020//membrane;GO:0016020//membrane;GO:0016020//membrane;GO:0016021//integral component of membrane;GO:0030054//cell junction;GO:0045202//synapse;GO:0045211//postsynaptic membrane;GO:0110165//cellular anatomical entity;GO:0005886//plasma membrane;GO:0016020//membrane;GO:0016020//membrane;GO:0016020//membrane;GO:0016021//integral component of membrane;GO:0030054//…	GO:0004970//ionotropic glutamate receptor activity;GO:0004970//ionotropic glutamate receptor activity;GO:0004971//AMPA glutamate receptor activity;GO:0005216//ion channel activity;GO:0005216//ion channel activity;GO:0015276//ligand-gated ion channel activity;GO:0015276//ligand-gated ion channel activity;GO:0038023//signaling receptor activity;GO:0038023//signaling receptor activity;GO:0004970//io…	ko05033(Nicotine addiction);ko05031(Amphetamine addiction);ko05022(Pathways of neurodegeneration - multiple diseases);ko05016(Huntington disease);ko04728(Dopaminergic synapse);ko04724(Glutamatergic synapse);ko04723(Retrograde endocannabinoid signaling);ko04713(Circadian entrainment);ko04080(Neuroactive ligand-receptor interaction);ko04024(cAMP signaling pathway)
ENSRNOG00000054204	4032.23	5902.98	2161.48	0.366168	-1.44942	1.32154e-08	7.16049e-07	2	165947521	166069510	-	7315	Gria2	GO:0004970;GO:0004970;GO:0005216;GO:0006811;GO:0015276;GO:0016020;GO:0035235;GO:0038023;GO:0004970;GO:0004970;GO:0005216;GO:0005216;GO:0005886;GO:0006811;GO:0006811;GO:0006811;GO:0015276;GO:0015276;GO:0016020;GO:0016020;GO:0016020;GO:0016021;GO:0030054;GO:0034220;GO:0035235;GO:0038023;GO:0038023;GO:0045202;GO:0045211;GO:0110165;GO:0004970;GO:0004970;GO:0005216;GO:0005216;GO:0005886;GO:0006811;GO:…	K05198	-	-	-	glutamate ionotropic receptor AMPA type subunit 2 [Source:RGD Symbol;Acc:61862]	29627	P19491	GO:0006811//ion transport;GO:0035235//ionotropic glutamate receptor signaling pathway;GO:0006811//ion transport;GO:0006811//ion transport;GO:0006811//ion transport;GO:0034220//ion transmembrane transport;GO:0035235//ionotropic glutamate receptor signaling pathway;GO:0006811//ion transport;GO:0006811//ion transport;GO:0006811//ion transport;GO:0034220//ion transmembrane transport;GO:0035235//ionot…	GO:0016020//membrane;GO:0005886//plasma membrane;GO:0016020//membrane;GO:0016020//membrane;GO:0016020//membrane;GO:0016021//integral component of membrane;GO:0030054//cell junction;GO:0045202//synapse;GO:0045211//postsynaptic membrane;GO:0110165//cellular anatomical entity;GO:0005886//plasma membrane;GO:0016020//membrane;GO:0016020//membrane;GO:0016020//membrane;GO:0016021//integral component of …	GO:0004970//ionotropic glutamate receptor activity;GO:0004970//ionotropic glutamate receptor activity;GO:0005216//ion channel activity;GO:0015276//ligand-gated ion channel activity;GO:0038023//signaling receptor activity;GO:0004970//ionotropic glutamate receptor activity;GO:0004970//ionotropic glutamate receptor activity;GO:0005216//ion channel activity;GO:0005216//ion channel activity;GO:0015276…	ko05033(Nicotine addiction);ko05031(Amphetamine addiction);ko05030(Cocaine addiction);ko05022(Pathways of neurodegeneration - multiple diseases);ko05017(Spinocerebellar ataxia);ko05016(Huntington disease);ko05014(Amyotrophic lateral sclerosis);ko04730(Long-term depression);ko04728(Dopaminergic synapse);ko04724(Glutamatergic synapse);ko04723(Retrograde endocannabinoid signaling);ko04720(Long-term …
ENSRNOG00000003313	311.93	514.298	109.562	0.213032	-2.23086	1.33105e-08	7.19147e-07	X	29020557	29241666	+	3339	Glra2	GO:0004888;GO:0004888;GO:0005216;GO:0005216;GO:0005230;GO:0005230;GO:0005254;GO:0005886;GO:0005887;GO:0005887;GO:0005887;GO:0006811;GO:0006811;GO:0006811;GO:0006821;GO:0006821;GO:0006821;GO:0007218;GO:0016020;GO:0016021;GO:0016021;GO:0016021;GO:0016594;GO:0016594;GO:0016594;GO:0016934;GO:0016934;GO:0016934;GO:0022824;GO:0022824;GO:0022852;GO:0030054;GO:0034220;GO:0034220;GO:0034220;GO:0034707;GO:…	K05194	-	-	-	glycine receptor, alpha 2 [Source:RGD Symbol;Acc:2705]	24397	P22771;A0A0G2JSH7	GO:0006811//ion transport;GO:0006811//ion transport;GO:0006811//ion transport;GO:0006821//chloride transport;GO:0006821//chloride transport;GO:0006821//chloride transport;GO:0007218//neuropeptide signaling pathway;GO:0034220//ion transmembrane transport;GO:0034220//ion transmembrane transport;GO:0034220//ion transmembrane transport;GO:0060078//regulation of postsynaptic membrane potential;GO:0060…	GO:0005886//plasma membrane;GO:0005887//integral component of plasma membrane;GO:0005887//integral component of plasma membrane;GO:0005887//integral component of plasma membrane;GO:0016020//membrane;GO:0016021//integral component of membrane;GO:0016021//integral component of membrane;GO:0016021//integral component of membrane;GO:0030054//cell junction;GO:0034707//chloride channel complex;GO:00429…	GO:0004888//transmembrane signaling receptor activity;GO:0004888//transmembrane signaling receptor activity;GO:0005216//ion channel activity;GO:0005216//ion channel activity;GO:0005230//extracellular ligand-gated ion channel activity;GO:0005230//extracellular ligand-gated ion channel activity;GO:0005254//chloride channel activity;GO:0016594//glycine binding;GO:0016594//glycine binding;GO:0016594/…	ko04080(Neuroactive ligand-receptor interaction)
ENSRNOG00000011521	366.106	654.342	77.8709	0.119006	-3.07089	1.50139e-08	8.00773e-07	8	80764604	80922549	-	4562	Filip1	GO:0005730;GO:0005886;GO:0015629;	-	-	S	2QRWK;35CQP;38CG2;3BHGI;3CVM7;3J6ER;48AMX;48X01;4PW5P	filamin A interacting protein 1 [Source:RGD Symbol;Acc:628597]	246776	Q8K4T4	-	GO:0005730//nucleolus;GO:0005886//plasma membrane;GO:0015629//actin cytoskeleton;	-	-
ENSRNOG00000016877	2869.66	4200.94	1538.37	0.366197	-1.44931	1.55149e-08	8.21856e-07	1	68994025	69012943	+	6089	Shisa7	GO:0007214;GO:0007214;GO:0007613;GO:0007613;GO:0014069;GO:0014069;GO:0014069;GO:0032281;GO:0032591;GO:0035255;GO:0045211;GO:0048172;GO:0050811;GO:0050811;GO:0097112;GO:0097112;GO:0098962;GO:0098962;GO:0098978;GO:0098985;GO:0099060;GO:0099060;GO:0106040;GO:0106040;GO:1900273;GO:1900273;GO:1904717;GO:2000311;	-	-	S;T	2QV92;35KFB;39W27;3BEUC;3CZ53;3JEN9;47ZA0;496FH;4PVDF	shisa family member 7 [Source:RGD Symbol;Acc:1583944]	691429	D3ZPJ0	GO:0007214//gamma-aminobutyric acid signaling pathway;GO:0007214//gamma-aminobutyric acid signaling pathway;GO:0007613//memory;GO:0007613//memory;GO:0048172//regulation of short-term neuronal synaptic plasticity;GO:0097112//gamma-aminobutyric acid receptor clustering;GO:0097112//gamma-aminobutyric acid receptor clustering;GO:0098962//regulation of postsynaptic neurotransmitter receptor activity;G…	GO:0014069//postsynaptic density;GO:0014069//postsynaptic density;GO:0014069//postsynaptic density;GO:0032281//AMPA glutamate receptor complex;GO:0032591//dendritic spine membrane;GO:0045211//postsynaptic membrane;GO:0098978//glutamatergic synapse;GO:0098985//asymmetric, glutamatergic, excitatory synapse;GO:0099060//integral component of postsynaptic specialization membrane;GO:0099060//integral c…	GO:0035255//ionotropic glutamate receptor binding;GO:0050811//GABA receptor binding;GO:0050811//GABA receptor binding;	-
ENSRNOG00000003244	25.7525	47.7699	3.73505	0.0781884	-3.6769	1.61787e-08	8.5226e-07	10	34560360	34562651	-	864	Ltc4s	GO:0004364;GO:0004464;GO:0004464;GO:0004464;GO:0004464;GO:0004602;GO:0005634;GO:0005635;GO:0005635;GO:0005640;GO:0005640;GO:0005783;GO:0005783;GO:0005783;GO:0005789;GO:0005789;GO:0006691;GO:0006691;GO:0006691;GO:0006691;GO:0008047;GO:0008047;GO:0008289;GO:0009410;GO:0010035;GO:0016020;GO:0016021;GO:0016021;GO:0016021;GO:0016740;GO:0016829;GO:0019370;GO:0019370;GO:0019370;GO:0031965;GO:0031965;GO:…	K00807	EC:4.4.1.20	S	2RZYY;35PNA;3A1VH;3BQS2;3D7AG;3JGHU;48E1E;49AZN;4Q52K	leukotriene C4 synthase [Source:RGD Symbol;Acc:620677]	114097	Q925U2	GO:0006691//leukotriene metabolic process;GO:0006691//leukotriene metabolic process;GO:0006691//leukotriene metabolic process;GO:0006691//leukotriene metabolic process;GO:0009410//response to xenobiotic stimulus;GO:0010035//response to inorganic substance;GO:0019370//leukotriene biosynthetic process;GO:0019370//leukotriene biosynthetic process;GO:0019370//leukotriene biosynthetic process;GO:00324…	GO:0005634//nucleus;GO:0005635//nuclear envelope;GO:0005635//nuclear envelope;GO:0005640//nuclear outer membrane;GO:0005640//nuclear outer membrane;GO:0005783//endoplasmic reticulum;GO:0005783//endoplasmic reticulum;GO:0005783//endoplasmic reticulum;GO:0005789//endoplasmic reticulum membrane;GO:0005789//endoplasmic reticulum membrane;GO:0016020//membrane;GO:0016021//integral component of membrane…	GO:0004364//glutathione transferase activity;GO:0004464//leukotriene-C4 synthase activity;GO:0004464//leukotriene-C4 synthase activity;GO:0004464//leukotriene-C4 synthase activity;GO:0004464//leukotriene-C4 synthase activity;GO:0004602//glutathione peroxidase activity;GO:0008047//enzyme activator activity;GO:0008047//enzyme activator activity;GO:0008289//lipid binding;GO:0016740//transferase acti…	ko00590(Arachidonic acid metabolism)
ENSRNOG00000018413	643.097	1020.67	265.529	0.260152	-1.94257	1.84792e-08	9.70749e-07	5	161459533	161495607	-	7220	Per3	GO:0000122;GO:0000122;GO:0005515;GO:0005634;GO:0005737;GO:0007623;GO:0019900;GO:0031625;GO:0032922;GO:0045187;GO:0050821;GO:0005515;GO:0005634;GO:0005737;GO:0007623;GO:0032922;GO:0032922;GO:0048511;GO:0005515;GO:0005634;GO:0005737;GO:0007623;GO:0032922;GO:0032922;GO:0048511;	K21945	-	T;K	KOG3753;35DC4;38FJ8;3BDTK;3CXET;3JG1B;484VK;48WX8;4PWA6	period circadian regulator 3 [Source:RGD Symbol;Acc:621581]	78962	Q8CJE2;G3V8D9	GO:0000122//negative regulation of transcription by RNA polymerase II;GO:0000122//negative regulation of transcription by RNA polymerase II;GO:0007623//circadian rhythm;GO:0032922//circadian regulation of gene expression;GO:0045187//regulation of circadian sleep/wake cycle, sleep;GO:0050821//protein stabilization;GO:0007623//circadian rhythm;GO:0032922//circadian regulation of gene expression;GO:…	GO:0005634//nucleus;GO:0005737//cytoplasm;GO:0005634//nucleus;GO:0005737//cytoplasm;GO:0005634//nucleus;GO:0005737//cytoplasm;	GO:0005515//protein binding;GO:0019900//kinase binding;GO:0031625//ubiquitin protein ligase binding;GO:0005515//protein binding;GO:0005515//protein binding;	ko04713(Circadian entrainment);ko04710(Circadian rhythm)
ENSRNOG00000065856	175.053	279.938	70.1684	0.250658	-1.99621	1.86537e-08	9.77206e-07	10	37641505	37645696	+	4192	-	-	-	-	-	-	-	-	-	-	-	-	-
ENSRNOG00000018385	1271.92	2054.83	489	0.237975	-2.07112	2.0183e-08	1.05151e-06	1	205567220	205582356	+	2291	Chrm1	GO:0004930;GO:0004930;GO:0004930;GO:0004993;GO:0005886;GO:0005887;GO:0005887;GO:0005887;GO:0007165;GO:0007186;GO:0007186;GO:0007186;GO:0007187;GO:0007197;GO:0007213;GO:0007268;GO:0007274;GO:0014069;GO:0016020;GO:0016020;GO:0016021;GO:0016021;GO:0016021;GO:0016907;GO:0016907;GO:0016907;GO:0016907;GO:0030054;GO:0030425;GO:0030425;GO:0030594;GO:0032279;GO:0040012;GO:0040012;GO:0040012;GO:0040012;GO:…	K04129	-	M;T	KOG4220;35GN4;38DKH;3BBA2;3CRCK;3JBZI;480MJ;4909V;4PS7M	cholinergic receptor, muscarinic 1 [Source:RGD Symbol;Acc:2342]	25229	P08482	GO:0007165//signal transduction;GO:0007186//G protein-coupled receptor signaling pathway;GO:0007186//G protein-coupled receptor signaling pathway;GO:0007186//G protein-coupled receptor signaling pathway;GO:0007187//G protein-coupled receptor signaling pathway, coupled to cyclic nucleotide second messenger;GO:0007197//adenylate cyclase-inhibiting G protein-coupled acetylcholine receptor signaling …	GO:0005886//plasma membrane;GO:0005887//integral component of plasma membrane;GO:0005887//integral component of plasma membrane;GO:0005887//integral component of plasma membrane;GO:0014069//postsynaptic density;GO:0016020//membrane;GO:0016020//membrane;GO:0016021//integral component of membrane;GO:0016021//integral component of membrane;GO:0016021//integral component of membrane;GO:0030054//cell …	GO:0004930//G protein-coupled receptor activity;GO:0004930//G protein-coupled receptor activity;GO:0004930//G protein-coupled receptor activity;GO:0004993//G protein-coupled serotonin receptor activity;GO:0016907//G protein-coupled acetylcholine receptor activity;GO:0016907//G protein-coupled acetylcholine receptor activity;GO:0016907//G protein-coupled acetylcholine receptor activity;GO:0016907/…	ko05022(Pathways of neurodegeneration - multiple diseases);ko05010(Alzheimer disease);ko04810(Regulation of actin cytoskeleton);ko04725(Cholinergic synapse);ko04151(PI3K-Akt signaling pathway);ko04080(Neuroactive ligand-receptor interaction);ko04024(cAMP signaling pathway);ko04020(Calcium signaling pathway)
ENSRNOG00000020644	11589.5	16788.7	6390.34	0.380634	-1.39352	2.02705e-08	1.05318e-06	10	15601596	15661441	-	2330	Nsg2	GO:0005764;GO:0005768;GO:0005768;GO:0005769;GO:0005770;GO:0005794;GO:0007212;GO:0007212;GO:0010008;GO:0016020;GO:0016021;GO:0016021;GO:0016021;GO:0016021;GO:0016197;GO:0030425;GO:0030659;GO:0030659;GO:0030659;GO:0031410;GO:0031901;GO:0031902;GO:0032051;GO:0032051;GO:0032051;GO:0032580;GO:0032585;GO:0032585;GO:0032585;GO:0032588;GO:0042995;GO:0043202;GO:0048268;GO:0048268;GO:0048268;GO:0110165;GO:…	-	-	S;U	2QRFC;3596G;38GJP;3BCT6;3D32C;3J5UI;482YF;490XW;4Q0DA	neuronal vesicle trafficking associated 2 [Source:RGD Symbol;Acc:1563944]	497878	Q3KR51	GO:0007212//dopamine receptor signaling pathway;GO:0007212//dopamine receptor signaling pathway;GO:0016197//endosomal transport;GO:0048268//clathrin coat assembly;GO:0048268//clathrin coat assembly;GO:0048268//clathrin coat assembly;GO:0007212//dopamine receptor signaling pathway;GO:0048268//clathrin coat assembly;	GO:0005764//lysosome;GO:0005768//endosome;GO:0005768//endosome;GO:0005769//early endosome;GO:0005770//late endosome;GO:0005794//Golgi apparatus;GO:0010008//endosome membrane;GO:0016020//membrane;GO:0016021//integral component of membrane;GO:0016021//integral component of membrane;GO:0016021//integral component of membrane;GO:0016021//integral component of membrane;GO:0030425//dendrite;GO:0030659/…	GO:0032051//clathrin light chain binding;GO:0032051//clathrin light chain binding;GO:0032051//clathrin light chain binding;GO:0032051//clathrin light chain binding;	-
ENSRNOG00000033026	720.857	1226.44	215.274	0.175527	-2.51023	2.0978e-08	1.08533e-06	8	111401358	111453999	+	3435	Dclk3	GO:0000166;GO:0004672;GO:0004672;GO:0004672;GO:0004672;GO:0004672;GO:0005524;GO:0005524;GO:0005524;GO:0005634;GO:0005634;GO:0005634;GO:0005737;GO:0005737;GO:0005737;GO:0006468;GO:0006468;GO:0018105;GO:0018105;GO:0018105;GO:0034504;GO:0035556;GO:0035556;GO:1900181;GO:1900181;	K17530	EC:2.7.11.1	T	KOG0032;35HEB;38EPX;3BBQ1;3CSN9;3JD4P;484VR;491Y8;4PZ2D	doublecortin-like kinase 3 [Source:RGD Symbol;Acc:1309232]	316023	F1LWF2	GO:0006468//protein phosphorylation;GO:0006468//protein phosphorylation;GO:0018105//peptidyl-serine phosphorylation;GO:0018105//peptidyl-serine phosphorylation;GO:0018105//peptidyl-serine phosphorylation;GO:0034504//protein localization to nucleus;GO:0035556//intracellular signal transduction;GO:0035556//intracellular signal transduction;GO:1900181//negative regulation of protein localization to …	GO:0005634//nucleus;GO:0005634//nucleus;GO:0005634//nucleus;GO:0005737//cytoplasm;GO:0005737//cytoplasm;GO:0005737//cytoplasm;	GO:0000166//nucleotide binding;GO:0004672//protein kinase activity;GO:0004672//protein kinase activity;GO:0004672//protein kinase activity;GO:0004672//protein kinase activity;GO:0004672//protein kinase activity;GO:0005524//ATP binding;GO:0005524//ATP binding;GO:0005524//ATP binding;	-
ENSRNOG00000020272	349.277	524.698	173.857	0.331346	-1.59359	2.10037e-08	1.08533e-06	2	196091646	196168716	-	3673	Elapor1	GO:0000045;GO:0000045;GO:0005764;GO:0005764;GO:0005770;GO:0005770;GO:0005802;GO:0005802;GO:0005886;GO:0005886;GO:0005887;GO:0005887;GO:0009267;GO:0016020;GO:0016021;GO:0016021;GO:0044090;GO:0044090;GO:2000786;	-	-	O;T	KOG1217;35G80;38GQ2;3BFPD;3CRAI;3JEN7;484EK;497H4;4Q4JP	endosome-lysosome associated apoptosis and autophagy regulator 1 [Source:MGI Symbol;Acc:MGI:1923930]	-	-	GO:0000045//autophagosome assembly;GO:0000045//autophagosome assembly;GO:0009267//cellular response to starvation;GO:0044090//positive regulation of vacuole organization;GO:0044090//positive regulation of vacuole organization;GO:2000786//positive regulation of autophagosome assembly;	GO:0005764//lysosome;GO:0005764//lysosome;GO:0005770//late endosome;GO:0005770//late endosome;GO:0005802//trans-Golgi network;GO:0005802//trans-Golgi network;GO:0005886//plasma membrane;GO:0005886//plasma membrane;GO:0005887//integral component of plasma membrane;GO:0005887//integral component of plasma membrane;GO:0016020//membrane;GO:0016021//integral component of membrane;GO:0016021//integral …	-	-
ENSRNOG00000010085	199.041	308.225	89.8578	0.291533	-1.77827	2.2226e-08	1.14226e-06	15	95862760	95954526	+	1413	Cldn10	GO:0005198;GO:0005198;GO:0005737;GO:0005886;GO:0005886;GO:0005886;GO:0005923;GO:0005923;GO:0005923;GO:0005923;GO:0005923;GO:0007155;GO:0016020;GO:0016021;GO:0016021;GO:0016021;GO:0030054;GO:0043269;GO:0070830;GO:0005198;GO:0005198;GO:0005737;GO:0005886;GO:0005886;GO:0005886;GO:0005923;GO:0005923;GO:0005923;GO:0005923;GO:0005923;GO:0007155;GO:0016020;GO:0016021;GO:0016021;GO:0016021;GO:0030054;GO:…	K06087	-	S	2QPNP;35BCU;38FFQ;3BFM0;3CR8Y;3J4XU;482TP;491FV;4PUVN	claudin 10 [Source:RGD Symbol;Acc:1308027]	290485	G3V7A9	GO:0007155//cell adhesion;GO:0043269//regulation of ion transport;GO:0070830//bicellular tight junction assembly;GO:0007155//cell adhesion;GO:0043269//regulation of ion transport;GO:0070830//bicellular tight junction assembly;GO:0007155//cell adhesion;GO:0043269//regulation of ion transport;GO:0043269//regulation of ion transport;GO:0070830//bicellular tight junction assembly;	GO:0005737//cytoplasm;GO:0005886//plasma membrane;GO:0005886//plasma membrane;GO:0005886//plasma membrane;GO:0005923//bicellular tight junction;GO:0005923//bicellular tight junction;GO:0005923//bicellular tight junction;GO:0005923//bicellular tight junction;GO:0005923//bicellular tight junction;GO:0016020//membrane;GO:0016021//integral component of membrane;GO:0016021//integral component of membr…	GO:0005198//structural molecule activity;GO:0005198//structural molecule activity;GO:0005198//structural molecule activity;GO:0005198//structural molecule activity;GO:0005198//structural molecule activity;GO:0005198//structural molecule activity;	ko05160(Hepatitis C);ko04670(Leukocyte transendothelial migration);ko04530(Tight junction);ko04514(Cell adhesion molecules)
ENSRNOG00000043300	423.396	632.108	214.684	0.339631	-1.55796	2.2616e-08	1.15916e-06	5	56800980	56802777	-	952	Enho	GO:0005179;GO:0005179;GO:0005886;GO:0005886;GO:0005886;GO:0007165;GO:0016020;GO:0016021;GO:0045747;GO:0045747;GO:0045747;	-	-	S	2TDVU;35QXY;3A6VB;3BTEP;3DA8N;3JHVX;48FYT;49CVX;4Q64M	energy homeostasis associated [Source:RGD Symbol;Acc:6487582]	100912292	D3ZUG5	GO:0007165//signal transduction;GO:0045747//positive regulation of Notch signaling pathway;GO:0045747//positive regulation of Notch signaling pathway;GO:0045747//positive regulation of Notch signaling pathway;	GO:0005886//plasma membrane;GO:0005886//plasma membrane;GO:0005886//plasma membrane;GO:0016020//membrane;GO:0016021//integral component of membrane;	GO:0005179//hormone activity;GO:0005179//hormone activity;	-
ENSRNOG00000020478	935.981	1511.64	360.321	0.238364	-2.06876	2.34342e-08	1.19786e-06	18	24585269	24802487	+	2477	Camk4	GO:0000166;GO:0002250;GO:0002376;GO:0004672;GO:0004672;GO:0004674;GO:0004674;GO:0004683;GO:0004683;GO:0004683;GO:0004712;GO:0005516;GO:0005516;GO:0005524;GO:0005524;GO:0005524;GO:0005634;GO:0005634;GO:0005634;GO:0005654;GO:0005737;GO:0005737;GO:0005737;GO:0006468;GO:0006468;GO:0006468;GO:0006913;GO:0006954;GO:0007165;GO:0007270;GO:0007616;GO:0007616;GO:0009931;GO:0016301;GO:0016310;GO:0016740;GO:…	K05869	EC:2.7.11.17	T	KOG0032;35A37;38DCI;3BIMD;3CVD5;3J8N8;482M7;48UTZ;4PSHE	calcium/calmodulin-dependent protein kinase IV [Source:RGD Symbol;Acc:2264]	25050	P13234	GO:0002250//adaptive immune response;GO:0002376//immune system process;GO:0006468//protein phosphorylation;GO:0006468//protein phosphorylation;GO:0006468//protein phosphorylation;GO:0006913//nucleocytoplasmic transport;GO:0006954//inflammatory response;GO:0007165//signal transduction;GO:0007270//neuron-neuron synaptic transmission;GO:0007616//long-term memory;GO:0007616//long-term memory;GO:00163…	GO:0005634//nucleus;GO:0005634//nucleus;GO:0005634//nucleus;GO:0005654//nucleoplasm;GO:0005737//cytoplasm;GO:0005737//cytoplasm;GO:0005737//cytoplasm;GO:0098794//postsynapse;GO:0098978//glutamatergic synapse;GO:0098978//glutamatergic synapse;GO:0098982//GABA-ergic synapse;GO:0001650//fibrillar center;GO:0005654//nucleoplasm;	GO:0000166//nucleotide binding;GO:0004672//protein kinase activity;GO:0004672//protein kinase activity;GO:0004674//protein serine/threonine kinase activity;GO:0004674//protein serine/threonine kinase activity;GO:0004683//calmodulin-dependent protein kinase activity;GO:0004683//calmodulin-dependent protein kinase activity;GO:0004683//calmodulin-dependent protein kinase activity;GO:0004712//protein…	ko05214(Glioma);ko05034(Alcoholism);ko05031(Amphetamine addiction);ko04925(Aldosterone synthesis and secretion);ko04921(Oxytocin signaling pathway);ko04725(Cholinergic synapse);ko04722(Neurotrophin signaling pathway);ko04720(Long-term potentiation);ko04380(Osteoclast differentiation);ko04371(Apelin signaling pathway);ko04211(Longevity regulating pathway);ko04024(cAMP signaling pathway);ko04020(Ca…
ENSRNOG00000018366	2689.38	4177.74	1201.03	0.287483	-1.79845	2.41624e-08	1.22846e-06	9	39834833	39951086	-	4781	Cracdl	-	-	-	S	2QSVM;35IQY;39S61;3BMHU;3D1Y0;3JE2M;47YW0;48XXJ;4PUMY	CRACD like [Source:RGD Symbol;Acc:1310819]	301351	-	-	-	-	-
ENSRNOG00000014862	111.6	178.94	44.2606	0.247349	-2.01538	2.5104e-08	1.26952e-06	1	107627390	108246763	-	2199	Gabrg3	GO:0004888;GO:0004888;GO:0004890;GO:0004890;GO:0004890;GO:0005216;GO:0005216;GO:0005230;GO:0005230;GO:0005237;GO:0005254;GO:0005254;GO:0005886;GO:0005887;GO:0006811;GO:0006811;GO:0006811;GO:0006821;GO:0006821;GO:0006821;GO:0007165;GO:0007214;GO:0007214;GO:0007214;GO:0007214;GO:0007268;GO:0008503;GO:0009410;GO:0016020;GO:0016021;GO:0016021;GO:0016021;GO:0022851;GO:0030054;GO:0030594;GO:0032590;GO:…	K05186	-	M;T	KOG3642;35ES6;39S2B;3BD2E;3D15J;3J8DH;48B9Z;4902K;4Q0KR	gamma-aminobutyric acid type A receptor subunit gamma 3 [Source:RGD Symbol;Acc:621735]	79211	P28473	GO:0006811//ion transport;GO:0006811//ion transport;GO:0006811//ion transport;GO:0006821//chloride transport;GO:0006821//chloride transport;GO:0006821//chloride transport;GO:0007165//signal transduction;GO:0007214//gamma-aminobutyric acid signaling pathway;GO:0007214//gamma-aminobutyric acid signaling pathway;GO:0007214//gamma-aminobutyric acid signaling pathway;GO:0007214//gamma-aminobutyric aci…	GO:0005886//plasma membrane;GO:0005887//integral component of plasma membrane;GO:0016020//membrane;GO:0016021//integral component of membrane;GO:0016021//integral component of membrane;GO:0016021//integral component of membrane;GO:0030054//cell junction;GO:0032590//dendrite membrane;GO:0034707//chloride channel complex;GO:0043005//neuron projection;GO:0045202//synapse;GO:0045202//synapse;GO:00452…	GO:0004888//transmembrane signaling receptor activity;GO:0004888//transmembrane signaling receptor activity;GO:0004890//GABA-A receptor activity;GO:0004890//GABA-A receptor activity;GO:0004890//GABA-A receptor activity;GO:0005216//ion channel activity;GO:0005216//ion channel activity;GO:0005230//extracellular ligand-gated ion channel activity;GO:0005230//extracellular ligand-gated ion channel act…	ko05033(Nicotine addiction);ko05032(Morphine addiction);ko04727(GABAergic synapse);ko04723(Retrograde endocannabinoid signaling);ko04080(Neuroactive ligand-receptor interaction)
ENSRNOG00000024904	225.104	343.714	106.494	0.309834	-1.69043	2.56761e-08	1.28815e-06	3	107132541	107198233	-	5843	Pla2g4e	GO:0004620;GO:0004623;GO:0005509;GO:0005546;GO:0005547;GO:0005737;GO:0005765;GO:0005886;GO:0009395;GO:0010314;GO:0016410;GO:0031901;GO:0032266;GO:0043325;GO:0070273;GO:0070292;GO:0080025;GO:2001137;GO:0004620;GO:0004620;GO:0004623;GO:0004623;GO:0004623;GO:0004623;GO:0005509;GO:0005509;GO:0005509;GO:0005544;GO:0005546;GO:0005547;GO:0005737;GO:0005737;GO:0005765;GO:0005829;GO:0005829;GO:0005886;GO:…	K16342	EC:3.1.1.4	S;T;I;U	KOG1028;KOG1325;35DG0;39RQ8;3BHCZ;3E4QI;3J22I;482DG;49MWN;4PSP4	phospholipase A2, group IVE [Source:RGD Symbol;Acc:1310595]	296091	-	GO:0009395//phospholipid catabolic process;GO:0070292//N-acylphosphatidylethanolamine metabolic process;GO:2001137//positive regulation of endocytic recycling;GO:0006629//lipid metabolic process;GO:0009395//phospholipid catabolic process;GO:0009395//phospholipid catabolic process;GO:0016042//lipid catabolic process;GO:0046475//glycerophospholipid catabolic process;GO:0070292//N-acylphosphatidylet…	GO:0005737//cytoplasm;GO:0005765//lysosomal membrane;GO:0005886//plasma membrane;GO:0031901//early endosome membrane;GO:0005737//cytoplasm;GO:0005737//cytoplasm;GO:0005765//lysosomal membrane;GO:0005829//cytosol;GO:0005829//cytosol;GO:0005886//plasma membrane;GO:0031901//early endosome membrane;	GO:0004620//phospholipase activity;GO:0004623//phospholipase A2 activity;GO:0005509//calcium ion binding;GO:0005546//phosphatidylinositol-4,5-bisphosphate binding;GO:0005547//phosphatidylinositol-3,4,5-trisphosphate binding;GO:0010314//phosphatidylinositol-5-phosphate binding;GO:0016410//N-acyltransferase activity;GO:0032266//phosphatidylinositol-3-phosphate binding;GO:0043325//phosphatidylinosit…	ko05231(Choline metabolism in cancer);ko04921(Oxytocin signaling pathway);ko04913(Ovarian steroidogenesis);ko04912(GnRH signaling pathway);ko04750(Inflammatory mediator regulation of TRP channels);ko04730(Long-term depression);ko04726(Serotonergic synapse);ko04724(Glutamatergic synapse);ko04666(Fc gamma R-mediated phagocytosis);ko04664(Fc epsilon RI signaling pathway);ko04611(Platelet activation)…
ENSRNOG00000000894	3944.15	5713.52	2174.78	0.380637	-1.39351	2.97023e-08	1.4823e-06	12	4493891	4799116	-	11869	Fry	GO:0000902;GO:0000902;GO:0000902;GO:0004857;GO:0004857;GO:0005938;GO:0030427;GO:0031175;GO:0043086;GO:1904428;GO:1904428;GO:0000902;GO:0000902;GO:0000902;GO:0000902;GO:0004857;GO:0005938;GO:0030427;GO:0031175;GO:0043086;GO:1904428;GO:0000902;GO:0000902;GO:0000902;GO:0000902;GO:0004857;GO:0005938;GO:0030427;GO:0031175;GO:0043086;GO:1904428;GO:0000902;GO:0000902;GO:0000902;GO:0004857;GO:0005938;GO:…	-	-	S;A;U	KOG1825;35A4Y;38CJU;3BCR6;3CVEJ;3J32U;47Z69;4918R;4Q4XY	FRY microtubule binding protein [Source:RGD Symbol;Acc:1307034]	304244	C0IXW5	GO:0000902//cell morphogenesis;GO:0000902//cell morphogenesis;GO:0000902//cell morphogenesis;GO:0031175//neuron projection development;GO:0043086//negative regulation of catalytic activity;GO:1904428//negative regulation of tubulin deacetylation;GO:1904428//negative regulation of tubulin deacetylation;GO:0000902//cell morphogenesis;GO:0000902//cell morphogenesis;GO:0000902//cell morphogenesis;GO:…	GO:0005938//cell cortex;GO:0030427//site of polarized growth;GO:0005938//cell cortex;GO:0030427//site of polarized growth;GO:0005938//cell cortex;GO:0030427//site of polarized growth;GO:0005938//cell cortex;GO:0030427//site of polarized growth;	GO:0004857//enzyme inhibitor activity;GO:0004857//enzyme inhibitor activity;GO:0004857//enzyme inhibitor activity;GO:0004857//enzyme inhibitor activity;GO:0004857//enzyme inhibitor activity;	-
ENSRNOG00000028908	59.896	101.328	18.4638	0.182218	-2.45626	3.00812e-08	1.49727e-06	3	153312396	153319310	-	731	Eppin	GO:0001669;GO:0001669;GO:0004867;GO:0004867;GO:0004867;GO:0005576;GO:0005576;GO:0005576;GO:0005615;GO:0005615;GO:0005615;GO:0005737;GO:0005737;GO:0009986;GO:0009986;GO:0010466;GO:0010466;GO:0010466;GO:0010466;GO:0010951;GO:0030414;GO:0030414;GO:0030414;GO:0032991;GO:0032991;GO:0042742;GO:0042742;GO:0042742;GO:0090281;GO:0090281;GO:1901318;GO:1901318;	K23622	-	S;W	KOG4295;35QP4;3A18I;3BPJN;3D6HT;3JGER;48ECZ;4966G;4Q5KR	epididymal peptidase inhibitor [Source:RGD Symbol;Acc:1597722]	685161	D4A2Z2	GO:0010466//negative regulation of peptidase activity;GO:0010466//negative regulation of peptidase activity;GO:0010466//negative regulation of peptidase activity;GO:0010466//negative regulation of peptidase activity;GO:0010951//negative regulation of endopeptidase activity;GO:0042742//defense response to bacterium;GO:0042742//defense response to bacterium;GO:0042742//defense response to bacterium…	GO:0001669//acrosomal vesicle;GO:0001669//acrosomal vesicle;GO:0005576//extracellular region;GO:0005576//extracellular region;GO:0005576//extracellular region;GO:0005615//extracellular space;GO:0005615//extracellular space;GO:0005615//extracellular space;GO:0005737//cytoplasm;GO:0005737//cytoplasm;GO:0009986//cell surface;GO:0009986//cell surface;GO:0032991//protein-containing complex;GO:0032991/…	GO:0004867//serine-type endopeptidase inhibitor activity;GO:0004867//serine-type endopeptidase inhibitor activity;GO:0004867//serine-type endopeptidase inhibitor activity;GO:0030414//peptidase inhibitor activity;GO:0030414//peptidase inhibitor activity;GO:0030414//peptidase inhibitor activity;	-
ENSRNOG00000062526	1680.32	2692.48	668.159	0.248158	-2.01067	3.25733e-08	1.61707e-06	3	105663638	105682404	-	16924	Ankrd63	GO:0005515;GO:0005515;	-	-	-	-	ankyrin repeat domain 63 [Source:RGD Symbol;Acc:1595953]	-	-	-	-	GO:0005515//protein binding;GO:0005515//protein binding;	-
ENSRNOG00000070875	272.396	410.167	134.624	0.328219	-1.60727	3.56841e-08	1.74411e-06	4	118325874	118332658	-	6445	Nat8f4	GO:0008080;GO:0008080;GO:0008080;GO:0016020;GO:0016021;GO:0008080;GO:0008080;GO:0008080;GO:0016020;GO:0016021;GO:0008080;GO:0008080;GO:0008080;GO:0016020;GO:0016021;GO:0008080;GO:0008080;GO:0008080;GO:0016020;GO:0016021;	-	-	-	-	N-acetyltransferase 8 (GCN5-related) family member 4 [Source:RGD Symbol;Acc:7636572]	-	-	-	GO:0016020//membrane;GO:0016021//integral component of membrane;GO:0016020//membrane;GO:0016021//integral component of membrane;GO:0016020//membrane;GO:0016021//integral component of membrane;GO:0016020//membrane;GO:0016021//integral component of membrane;	GO:0008080//N-acetyltransferase activity;GO:0008080//N-acetyltransferase activity;GO:0008080//N-acetyltransferase activity;GO:0008080//N-acetyltransferase activity;GO:0008080//N-acetyltransferase activity;GO:0008080//N-acetyltransferase activity;GO:0008080//N-acetyltransferase activity;GO:0008080//N-acetyltransferase activity;GO:0008080//N-acetyltransferase activity;GO:0008080//N-acetyltransferas…	-
ENSRNOG00000048295	118.567	188.059	49.0749	0.260955	-1.93813	3.92451e-08	1.90344e-06	X	67822113	67852571	+	1567	Dmrtc1a	GO:0005634;GO:0006355;GO:0005634;GO:0005634;GO:0005634;GO:0006355;GO:0006355;GO:0005634;GO:0006355;GO:0005634;GO:0006355;	K19494	-	-	-	DMRT-like family C1a [Source:RGD Symbol;Acc:11451771]	108348153	Q4QR87	GO:0006355//regulation of transcription, DNA-templated;GO:0006355//regulation of transcription, DNA-templated;GO:0006355//regulation of transcription, DNA-templated;GO:0006355//regulation of transcription, DNA-templated;GO:0006355//regulation of transcription, DNA-templated;	GO:0005634//nucleus;GO:0005634//nucleus;GO:0005634//nucleus;GO:0005634//nucleus;GO:0005634//nucleus;GO:0005634//nucleus;	-	-
ENSRNOG00000018378	1001.58	1510.97	492.184	0.325741	-1.6182	4.01865e-08	1.94413e-06	17	77564460	77909106	+	6133	Cacnb2	GO:0005245;GO:0005245;GO:0005515;GO:0005891;GO:0005891;GO:0005891;GO:0007268;GO:0007601;GO:0008331;GO:0051015;GO:0051928;GO:0070509;GO:0070588;GO:0086007;GO:0086045;GO:0086056;GO:0086091;GO:0098684;GO:0098912;GO:0099635;GO:1990454;GO:0005244;GO:0005245;GO:0005245;GO:0005262;GO:0005515;GO:0005891;GO:0005891;GO:0006811;GO:0006816;GO:0034765;GO:0042383;GO:0070588;GO:0070588;GO:0070588;GO:0005245;GO:…	K04863	-	S;T;P	KOG3812;35EED;38D0P;3BC85;3CXPJ;3JEUI;47ZFV;48ZKY;4Q8IW	calcium voltage-gated channel auxiliary subunit beta 2 [Source:RGD Symbol;Acc:67385]	116600	Q8VGC3;A0A0G2JSZ0	GO:0007268//chemical synaptic transmission;GO:0007601//visual perception;GO:0051928//positive regulation of calcium ion transport;GO:0070509//calcium ion import;GO:0070588//calcium ion transmembrane transport;GO:0086045//membrane depolarization during AV node cell action potential;GO:0086091//regulation of heart rate by cardiac conduction;GO:0098912//membrane depolarization during atrial cardiac …	GO:0005891//voltage-gated calcium channel complex;GO:0005891//voltage-gated calcium channel complex;GO:0005891//voltage-gated calcium channel complex;GO:0098684//photoreceptor ribbon synapse;GO:1990454//L-type voltage-gated calcium channel complex;GO:0005891//voltage-gated calcium channel complex;GO:0005891//voltage-gated calcium channel complex;GO:0042383//sarcolemma;GO:0005891//voltage-gated ca…	GO:0005245//voltage-gated calcium channel activity;GO:0005245//voltage-gated calcium channel activity;GO:0005515//protein binding;GO:0008331//high voltage-gated calcium channel activity;GO:0051015//actin filament binding;GO:0086007//voltage-gated calcium channel activity involved in cardiac muscle cell action potential;GO:0086056//voltage-gated calcium channel activity involved in AV node cell ac…	ko05414(Dilated cardiomyopathy);ko05412(Arrhythmogenic right ventricular cardiomyopathy);ko05410(Hypertrophic cardiomyopathy);ko04921(Oxytocin signaling pathway);ko04261(Adrenergic signaling in cardiomyocytes);ko04260(Cardiac muscle contraction);ko04010(MAPK signaling pathway)
ENSRNOG00000007508	632.101	953.102	311.1	0.326408	-1.61525	4.23336e-08	2.04083e-06	4	152485866	152500377	-	3679	Lrtm2	GO:0005515;GO:0007411;GO:0008201;GO:0016020;GO:0016021;GO:0048495;GO:0050919;GO:0051965;GO:0051965;	-	-	T;U	KOG0619;35HES;38GND;3BIY5;3CTJX;3JD3N;483R2;493GI;4Q3HM	leucine-rich repeats and transmembrane domains 2 [Source:RGD Symbol;Acc:1587001]	680883	D3ZPP7	GO:0007411//axon guidance;GO:0050919//negative chemotaxis;GO:0051965//positive regulation of synapse assembly;GO:0051965//positive regulation of synapse assembly;	GO:0016020//membrane;GO:0016021//integral component of membrane;	GO:0005515//protein binding;GO:0008201//heparin binding;GO:0048495//Roundabout binding;	-
ENSRNOG00000032002	176.84	271.532	82.149	0.302539	-1.72481	4.24007e-08	2.04083e-06	2	20631640	20693777	+	2314	Hapln1	GO:0001501;GO:0005198;GO:0005540;GO:0005540;GO:0005540;GO:0005540;GO:0005576;GO:0007155;GO:0007155;GO:0007417;GO:0031012;GO:0031012;GO:0031012;GO:0045202;GO:0045202;GO:0005540;GO:0007155;	K06848	-	S;T	2QRAR;35E9R;38I5T;3BE56;3CZAG;3JDTR;489YF;48V87;4Q14B	hyaluronan and proteoglycan link protein 1 [Source:RGD Symbol;Acc:2412]	29331	A1A5N6	GO:0001501//skeletal system development;GO:0007155//cell adhesion;GO:0007155//cell adhesion;GO:0007417//central nervous system development;GO:0007155//cell adhesion;	GO:0005576//extracellular region;GO:0031012//extracellular matrix;GO:0031012//extracellular matrix;GO:0031012//extracellular matrix;GO:0045202//synapse;GO:0045202//synapse;	GO:0005198//structural molecule activity;GO:0005540//hyaluronic acid binding;GO:0005540//hyaluronic acid binding;GO:0005540//hyaluronic acid binding;GO:0005540//hyaluronic acid binding;GO:0005540//hyaluronic acid binding;	-
ENSRNOG00000000412	1956.75	2849.04	1064.45	0.373618	-1.42036	4.36308e-08	2.09472e-06	20	32030368	32418611	+	4773	Slc35f1	GO:0016020;GO:0016021;GO:0016021;GO:0016021;GO:0022857;GO:0022857;GO:0055085;GO:0055085;	K15287	-	G;E	KOG2766;35E1P;38CUY;3BBBT;3CW2Z;3JA8C;4861R;48VFE;4PXGK	solute carrier family 35, member F1 [Source:RGD Symbol;Acc:1559576]	502421	-	GO:0055085//transmembrane transport;GO:0055085//transmembrane transport;	GO:0016020//membrane;GO:0016021//integral component of membrane;GO:0016021//integral component of membrane;GO:0016021//integral component of membrane;	GO:0022857//transmembrane transporter activity;GO:0022857//transmembrane transporter activity;	-
ENSRNOG00000007882	2213.33	3196.77	1229.9	0.384731	-1.37808	4.41862e-08	2.11603e-06	14	74866281	74990334	-	3025	Ablim2	GO:0003779;GO:0003779;GO:0006351;GO:0006351;GO:0007010;GO:0015629;GO:0030036;GO:0030036;GO:0046872;GO:0003779;GO:0003779;GO:0005737;GO:0006351;GO:0006351;GO:0007010;GO:0007010;GO:0030036;GO:0030036;GO:0046872;GO:0110165;GO:0003779;GO:0003779;GO:0005737;GO:0006351;GO:0006351;GO:0007010;GO:0007010;GO:0015629;GO:0015629;GO:0030016;GO:0030032;GO:0030036;GO:0030036;GO:0045944;GO:0046872;GO:0051015;GO:…	K07520	-	S;Z;T;K	KOG1044;35HT2;38END;3BDZB;3CVC4;3JDVK;484GU;497ZG;4PTW1	actin binding LIM protein family, member 2 [Source:RGD Symbol;Acc:1303094]	360958	Q6KC51	GO:0006351//transcription, DNA-templated;GO:0006351//transcription, DNA-templated;GO:0007010//cytoskeleton organization;GO:0030036//actin cytoskeleton organization;GO:0030036//actin cytoskeleton organization;GO:0006351//transcription, DNA-templated;GO:0006351//transcription, DNA-templated;GO:0007010//cytoskeleton organization;GO:0007010//cytoskeleton organization;GO:0030036//actin cytoskeleton or…	GO:0015629//actin cytoskeleton;GO:0005737//cytoplasm;GO:0110165//cellular anatomical entity;GO:0005737//cytoplasm;GO:0015629//actin cytoskeleton;GO:0015629//actin cytoskeleton;GO:0030016//myofibril;GO:0110165//cellular anatomical entity;GO:0005737//cytoplasm;GO:0110165//cellular anatomical entity;	GO:0003779//actin binding;GO:0003779//actin binding;GO:0046872//metal ion binding;GO:0003779//actin binding;GO:0003779//actin binding;GO:0046872//metal ion binding;GO:0003779//actin binding;GO:0003779//actin binding;GO:0046872//metal ion binding;GO:0051015//actin filament binding;GO:0003779//actin binding;GO:0003779//actin binding;GO:0046872//metal ion binding;GO:0003779//actin binding;GO:0003779…	ko04360(Axon guidance)
ENSRNOG00000005447	1365.52	1980.22	750.833	0.379167	-1.39909	4.56892e-08	2.18249e-06	10	71746311	71803911	-	4999	Ypel2	-	-	-	S	2TBE8;3AMPE;3C0PQ;3DGHN;3JJQU;48JV1;49GKW	yippee-like 2 [Source:RGD Symbol;Acc:1311564]	360590	D4AAS2	-	-	-	-
ENSRNOG00000015318	298.596	446.63	150.562	0.337108	-1.56872	4.66413e-08	2.22238e-06	5	135508160	135525152	+	4659	Heyl	GO:0000122;GO:0000122;GO:0000978;GO:0000978;GO:0000978;GO:0000981;GO:0000981;GO:0000981;GO:0001227;GO:0001227;GO:0001227;GO:0001228;GO:0001228;GO:0003151;GO:0003151;GO:0003181;GO:0003181;GO:0003184;GO:0003184;GO:0003198;GO:0003198;GO:0003203;GO:0003203;GO:0003208;GO:0003208;GO:0003677;GO:0003677;GO:0003700;GO:0003700;GO:0005634;GO:0005634;GO:0005737;GO:0005737;GO:0006355;GO:0006355;GO:0006357;GO:…	K09091	-	K	KOG4304;35JUK;39URZ;3BFRA;3D466;3JCZC;48C06;498K6;4PWHU	hes-related family bHLH transcription factor with YRPW motif-like [Source:RGD Symbol;Acc:1305022]	313575	D3ZIH3	GO:0000122//negative regulation of transcription by RNA polymerase II;GO:0000122//negative regulation of transcription by RNA polymerase II;GO:0003151//outflow tract morphogenesis;GO:0003151//outflow tract morphogenesis;GO:0003181//atrioventricular valve morphogenesis;GO:0003181//atrioventricular valve morphogenesis;GO:0003184//pulmonary valve morphogenesis;GO:0003184//pulmonary valve morphogenes…	GO:0005634//nucleus;GO:0005634//nucleus;GO:0005737//cytoplasm;GO:0005737//cytoplasm;	GO:0000978//RNA polymerase II cis-regulatory region sequence-specific DNA binding;GO:0000978//RNA polymerase II cis-regulatory region sequence-specific DNA binding;GO:0000978//RNA polymerase II cis-regulatory region sequence-specific DNA binding;GO:0000981//DNA-binding transcription factor activity, RNA polymerase II-specific;GO:0000981//DNA-binding transcription factor activity, RNA polymerase I…	ko05224(Breast cancer);ko05200(Pathways in cancer);ko05165(Human papillomavirus infection);ko04330(Notch signaling pathway)
ENSRNOG00000022598	614.232	976.18	252.284	0.25844	-1.9521	4.88546e-08	2.322e-06	9	13634126	13857029	-	4451	Trerf1	GO:0000118;GO:0001223;GO:0003713;GO:0003714;GO:0005634;GO:0005634;GO:0005667;GO:0006357;GO:0016575;GO:0030374;GO:0033142;GO:0045892;GO:0045893;GO:0045944;GO:0050847;GO:0071393;GO:0000118;GO:0001223;GO:0003713;GO:0003714;GO:0005634;GO:0005634;GO:0005667;GO:0006357;GO:0016575;GO:0030374;GO:0033142;GO:0045892;GO:0045893;GO:0045944;GO:0050847;GO:0071393;	-	-	K;B	KOG4167;35J00;39NF7;3BD0M;3CTAC;3J2P0;480IJ;48V22;4PW3T	transcriptional regulating factor 1 [Source:RGD Symbol;Acc:1307167]	316219	D3ZYN9	GO:0006357//regulation of transcription by RNA polymerase II;GO:0016575//histone deacetylation;GO:0045892//negative regulation of transcription, DNA-templated;GO:0045893//positive regulation of transcription, DNA-templated;GO:0045944//positive regulation of transcription by RNA polymerase II;GO:0050847//progesterone receptor signaling pathway;GO:0071393//cellular response to progesterone stimulus…	GO:0000118//histone deacetylase complex;GO:0005634//nucleus;GO:0005634//nucleus;GO:0005667//transcription regulator complex;GO:0000118//histone deacetylase complex;GO:0005634//nucleus;GO:0005634//nucleus;GO:0005667//transcription regulator complex;	GO:0001223//transcription coactivator binding;GO:0003713//transcription coactivator activity;GO:0003714//transcription corepressor activity;GO:0030374//nuclear receptor coactivator activity;GO:0033142//progesterone receptor binding;GO:0001223//transcription coactivator binding;GO:0003713//transcription coactivator activity;GO:0003714//transcription corepressor activity;GO:0030374//nuclear recepto…	-
ENSRNOG00000021231	4211.12	6611.98	1810.25	0.273784	-1.86889	5.02658e-08	2.3831e-06	3	117851702	117860081	-	3726	Lzts3	GO:0014069;GO:0005737;GO:0014069;GO:0014069;	-	-	S;Z	2QWFS;3592E;39UA9;3BM4W;3CRUZ;3JAD2;483Y8;490GQ;4PY3D	leucine zipper tumor suppressor family member 3 [Source:RGD Symbol;Acc:631327]	280670	Q8K1Q4	-	GO:0014069//postsynaptic density;GO:0005737//cytoplasm;GO:0014069//postsynaptic density;GO:0014069//postsynaptic density;	-	-
ENSRNOG00000009772	1488.74	2294.07	683.407	0.297902	-1.74709	5.27214e-08	2.48463e-06	8	32862776	33405676	+	4268	Kirrel3	GO:0001764;GO:0002121;GO:0005576;GO:0005886;GO:0007156;GO:0007416;GO:0008021;GO:0016021;GO:0021740;GO:0021766;GO:0030097;GO:0030424;GO:0030425;GO:0043198;GO:0048812;GO:0072102;GO:0001764;GO:0002121;GO:0005576;GO:0005886;GO:0005887;GO:0005911;GO:0007156;GO:0007416;GO:0007416;GO:0008021;GO:0016020;GO:0016021;GO:0016021;GO:0021740;GO:0021766;GO:0030097;GO:0030424;GO:0030425;GO:0043198;GO:0048812;GO:…	-	-	S;T	KOG3510;35G1D;38H2Z;3BE9A;3CW1F;3JCZP;47ZHN;48W2S;4PXTH	kirre like nephrin family adhesion molecule 3 [Source:RGD Symbol;Acc:1311382]	315546	Q09GS6	GO:0001764//neuron migration;GO:0002121//inter-male aggressive behavior;GO:0007156//homophilic cell adhesion via plasma membrane adhesion molecules;GO:0007416//synapse assembly;GO:0021740//principal sensory nucleus of trigeminal nerve development;GO:0021766//hippocampus development;GO:0030097//hemopoiesis;GO:0048812//neuron projection morphogenesis;GO:0072102//glomerulus morphogenesis;GO:0001764/…	GO:0005576//extracellular region;GO:0005886//plasma membrane;GO:0008021//synaptic vesicle;GO:0016021//integral component of membrane;GO:0030424//axon;GO:0030425//dendrite;GO:0043198//dendritic shaft;GO:0005576//extracellular region;GO:0005886//plasma membrane;GO:0005887//integral component of plasma membrane;GO:0005911//cell-cell junction;GO:0008021//synaptic vesicle;GO:0016020//membrane;GO:00160…	GO:0050839//cell adhesion molecule binding;GO:0050839//cell adhesion molecule binding;	-
ENSRNOG00000019921	380.061	563.823	196.299	0.348157	-1.52219	5.42984e-08	2.5488e-06	10	14854514	14857430	-	1788	Rhbdl1	GO:0004252;GO:0004252;GO:0004252;GO:0006508;GO:0008233;GO:0008236;GO:0016020;GO:0016021;GO:0016021;GO:0016021;GO:0016787;	K02857	EC:3.4.21.105	O;T	KOG2289;35H3H;39S56;3BF0G;3CZV8;3JCG8;482V5;4948D;4PUD7	rhomboid like 1 [Source:RGD Symbol;Acc:620699]	117025	G3V8M7	GO:0006508//proteolysis;	GO:0016020//membrane;GO:0016021//integral component of membrane;GO:0016021//integral component of membrane;GO:0016021//integral component of membrane;	GO:0004252//serine-type endopeptidase activity;GO:0004252//serine-type endopeptidase activity;GO:0004252//serine-type endopeptidase activity;GO:0008233//peptidase activity;GO:0008236//serine-type peptidase activity;GO:0016787//hydrolase activity;	-
ENSRNOG00000061153	2476.55	3697.77	1255.33	0.339482	-1.55859	5.48834e-08	2.5699e-06	3	167191558	167196642	-	2771	Hrh3	GO:0001505;GO:0001505;GO:0004930;GO:0004930;GO:0004930;GO:0004969;GO:0004969;GO:0004993;GO:0005886;GO:0005886;GO:0005887;GO:0007165;GO:0007186;GO:0007186;GO:0007186;GO:0007187;GO:0007194;GO:0007197;GO:0007204;GO:0007268;GO:0007420;GO:0007612;GO:0007613;GO:0014050;GO:0014050;GO:0014053;GO:0014061;GO:0014061;GO:0014063;GO:0014063;GO:0014070;GO:0016020;GO:0016021;GO:0016021;GO:0016021;GO:0016907;GO:…	K04151	-	-	-	histamine receptor H3 [Source:RGD Symbol;Acc:620630]	85268	Q9QYN8;Q5PPG3	GO:0001505//regulation of neurotransmitter levels;GO:0001505//regulation of neurotransmitter levels;GO:0007165//signal transduction;GO:0007186//G protein-coupled receptor signaling pathway;GO:0007186//G protein-coupled receptor signaling pathway;GO:0007186//G protein-coupled receptor signaling pathway;GO:0007187//G protein-coupled receptor signaling pathway, coupled to cyclic nucleotide second me…	GO:0005886//plasma membrane;GO:0005886//plasma membrane;GO:0005887//integral component of plasma membrane;GO:0016020//membrane;GO:0016021//integral component of membrane;GO:0016021//integral component of membrane;GO:0016021//integral component of membrane;GO:0030425//dendrite;GO:0043005//neuron projection;GO:0043209//myelin sheath;GO:0045202//synapse;GO:0016020//membrane;GO:0016021//integral comp…	GO:0004930//G protein-coupled receptor activity;GO:0004930//G protein-coupled receptor activity;GO:0004930//G protein-coupled receptor activity;GO:0004969//histamine receptor activity;GO:0004969//histamine receptor activity;GO:0004993//G protein-coupled serotonin receptor activity;GO:0016907//G protein-coupled acetylcholine receptor activity;GO:0030594//neurotransmitter receptor activity;GO:00431…	ko04080(Neuroactive ligand-receptor interaction)
ENSRNOG00000011716	37.4875	66.0004	8.97462	0.135978	-2.87855	5.60752e-08	2.61924e-06	6	127596071	127613293	-	1282	Degs2	GO:0000170;GO:0005783;GO:0005789;GO:0006629;GO:0006629;GO:0006629;GO:0006667;GO:0006667;GO:0006667;GO:0016020;GO:0016021;GO:0016021;GO:0016021;GO:0016491;GO:0016705;GO:0030148;GO:0030148;GO:0030148;GO:0030148;GO:0030148;GO:0042284;GO:0042284;GO:0042284;GO:0042284;GO:0042284;GO:0042284;GO:0042284;GO:0046513;	K04712	-	S;I	KOG2987;35IAJ;38DCA;3BD51;3CX9U;3J9QK;482Q5;490UV;4Q2DN	delta(4)-desaturase, sphingolipid 2 [Source:RGD Symbol;Acc:1305023]	314438	Q564G3	GO:0006629//lipid metabolic process;GO:0006629//lipid metabolic process;GO:0006629//lipid metabolic process;GO:0006667//sphinganine metabolic process;GO:0006667//sphinganine metabolic process;GO:0006667//sphinganine metabolic process;GO:0030148//sphingolipid biosynthetic process;GO:0030148//sphingolipid biosynthetic process;GO:0030148//sphingolipid biosynthetic process;GO:0030148//sphingolipid bi…	GO:0005783//endoplasmic reticulum;GO:0005789//endoplasmic reticulum membrane;GO:0016020//membrane;GO:0016021//integral component of membrane;GO:0016021//integral component of membrane;GO:0016021//integral component of membrane;	GO:0000170//sphingosine hydroxylase activity;GO:0016491//oxidoreductase activity;GO:0016705//oxidoreductase activity, acting on paired donors, with incorporation or reduction of molecular oxygen;GO:0042284//sphingolipid delta-4 desaturase activity;GO:0042284//sphingolipid delta-4 desaturase activity;GO:0042284//sphingolipid delta-4 desaturase activity;GO:0042284//sphingolipid delta-4 desaturase a…	ko04071(Sphingolipid signaling pathway);ko00600(Sphingolipid metabolism)
ENSRNOG00000001130	630.387	922.188	338.587	0.367156	-1.44554	5.93253e-08	2.75072e-06	12	38626714	38710945	-	4642	Nos1	GO:0001666;GO:0004517;GO:0004517;GO:0004517;GO:0004517;GO:0005515;GO:0005516;GO:0005516;GO:0005516;GO:0005654;GO:0005886;GO:0006809;GO:0006809;GO:0006809;GO:0009408;GO:0010181;GO:0010181;GO:0016491;GO:0016491;GO:0016491;GO:0016529;GO:0020037;GO:0020037;GO:0033138;GO:0033555;GO:0042311;GO:0042383;GO:0042383;GO:0042981;GO:0042995;GO:0043197;GO:0046872;GO:0050660;GO:0050660;GO:0050661;GO:0050661;GO:…	K13240	EC:1.14.13.39	C;P	KOG1158;35D3N;38GQ3;3BE0N;3CUVN;3JCI2;47YV0;48X8Q;4PXI4	nitric oxide synthase 1 [Source:RGD Symbol;Acc:3184]	24598	P29476	GO:0001666//response to hypoxia;GO:0006809//nitric oxide biosynthetic process;GO:0006809//nitric oxide biosynthetic process;GO:0006809//nitric oxide biosynthetic process;GO:0009408//response to heat;GO:0033138//positive regulation of peptidyl-serine phosphorylation;GO:0033555//multicellular organismal response to stress;GO:0042311//vasodilation;GO:0042981//regulation of apoptotic process;GO:00713…	GO:0005654//nucleoplasm;GO:0005886//plasma membrane;GO:0016529//sarcoplasmic reticulum;GO:0042383//sarcolemma;GO:0042383//sarcolemma;GO:0042995//cell projection;GO:0043197//dendritic spine;GO:0042383//sarcolemma;GO:0042995//cell projection;GO:0043197//dendritic spine;	GO:0004517//nitric-oxide synthase activity;GO:0004517//nitric-oxide synthase activity;GO:0004517//nitric-oxide synthase activity;GO:0004517//nitric-oxide synthase activity;GO:0005515//protein binding;GO:0005516//calmodulin binding;GO:0005516//calmodulin binding;GO:0005516//calmodulin binding;GO:0010181//FMN binding;GO:0010181//FMN binding;GO:0016491//oxidoreductase activity;GO:0016491//oxidoreduc…	ko05022(Pathways of neurodegeneration - multiple diseases);ko05014(Amyotrophic lateral sclerosis);ko05010(Alzheimer disease);ko04970(Salivary secretion);ko04926(Relaxin signaling pathway);ko04730(Long-term depression);ko04713(Circadian entrainment);ko04371(Apelin signaling pathway);ko04145(Phagosome);ko04020(Calcium signaling pathway);ko00330(Arginine and proline metabolism);ko00220(Arginine bios…
ENSRNOG00000060599	1692.76	2456.81	928.71	0.378015	-1.40349	6.54153e-08	3.00372e-06	1	108296124	108698961	+	2637	Gabrb3	GO:0004888;GO:0004888;GO:0004890;GO:0004890;GO:0004890;GO:0005216;GO:0005216;GO:0005230;GO:0005230;GO:0005254;GO:0005886;GO:0005886;GO:0005887;GO:0006811;GO:0006811;GO:0006811;GO:0006821;GO:0007214;GO:0007268;GO:0016020;GO:0016020;GO:0016020;GO:0016021;GO:0016021;GO:0016021;GO:0022851;GO:0030054;GO:0034220;GO:0034220;GO:0034220;GO:0034707;GO:0038023;GO:0042802;GO:0045202;GO:0045211;GO:0071420;GO:…	K05181	-	-	-	gamma-aminobutyric acid type A receptor subunit beta 3 [Source:RGD Symbol;Acc:2651]	24922	P63079	GO:0006811//ion transport;GO:0006811//ion transport;GO:0006811//ion transport;GO:0006821//chloride transport;GO:0007214//gamma-aminobutyric acid signaling pathway;GO:0007268//chemical synaptic transmission;GO:0034220//ion transmembrane transport;GO:0034220//ion transmembrane transport;GO:0034220//ion transmembrane transport;GO:0071420//cellular response to histamine;GO:1902476//chloride transmemb…	GO:0005886//plasma membrane;GO:0005886//plasma membrane;GO:0005887//integral component of plasma membrane;GO:0016020//membrane;GO:0016020//membrane;GO:0016020//membrane;GO:0016021//integral component of membrane;GO:0016021//integral component of membrane;GO:0016021//integral component of membrane;GO:0030054//cell junction;GO:0034707//chloride channel complex;GO:0045202//synapse;GO:0045211//postsy…	GO:0004888//transmembrane signaling receptor activity;GO:0004888//transmembrane signaling receptor activity;GO:0004890//GABA-A receptor activity;GO:0004890//GABA-A receptor activity;GO:0004890//GABA-A receptor activity;GO:0005216//ion channel activity;GO:0005216//ion channel activity;GO:0005230//extracellular ligand-gated ion channel activity;GO:0005230//extracellular ligand-gated ion channel act…	ko05033(Nicotine addiction);ko05032(Morphine addiction);ko04727(GABAergic synapse);ko04726(Serotonergic synapse);ko04723(Retrograde endocannabinoid signaling);ko04080(Neuroactive ligand-receptor interaction)
ENSRNOG00000006093	867.627	1310.63	424.628	0.323989	-1.62598	6.58698e-08	3.01728e-06	4	109701815	109717184	+	2923	LRRTM1	GO:0002091;GO:0002091;GO:0005515;GO:0005615;GO:0005783;GO:0005886;GO:0007626;GO:0007626;GO:0016020;GO:0016021;GO:0030054;GO:0030424;GO:0030426;GO:0031012;GO:0031623;GO:0035418;GO:0035418;GO:0035640;GO:0035640;GO:0045202;GO:0045211;GO:0050808;GO:0050808;GO:0050808;GO:0051649;GO:0051965;GO:0051965;GO:0060076;GO:0060291;GO:0060291;GO:0098978;GO:0098982;GO:0099055;GO:0099060;GO:0099151;GO:1905606;	K16665	-	T;U	KOG0619;35BY8;38DHZ;3BHNN;3CSMZ;3JAQU;484VC;496GB;4PYNM	leucine rich repeat transmembrane neuronal 1 [Source:RGD Symbol;Acc:1585921]	679668	D4A6D8	GO:0002091//negative regulation of receptor internalization;GO:0002091//negative regulation of receptor internalization;GO:0007626//locomotory behavior;GO:0007626//locomotory behavior;GO:0031623//receptor internalization;GO:0035418//protein localization to synapse;GO:0035418//protein localization to synapse;GO:0035640//exploration behavior;GO:0035640//exploration behavior;GO:0050808//synapse orga…	GO:0005615//extracellular space;GO:0005783//endoplasmic reticulum;GO:0005886//plasma membrane;GO:0016020//membrane;GO:0016021//integral component of membrane;GO:0030054//cell junction;GO:0030424//axon;GO:0030426//growth cone;GO:0031012//extracellular matrix;GO:0045202//synapse;GO:0045211//postsynaptic membrane;GO:0060076//excitatory synapse;GO:0098978//glutamatergic synapse;GO:0098982//GABA-ergic…	GO:0005515//protein binding;	-
ENSRNOG00000025037	80.827	160.177	1.47702	0.0092212	-6.76083	6.7657e-08	3.09168e-06	8	49779862	49788024	-	2747	Ankk1	GO:0004672;GO:0004672;GO:0005515;GO:0005524;GO:0005524;GO:0005634;GO:0005634;GO:0005634;GO:0005737;GO:0005737;GO:0005737;GO:0006468;GO:0006468;GO:0010564;GO:0010564;GO:0010564;GO:0010564;GO:0042995;GO:0042995;	K16289	EC:2.7.11.1	T;K;L	KOG0192;35HHV;39SGA;3BFNI;3CZ58;3JCGK;483MU;48XFT;4PWD5	ankyrin repeat and kinase domain containing 1 [Source:RGD Symbol;Acc:1305538]	367080	-	GO:0006468//protein phosphorylation;GO:0006468//protein phosphorylation;GO:0010564//regulation of cell cycle process;GO:0010564//regulation of cell cycle process;GO:0010564//regulation of cell cycle process;GO:0010564//regulation of cell cycle process;	GO:0005634//nucleus;GO:0005634//nucleus;GO:0005634//nucleus;GO:0005737//cytoplasm;GO:0005737//cytoplasm;GO:0005737//cytoplasm;GO:0042995//cell projection;GO:0042995//cell projection;	GO:0004672//protein kinase activity;GO:0004672//protein kinase activity;GO:0005515//protein binding;GO:0005524//ATP binding;GO:0005524//ATP binding;	-
ENSRNOG00000004040	126.403	197.839	54.9666	0.277835	-1.8477	7.07123e-08	3.2158e-06	10	94917520	94990988	-	5504	Abca8	GO:0000166;GO:0003674;GO:0005319;GO:0005524;GO:0005524;GO:0005524;GO:0005575;GO:0005783;GO:0005783;GO:0005886;GO:0005886;GO:0006686;GO:0006686;GO:0006869;GO:0008150;GO:0008559;GO:0008559;GO:0010874;GO:0010874;GO:0010875;GO:0010875;GO:0016020;GO:0016021;GO:0016021;GO:0016021;GO:0016323;GO:0016323;GO:0042626;GO:0042626;GO:0042626;GO:0042908;GO:0042908;GO:0043231;GO:0055085;GO:0055085;GO:0140359;GO:…	K05650	-	Q;I;V	KOG0059;35PG7;38BMM;3BDUE;3CW9N;3J91N;483XW;48YG7;4PUWJ	ATP binding cassette subfamily A member 8 [Source:RGD Symbol;Acc:1307069]	303637	-	GO:0006686//sphingomyelin biosynthetic process;GO:0006686//sphingomyelin biosynthetic process;GO:0006869//lipid transport;GO:0008150//biological_process;GO:0010874//regulation of cholesterol efflux;GO:0010874//regulation of cholesterol efflux;GO:0010875//positive regulation of cholesterol efflux;GO:0010875//positive regulation of cholesterol efflux;GO:0042908//xenobiotic transport;GO:0042908//xen…	GO:0005575//cellular_component;GO:0005783//endoplasmic reticulum;GO:0005783//endoplasmic reticulum;GO:0005886//plasma membrane;GO:0005886//plasma membrane;GO:0016020//membrane;GO:0016021//integral component of membrane;GO:0016021//integral component of membrane;GO:0016021//integral component of membrane;GO:0016323//basolateral plasma membrane;GO:0016323//basolateral plasma membrane;GO:0043231//in…	GO:0000166//nucleotide binding;GO:0003674//molecular_function;GO:0005319//lipid transporter activity;GO:0005524//ATP binding;GO:0005524//ATP binding;GO:0005524//ATP binding;GO:0008559//ABC-type xenobiotic transporter activity;GO:0008559//ABC-type xenobiotic transporter activity;GO:0042626//ATPase-coupled transmembrane transporter activity;GO:0042626//ATPase-coupled transmembrane transporter activ…	ko02010(ABC transporters)
ENSRNOG00000040201	235.7	426.697	44.7042	0.104768	-3.25473	8.74823e-08	3.92202e-06	2	22037563	22065038	-	1132	Atp6ap1l	GO:0016020;GO:0016021;GO:0030641;GO:0033176;	-	-	O;C	KOG3868;35MR2;38XSU;3BC83;3CZKW;3J4ID;48A5V;48Z0H;4PW28	ATPase H+ transporting accessory protein 1 like [Source:RGD Symbol;Acc:1564936]	361875	D3ZA00	GO:0030641//regulation of cellular pH;	GO:0016020//membrane;GO:0016021//integral component of membrane;GO:0033176//proton-transporting V-type ATPase complex;	-	-
ENSRNOG00000023208	656.52	953.129	359.911	0.37761	-1.40503	9.57166e-08	4.26096e-06	5	56648643	56664440	-	6130	Myorg	GO:0004553;GO:0004553;GO:0005789;GO:0005975;GO:0005975;GO:0008152;GO:0016020;GO:0016021;GO:0016787;GO:0016798;GO:0031965;GO:0043568;GO:0048741;GO:0048741;GO:0051897;GO:0004553;GO:0004553;GO:0005789;GO:0005975;GO:0005975;GO:0008152;GO:0016020;GO:0016021;GO:0016787;GO:0016798;GO:0031965;GO:0043568;GO:0048741;GO:0048741;GO:0051897;GO:0004553;GO:0004553;GO:0005789;GO:0005789;GO:0005975;GO:0005975;GO:…	K24727	EC:3.2.1.-	G	KOG1065;35DNN;38C67;3BEJJ;3CRZT;3J4GM;486U3;495TR;4Q2WG	myogenesis regulating glycosidase [Source:RGD Symbol;Acc:1309821]	366360	D4AE63	GO:0005975//carbohydrate metabolic process;GO:0005975//carbohydrate metabolic process;GO:0008152//metabolic process;GO:0043568//positive regulation of insulin-like growth factor receptor signaling pathway;GO:0048741//skeletal muscle fiber development;GO:0048741//skeletal muscle fiber development;GO:0051897//positive regulation of protein kinase B signaling;GO:0005975//carbohydrate metabolic proce…	GO:0005789//endoplasmic reticulum membrane;GO:0016020//membrane;GO:0016021//integral component of membrane;GO:0031965//nuclear membrane;GO:0005789//endoplasmic reticulum membrane;GO:0016020//membrane;GO:0016021//integral component of membrane;GO:0031965//nuclear membrane;GO:0005789//endoplasmic reticulum membrane;GO:0005789//endoplasmic reticulum membrane;GO:0016020//membrane;GO:0016021//integral…	GO:0004553//hydrolase activity, hydrolyzing O-glycosyl compounds;GO:0004553//hydrolase activity, hydrolyzing O-glycosyl compounds;GO:0016787//hydrolase activity;GO:0016798//hydrolase activity, acting on glycosyl bonds;GO:0004553//hydrolase activity, hydrolyzing O-glycosyl compounds;GO:0004553//hydrolase activity, hydrolyzing O-glycosyl compounds;GO:0016787//hydrolase activity;GO:0016798//hydrolas…	-
ENSRNOG00000016467	1592.95	2386.16	799.729	0.335153	-1.57711	1.03501e-07	4.58595e-06	18	6122390	6317393	-	6431	Kctd1	GO:0005515;GO:0051260;GO:0005515;GO:0005654;GO:0005730;GO:0005829;GO:0034451;GO:0045171;GO:0051260;GO:0051260;	K21754	-	S;K;P	KOG2723;35CKR;38EBT;3BA0Z;3CX3D;3J8PX;486HC;492JB;4PUQB	potassium channel tetramerization domain containing 1 [Source:RGD Symbol;Acc:621566]	291772	A0A140TAI7	GO:0051260//protein homooligomerization;GO:0051260//protein homooligomerization;GO:0051260//protein homooligomerization;	GO:0005654//nucleoplasm;GO:0005730//nucleolus;GO:0005829//cytosol;GO:0034451//centriolar satellite;GO:0045171//intercellular bridge;	GO:0005515//protein binding;GO:0005515//protein binding;	-
ENSRNOG00000049614	552.931	823.9	281.962	0.342228	-1.54697	1.12357e-07	4.94369e-06	17	68252128	68352207	-	3896	AABR07028488.1	GO:0004867;GO:0030212;GO:0004867;GO:0004867;GO:0010951;GO:0030212;GO:0030212;	-	-	-	-	inter-alpha-trypsin inhibitor heavy chain 5 [Source:RGD Symbol;Acc:1591485]	-	-	GO:0030212//hyaluronan metabolic process;GO:0010951//negative regulation of endopeptidase activity;GO:0030212//hyaluronan metabolic process;GO:0030212//hyaluronan metabolic process;	-	GO:0004867//serine-type endopeptidase inhibitor activity;GO:0004867//serine-type endopeptidase inhibitor activity;GO:0004867//serine-type endopeptidase inhibitor activity;	-
ENSRNOG00000008428	1482.02	2879.34	84.6977	0.0294157	-5.08727	1.13549e-07	4.97306e-06	8	49708927	49772875	+	2746	Drd2	GO:0000139;GO:0001591;GO:0001591;GO:0001591;GO:0001591;GO:0001591;GO:0001659;GO:0001659;GO:0001666;GO:0001669;GO:0001764;GO:0001933;GO:0001963;GO:0001964;GO:0001975;GO:0001975;GO:0001976;GO:0001976;GO:0002027;GO:0002027;GO:0002028;GO:0002028;GO:0002031;GO:0002052;GO:0002052;GO:0002092;GO:0004930;GO:0004930;GO:0004930;GO:0004930;GO:0004930;GO:0004930;GO:0004952;GO:0004952;GO:0004952;GO:0004952;GO:…	K04145	-	O;T	KOG3656;35HA4;38YTH;3BBPS;3CZGR;3J9RF;484DR;4943D;4Q4IT	dopamine receptor D2 [Source:RGD Symbol;Acc:2520]	24318	P61169	GO:0001659//temperature homeostasis;GO:0001659//temperature homeostasis;GO:0001666//response to hypoxia;GO:0001764//neuron migration;GO:0001933//negative regulation of protein phosphorylation;GO:0001963//synaptic transmission, dopaminergic;GO:0001964//startle response;GO:0001975//response to amphetamine;GO:0001975//response to amphetamine;GO:0001976//nervous system process involved in regulation …	GO:0000139//Golgi membrane;GO:0001669//acrosomal vesicle;GO:0005794//Golgi apparatus;GO:0005886//plasma membrane;GO:0005886//plasma membrane;GO:0005886//plasma membrane;GO:0005887//integral component of plasma membrane;GO:0005887//integral component of plasma membrane;GO:0005887//integral component of plasma membrane;GO:0005929//cilium;GO:0005929//cilium;GO:0014069//postsynaptic density;GO:001602…	GO:0001591//dopamine neurotransmitter receptor activity, coupled via Gi/Go;GO:0001591//dopamine neurotransmitter receptor activity, coupled via Gi/Go;GO:0001591//dopamine neurotransmitter receptor activity, coupled via Gi/Go;GO:0001591//dopamine neurotransmitter receptor activity, coupled via Gi/Go;GO:0001591//dopamine neurotransmitter receptor activity, coupled via Gi/Go;GO:0004930//G protein-co…	ko05034(Alcoholism);ko05030(Cocaine addiction);ko05012(Parkinson disease);ko04728(Dopaminergic synapse);ko04540(Gap junction);ko04080(Neuroactive ligand-receptor interaction);ko04024(cAMP signaling pathway);ko04015(Rap1 signaling pathway)
ENSRNOG00000010031	313.284	505.581	120.987	0.239303	-2.06309	1.1983e-07	5.20146e-06	10	63394719	63397810	+	1644	Vtn	GO:0005044;GO:0005044;GO:0005178;GO:0005178;GO:0005518;GO:0005604;GO:0005615;GO:0005615;GO:0005615;GO:0005737;GO:0005783;GO:0005796;GO:0006897;GO:0006955;GO:0006955;GO:0007160;GO:0007160;GO:0007160;GO:0007160;GO:0008201;GO:0010811;GO:0010811;GO:0010951;GO:0010951;GO:0014911;GO:0014911;GO:0016477;GO:0016477;GO:0030155;GO:0030155;GO:0030198;GO:0030198;GO:0030247;GO:0030247;GO:0031012;GO:0031012;GO:…	K06251	-	O;M;W	KOG1565;35C9U;38G85;3BGXT;3CXW4;3J8DV;47ZY9;493SZ;4PWWJ	vitronectin [Source:RGD Symbol;Acc:3967]	29169	Q3KR94	GO:0006897//endocytosis;GO:0006955//immune response;GO:0006955//immune response;GO:0007160//cell-matrix adhesion;GO:0007160//cell-matrix adhesion;GO:0007160//cell-matrix adhesion;GO:0007160//cell-matrix adhesion;GO:0010811//positive regulation of cell-substrate adhesion;GO:0010811//positive regulation of cell-substrate adhesion;GO:0010951//negative regulation of endopeptidase activity;GO:0010951/…	GO:0005604//basement membrane;GO:0005615//extracellular space;GO:0005615//extracellular space;GO:0005615//extracellular space;GO:0005737//cytoplasm;GO:0005783//endoplasmic reticulum;GO:0005796//Golgi lumen;GO:0031012//extracellular matrix;GO:0031012//extracellular matrix;GO:0043231//intracellular membrane-bounded organelle;GO:0048237//rough endoplasmic reticulum lumen;GO:0062023//collagen-contain…	GO:0005044//scavenger receptor activity;GO:0005044//scavenger receptor activity;GO:0005178//integrin binding;GO:0005178//integrin binding;GO:0005518//collagen binding;GO:0008201//heparin binding;GO:0030247//polysaccharide binding;GO:0030247//polysaccharide binding;GO:0042802//identical protein binding;GO:0050840//extracellular matrix binding;GO:0050840//extracellular matrix binding;GO:0050840//ex…	ko05205(Proteoglycans in cancer);ko05165(Human papillomavirus infection);ko04610(Complement and coagulation cascades);ko04512(ECM-receptor interaction);ko04510(Focal adhesion);ko04151(PI3K-Akt signaling pathway)
ENSRNOG00000016962	273.737	503.714	43.7599	0.0868747	-3.52492	1.19861e-07	5.20146e-06	9	88249135	88267355	+	1704	Neu2	GO:0004308;GO:0004308;GO:0005829;GO:0006516;GO:0006689;GO:0009313;GO:0051692;GO:0052794;GO:0052796;GO:1902494;GO:0004308;GO:0004308;GO:0004308;GO:0004308;GO:0016042;GO:0052794;GO:0052795;GO:0052796;	K12357	EC:3.2.1.18	S;T	2QSFT;35HT3;39U5G;3BGMH;3D3CK;3J24X;48CYR;494RV;4Q04T	neuraminidase 2 [Source:RGD Symbol;Acc:3164]	29204	Q5BK97	GO:0006516//glycoprotein catabolic process;GO:0006689//ganglioside catabolic process;GO:0009313//oligosaccharide catabolic process;GO:0051692//cellular oligosaccharide catabolic process;GO:0016042//lipid catabolic process;	GO:0005829//cytosol;GO:1902494//catalytic complex;	GO:0004308//exo-alpha-sialidase activity;GO:0004308//exo-alpha-sialidase activity;GO:0052794//exo-alpha-(2->3)-sialidase activity;GO:0052796//exo-alpha-(2->8)-sialidase activity;GO:0004308//exo-alpha-sialidase activity;GO:0004308//exo-alpha-sialidase activity;GO:0004308//exo-alpha-sialidase activity;GO:0004308//exo-alpha-sialidase activity;GO:0052794//exo-alpha-(2->3)-sialidase activity;GO:005279…	ko00600(Sphingolipid metabolism);ko00511(Other glycan degradation)
ENSRNOG00000010440	3754.94	6927.59	582.281	0.0840524	-3.57257	1.25823e-07	5.44771e-06	18	60622311	60762599	+	3956	Gnal	GO:0000166;GO:0003924;GO:0003924;GO:0005525;GO:0005525;GO:0007165;GO:0007165;GO:0007165;GO:0007186;GO:0007186;GO:0007189;GO:0019001;GO:0019001;GO:0031683;GO:0031683;GO:0046872;GO:0000166;GO:0003924;GO:0003924;GO:0005525;GO:0005525;GO:0007165;GO:0007165;GO:0007165;GO:0007186;GO:0007186;GO:0007189;GO:0019001;GO:0019001;GO:0031683;GO:0031683;GO:0046872;GO:0000166;GO:0003924;GO:0003924;GO:0005525;GO:…	K04633	-	T;I	KOG0099;359XD;38C3N;3B9MU;3CWC5;3J3KY;485FY;48WJQ;4Q301	G protein subunit alpha L [Source:RGD Symbol;Acc:2715]	24611	P38406	GO:0007165//signal transduction;GO:0007165//signal transduction;GO:0007165//signal transduction;GO:0007186//G protein-coupled receptor signaling pathway;GO:0007186//G protein-coupled receptor signaling pathway;GO:0007189//adenylate cyclase-activating G protein-coupled receptor signaling pathway;GO:0007165//signal transduction;GO:0007165//signal transduction;GO:0007165//signal transduction;GO:0007…	-	GO:0000166//nucleotide binding;GO:0003924//GTPase activity;GO:0003924//GTPase activity;GO:0005525//GTP binding;GO:0005525//GTP binding;GO:0019001//guanyl nucleotide binding;GO:0019001//guanyl nucleotide binding;GO:0031683//G-protein beta/gamma-subunit complex binding;GO:0031683//G-protein beta/gamma-subunit complex binding;GO:0046872//metal ion binding;GO:0000166//nucleotide binding;GO:0003924//G…	ko05146(Amoebiasis);ko05142(Chagas disease);ko05012(Parkinson disease);ko04740(Olfactory transduction);ko04728(Dopaminergic synapse);ko04020(Calcium signaling pathway)
ENSRNOG00000009288	468.743	689.887	247.599	0.358898	-1.47835	1.34893e-07	5.82712e-06	15	101045036	101679900	-	4799	Fgf14	GO:0005576;GO:0005576;GO:0007165;GO:0007399;GO:0007399;GO:0008083;GO:0008083;GO:0005576;GO:0005576;GO:0005634;GO:0005634;GO:0005634;GO:0005737;GO:0005829;GO:0007165;GO:0007268;GO:0007399;GO:0007399;GO:0008083;GO:0008083;GO:0008083;GO:0008083;GO:0008344;GO:0010765;GO:0017080;GO:0045202;GO:0048167;GO:0050905;GO:0060078;GO:1901843;GO:1903421;GO:1905150;	K23920	-	S;T	KOG3885;35F4G;39U7H;3BI1V;3CWSR;3J2HN;4858T;490F4;4PT9S	fibroblast growth factor 14 [Source:RGD Symbol;Acc:620165]	63851	Q8R5L7	GO:0007165//signal transduction;GO:0007399//nervous system development;GO:0007399//nervous system development;GO:0007165//signal transduction;GO:0007268//chemical synaptic transmission;GO:0007399//nervous system development;GO:0007399//nervous system development;GO:0008344//adult locomotory behavior;GO:0010765//positive regulation of sodium ion transport;GO:0048167//regulation of synaptic plastic…	GO:0005576//extracellular region;GO:0005576//extracellular region;GO:0005576//extracellular region;GO:0005576//extracellular region;GO:0005634//nucleus;GO:0005634//nucleus;GO:0005634//nucleus;GO:0005737//cytoplasm;GO:0005829//cytosol;GO:0045202//synapse;	GO:0008083//growth factor activity;GO:0008083//growth factor activity;GO:0008083//growth factor activity;GO:0008083//growth factor activity;GO:0008083//growth factor activity;GO:0008083//growth factor activity;GO:0017080//sodium channel regulator activity;	ko05017(Spinocerebellar ataxia)
ENSRNOG00000005776	1920.64	3380.43	460.84	0.136326	-2.87487	1.40519e-07	6.04262e-06	6	126834531	126928224	-	7348	Bcl11b	GO:0000978;GO:0000978;GO:0001228;GO:0003334;GO:0003382;GO:0003700;GO:0005634;GO:0005634;GO:0006357;GO:0007409;GO:0008285;GO:0009791;GO:0010468;GO:0010837;GO:0016514;GO:0019216;GO:0021773;GO:0021902;GO:0021953;GO:0031077;GO:0033077;GO:0033153;GO:0035701;GO:0042475;GO:0043005;GO:0043066;GO:0043368;GO:0043565;GO:0043588;GO:0045664;GO:0045944;GO:0045944;GO:0046632;GO:0048538;GO:0071678;GO:0097535;GO:…	K22046	-	S;K	35JFA;38EJ6;3BE4M;3CVTV;3JA06;48ABZ;493BC;4Q075	BAF chromatin remodeling complex subunit BCL11B [Source:RGD Symbol;Acc:1311128]	314423	H9N1L4	GO:0003334//keratinocyte development;GO:0003382//epithelial cell morphogenesis;GO:0006357//regulation of transcription by RNA polymerase II;GO:0007409//axonogenesis;GO:0008285//negative regulation of cell population proliferation;GO:0009791//post-embryonic development;GO:0010468//regulation of gene expression;GO:0010837//regulation of keratinocyte proliferation;GO:0019216//regulation of lipid met…	GO:0005634//nucleus;GO:0005634//nucleus;GO:0016514//SWI/SNF complex;GO:0043005//neuron projection;GO:0005634//nucleus;GO:0005634//nucleus;GO:0016514//SWI/SNF complex;GO:0043005//neuron projection;GO:0005634//nucleus;GO:0005634//nucleus;GO:0005634//nucleus;GO:0016514//SWI/SNF complex;GO:0016514//SWI/SNF complex;GO:0016514//SWI/SNF complex;GO:0043005//neuron projection;GO:0043005//neuron projection;	GO:0000978//RNA polymerase II cis-regulatory region sequence-specific DNA binding;GO:0000978//RNA polymerase II cis-regulatory region sequence-specific DNA binding;GO:0001228//DNA-binding transcription activator activity, RNA polymerase II-specific;GO:0003700//DNA-binding transcription factor activity;GO:0043565//sequence-specific DNA binding;GO:1990837//sequence-specific double-stranded DNA bind…	ko05202(Transcriptional misregulation in cancer)
ENSRNOG00000013061	3082.34	4415.82	1748.87	0.396046	-1.33626	1.48154e-07	6.32789e-06	16	53196195	53344781	-	1796	Tusc3	GO:0005739;GO:0005789;GO:0006486;GO:0008250;GO:0008250;GO:0008250;GO:0008250;GO:0015095;GO:0015095;GO:0015095;GO:0015693;GO:0015693;GO:0015693;GO:0016020;GO:0016021;GO:0018279;GO:0018279;GO:0018279;GO:0050890;GO:0050890;GO:0050890;GO:0062062;GO:1903830;GO:0005789;GO:0006486;GO:0008250;GO:0008250;GO:0015095;GO:0015693;GO:0016020;GO:0016021;GO:0018279;GO:0050890;GO:1903830;	K12669	-	O;I	KOG2603;35PEI;38DJE;3BBQ5;3CR8S;3JDBW;47YYC;492NR	tumor suppressor candidate 3 [Source:RGD Symbol;Acc:1303318]	290783	Q6AY49	GO:0006486//protein glycosylation;GO:0015693//magnesium ion transport;GO:0015693//magnesium ion transport;GO:0015693//magnesium ion transport;GO:0018279//protein N-linked glycosylation via asparagine;GO:0018279//protein N-linked glycosylation via asparagine;GO:0018279//protein N-linked glycosylation via asparagine;GO:0050890//cognition;GO:0050890//cognition;GO:0050890//cognition;GO:1903830//magne…	GO:0005739//mitochondrion;GO:0005789//endoplasmic reticulum membrane;GO:0008250//oligosaccharyltransferase complex;GO:0008250//oligosaccharyltransferase complex;GO:0008250//oligosaccharyltransferase complex;GO:0008250//oligosaccharyltransferase complex;GO:0016020//membrane;GO:0016021//integral component of membrane;GO:0005789//endoplasmic reticulum membrane;GO:0008250//oligosaccharyltransferase c…	GO:0015095//magnesium ion transmembrane transporter activity;GO:0015095//magnesium ion transmembrane transporter activity;GO:0015095//magnesium ion transmembrane transporter activity;GO:0062062//oligosaccharyltransferase complex binding;GO:0015095//magnesium ion transmembrane transporter activity;	ko04141(Protein processing in endoplasmic reticulum);ko00513(Various types of N-glycan biosynthesis);ko00510(N-Glycan biosynthesis)
ENSRNOG00000007090	961.014	1387.86	534.171	0.384888	-1.37749	1.57739e-07	6.70711e-06	4	151764138	152379648	-	14373	Cacna1c	GO:0002520;GO:0005216;GO:0005245;GO:0005245;GO:0005516;GO:0005737;GO:0005886;GO:0005891;GO:0005891;GO:0006811;GO:0007204;GO:0007507;GO:0008331;GO:0014069;GO:0016020;GO:0016021;GO:0035115;GO:0043010;GO:0051393;GO:0055085;GO:0061337;GO:0061577;GO:0070588;GO:0070588;GO:0086002;GO:0086007;GO:0086012;GO:0086045;GO:0086056;GO:0086091;GO:0098911;GO:0098912;GO:1990454;GO:0005216;GO:0005245;GO:0005891;GO:…	K04850	-	-	-	calcium voltage-gated channel subunit alpha1 C [Source:RGD Symbol;Acc:2245]	24239	P22002;Q71QJ6;A0SLC4	GO:0002520//immune system development;GO:0006811//ion transport;GO:0007204//positive regulation of cytosolic calcium ion concentration;GO:0007507//heart development;GO:0035115//embryonic forelimb morphogenesis;GO:0043010//camera-type eye development;GO:0055085//transmembrane transport;GO:0061337//cardiac conduction;GO:0061577//calcium ion transmembrane transport via high voltage-gated calcium cha…	GO:0005737//cytoplasm;GO:0005886//plasma membrane;GO:0005891//voltage-gated calcium channel complex;GO:0005891//voltage-gated calcium channel complex;GO:0014069//postsynaptic density;GO:0016020//membrane;GO:0016021//integral component of membrane;GO:1990454//L-type voltage-gated calcium channel complex;GO:0005891//voltage-gated calcium channel complex;GO:0016020//membrane;GO:0005886//plasma membr…	GO:0005216//ion channel activity;GO:0005245//voltage-gated calcium channel activity;GO:0005245//voltage-gated calcium channel activity;GO:0005516//calmodulin binding;GO:0008331//high voltage-gated calcium channel activity;GO:0051393//alpha-actinin binding;GO:0086007//voltage-gated calcium channel activity involved in cardiac muscle cell action potential;GO:0086056//voltage-gated calcium channel a…	ko05414(Dilated cardiomyopathy);ko05412(Arrhythmogenic right ventricular cardiomyopathy);ko05410(Hypertrophic cardiomyopathy);ko05207(Chemical carcinogenesis - receptor activation);ko05031(Amphetamine addiction);ko05022(Pathways of neurodegeneration - multiple diseases);ko05020(Prion disease);ko05010(Alzheimer disease);ko04935(Growth hormone synthesis, secretion and action);ko04934(Cushing syndro…
ENSRNOG00000005404	7844.75	11270.1	4419.36	0.39213	-1.3506	1.6092e-07	6.79664e-06	3	104170013	104230056	-	4674	Rasgrp1	GO:0000139;GO:0001934;GO:0001934;GO:0002437;GO:0002437;GO:0005085;GO:0005085;GO:0005085;GO:0005085;GO:0005085;GO:0005085;GO:0005509;GO:0005509;GO:0005509;GO:0005509;GO:0005737;GO:0005783;GO:0005789;GO:0005794;GO:0005794;GO:0005794;GO:0005829;GO:0005829;GO:0005886;GO:0005886;GO:0005886;GO:0007264;GO:0007264;GO:0007265;GO:0008270;GO:0008270;GO:0014066;GO:0014066;GO:0016020;GO:0019992;GO:0019992;GO:…	K04350	-	O;T	KOG3417;35MK0;38BAQ;3BC9C;3CRX7;3J8A2;47ZAA;49613;4Q407	RAS guanyl releasing protein 1 [Source:RGD Symbol;Acc:3539]	29434	Q9R1K8	GO:0001934//positive regulation of protein phosphorylation;GO:0001934//positive regulation of protein phosphorylation;GO:0002437//inflammatory response to antigenic stimulus;GO:0002437//inflammatory response to antigenic stimulus;GO:0007264//small GTPase mediated signal transduction;GO:0007264//small GTPase mediated signal transduction;GO:0007265//Ras protein signal transduction;GO:0014066//regul…	GO:0000139//Golgi membrane;GO:0005737//cytoplasm;GO:0005783//endoplasmic reticulum;GO:0005789//endoplasmic reticulum membrane;GO:0005794//Golgi apparatus;GO:0005794//Golgi apparatus;GO:0005794//Golgi apparatus;GO:0005829//cytosol;GO:0005829//cytosol;GO:0005886//plasma membrane;GO:0005886//plasma membrane;GO:0005886//plasma membrane;GO:0016020//membrane;	GO:0005085//guanyl-nucleotide exchange factor activity;GO:0005085//guanyl-nucleotide exchange factor activity;GO:0005085//guanyl-nucleotide exchange factor activity;GO:0005085//guanyl-nucleotide exchange factor activity;GO:0005085//guanyl-nucleotide exchange factor activity;GO:0005085//guanyl-nucleotide exchange factor activity;GO:0005509//calcium ion binding;GO:0005509//calcium ion binding;GO:00…	ko05235(PD-L1 expression and PD-1 checkpoint pathway in cancer);ko05200(Pathways in cancer);ko04660(T cell receptor signaling pathway);ko04611(Platelet activation);ko04014(Ras signaling pathway);ko04010(MAPK signaling pathway)
ENSRNOG00000046763	51.7234	86.8335	16.6134	0.191324	-2.38591	1.71632e-07	7.20095e-06	6	131679701	131701998	+	2315	Adssl1	GO:0004019;GO:0005525;GO:0006164;GO:0000166;GO:0000287;GO:0003924;GO:0004019;GO:0004019;GO:0004019;GO:0004019;GO:0004019;GO:0005525;GO:0005525;GO:0005525;GO:0005737;GO:0005737;GO:0005737;GO:0005737;GO:0005737;GO:0006163;GO:0006164;GO:0006164;GO:0006164;GO:0006167;GO:0006167;GO:0006167;GO:0006531;GO:0006541;GO:0009168;GO:0014850;GO:0016874;GO:0042594;GO:0042802;GO:0044208;GO:0044208;GO:0044209;GO:…	K01939	EC:6.3.4.4	-	-	adenylosuccinate synthase like 1 [Source:RGD Symbol;Acc:1590342]	684425	M0R629	GO:0006164//purine nucleotide biosynthetic process;GO:0006163//purine nucleotide metabolic process;GO:0006164//purine nucleotide biosynthetic process;GO:0006164//purine nucleotide biosynthetic process;GO:0006164//purine nucleotide biosynthetic process;GO:0006167//AMP biosynthetic process;GO:0006167//AMP biosynthetic process;GO:0006167//AMP biosynthetic process;GO:0006531//aspartate metabolic proc…	GO:0005737//cytoplasm;GO:0005737//cytoplasm;GO:0005737//cytoplasm;GO:0005737//cytoplasm;GO:0005737//cytoplasm;GO:0005737//cytoplasm;	GO:0004019//adenylosuccinate synthase activity;GO:0005525//GTP binding;GO:0000166//nucleotide binding;GO:0000287//magnesium ion binding;GO:0003924//GTPase activity;GO:0004019//adenylosuccinate synthase activity;GO:0004019//adenylosuccinate synthase activity;GO:0004019//adenylosuccinate synthase activity;GO:0004019//adenylosuccinate synthase activity;GO:0004019//adenylosuccinate synthase activity;…	ko00250(Alanine, aspartate and glutamate metabolism);ko00230(Purine metabolism)
ENSRNOG00000047799	2183.52	3119.32	1247.71	0.399995	-1.32195	1.72661e-07	7.22815e-06	8	76073306	76105069	+	2268	Gnb5	GO:0005096;GO:0005515;GO:0005634;GO:0005829;GO:0005886;GO:0007165;GO:0007165;GO:0007165;GO:0007186;GO:0007212;GO:0031682;GO:0036367;GO:0043547;GO:0044297;GO:0051087;GO:0098793;GO:1901386;GO:1990603;GO:0005515;GO:0007165;GO:0007165;GO:0007165;GO:0044297;	K04539	-	S	KOG0286;35IV9;39I9M;3BCTF;3CV20;3J3WZ;48178;48WJJ;4Q4SD;KOG0286;35IV9;39I9M;3BCTF;3CV20;3J3WZ;48178;48WJJ;4Q4SD	G protein subunit beta 5 [Source:RGD Symbol;Acc:620759]	83579	P62882	GO:0007165//signal transduction;GO:0007165//signal transduction;GO:0007165//signal transduction;GO:0007186//G protein-coupled receptor signaling pathway;GO:0007212//dopamine receptor signaling pathway;GO:0036367//light adaption;GO:0043547//positive regulation of GTPase activity;GO:1901386//negative regulation of voltage-gated calcium channel activity;GO:1990603//dark adaptation;GO:0007165//signal…	GO:0005634//nucleus;GO:0005829//cytosol;GO:0005886//plasma membrane;GO:0044297//cell body;GO:0098793//presynapse;GO:0044297//cell body;	GO:0005096//GTPase activator activity;GO:0005515//protein binding;GO:0031682//G-protein gamma-subunit binding;GO:0051087//chaperone binding;GO:0005515//protein binding;	ko05200(Pathways in cancer);ko05170(Human immunodeficiency virus 1 infection);ko05167(Kaposi sarcoma-associated herpesvirus infection);ko05163(Human cytomegalovirus infection);ko05034(Alcoholism);ko05032(Morphine addiction);ko04926(Relaxin signaling pathway);ko04728(Dopaminergic synapse);ko04727(GABAergic synapse);ko04726(Serotonergic synapse);ko04725(Cholinergic synapse);ko04724(Glutamatergic sy…
ENSRNOG00000008565	2911.32	4151.97	1670.67	0.402379	-1.31337	1.73647e-07	7.25339e-06	15	7493531	7503854	-	3133	Nkiras1	GO:0003924;GO:0005525;GO:0007249;GO:0003924;GO:0003924;GO:0005525;GO:0005525;GO:0007249;GO:0007249;GO:0010803;GO:0032484;GO:0032794;GO:0043129;GO:0048286;	K17197	-	S;T	KOG3883;35ER2;39CBU;3BCHA;3CZFQ;3J4UY;47Z1A;4911F;4Q6FI	NFKB inhibitor interacting Ras-like 1 [Source:RGD Symbol;Acc:1308560]	305751	B5DFJ1	GO:0007249//I-kappaB kinase/NF-kappaB signaling;GO:0007249//I-kappaB kinase/NF-kappaB signaling;GO:0007249//I-kappaB kinase/NF-kappaB signaling;GO:0010803//regulation of tumor necrosis factor-mediated signaling pathway;GO:0032484//Ral protein signal transduction;GO:0043129//surfactant homeostasis;GO:0048286//lung alveolus development;	-	GO:0003924//GTPase activity;GO:0005525//GTP binding;GO:0003924//GTPase activity;GO:0003924//GTPase activity;GO:0005525//GTP binding;GO:0005525//GTP binding;GO:0032794//GTPase activating protein binding;	-
ENSRNOG00000017359	11870	16887.3	6852.63	0.405786	-1.30121	1.81201e-07	7.53572e-06	9	86545921	86559742	+	1951	Itm2c	GO:0001540;GO:0001540;GO:0001540;GO:0005524;GO:0005524;GO:0005764;GO:0005764;GO:0005764;GO:0005764;GO:0005765;GO:0005794;GO:0005794;GO:0005886;GO:0005886;GO:0005886;GO:0005886;GO:0010977;GO:0010977;GO:0016020;GO:0016021;GO:0030182;GO:0030182;GO:0030182;GO:0042985;GO:0048471;GO:0048471;GO:2001238;GO:2001238;	K18265	-	S	KOG4681;35DKS;39TUN;3BEZK;3CUET;3JE0Q;489VM;4947C;4PVA1	integral membrane protein 2C [Source:RGD Symbol;Acc:1309503]	301575	Q5PQL7	GO:0010977//negative regulation of neuron projection development;GO:0010977//negative regulation of neuron projection development;GO:0030182//neuron differentiation;GO:0030182//neuron differentiation;GO:0030182//neuron differentiation;GO:0042985//negative regulation of amyloid precursor protein biosynthetic process;GO:2001238//positive regulation of extrinsic apoptotic signaling pathway;GO:200123…	GO:0005764//lysosome;GO:0005764//lysosome;GO:0005764//lysosome;GO:0005764//lysosome;GO:0005765//lysosomal membrane;GO:0005794//Golgi apparatus;GO:0005794//Golgi apparatus;GO:0005886//plasma membrane;GO:0005886//plasma membrane;GO:0005886//plasma membrane;GO:0005886//plasma membrane;GO:0016020//membrane;GO:0016021//integral component of membrane;GO:0048471//perinuclear region of cytoplasm;GO:00484…	GO:0001540//amyloid-beta binding;GO:0001540//amyloid-beta binding;GO:0001540//amyloid-beta binding;GO:0005524//ATP binding;GO:0005524//ATP binding;	-
ENSRNOG00000020833	1839	2632.45	1045.54	0.397174	-1.33216	1.94508e-07	8.03626e-06	8	110220653	110234758	+	2194	Cspg5	GO:0000139;GO:0005515;GO:0005783;GO:0005789;GO:0005794;GO:0005794;GO:0005794;GO:0005886;GO:0007010;GO:0007399;GO:0007399;GO:0007399;GO:0009986;GO:0016020;GO:0016021;GO:0030054;GO:0030154;GO:0030660;GO:0030660;GO:0030660;GO:0031103;GO:0040008;GO:0045202;GO:0045202;GO:0048858;GO:0050804;GO:0050804;GO:0097060;GO:0098978;GO:0098978;GO:0098982;GO:0098982;GO:0099055;GO:0099055;GO:0099550;GO:0099550;GO:…	K08116	-	S;T	2QXSB;35F93;39S3R;3BDI8;3CYZD;3JAV4;482QC;491NJ;4Q26E	chondroitin sulfate proteoglycan 5 [Source:RGD Symbol;Acc:2431]	50568	Q9ERQ6	GO:0007010//cytoskeleton organization;GO:0007399//nervous system development;GO:0007399//nervous system development;GO:0007399//nervous system development;GO:0030154//cell differentiation;GO:0031103//axon regeneration;GO:0040008//regulation of growth;GO:0048858//cell projection morphogenesis;GO:0050804//modulation of chemical synaptic transmission;GO:0050804//modulation of chemical synaptic trans…	GO:0000139//Golgi membrane;GO:0005783//endoplasmic reticulum;GO:0005789//endoplasmic reticulum membrane;GO:0005794//Golgi apparatus;GO:0005794//Golgi apparatus;GO:0005794//Golgi apparatus;GO:0005886//plasma membrane;GO:0009986//cell surface;GO:0016020//membrane;GO:0016021//integral component of membrane;GO:0030054//cell junction;GO:0030660//Golgi-associated vesicle membrane;GO:0030660//Golgi-asso…	GO:0005515//protein binding;	-
ENSRNOG00000029798	1228.99	1772.07	685.917	0.387071	-1.36933	1.98436e-07	8.18076e-06	3	83483851	83687774	+	10559	Lrrc4c	GO:0003674;GO:0005515;GO:0005575;GO:0005886;GO:0008150;GO:0016020;GO:0016020;GO:0016021;GO:0050770;GO:0050770;GO:0050804;GO:0050804;GO:0050839;GO:0098632;GO:0098632;GO:0098685;GO:0098978;GO:0098978;GO:0099061;GO:0099061;GO:0099560;GO:0099560;GO:0003674;GO:0005515;GO:0005575;GO:0005886;GO:0008150;GO:0016020;GO:0016020;GO:0016020;GO:0016021;GO:0050770;GO:0050770;GO:0050770;GO:0050804;GO:0050804;GO:…	K07523	-	T;U	KOG0619;35HT0;38CQR;3BEYA;3CSZF;3J34N;4800V;493B1;4PTS0	leucine rich repeat containing 4C [Source:RGD Symbol;Acc:1311013]	311236	D3ZXT1	GO:0008150//biological_process;GO:0050770//regulation of axonogenesis;GO:0050770//regulation of axonogenesis;GO:0050804//modulation of chemical synaptic transmission;GO:0050804//modulation of chemical synaptic transmission;GO:0099560//synaptic membrane adhesion;GO:0099560//synaptic membrane adhesion;GO:0008150//biological_process;GO:0050770//regulation of axonogenesis;GO:0050770//regulation of ax…	GO:0005575//cellular_component;GO:0005886//plasma membrane;GO:0016020//membrane;GO:0016020//membrane;GO:0016021//integral component of membrane;GO:0098685//Schaffer collateral - CA1 synapse;GO:0098978//glutamatergic synapse;GO:0098978//glutamatergic synapse;GO:0099061//integral component of postsynaptic density membrane;GO:0099061//integral component of postsynaptic density membrane;GO:0005575//c…	GO:0003674//molecular_function;GO:0005515//protein binding;GO:0050839//cell adhesion molecule binding;GO:0098632//cell-cell adhesion mediator activity;GO:0098632//cell-cell adhesion mediator activity;GO:0003674//molecular_function;GO:0005515//protein binding;GO:0050839//cell adhesion molecule binding;GO:0050839//cell adhesion molecule binding;GO:0098632//cell-cell adhesion mediator activity;GO:00…	ko04514(Cell adhesion molecules);ko04360(Axon guidance)
ENSRNOG00000039924	103.601	166.004	41.199	0.248181	-2.01053	2.05969e-07	8.47287e-06	5	26391552	26464421	+	1531	Triqk	GO:0005783;GO:0005789;GO:0005789;GO:0005789;GO:0016020;GO:0016021;	-	-	S	2S3QR;35QSI;3A5T2;3BT8S;3D9S7;3JHG3;48FJP;49CFH;4Q60W	triple QxxK/R motif containing [Source:RGD Symbol;Acc:1561260]	500413	Q5EB66	-	GO:0005783//endoplasmic reticulum;GO:0005789//endoplasmic reticulum membrane;GO:0005789//endoplasmic reticulum membrane;GO:0005789//endoplasmic reticulum membrane;GO:0016020//membrane;GO:0016021//integral component of membrane;	-	-
ENSRNOG00000064362	458.179	666.853	249.506	0.374154	-1.4183	2.19518e-07	8.99122e-06	16	80783417	80824391	+	1158	Efnb2	GO:0001945;GO:0001945;GO:0002042;GO:0002042;GO:0005102;GO:0005102;GO:0005886;GO:0005886;GO:0005886;GO:0005886;GO:0007155;GO:0007155;GO:0007399;GO:0007411;GO:0008284;GO:0008284;GO:0009887;GO:0009887;GO:0010839;GO:0010839;GO:0010977;GO:0010977;GO:0016020;GO:0016020;GO:0016020;GO:0016021;GO:0030154;GO:0031295;GO:0031295;GO:0034332;GO:0034332;GO:0043616;GO:0046875;GO:0046875;GO:0046875;GO:0046875;GO:…	-	-	-	-	ephrin B2 [Source:RGD Symbol;Acc:1309497]	-	-	GO:0001945//lymph vessel development;GO:0001945//lymph vessel development;GO:0002042//cell migration involved in sprouting angiogenesis;GO:0002042//cell migration involved in sprouting angiogenesis;GO:0007155//cell adhesion;GO:0007155//cell adhesion;GO:0007399//nervous system development;GO:0007411//axon guidance;GO:0008284//positive regulation of cell population proliferation;GO:0008284//positiv…	GO:0005886//plasma membrane;GO:0005886//plasma membrane;GO:0005886//plasma membrane;GO:0005886//plasma membrane;GO:0016020//membrane;GO:0016020//membrane;GO:0016020//membrane;GO:0016021//integral component of membrane;GO:0098685//Schaffer collateral - CA1 synapse;GO:0098685//Schaffer collateral - CA1 synapse;GO:0098978//glutamatergic synapse;GO:0098978//glutamatergic synapse;GO:0098978//glutamate…	GO:0005102//signaling receptor binding;GO:0005102//signaling receptor binding;GO:0046875//ephrin receptor binding;GO:0046875//ephrin receptor binding;GO:0046875//ephrin receptor binding;GO:0046875//ephrin receptor binding;GO:0046875//ephrin receptor binding;	-
ENSRNOG00000000186	461.348	674.308	248.387	0.368359	-1.44082	2.32733e-07	9.51197e-06	7	109948062	109957216	-	2007	Tst	GO:0003723;GO:0004792;GO:0004792;GO:0004792;GO:0004792;GO:0004792;GO:0005739;GO:0005739;GO:0005739;GO:0005759;GO:0005759;GO:0008097;GO:0008097;GO:0008097;GO:0016226;GO:0016740;GO:0016783;GO:0016783;GO:0019346;GO:0030855;GO:0030855;GO:0035928;GO:0035928;GO:0035928;GO:0051029;GO:0051029;GO:0051029;	K01011	-	P;V	KOG1529;35BVK;38CX1;3BC16;3CVGP;3JBC2;482XM;4929G;4PTVM	thiosulfate sulfurtransferase [Source:RGD Symbol;Acc:3913]	25274	P24329	GO:0016226//iron-sulfur cluster assembly;GO:0019346//transsulfuration;GO:0030855//epithelial cell differentiation;GO:0030855//epithelial cell differentiation;GO:0035928//rRNA import into mitochondrion;GO:0035928//rRNA import into mitochondrion;GO:0035928//rRNA import into mitochondrion;GO:0051029//rRNA transport;GO:0051029//rRNA transport;GO:0051029//rRNA transport;	GO:0005739//mitochondrion;GO:0005739//mitochondrion;GO:0005739//mitochondrion;GO:0005759//mitochondrial matrix;GO:0005759//mitochondrial matrix;	GO:0003723//RNA binding;GO:0004792//thiosulfate sulfurtransferase activity;GO:0004792//thiosulfate sulfurtransferase activity;GO:0004792//thiosulfate sulfurtransferase activity;GO:0004792//thiosulfate sulfurtransferase activity;GO:0004792//thiosulfate sulfurtransferase activity;GO:0008097//5S rRNA binding;GO:0008097//5S rRNA binding;GO:0008097//5S rRNA binding;GO:0016740//transferase activity;GO:…	ko04122(Sulfur relay system);ko00920(Sulfur metabolism);ko00270(Cysteine and methionine metabolism)
ENSRNOG00000019612	134.268	206.918	61.6172	0.297785	-1.74766	2.36769e-07	9.65609e-06	10	14804997	14807665	-	1229	Haghl	GO:0004416;GO:0004416;GO:0004416;GO:0016787;GO:0019243;GO:0019243;GO:0046872;	-	-	S;T	KOG0813;35IP0;38DWS;3BJXE;3CZTX;3JF7Q;489ZI;49893;4PZGP	hydroxyacylglutathione hydrolase-like [Source:RGD Symbol;Acc:1308042]	302995	D4A2F7	GO:0019243//methylglyoxal catabolic process to D-lactate via S-lactoyl-glutathione;GO:0019243//methylglyoxal catabolic process to D-lactate via S-lactoyl-glutathione;	-	GO:0004416//hydroxyacylglutathione hydrolase activity;GO:0004416//hydroxyacylglutathione hydrolase activity;GO:0004416//hydroxyacylglutathione hydrolase activity;GO:0016787//hydrolase activity;GO:0046872//metal ion binding;	-
ENSRNOG00000026953	6195.56	11689.6	701.541	0.0600142	-4.05855	2.4133e-07	9.79996e-06	2	204191427	204199733	-	4819	Gpr88	GO:0003774;GO:0003774;GO:0003774;GO:0004930;GO:0004930;GO:0004930;GO:0005634;GO:0005737;GO:0005886;GO:0005887;GO:0005929;GO:0005929;GO:0007165;GO:0007186;GO:0007186;GO:0007186;GO:0007186;GO:0007602;GO:0007626;GO:0007626;GO:0008020;GO:0009584;GO:0016020;GO:0016021;GO:0016021;GO:0016021;GO:0019228;GO:0019228;GO:0050885;GO:0050885;GO:0061743;GO:0061743;GO:0061743;GO:0071482;	K08422	-	S;O;T	KOG3656;35N5F;39RTZ;3BHYW;3D2HH;3JB1H;47Z5H;496W8;4Q4AV	G-protein coupled receptor 88 [Source:RGD Symbol;Acc:61921]	64443	Q9ESP4	GO:0007165//signal transduction;GO:0007186//G protein-coupled receptor signaling pathway;GO:0007186//G protein-coupled receptor signaling pathway;GO:0007186//G protein-coupled receptor signaling pathway;GO:0007186//G protein-coupled receptor signaling pathway;GO:0007602//phototransduction;GO:0007626//locomotory behavior;GO:0007626//locomotory behavior;GO:0009584//detection of visible light;GO:001…	GO:0005634//nucleus;GO:0005737//cytoplasm;GO:0005886//plasma membrane;GO:0005887//integral component of plasma membrane;GO:0005929//cilium;GO:0005929//cilium;GO:0016020//membrane;GO:0016021//integral component of membrane;GO:0016021//integral component of membrane;GO:0016021//integral component of membrane;	GO:0003774//cytoskeletal motor activity;GO:0003774//cytoskeletal motor activity;GO:0003774//cytoskeletal motor activity;GO:0004930//G protein-coupled receptor activity;GO:0004930//G protein-coupled receptor activity;GO:0004930//G protein-coupled receptor activity;GO:0008020//G protein-coupled photoreceptor activity;	-
ENSRNOG00000023935	1131.24	1807.07	455.41	0.252015	-1.98842	2.45659e-07	9.95445e-06	3	140838814	140847297	-	1407	Nrsn2	GO:0005886;GO:0007399;GO:0016020;GO:0016021;GO:0030133;GO:0030133;GO:0030133;GO:0030133;GO:0030133;GO:0031410;GO:0031410;GO:0043005;GO:0043025;GO:0043025;GO:0043025;	-	-	S	2S1MN;35J6I;39YC8;3BN7M;3CUVK;3JARZ;486D0;48WDD;4Q19W	neurensin 2 [Source:RGD Symbol;Acc:1586322]	689978	B0K009	GO:0007399//nervous system development;	GO:0005886//plasma membrane;GO:0016020//membrane;GO:0016021//integral component of membrane;GO:0030133//transport vesicle;GO:0030133//transport vesicle;GO:0030133//transport vesicle;GO:0030133//transport vesicle;GO:0030133//transport vesicle;GO:0031410//cytoplasmic vesicle;GO:0031410//cytoplasmic vesicle;GO:0043005//neuron projection;GO:0043025//neuronal cell body;GO:0043025//neuronal cell body;G…	-	-
ENSRNOG00000066111	923.619	1331.25	515.986	0.387595	-1.36738	2.47482e-07	9.98565e-06	7	66022352	66028422	+	5476	Kcns2	GO:0005216;GO:0005216;GO:0005244;GO:0005249;GO:0005249;GO:0005249;GO:0005267;GO:0005515;GO:0005886;GO:0005886;GO:0005886;GO:0006811;GO:0006811;GO:0006811;GO:0006813;GO:0006813;GO:0006813;GO:0006813;GO:0006813;GO:0008076;GO:0008076;GO:0008076;GO:0008076;GO:0008076;GO:0008076;GO:0016020;GO:0016020;GO:0016020;GO:0016021;GO:0016021;GO:0034765;GO:0048471;GO:0048471;GO:0048471;GO:0051260;GO:0051260;GO:…	-	-	-	-	potassium voltage-gated channel, modifier subfamily S, member 2 [Source:RGD Symbol;Acc:621525]	-	-	GO:0006811//ion transport;GO:0006811//ion transport;GO:0006811//ion transport;GO:0006813//potassium ion transport;GO:0006813//potassium ion transport;GO:0006813//potassium ion transport;GO:0006813//potassium ion transport;GO:0006813//potassium ion transport;GO:0034765//regulation of ion transmembrane transport;GO:0051260//protein homooligomerization;GO:0051260//protein homooligomerization;GO:0055…	GO:0005886//plasma membrane;GO:0005886//plasma membrane;GO:0005886//plasma membrane;GO:0008076//voltage-gated potassium channel complex;GO:0008076//voltage-gated potassium channel complex;GO:0008076//voltage-gated potassium channel complex;GO:0008076//voltage-gated potassium channel complex;GO:0008076//voltage-gated potassium channel complex;GO:0008076//voltage-gated potassium channel complex;GO:…	GO:0005216//ion channel activity;GO:0005216//ion channel activity;GO:0005244//voltage-gated ion channel activity;GO:0005249//voltage-gated potassium channel activity;GO:0005249//voltage-gated potassium channel activity;GO:0005249//voltage-gated potassium channel activity;GO:0005267//potassium channel activity;GO:0005515//protein binding;	-
ENSRNOG00000002863	2482.91	3556.47	1409.35	0.396278	-1.33542	2.57905e-07	1.03841e-05	13	66581920	66894450	-	7477	Cacna1e	GO:0005216;GO:0005216;GO:0005244;GO:0005245;GO:0005245;GO:0005245;GO:0005262;GO:0005509;GO:0005509;GO:0005886;GO:0005891;GO:0005891;GO:0006811;GO:0006811;GO:0006816;GO:0016020;GO:0016020;GO:0016020;GO:0016021;GO:0034765;GO:0036477;GO:0046872;GO:0055085;GO:0055085;GO:0070588;GO:0070588;GO:0070588;GO:0005216;GO:0005216;GO:0005244;GO:0005245;GO:0005245;GO:0005245;GO:0005262;GO:0005509;GO:0005509;GO:…	K04852	-	P;U	KOG2301;35DXB;38BYK;3BAHQ;3CSUW;3JC84;480ND;48WRS;4Q4HE	calcium voltage-gated channel subunit alpha1 E [Source:RGD Symbol;Acc:2246]	54234	Q923K6	GO:0006811//ion transport;GO:0006811//ion transport;GO:0006816//calcium ion transport;GO:0034765//regulation of ion transmembrane transport;GO:0055085//transmembrane transport;GO:0055085//transmembrane transport;GO:0070588//calcium ion transmembrane transport;GO:0070588//calcium ion transmembrane transport;GO:0070588//calcium ion transmembrane transport;GO:0006811//ion transport;GO:0006811//ion t…	GO:0005886//plasma membrane;GO:0005891//voltage-gated calcium channel complex;GO:0005891//voltage-gated calcium channel complex;GO:0016020//membrane;GO:0016020//membrane;GO:0016020//membrane;GO:0016021//integral component of membrane;GO:0036477//somatodendritic compartment;GO:0005886//plasma membrane;GO:0005891//voltage-gated calcium channel complex;GO:0005891//voltage-gated calcium channel compl…	GO:0005216//ion channel activity;GO:0005216//ion channel activity;GO:0005244//voltage-gated ion channel activity;GO:0005245//voltage-gated calcium channel activity;GO:0005245//voltage-gated calcium channel activity;GO:0005245//voltage-gated calcium channel activity;GO:0005262//calcium channel activity;GO:0005509//calcium ion binding;GO:0005509//calcium ion binding;GO:0046872//metal ion binding;GO…	ko04930(Type II diabetes mellitus);ko04020(Calcium signaling pathway);ko04010(MAPK signaling pathway)
ENSRNOG00000019560	8273.82	11867.7	4679.98	0.394347	-1.34246	2.66803e-07	1.06744e-05	1	155813180	155915434	+	4522	Pde2a	GO:0004114;GO:0004114;GO:0005515;GO:0007165;GO:0007165;GO:0008081;GO:0008081;GO:0016787;GO:0046872;GO:0000122;GO:0000287;GO:0004114;GO:0004114;GO:0004115;GO:0004118;GO:0005515;GO:0005634;GO:0005737;GO:0005741;GO:0005743;GO:0005829;GO:0005886;GO:0007165;GO:0007165;GO:0007193;GO:0008081;GO:0008081;GO:0008270;GO:0010752;GO:0016787;GO:0019933;GO:0019934;GO:0030552;GO:0030553;GO:0030911;GO:0036006;GO:…	K18283	EC:3.1.4.17	T	KOG3689;35I6X;38BQB;3B9XB;3CSEF;3J9UQ;485RM;4959X;4Q4TB	phosphodiesterase 2A [Source:RGD Symbol;Acc:620965]	81743	Q01062	GO:0007165//signal transduction;GO:0007165//signal transduction;GO:0000122//negative regulation of transcription by RNA polymerase II;GO:0007165//signal transduction;GO:0007165//signal transduction;GO:0007193//adenylate cyclase-inhibiting G protein-coupled receptor signaling pathway;GO:0010752//regulation of cGMP-mediated signaling;GO:0019933//cAMP-mediated signaling;GO:0019934//cGMP-mediated sig…	GO:0005634//nucleus;GO:0005737//cytoplasm;GO:0005741//mitochondrial outer membrane;GO:0005743//mitochondrial inner membrane;GO:0005829//cytosol;GO:0005886//plasma membrane;GO:0048471//perinuclear region of cytoplasm;	GO:0004114//3',5'-cyclic-nucleotide phosphodiesterase activity;GO:0004114//3',5'-cyclic-nucleotide phosphodiesterase activity;GO:0005515//protein binding;GO:0008081//phosphoric diester hydrolase activity;GO:0008081//phosphoric diester hydrolase activity;GO:0016787//hydrolase activity;GO:0046872//metal ion binding;GO:0000287//magnesium ion binding;GO:0004114//3',5'-cyclic-nucleotide phosphodiester…	ko05032(Morphine addiction);ko04925(Aldosterone synthesis and secretion);ko04740(Olfactory transduction);ko04022(cGMP-PKG signaling pathway);ko00230(Purine metabolism)
ENSRNOG00000003533	2177.21	3095.58	1258.83	0.406655	-1.29812	2.67545e-07	1.06815e-05	X	23729338	23793238	+	4370	Clcn4	GO:0005247;GO:0005247;GO:0005247;GO:0006811;GO:0006821;GO:0006821;GO:0016020;GO:0016020;GO:0016020;GO:0016021;GO:0055085;GO:0055085;GO:0097546;GO:1902476;GO:1905515;GO:0005247;GO:0006821;GO:0016020;GO:0055085;	K05012	-	P	KOG0475;358Z1;38CGM;3BBJ7;3CRTB;3J82M;486C5;495WN;4Q74H	chloride voltage-gated channel 4 [Source:RGD Symbol;Acc:708381]	60586	Q56A19	GO:0006811//ion transport;GO:0006821//chloride transport;GO:0006821//chloride transport;GO:0055085//transmembrane transport;GO:0055085//transmembrane transport;GO:1902476//chloride transmembrane transport;GO:1905515//non-motile cilium assembly;GO:0006821//chloride transport;GO:0055085//transmembrane transport;	GO:0016020//membrane;GO:0016020//membrane;GO:0016020//membrane;GO:0016021//integral component of membrane;GO:0097546//ciliary base;GO:0016020//membrane;	GO:0005247//voltage-gated chloride channel activity;GO:0005247//voltage-gated chloride channel activity;GO:0005247//voltage-gated chloride channel activity;GO:0005247//voltage-gated chloride channel activity;	ko04613(Neutrophil extracellular trap formation)
ENSRNOG00000031834	240.319	356.613	124.026	0.347788	-1.52372	2.80017e-07	1.11093e-05	3	168053066	168073925	-	1432	Nkain4	GO:0016020;GO:0002028;GO:0002028;GO:0005886;GO:0016020;GO:0016020;GO:0016021;GO:0002028;GO:0002028;GO:0005886;GO:0016020;GO:0016020;GO:0016021;	K22735	-	S	KOG4556;35AD2;38BKU;3BJJF;3CVT8;3J5XI;480SB;490Q5;4PWY4	Sodium/potassium transporting ATPase interacting 4 [Source:RGD Symbol;Acc:1305809]	296469	D4A8K5	GO:0002028//regulation of sodium ion transport;GO:0002028//regulation of sodium ion transport;GO:0002028//regulation of sodium ion transport;GO:0002028//regulation of sodium ion transport;	GO:0016020//membrane;GO:0005886//plasma membrane;GO:0016020//membrane;GO:0016020//membrane;GO:0016021//integral component of membrane;GO:0005886//plasma membrane;GO:0016020//membrane;GO:0016020//membrane;GO:0016021//integral component of membrane;	-	-
ENSRNOG00000008436	19.2387	37.7585	0.718918	0.0190399	-5.71483	2.80784e-07	1.11165e-05	7	132630058	132637049	-	2014	Krt85	GO:0005882;GO:0030280;GO:0031424;GO:0045095;GO:0045095;GO:0045095;GO:0045109;GO:0045095;GO:0045095;GO:0005882;GO:0030280;GO:0031424;GO:0045095;GO:0045095;GO:0045095;GO:0045109;	K07605	-	S	2SK5S;35FQR;39UJA;3BK21;3D268;3J8EM;488E1;493P1;4Q4KB	keratin 85 [Source:RGD Symbol;Acc:1303149]	407762	Q6IG09	GO:0031424//keratinization;GO:0045109//intermediate filament organization;GO:0031424//keratinization;GO:0045109//intermediate filament organization;	GO:0005882//intermediate filament;GO:0045095//keratin filament;GO:0045095//keratin filament;GO:0045095//keratin filament;GO:0045095//keratin filament;GO:0045095//keratin filament;GO:0005882//intermediate filament;GO:0045095//keratin filament;GO:0045095//keratin filament;GO:0045095//keratin filament;	GO:0030280//structural constituent of skin epidermis;GO:0030280//structural constituent of skin epidermis;	-
ENSRNOG00000013213	3074.79	4380.74	1768.83	0.403774	-1.30838	2.8224e-07	1.11508e-05	9	78815460	78958139	-	6367	Epha4	GO:0000166;GO:0004672;GO:0004672;GO:0004672;GO:0004672;GO:0004672;GO:0004713;GO:0004713;GO:0004713;GO:0004714;GO:0004714;GO:0005003;GO:0005003;GO:0005004;GO:0005004;GO:0005004;GO:0005005;GO:0005005;GO:0005005;GO:0005005;GO:0005515;GO:0005515;GO:0005515;GO:0005524;GO:0005524;GO:0005524;GO:0005737;GO:0005741;GO:0005768;GO:0005769;GO:0005783;GO:0005794;GO:0005886;GO:0005887;GO:0005887;GO:0005887;GO:…	K05105	EC:2.7.10.1	T;K;L	KOG0196;35D2G;38CUQ;3BBD9;3CSNG;3J8P4;48BUJ;48VZG;4Q2C2	Eph receptor A4 [Source:RGD Symbol;Acc:1560587]	316539	D3ZZK3	GO:0006468//protein phosphorylation;GO:0006468//protein phosphorylation;GO:0007155//cell adhesion;GO:0007162//negative regulation of cell adhesion;GO:0007162//negative regulation of cell adhesion;GO:0007169//transmembrane receptor protein tyrosine kinase signaling pathway;GO:0007169//transmembrane receptor protein tyrosine kinase signaling pathway;GO:0007169//transmembrane receptor protein tyrosi…	GO:0005737//cytoplasm;GO:0005741//mitochondrial outer membrane;GO:0005768//endosome;GO:0005769//early endosome;GO:0005783//endoplasmic reticulum;GO:0005794//Golgi apparatus;GO:0005886//plasma membrane;GO:0005887//integral component of plasma membrane;GO:0005887//integral component of plasma membrane;GO:0005887//integral component of plasma membrane;GO:0005887//integral component of plasma membran…	GO:0000166//nucleotide binding;GO:0004672//protein kinase activity;GO:0004672//protein kinase activity;GO:0004672//protein kinase activity;GO:0004672//protein kinase activity;GO:0004672//protein kinase activity;GO:0004713//protein tyrosine kinase activity;GO:0004713//protein tyrosine kinase activity;GO:0004713//protein tyrosine kinase activity;GO:0004714//transmembrane receptor protein tyrosine k…	ko04360(Axon guidance)
ENSRNOG00000005673	349.893	513.456	186.329	0.362892	-1.46239	2.83863e-07	1.11916e-05	5	27187551	27335592	+	4147	Runx1t1	GO:0003714;GO:0006351;GO:0045892;GO:0003714;GO:0006351;GO:0045892;GO:0003714;GO:0003714;GO:0003714;GO:0003714;GO:0005634;GO:0005634;GO:0005634;GO:0005654;GO:0006351;GO:0006351;GO:0006355;GO:0016363;GO:0042802;GO:0045444;GO:0045599;GO:0045892;GO:0045892;GO:0045892;GO:0045892;GO:0046872;GO:0051101;GO:0140297;GO:0003714;GO:0003714;GO:0003714;GO:0003714;GO:0005634;GO:0005634;GO:0005634;GO:0006351;GO:…	K10053	-	S;K	2QTD6;35E8Z;38FG0;3BG3A;3CVWG;3J5VH;48213;48YVI;4Q6VN	RUNX1 partner transcriptional co-repressor 1 [Source:RGD Symbol;Acc:1305490]	362489	D3ZWZ8	GO:0006351//transcription, DNA-templated;GO:0045892//negative regulation of transcription, DNA-templated;GO:0006351//transcription, DNA-templated;GO:0045892//negative regulation of transcription, DNA-templated;GO:0006351//transcription, DNA-templated;GO:0006351//transcription, DNA-templated;GO:0006355//regulation of transcription, DNA-templated;GO:0045444//fat cell differentiation;GO:0045599//neg…	GO:0005634//nucleus;GO:0005634//nucleus;GO:0005634//nucleus;GO:0005654//nucleoplasm;GO:0016363//nuclear matrix;GO:0005634//nucleus;GO:0005634//nucleus;GO:0005634//nucleus;GO:0016363//nuclear matrix;	GO:0003714//transcription corepressor activity;GO:0003714//transcription corepressor activity;GO:0003714//transcription corepressor activity;GO:0003714//transcription corepressor activity;GO:0003714//transcription corepressor activity;GO:0003714//transcription corepressor activity;GO:0042802//identical protein binding;GO:0046872//metal ion binding;GO:0140297//DNA-binding transcription factor bind…	ko05221(Acute myeloid leukemia);ko05202(Transcriptional misregulation in cancer);ko05200(Pathways in cancer)
ENSRNOG00000003134	1030.77	1613.31	448.23	0.277833	-1.84771	2.88352e-07	1.12958e-05	14	18845159	19272883	-	4051	Slc4a4	GO:0005452;GO:0006820;GO:0008509;GO:0016020;GO:0016021;GO:0005452;GO:0005452;GO:0006811;GO:0006820;GO:0006820;GO:0008509;GO:0008509;GO:0015698;GO:0016020;GO:0016020;GO:0016020;GO:0016021;GO:0016021;GO:0016021;GO:0098656;GO:0005452;GO:0005452;GO:0005886;GO:0005886;GO:0005886;GO:0005886;GO:0005887;GO:0006811;GO:0006814;GO:0006814;GO:0006814;GO:0006820;GO:0006820;GO:0006885;GO:0008509;GO:0008509;GO:…	K13575	-	P;U	KOG1172;35G0R;38BCI;3BA46;3CWAD;3J93N;488JZ;48Z0D;4PSKE	solute carrier family 4 member 4 [Source:RGD Symbol;Acc:68936]	84484	Q9JI66	GO:0006820//anion transport;GO:0006811//ion transport;GO:0006820//anion transport;GO:0006820//anion transport;GO:0015698//inorganic anion transport;GO:0098656//anion transmembrane transport;GO:0006811//ion transport;GO:0006814//sodium ion transport;GO:0006814//sodium ion transport;GO:0006814//sodium ion transport;GO:0006820//anion transport;GO:0006820//anion transport;GO:0006885//regulation of pH…	GO:0016020//membrane;GO:0016021//integral component of membrane;GO:0016020//membrane;GO:0016020//membrane;GO:0016020//membrane;GO:0016021//integral component of membrane;GO:0016021//integral component of membrane;GO:0016021//integral component of membrane;GO:0005886//plasma membrane;GO:0005886//plasma membrane;GO:0005886//plasma membrane;GO:0005886//plasma membrane;GO:0005887//integral component …	GO:0005452//inorganic anion exchanger activity;GO:0008509//anion transmembrane transporter activity;GO:0005452//inorganic anion exchanger activity;GO:0005452//inorganic anion exchanger activity;GO:0008509//anion transmembrane transporter activity;GO:0008509//anion transmembrane transporter activity;GO:0005452//inorganic anion exchanger activity;GO:0005452//inorganic anion exchanger activity;GO:00…	ko04976(Bile secretion);ko04972(Pancreatic secretion);ko04964(Proximal tubule bicarbonate reclamation)
ENSRNOG00000013583	303.768	458.43	149.105	0.325251	-1.62037	2.88888e-07	1.12958e-05	9	41651395	41761409	-	4093	Tbc1d8	GO:0005096;GO:0005509;GO:0005509;GO:0090630;	K19951	-	J;G	KOG4347;359VT;38BD9;3BA0W;3CVGJ;3JFNG;485HS;4962M;4Q12W	TBC1 domain family, member 8 [Source:RGD Symbol;Acc:1595491]	680133	F1LWZ7	GO:0090630//activation of GTPase activity;	-	GO:0005096//GTPase activator activity;GO:0005509//calcium ion binding;GO:0005509//calcium ion binding;	-
ENSRNOG00000036649	277.483	412.848	142.117	0.344236	-1.53853	2.93484e-07	1.14519e-05	1	194041341	194059958	+	2683	Pwwp2b	GO:0005634;GO:0005634;GO:0005634;GO:0005654;GO:0005654;GO:0032968;GO:0032968;GO:0035067;GO:0035067;GO:0120161;GO:0120161;GO:0120325;GO:0120325;GO:1901675;GO:1901675;GO:2000616;GO:2000616;	-	-	S	2QQ5Q;35GW2;39ER2;3BD1X;3CSUN;3JCX5;4803F;498N5;4Q15G	PWWP domain containing 2B [Source:RGD Symbol;Acc:1307108]	361671	B1WC60	GO:0032968//positive regulation of transcription elongation from RNA polymerase II promoter;GO:0032968//positive regulation of transcription elongation from RNA polymerase II promoter;GO:0035067//negative regulation of histone acetylation;GO:0035067//negative regulation of histone acetylation;GO:0120161//regulation of cold-induced thermogenesis;GO:0120161//regulation of cold-induced thermogenesis…	GO:0005634//nucleus;GO:0005634//nucleus;GO:0005634//nucleus;GO:0005654//nucleoplasm;GO:0005654//nucleoplasm;	GO:0120325//NuRD complex binding;GO:0120325//NuRD complex binding;	-
ENSRNOG00000009514	201.537	380.584	22.4887	0.0590898	-4.08095	2.9429e-07	1.14598e-05	2	147722086	147803792	+	3501	Mme	GO:0001786;GO:0001786;GO:0001822;GO:0001822;GO:0001822;GO:0001890;GO:0004175;GO:0004175;GO:0004222;GO:0004222;GO:0004222;GO:0004222;GO:0004222;GO:0004222;GO:0005737;GO:0005737;GO:0005737;GO:0005769;GO:0005769;GO:0005802;GO:0005802;GO:0005886;GO:0005886;GO:0005886;GO:0005886;GO:0005903;GO:0005903;GO:0005903;GO:0006508;GO:0006508;GO:0006508;GO:0006508;GO:0006508;GO:0006518;GO:0007568;GO:0007568;GO:…	K01389	EC:3.4.24.11	O;E	KOG3624;35GPJ;38BNF;3B9I2;3CW8Q;3J4NY;4835Y;491MX;4PTMI	membrane metallo-endopeptidase [Source:RGD Symbol;Acc:3098]	24590	P07861	GO:0001822//kidney development;GO:0001822//kidney development;GO:0001822//kidney development;GO:0001890//placenta development;GO:0006508//proteolysis;GO:0006508//proteolysis;GO:0006508//proteolysis;GO:0006508//proteolysis;GO:0006508//proteolysis;GO:0006518//peptide metabolic process;GO:0007568//aging;GO:0007568//aging;GO:0007611//learning or memory;GO:0007611//learning or memory;GO:0010814//subst…	GO:0005737//cytoplasm;GO:0005737//cytoplasm;GO:0005737//cytoplasm;GO:0005769//early endosome;GO:0005769//early endosome;GO:0005802//trans-Golgi network;GO:0005802//trans-Golgi network;GO:0005886//plasma membrane;GO:0005886//plasma membrane;GO:0005886//plasma membrane;GO:0005886//plasma membrane;GO:0005903//brush border;GO:0005903//brush border;GO:0005903//brush border;GO:0008021//synaptic vesicle…	GO:0001786//phosphatidylserine binding;GO:0001786//phosphatidylserine binding;GO:0004175//endopeptidase activity;GO:0004175//endopeptidase activity;GO:0004222//metalloendopeptidase activity;GO:0004222//metalloendopeptidase activity;GO:0004222//metalloendopeptidase activity;GO:0004222//metalloendopeptidase activity;GO:0004222//metalloendopeptidase activity;GO:0004222//metalloendopeptidase activity…	ko05010(Alzheimer disease);ko04974(Protein digestion and absorption);ko04640(Hematopoietic cell lineage);ko04614(Renin-angiotensin system)
ENSRNOG00000006588	19.8725	39.7449	0	0	-Inf	2.97851e-07	1.15747e-05	6	53856758	53917467	+	2249	Meox2	GO:0000978;GO:0000981;GO:0000981;GO:0001228;GO:0001525;GO:0001757;GO:0003677;GO:0003677;GO:0003677;GO:0003700;GO:0003700;GO:0003700;GO:0005634;GO:0005634;GO:0005737;GO:0006355;GO:0006355;GO:0007519;GO:0043565;GO:0045944;GO:0045944;GO:0045944;GO:0060021;GO:0060173;GO:0090051;GO:1990837;	K09322	-	K	KOG0489;35IQ0;38ITB;3BEJA;3CZCU;3J1IS;480GC;4985U;4PV6J	mesenchyme homeobox 2 [Source:RGD Symbol;Acc:3079]	29279	P39020	GO:0001525//angiogenesis;GO:0001757//somite specification;GO:0006355//regulation of transcription, DNA-templated;GO:0006355//regulation of transcription, DNA-templated;GO:0007519//skeletal muscle tissue development;GO:0045944//positive regulation of transcription by RNA polymerase II;GO:0045944//positive regulation of transcription by RNA polymerase II;GO:0045944//positive regulation of transcrip…	GO:0005634//nucleus;GO:0005634//nucleus;GO:0005737//cytoplasm;	GO:0000978//RNA polymerase II cis-regulatory region sequence-specific DNA binding;GO:0000981//DNA-binding transcription factor activity, RNA polymerase II-specific;GO:0000981//DNA-binding transcription factor activity, RNA polymerase II-specific;GO:0001228//DNA-binding transcription activator activity, RNA polymerase II-specific;GO:0003677//DNA binding;GO:0003677//DNA binding;GO:0003677//DNA bind…	-
ENSRNOG00000012482	26404.3	37237.7	15571	0.418151	-1.2579	3.26306e-07	1.25264e-05	19	9351404	9386914	-	3306	Ndrg4	GO:0005829;GO:0005737;GO:0005737;GO:0005829;GO:0008542;GO:0010642;GO:0014912;GO:0016323;GO:0031253;GO:0048278;GO:0048662;GO:0060973;GO:0070374;GO:2001135;GO:0005829;	-	-	S	KOG2931;35MG8;39U6Z;3BH1R;3D00B;3J63Z;484IE;496SW;4Q6XK	NDRG family member 4 [Source:RGD Symbol;Acc:621593]	64457	D3ZUT8	GO:0008542//visual learning;GO:0010642//negative regulation of platelet-derived growth factor receptor signaling pathway;GO:0014912//negative regulation of smooth muscle cell migration;GO:0048278//vesicle docking;GO:0048662//negative regulation of smooth muscle cell proliferation;GO:0060973//cell migration involved in heart development;GO:0070374//positive regulation of ERK1 and ERK2 cascade;GO:2…	GO:0005829//cytosol;GO:0005737//cytoplasm;GO:0005737//cytoplasm;GO:0005829//cytosol;GO:0016323//basolateral plasma membrane;GO:0031253//cell projection membrane;GO:0005829//cytosol;	-	-
ENSRNOG00000014650	462.456	672.12	252.792	0.376112	-1.41077	3.29075e-07	1.26072e-05	1	243853854	243865341	+	4326	Sema4g	GO:0001755;GO:0005515;GO:0005615;GO:0005887;GO:0007399;GO:0007411;GO:0009653;GO:0016020;GO:0016021;GO:0030154;GO:0030215;GO:0030215;GO:0030215;GO:0030335;GO:0045499;GO:0048731;GO:0048843;GO:0050919;GO:0071526;GO:0120035;	K06521	-	S;T	KOG3611;359HI;38DVW;3BIS5;3CUQZ;3J80A;47ZJQ;48X7S;4PTRW	semaphorin 4G [Source:RGD Symbol;Acc:1310436]	361764	D4A6G2	GO:0001755//neural crest cell migration;GO:0007399//nervous system development;GO:0007411//axon guidance;GO:0009653//anatomical structure morphogenesis;GO:0030154//cell differentiation;GO:0030335//positive regulation of cell migration;GO:0048731//system development;GO:0048843//negative regulation of axon extension involved in axon guidance;GO:0050919//negative chemotaxis;GO:0071526//semaphorin-pl…	GO:0005615//extracellular space;GO:0005887//integral component of plasma membrane;GO:0016020//membrane;GO:0016021//integral component of membrane;	GO:0005515//protein binding;GO:0030215//semaphorin receptor binding;GO:0030215//semaphorin receptor binding;GO:0030215//semaphorin receptor binding;GO:0045499//chemorepellent activity;	ko04360(Axon guidance)
ENSRNOG00000026277	301.55	445.013	158.087	0.355241	-1.49313	3.30752e-07	1.26459e-05	3	116204197	116253282	+	5446	Zc3h6	GO:0003723;GO:0005634;GO:0045892;GO:0046872;GO:0046872;GO:0046872;	-	-	A;L	KOG1040;35HF5;38B7X;3BBDX;3CW7D;3J3BF;48BV5;48Z3J;4PZB9	zinc finger CCCH type containing 6 [Source:RGD Symbol;Acc:1311061]	311415	F1LTU5	GO:0045892//negative regulation of transcription, DNA-templated;	GO:0005634//nucleus;	GO:0003723//RNA binding;GO:0046872//metal ion binding;GO:0046872//metal ion binding;GO:0046872//metal ion binding;	-
ENSRNOG00000017206	972.478	1417.17	527.789	0.372426	-1.42498	3.32809e-07	1.2699e-05	9	74448382	74465156	-	5819	Igfbp5	GO:0001558;GO:0001558;GO:0001649;GO:0001649;GO:0001968;GO:0001968;GO:0001968;GO:0005520;GO:0005520;GO:0005520;GO:0005520;GO:0005576;GO:0005576;GO:0005576;GO:0005615;GO:0007565;GO:0007565;GO:0007568;GO:0014912;GO:0014912;GO:0017148;GO:0017148;GO:0019838;GO:0030336;GO:0030336;GO:0031069;GO:0031069;GO:0031994;GO:0031994;GO:0031994;GO:0031995;GO:0035556;GO:0040008;GO:0040008;GO:0042567;GO:0042567;GO:…	K23577	-	S;T	2QUPK;358VH;38I29;3BECU;3CUKD;3J7C3;480T6;48UUF;4PV2U	insulin-like growth factor binding protein 5 [Source:RGD Symbol;Acc:2876]	25285	P24594	GO:0001558//regulation of cell growth;GO:0001558//regulation of cell growth;GO:0001649//osteoblast differentiation;GO:0001649//osteoblast differentiation;GO:0007565//female pregnancy;GO:0007565//female pregnancy;GO:0007568//aging;GO:0014912//negative regulation of smooth muscle cell migration;GO:0014912//negative regulation of smooth muscle cell migration;GO:0017148//negative regulation of transl…	GO:0005576//extracellular region;GO:0005576//extracellular region;GO:0005576//extracellular region;GO:0005615//extracellular space;GO:0042567//insulin-like growth factor ternary complex;GO:0042567//insulin-like growth factor ternary complex;	GO:0001968//fibronectin binding;GO:0001968//fibronectin binding;GO:0001968//fibronectin binding;GO:0005520//insulin-like growth factor binding;GO:0005520//insulin-like growth factor binding;GO:0005520//insulin-like growth factor binding;GO:0005520//insulin-like growth factor binding;GO:0019838//growth factor binding;GO:0031994//insulin-like growth factor I binding;GO:0031994//insulin-like growth …	-
ENSRNOG00000003800	2887.89	5667.59	108.192	0.0190896	-5.71107	3.36911e-07	1.28297e-05	10	94197054	94270892	-	2864	Rgs9	GO:0001975;GO:0005096;GO:0005634;GO:0005737;GO:0007186;GO:0007186;GO:0007212;GO:0007399;GO:0007601;GO:0008277;GO:0009968;GO:0016020;GO:0032355;GO:0035556;GO:0035556;GO:0036367;GO:0036367;GO:0050790;GO:0050896;GO:0098839;GO:0098839;GO:0098978;GO:0098978;GO:1904783;GO:1905912;GO:1990603;GO:1990603;GO:0007186;GO:0035556;GO:0035556;	K13765	-	S;T	KOG3589;35IXI;38G0S;3BCKG;3CU6I;3J7EP;484J8;48YAM;4PSEG	regulator of G-protein signaling 9 [Source:RGD Symbol;Acc:3572]	29481	P49805	GO:0001975//response to amphetamine;GO:0007186//G protein-coupled receptor signaling pathway;GO:0007186//G protein-coupled receptor signaling pathway;GO:0007212//dopamine receptor signaling pathway;GO:0007399//nervous system development;GO:0007601//visual perception;GO:0008277//regulation of G protein-coupled receptor signaling pathway;GO:0009968//negative regulation of signal transduction;GO:003…	GO:0005634//nucleus;GO:0005737//cytoplasm;GO:0016020//membrane;GO:0098839//postsynaptic density membrane;GO:0098839//postsynaptic density membrane;GO:0098978//glutamatergic synapse;GO:0098978//glutamatergic synapse;	GO:0005096//GTPase activator activity;	ko05030(Cocaine addiction);ko04744(Phototransduction)
ENSRNOG00000009049	2368.02	3369.04	1367	0.405752	-1.30133	3.5102e-07	1.33402e-05	X	1473350	1489520	-	3401	Usp11	GO:0001222;GO:0004197;GO:0004197;GO:0004843;GO:0004843;GO:0004843;GO:0004843;GO:0005634;GO:0005634;GO:0005634;GO:0005654;GO:0005694;GO:0005737;GO:0005829;GO:0006508;GO:0006511;GO:0006511;GO:0006511;GO:0008233;GO:0008234;GO:0016579;GO:0016579;GO:0016579;GO:0016787;	K11835	EC:3.4.19.12	O	KOG1870;35JIU;38FGF;3BICK;3CU9Y;3J6XG;480CQ;4998Z;4Q34S	ubiquitin specific peptidase 11 [Source:RGD Symbol;Acc:1303052]	408217	Q5D006	GO:0006508//proteolysis;GO:0006511//ubiquitin-dependent protein catabolic process;GO:0006511//ubiquitin-dependent protein catabolic process;GO:0006511//ubiquitin-dependent protein catabolic process;GO:0016579//protein deubiquitination;GO:0016579//protein deubiquitination;GO:0016579//protein deubiquitination;	GO:0005634//nucleus;GO:0005634//nucleus;GO:0005634//nucleus;GO:0005654//nucleoplasm;GO:0005694//chromosome;GO:0005737//cytoplasm;GO:0005829//cytosol;	GO:0001222//transcription corepressor binding;GO:0004197//cysteine-type endopeptidase activity;GO:0004197//cysteine-type endopeptidase activity;GO:0004843//thiol-dependent deubiquitinase;GO:0004843//thiol-dependent deubiquitinase;GO:0004843//thiol-dependent deubiquitinase;GO:0004843//thiol-dependent deubiquitinase;GO:0008233//peptidase activity;GO:0008234//cysteine-type peptidase activity;GO:0016…	-
ENSRNOG00000007675	323.066	475.315	170.816	0.359374	-1.47644	3.5508e-07	1.34675e-05	5	38635472	38727677	+	7660	Gpr63	GO:0004930;GO:0004930;GO:0004930;GO:0005654;GO:0005829;GO:0005886;GO:0007186;GO:0007186;GO:0007186;GO:0016020;GO:0016021;GO:0016021;GO:0016021;GO:0043235;GO:0043235;GO:0004930;GO:0004930;GO:0004930;GO:0007186;GO:0007186;GO:0007186;GO:0016020;GO:0016021;GO:0016021;GO:0016021;GO:0043235;GO:0004930;GO:0004930;GO:0004930;GO:0007186;GO:0007186;GO:0007186;GO:0016020;GO:0016021;GO:0016021;GO:0016021;GO:…	K04321	-	S;O;T	KOG3656;35J3Y;38FBE;3BEH2;3CUXV;3JBZG;48C33;4998P;4PVJV	G protein-coupled receptor 63 [Source:RGD Symbol;Acc:1306460]	297952	D3ZNT8	GO:0007186//G protein-coupled receptor signaling pathway;GO:0007186//G protein-coupled receptor signaling pathway;GO:0007186//G protein-coupled receptor signaling pathway;GO:0007186//G protein-coupled receptor signaling pathway;GO:0007186//G protein-coupled receptor signaling pathway;GO:0007186//G protein-coupled receptor signaling pathway;GO:0007186//G protein-coupled receptor signaling pathway;…	GO:0005654//nucleoplasm;GO:0005829//cytosol;GO:0005886//plasma membrane;GO:0016020//membrane;GO:0016021//integral component of membrane;GO:0016021//integral component of membrane;GO:0016021//integral component of membrane;GO:0043235//receptor complex;GO:0043235//receptor complex;GO:0016020//membrane;GO:0016021//integral component of membrane;GO:0016021//integral component of membrane;GO:0016021//…	GO:0004930//G protein-coupled receptor activity;GO:0004930//G protein-coupled receptor activity;GO:0004930//G protein-coupled receptor activity;GO:0004930//G protein-coupled receptor activity;GO:0004930//G protein-coupled receptor activity;GO:0004930//G protein-coupled receptor activity;GO:0004930//G protein-coupled receptor activity;GO:0004930//G protein-coupled receptor activity;GO:0004930//G p…	-
ENSRNOG00000013825	5449.03	7947.06	2951.01	0.371333	-1.42921	3.92596e-07	1.4743e-05	5	149892019	149939253	+	3726	Rap1gap	GO:0005096;GO:0005096;GO:0005096;GO:0005096;GO:0005096;GO:0005096;GO:0005515;GO:0005737;GO:0005769;GO:0005829;GO:0005829;GO:0016020;GO:0016020;GO:0016020;GO:0022409;GO:0030424;GO:0030425;GO:0030695;GO:0030695;GO:0031267;GO:0031267;GO:0042803;GO:0042803;GO:0043025;GO:0043087;GO:0043087;GO:0043547;GO:0043547;GO:0045665;GO:0050766;GO:0051056;GO:0051056;GO:0090630;GO:1903697;GO:1903697;GO:1904425;GO:…	K17700	-	O;T	KOG3686;35BBT;38CR4;3BBWA;3CSVZ;3J35S;480YM;48WD9;4Q79K	Rap1 GTPase-activating protein [Source:RGD Symbol;Acc:1309908]	313644	Q5EB70;F1LV89	GO:0022409//positive regulation of cell-cell adhesion;GO:0043087//regulation of GTPase activity;GO:0043087//regulation of GTPase activity;GO:0043547//positive regulation of GTPase activity;GO:0043547//positive regulation of GTPase activity;GO:0045665//negative regulation of neuron differentiation;GO:0050766//positive regulation of phagocytosis;GO:0051056//regulation of small GTPase mediated signa…	GO:0005737//cytoplasm;GO:0005769//early endosome;GO:0005829//cytosol;GO:0005829//cytosol;GO:0016020//membrane;GO:0016020//membrane;GO:0016020//membrane;GO:0030424//axon;GO:0030425//dendrite;GO:0043025//neuronal cell body;	GO:0005096//GTPase activator activity;GO:0005096//GTPase activator activity;GO:0005096//GTPase activator activity;GO:0005096//GTPase activator activity;GO:0005096//GTPase activator activity;GO:0005096//GTPase activator activity;GO:0005515//protein binding;GO:0030695//GTPase regulator activity;GO:0030695//GTPase regulator activity;GO:0031267//small GTPase binding;GO:0031267//small GTPase binding;G…	ko04015(Rap1 signaling pathway)
ENSRNOG00000018937	1590.93	2256.65	925.223	0.409999	-1.28631	3.96294e-07	1.48385e-05	2	195566701	195572203	-	1287	Gstm2	GO:0004364;GO:0004364;GO:0004364;GO:0005515;GO:0006749;GO:0006749;GO:0042802;GO:0004364;GO:0004364;GO:0004364;GO:0004364;GO:0005515;GO:0005737;GO:0006749;GO:0006749;GO:0006749;GO:0016740;GO:0098869;GO:0004364;GO:0005515;GO:0006749;	K00799	EC:2.5.1.18	O	KOG1695;35VJ2;3A1Z1;3BQUN;3D0SQ;3J9SA;48QIH;48ZZS;4PUEB;KOG1695;3598Z;38YPE;3BFCR;3CZP0;3JIW3;482MY;49G3U;4PY79	glutathione S-transferase mu 2 [Source:RGD Symbol;Acc:2756]	24424	P08010;B6DYQ2	GO:0006749//glutathione metabolic process;GO:0006749//glutathione metabolic process;GO:0006749//glutathione metabolic process;GO:0006749//glutathione metabolic process;GO:0006749//glutathione metabolic process;GO:0098869//cellular oxidant detoxification;GO:0006749//glutathione metabolic process;	GO:0005737//cytoplasm;	GO:0004364//glutathione transferase activity;GO:0004364//glutathione transferase activity;GO:0004364//glutathione transferase activity;GO:0005515//protein binding;GO:0042802//identical protein binding;GO:0004364//glutathione transferase activity;GO:0004364//glutathione transferase activity;GO:0004364//glutathione transferase activity;GO:0004364//glutathione transferase activity;GO:0005515//protei…	ko05418(Fluid shear stress and atherosclerosis);ko05225(Hepatocellular carcinoma);ko05208(Chemical carcinogenesis - reactive oxygen species);ko05207(Chemical carcinogenesis - receptor activation);ko05204(Chemical carcinogenesis - DNA adducts);ko05200(Pathways in cancer);ko01524(Platinum drug resistance);ko00983(Drug metabolism - other enzymes);ko00982(Drug metabolism - cytochrome P450);ko00980(Me…
ENSRNOG00000023688	2038.47	3816.95	259.997	0.0681165	-3.87585	4.29889e-07	1.59227e-05	17	10540558	10545002	+	3879	Drd1	GO:0004930;GO:0004930;GO:0004930;GO:0004952;GO:0004952;GO:0004952;GO:0005886;GO:0005887;GO:0005887;GO:0007165;GO:0007186;GO:0007186;GO:0007186;GO:0007189;GO:0007189;GO:0007610;GO:0016020;GO:0016021;GO:0016021;GO:0016021;GO:0040012;GO:0042311;GO:0042311;GO:0042995;GO:0043197;GO:0065008;GO:0098978;GO:0001588;GO:0001659;GO:0001661;GO:0001662;GO:0001764;GO:0001932;GO:0001963;GO:0001975;GO:0004930;GO:…	K04144	-	O;T	KOG3656;35GKC;38G6G;3B9BF;3CU6D;3JB4H;481WV;48YRX;4PVK4	dopamine receptor D1 [Source:RGD Symbol;Acc:2518]	24316	G3V933	GO:0007165//signal transduction;GO:0007186//G protein-coupled receptor signaling pathway;GO:0007186//G protein-coupled receptor signaling pathway;GO:0007186//G protein-coupled receptor signaling pathway;GO:0007189//adenylate cyclase-activating G protein-coupled receptor signaling pathway;GO:0007189//adenylate cyclase-activating G protein-coupled receptor signaling pathway;GO:0007610//behavior;GO:…	GO:0005886//plasma membrane;GO:0005887//integral component of plasma membrane;GO:0005887//integral component of plasma membrane;GO:0016020//membrane;GO:0016021//integral component of membrane;GO:0016021//integral component of membrane;GO:0016021//integral component of membrane;GO:0042995//cell projection;GO:0043197//dendritic spine;GO:0098978//glutamatergic synapse;GO:0005634//nucleus;GO:0005783/…	GO:0004930//G protein-coupled receptor activity;GO:0004930//G protein-coupled receptor activity;GO:0004930//G protein-coupled receptor activity;GO:0004952//dopamine neurotransmitter receptor activity;GO:0004952//dopamine neurotransmitter receptor activity;GO:0004952//dopamine neurotransmitter receptor activity;GO:0001588//dopamine neurotransmitter receptor activity, coupled via Gs;GO:0004930//G p…	ko05034(Alcoholism);ko05032(Morphine addiction);ko05031(Amphetamine addiction);ko05030(Cocaine addiction);ko05012(Parkinson disease);ko04728(Dopaminergic synapse);ko04540(Gap junction);ko04080(Neuroactive ligand-receptor interaction);ko04024(cAMP signaling pathway);ko04020(Calcium signaling pathway)
ENSRNOG00000045816	3593.37	5105.16	2081.59	0.407742	-1.29427	4.34662e-07	1.60681e-05	10	41210713	41527283	+	3278	Gria1	GO:0004970;GO:0004970;GO:0004971;GO:0004971;GO:0005216;GO:0005216;GO:0005783;GO:0005886;GO:0005886;GO:0006811;GO:0006811;GO:0006811;GO:0007268;GO:0007616;GO:0008021;GO:0008328;GO:0009986;GO:0014069;GO:0015276;GO:0015276;GO:0016020;GO:0016020;GO:0016020;GO:0016020;GO:0016021;GO:0030054;GO:0030425;GO:0030672;GO:0031623;GO:0032281;GO:0032590;GO:0032591;GO:0034220;GO:0035235;GO:0036477;GO:0038023;GO:…	K05197	-	T;P;E;U	KOG1054;35KWW;39MCC;3CNZE;3DEZ0;3J4AV;481EH;491AJ;4PW4G	glutamate ionotropic receptor AMPA type subunit 1 [Source:RGD Symbol;Acc:621531]	50592	P19490	GO:0006811//ion transport;GO:0006811//ion transport;GO:0006811//ion transport;GO:0007268//chemical synaptic transmission;GO:0007616//long-term memory;GO:0031623//receptor internalization;GO:0034220//ion transmembrane transport;GO:0035235//ionotropic glutamate receptor signaling pathway;GO:0060078//regulation of postsynaptic membrane potential;GO:0060292//long-term synaptic depression;GO:0071242//…	GO:0005783//endoplasmic reticulum;GO:0005886//plasma membrane;GO:0005886//plasma membrane;GO:0008021//synaptic vesicle;GO:0008328//ionotropic glutamate receptor complex;GO:0009986//cell surface;GO:0014069//postsynaptic density;GO:0016020//membrane;GO:0016020//membrane;GO:0016020//membrane;GO:0016020//membrane;GO:0016021//integral component of membrane;GO:0030054//cell junction;GO:0030425//dendrit…	GO:0004970//ionotropic glutamate receptor activity;GO:0004970//ionotropic glutamate receptor activity;GO:0004971//AMPA glutamate receptor activity;GO:0004971//AMPA glutamate receptor activity;GO:0005216//ion channel activity;GO:0005216//ion channel activity;GO:0015276//ligand-gated ion channel activity;GO:0015276//ligand-gated ion channel activity;GO:0038023//signaling receptor activity;GO:003802…	ko05033(Nicotine addiction);ko05031(Amphetamine addiction);ko05022(Pathways of neurodegeneration - multiple diseases);ko05017(Spinocerebellar ataxia);ko05016(Huntington disease);ko05014(Amyotrophic lateral sclerosis);ko04730(Long-term depression);ko04728(Dopaminergic synapse);ko04724(Glutamatergic synapse);ko04723(Retrograde endocannabinoid signaling);ko04720(Long-term potentiation);ko04713(Circa…
ENSRNOG00000008534	680.891	976.335	385.447	0.394789	-1.34085	4.43798e-07	1.62789e-05	3	141408498	141418999	-	3230	Dusp15	GO:0006470;GO:0006470;GO:0008138;GO:0008138;GO:0016311;GO:0016311;GO:0000122;GO:0004721;GO:0004722;GO:0004722;GO:0004725;GO:0004725;GO:0004725;GO:0005829;GO:0005886;GO:0006470;GO:0006470;GO:0007179;GO:0008138;GO:0008138;GO:0008138;GO:0016020;GO:0016311;GO:0016311;GO:0016311;GO:0016787;GO:0016791;GO:0016791;GO:0016791;GO:0017018;GO:0042127;GO:0046330;GO:0048713;GO:0070374;GO:0004725;GO:0005829;GO:…	-	-	-	-	dual specificity phosphatase 15 [Source:RGD Symbol;Acc:1305990]	-	-	GO:0006470//protein dephosphorylation;GO:0006470//protein dephosphorylation;GO:0016311//dephosphorylation;GO:0016311//dephosphorylation;GO:0000122//negative regulation of transcription by RNA polymerase II;GO:0006470//protein dephosphorylation;GO:0006470//protein dephosphorylation;GO:0007179//transforming growth factor beta receptor signaling pathway;GO:0016311//dephosphorylation;GO:0016311//deph…	GO:0005829//cytosol;GO:0005886//plasma membrane;GO:0016020//membrane;GO:0005829//cytosol;GO:0005886//plasma membrane;	GO:0008138//protein tyrosine/serine/threonine phosphatase activity;GO:0008138//protein tyrosine/serine/threonine phosphatase activity;GO:0004721//phosphoprotein phosphatase activity;GO:0004722//protein serine/threonine phosphatase activity;GO:0004722//protein serine/threonine phosphatase activity;GO:0004725//protein tyrosine phosphatase activity;GO:0004725//protein tyrosine phosphatase activity;G…	-
ENSRNOG00000029598	1976.7	3097.49	855.911	0.276324	-1.85557	4.70049e-07	1.72085e-05	11	12528951	13041536	-	12257	Robo2	GO:0001656;GO:0001657;GO:0003148;GO:0003180;GO:0003184;GO:0003272;GO:0005515;GO:0007156;GO:0007411;GO:0007420;GO:0008046;GO:0009986;GO:0016020;GO:0016021;GO:0016199;GO:0021510;GO:0021891;GO:0030673;GO:0031290;GO:0032870;GO:0035481;GO:0035904;GO:0042802;GO:0050772;GO:0050925;GO:0060412;GO:0061364;GO:0005515;GO:0005515;GO:0005515;GO:0001656;GO:0001657;GO:0003148;GO:0003180;GO:0003184;GO:0003272;GO:…	K06754	-	T;E	KOG4222;35B15;38FSN;3BBPC;3CUFZ;3J8DD;47ZBE;48ZC7;4Q480;KOG4222;35B15;38FSN;3BBPC;3CUFZ;3J8DD;47ZBE;48ZC7;4Q480	roundabout guidance receptor 2 [Source:RGD Symbol;Acc:620167]	84409	Q9QZI3	GO:0001656//metanephros development;GO:0001657//ureteric bud development;GO:0003148//outflow tract septum morphogenesis;GO:0003180//aortic valve morphogenesis;GO:0003184//pulmonary valve morphogenesis;GO:0003272//endocardial cushion formation;GO:0007156//homophilic cell adhesion via plasma membrane adhesion molecules;GO:0007411//axon guidance;GO:0007420//brain development;GO:0016199//axon midline…	GO:0009986//cell surface;GO:0016020//membrane;GO:0016021//integral component of membrane;GO:0030673//axolemma;GO:0005886//plasma membrane;GO:0009986//cell surface;GO:0016020//membrane;GO:0016021//integral component of membrane;GO:0030673//axolemma;GO:0009986//cell surface;GO:0030673//axolemma;	GO:0005515//protein binding;GO:0008046//axon guidance receptor activity;GO:0042802//identical protein binding;GO:0005515//protein binding;GO:0005515//protein binding;GO:0005515//protein binding;GO:0005515//protein binding;GO:0008046//axon guidance receptor activity;GO:0042802//identical protein binding;GO:0008046//axon guidance receptor activity;GO:0008046//axon guidance receptor activity;GO:0008…	ko04360(Axon guidance)
ENSRNOG00000018399	990.959	1596.09	385.824	0.24173	-2.04853	4.93337e-07	1.79916e-05	15	28998293	29005044	+	2021	Cpne6	GO:0001786;GO:0001786;GO:0005544;GO:0005544;GO:0005737;GO:0005737;GO:0005886;GO:0005886;GO:0005886;GO:0016020;GO:0016020;GO:0030424;GO:0030424;GO:0030425;GO:0030425;GO:0045334;GO:0045334;GO:0071277;GO:0071277;GO:0071277;GO:1903861;	K24525	-	T;U	KOG1327;35PFN;39UXV;3BKXC;3D2D8;3J4TB;48QR4;49MAV;4PY7P	copine 6 [Source:RGD Symbol;Acc:1583895]	691478	-	GO:0071277//cellular response to calcium ion;GO:0071277//cellular response to calcium ion;GO:0071277//cellular response to calcium ion;GO:1903861//positive regulation of dendrite extension;	GO:0005737//cytoplasm;GO:0005737//cytoplasm;GO:0005886//plasma membrane;GO:0005886//plasma membrane;GO:0005886//plasma membrane;GO:0016020//membrane;GO:0016020//membrane;GO:0030424//axon;GO:0030424//axon;GO:0030425//dendrite;GO:0030425//dendrite;GO:0045334//clathrin-coated endocytic vesicle;GO:0045334//clathrin-coated endocytic vesicle;	GO:0001786//phosphatidylserine binding;GO:0001786//phosphatidylserine binding;GO:0005544//calcium-dependent phospholipid binding;GO:0005544//calcium-dependent phospholipid binding;	-
ENSRNOG00000036828	8431.97	15395.3	1468.69	0.0953992	-3.38988	5.1689e-07	1.87067e-05	7	134627322	134654580	+	3176	Pde1b	GO:0001505;GO:0001505;GO:0001975;GO:0001975;GO:0004112;GO:0004114;GO:0004114;GO:0004114;GO:0004114;GO:0004114;GO:0004115;GO:0004115;GO:0004115;GO:0004117;GO:0004117;GO:0005516;GO:0005737;GO:0005829;GO:0005829;GO:0005829;GO:0007165;GO:0007165;GO:0007165;GO:0007165;GO:0007165;GO:0007626;GO:0007626;GO:0008081;GO:0008081;GO:0008542;GO:0008542;GO:0016787;GO:0030224;GO:0030224;GO:0036006;GO:0036006;GO:…	K13755	EC:3.1.4.17	T;L	KOG3688;35G1W;38RCI;3BB8V;3CS48;3J6XP;482NU;48UWU;4PZY3	phosphodiesterase 1B [Source:RGD Symbol;Acc:3278]	29691	Q01066	GO:0001505//regulation of neurotransmitter levels;GO:0001505//regulation of neurotransmitter levels;GO:0001975//response to amphetamine;GO:0001975//response to amphetamine;GO:0007165//signal transduction;GO:0007165//signal transduction;GO:0007165//signal transduction;GO:0007165//signal transduction;GO:0007165//signal transduction;GO:0007626//locomotory behavior;GO:0007626//locomotory behavior;GO:…	GO:0005737//cytoplasm;GO:0005829//cytosol;GO:0005829//cytosol;GO:0005829//cytosol;GO:0043025//neuronal cell body;GO:0043025//neuronal cell body;	GO:0004112//cyclic-nucleotide phosphodiesterase activity;GO:0004114//3',5'-cyclic-nucleotide phosphodiesterase activity;GO:0004114//3',5'-cyclic-nucleotide phosphodiesterase activity;GO:0004114//3',5'-cyclic-nucleotide phosphodiesterase activity;GO:0004114//3',5'-cyclic-nucleotide phosphodiesterase activity;GO:0004114//3',5'-cyclic-nucleotide phosphodiesterase activity;GO:0004115//3',5'-cyclic-AM…	ko05032(Morphine addiction);ko04924(Renin secretion);ko04742(Taste transduction);ko04740(Olfactory transduction);ko04020(Calcium signaling pathway);ko00230(Purine metabolism)
ENSRNOG00000059765	1322.92	1871.4	774.438	0.413827	-1.2729	5.40127e-07	1.94733e-05	7	130799917	130828541	+	4520	Asic1	GO:0001662;GO:0001975;GO:0005216;GO:0005216;GO:0005261;GO:0005272;GO:0005272;GO:0005272;GO:0005886;GO:0005887;GO:0005887;GO:0005887;GO:0006811;GO:0006812;GO:0006814;GO:0006814;GO:0006814;GO:0006816;GO:0007613;GO:0008306;GO:0009986;GO:0010447;GO:0015280;GO:0015280;GO:0015280;GO:0016020;GO:0016020;GO:0016020;GO:0016021;GO:0016021;GO:0016021;GO:0016021;GO:0019233;GO:0022839;GO:0022890;GO:0022890;GO:…	K04829	-	-	-	acid sensing ion channel subunit 1 [Source:RGD Symbol;Acc:71062]	79123	P55926	GO:0001662//behavioral fear response;GO:0001975//response to amphetamine;GO:0006811//ion transport;GO:0006812//cation transport;GO:0006814//sodium ion transport;GO:0006814//sodium ion transport;GO:0006814//sodium ion transport;GO:0006816//calcium ion transport;GO:0007613//memory;GO:0008306//associative learning;GO:0010447//response to acidic pH;GO:0019233//sensory perception of pain;GO:0034220//i…	GO:0005886//plasma membrane;GO:0005887//integral component of plasma membrane;GO:0005887//integral component of plasma membrane;GO:0005887//integral component of plasma membrane;GO:0009986//cell surface;GO:0016020//membrane;GO:0016020//membrane;GO:0016020//membrane;GO:0016021//integral component of membrane;GO:0016021//integral component of membrane;GO:0016021//integral component of membrane;GO:0…	GO:0005216//ion channel activity;GO:0005216//ion channel activity;GO:0005261//cation channel activity;GO:0005272//sodium channel activity;GO:0005272//sodium channel activity;GO:0005272//sodium channel activity;GO:0015280//ligand-gated sodium channel activity;GO:0015280//ligand-gated sodium channel activity;GO:0015280//ligand-gated sodium channel activity;GO:0022839//ion gated channel activity;GO:…	ko04750(Inflammatory mediator regulation of TRP channels)
ENSRNOG00000033613	26.1874	52.3749	0	0	-Inf	5.74847e-07	2.06466e-05	10	94192152	94192520	-	369	AABR07030647.1	GO:0005125;GO:0005615;GO:0007165;GO:0050178;	-	-	S;V	KOG1759;35Q83;3A3MR;3BRTB;3D8KQ;3JH1Q;48ERS;49BE6;4Q5F5	similar to ribosomal protein L10a [Source:RGD Symbol;Acc:1565459]	-	-	GO:0007165//signal transduction;	GO:0005615//extracellular space;	GO:0005125//cytokine activity;GO:0050178//phenylpyruvate tautomerase activity;	-
ENSRNOG00000002256	86.9965	136.274	37.7193	0.276791	-1.85313	5.83931e-07	2.09332e-05	14	15637237	15665407	-	1753	Art3	GO:0003950;GO:0003956;GO:0006471;GO:0006471;GO:0016020;GO:0016021;GO:0016740;GO:0016757;GO:0016763;GO:0018120;GO:0031225;GO:0106274;GO:0106274;GO:0106274;GO:0003950;GO:0003956;GO:0006471;GO:0006471;GO:0016740;GO:0016757;GO:0016763;GO:0018120;GO:0031225;GO:0106274;GO:0106274;GO:0003956;GO:0006471;GO:0003956;GO:0006471;GO:0003956;GO:0006471;GO:0003956;GO:0006471;	K00775	EC:2.4.2.31	M;G	2SHYX;35FES;39Y3C;3BI9P;3D2VD;3JBNK;48D8G;4927K;4Q3HK	ADP-ribosyltransferase 3 [Source:RGD Symbol;Acc:628833]	305235	Q6AYJ9	GO:0006471//protein ADP-ribosylation;GO:0006471//protein ADP-ribosylation;GO:0018120//peptidyl-arginine ADP-ribosylation;GO:0006471//protein ADP-ribosylation;GO:0006471//protein ADP-ribosylation;GO:0018120//peptidyl-arginine ADP-ribosylation;GO:0006471//protein ADP-ribosylation;GO:0006471//protein ADP-ribosylation;GO:0006471//protein ADP-ribosylation;GO:0006471//protein ADP-ribosylation;	GO:0016020//membrane;GO:0016021//integral component of membrane;GO:0031225//anchored component of membrane;GO:0031225//anchored component of membrane;	GO:0003950//NAD+ ADP-ribosyltransferase activity;GO:0003956//NAD(P)+-protein-arginine ADP-ribosyltransferase activity;GO:0016740//transferase activity;GO:0016757//glycosyltransferase activity;GO:0016763//pentosyltransferase activity;GO:0106274//NAD+-protein-arginine ADP-ribosyltransferase activity;GO:0106274//NAD+-protein-arginine ADP-ribosyltransferase activity;GO:0106274//NAD+-protein-arginine …	-
ENSRNOG00000008709	5462.82	7678.41	3247.24	0.422905	-1.24159	6.19529e-07	2.19603e-05	8	30421515	30678454	+	7161	Arhgap32	GO:0005515;GO:0007165;GO:0035091;GO:1901981;GO:0005515;GO:0007165;GO:0035091;GO:1901981;GO:0001650;GO:0005096;GO:0005515;GO:0005654;GO:0005794;GO:0005938;GO:0005938;GO:0005938;GO:0007165;GO:0007165;GO:0007264;GO:0014069;GO:0014069;GO:0015629;GO:0015629;GO:0015629;GO:0035091;GO:0035091;GO:0050790;GO:1901981;GO:1901981;GO:0005515;GO:0007165;GO:0035091;GO:1901981;	K20647	-	S;T	KOG1449;KOG3564;35FQ4;38DXK;3B9VF;3CVME;3JEVQ;480P5;48Y5E;4Q1K4	Rho GTPase activating protein 32 [Source:RGD Symbol;Acc:1305267]	315530	-	GO:0007165//signal transduction;GO:0007165//signal transduction;GO:0007165//signal transduction;GO:0007165//signal transduction;GO:0007264//small GTPase mediated signal transduction;GO:0050790//regulation of catalytic activity;GO:0007165//signal transduction;	GO:0001650//fibrillar center;GO:0005654//nucleoplasm;GO:0005794//Golgi apparatus;GO:0005938//cell cortex;GO:0005938//cell cortex;GO:0005938//cell cortex;GO:0014069//postsynaptic density;GO:0014069//postsynaptic density;GO:0015629//actin cytoskeleton;GO:0015629//actin cytoskeleton;GO:0015629//actin cytoskeleton;	GO:0005515//protein binding;GO:0035091//phosphatidylinositol binding;GO:1901981//phosphatidylinositol phosphate binding;GO:0005515//protein binding;GO:0035091//phosphatidylinositol binding;GO:1901981//phosphatidylinositol phosphate binding;GO:0005096//GTPase activator activity;GO:0005515//protein binding;GO:0035091//phosphatidylinositol binding;GO:0035091//phosphatidylinositol binding;GO:1901981/…	-
ENSRNOG00000002349	941.682	1342.81	540.558	0.402558	-1.31273	6.33669e-07	2.24196e-05	14	37097279	37228944	+	2202	Gabra2	GO:0001505;GO:0004888;GO:0004888;GO:0004890;GO:0004890;GO:0005216;GO:0005216;GO:0005230;GO:0005230;GO:0005254;GO:0005886;GO:0006811;GO:0006811;GO:0006811;GO:0006821;GO:0006821;GO:0006821;GO:0006836;GO:0007214;GO:0007214;GO:0007214;GO:0008503;GO:0016020;GO:0016020;GO:0016020;GO:0016021;GO:0016021;GO:0016021;GO:0022851;GO:0030054;GO:0030285;GO:0030424;GO:0030425;GO:0030425;GO:0030659;GO:0034220;GO:…	K05175	-	M;T	KOG3642;35IIF;38ERZ;3BAW2;3CRX2;3JBVI;47YUH;4937Y;4Q4D1	gamma-aminobutyric acid type A receptor subunit alpha 2 [Source:RGD Symbol;Acc:61856]	289606	-	GO:0001505//regulation of neurotransmitter levels;GO:0006811//ion transport;GO:0006811//ion transport;GO:0006811//ion transport;GO:0006821//chloride transport;GO:0006821//chloride transport;GO:0006821//chloride transport;GO:0006836//neurotransmitter transport;GO:0007214//gamma-aminobutyric acid signaling pathway;GO:0007214//gamma-aminobutyric acid signaling pathway;GO:0007214//gamma-aminobutyric …	GO:0005886//plasma membrane;GO:0016020//membrane;GO:0016020//membrane;GO:0016020//membrane;GO:0016021//integral component of membrane;GO:0016021//integral component of membrane;GO:0016021//integral component of membrane;GO:0030054//cell junction;GO:0030285//integral component of synaptic vesicle membrane;GO:0030424//axon;GO:0030425//dendrite;GO:0030425//dendrite;GO:0030659//cytoplasmic vesicle me…	GO:0004888//transmembrane signaling receptor activity;GO:0004888//transmembrane signaling receptor activity;GO:0004890//GABA-A receptor activity;GO:0004890//GABA-A receptor activity;GO:0005216//ion channel activity;GO:0005216//ion channel activity;GO:0005230//extracellular ligand-gated ion channel activity;GO:0005230//extracellular ligand-gated ion channel activity;GO:0005254//chloride channel ac…	ko05033(Nicotine addiction);ko05032(Morphine addiction);ko04742(Taste transduction);ko04727(GABAergic synapse);ko04723(Retrograde endocannabinoid signaling);ko04080(Neuroactive ligand-receptor interaction)
ENSRNOG00000009691	1805.66	2561.8	1049.52	0.409681	-1.28743	6.44571e-07	2.27629e-05	13	44321364	44382482	+	4422	Lrrn2	GO:0005515;GO:0005615;GO:0016020;GO:0016021;GO:0031012;GO:0005515;GO:0005615;GO:0016020;GO:0016021;GO:0031012;GO:0005515;GO:0005615;GO:0016020;GO:0016021;GO:0031012;GO:0005515;GO:0005615;GO:0016020;GO:0016021;GO:0031012;	K24492	-	T;U	KOG0619;35JA1;38F23;3BE7C;3CY0S;3JBGV;481JK;48VCW;4Q76D	leucine rich repeat neuronal 2 [Source:RGD Symbol;Acc:1305482]	289020	D3ZAV8	-	GO:0005615//extracellular space;GO:0016020//membrane;GO:0016021//integral component of membrane;GO:0031012//extracellular matrix;GO:0005615//extracellular space;GO:0016020//membrane;GO:0016021//integral component of membrane;GO:0031012//extracellular matrix;GO:0005615//extracellular space;GO:0016020//membrane;GO:0016021//integral component of membrane;GO:0031012//extracellular matrix;GO:0005615//…	GO:0005515//protein binding;GO:0005515//protein binding;GO:0005515//protein binding;GO:0005515//protein binding;	-
ENSRNOG00000018836	1815.08	2555.31	1074.85	0.420636	-1.24936	6.48011e-07	2.28418e-05	19	52604060	52629436	-	2991	RGD1559896	GO:0005829;	-	-	S	2R926;35K0N;38H0E;3BFPS;3CZ3E;3J8BJ;486S0;490Y8;4Q20B	similar to RIKEN cDNA 2310022B05 [Source:RGD Symbol;Acc:1559896]	498967	D3ZY47	-	GO:0005829//cytosol;	-	-
ENSRNOG00000011310	4351.26	8242.91	459.606	0.0557577	-4.16468	6.74316e-07	2.3681e-05	1	51770132	52216563	-	4360	Pde10a	GO:0004114;GO:0005515;GO:0007165;GO:0008081;GO:0000166;GO:0003824;GO:0004112;GO:0004114;GO:0004114;GO:0004114;GO:0004114;GO:0004114;GO:0004114;GO:0004115;GO:0004118;GO:0004118;GO:0004118;GO:0005515;GO:0005737;GO:0005829;GO:0006198;GO:0007165;GO:0007165;GO:0007165;GO:0008081;GO:0008081;GO:0008152;GO:0010738;GO:0010754;GO:0010754;GO:0016020;GO:0016787;GO:0030552;GO:0030552;GO:0030553;GO:0043025;GO:…	K18438	-	T	KOG3689;35HYH;38BQB;3B9XB;3CSEF;3JCUG;48773;48Z3S;4PWND	phosphodiesterase 10A [Source:RGD Symbol;Acc:68434]	63885	Q9QYJ6	GO:0007165//signal transduction;GO:0006198//cAMP catabolic process;GO:0007165//signal transduction;GO:0007165//signal transduction;GO:0007165//signal transduction;GO:0008152//metabolic process;GO:0010738//regulation of protein kinase A signaling;GO:0010754//negative regulation of cGMP-mediated signaling;GO:0010754//negative regulation of cGMP-mediated signaling;GO:0043951//negative regulation of …	GO:0005737//cytoplasm;GO:0005829//cytosol;GO:0016020//membrane;GO:0043025//neuronal cell body;GO:0043204//perikaryon;	GO:0004114//3',5'-cyclic-nucleotide phosphodiesterase activity;GO:0005515//protein binding;GO:0008081//phosphoric diester hydrolase activity;GO:0000166//nucleotide binding;GO:0003824//catalytic activity;GO:0004112//cyclic-nucleotide phosphodiesterase activity;GO:0004114//3',5'-cyclic-nucleotide phosphodiesterase activity;GO:0004114//3',5'-cyclic-nucleotide phosphodiesterase activity;GO:0004114//3…	ko05032(Morphine addiction);ko04024(cAMP signaling pathway);ko00230(Purine metabolism)
ENSRNOG00000022286	148.819	224.905	72.734	0.323399	-1.62861	6.90284e-07	2.41523e-05	X	67928231	67963076	-	1933	AABR07039316.1	GO:0005634;GO:0006355;GO:0005634;GO:0006355;	K19494	-	-	-	DMRT-like family C1b [Source:RGD Symbol;Acc:1596820]	680068	-	GO:0006355//regulation of transcription, DNA-templated;GO:0006355//regulation of transcription, DNA-templated;	GO:0005634//nucleus;GO:0005634//nucleus;	-	-
ENSRNOG00000012311	300.693	573.194	28.1922	0.0491844	-4.34566	6.9722e-07	2.43501e-05	1	14569687	14573159	-	2608	Slc35d3	GO:0005461;GO:0005462;GO:0005463;GO:0005769;GO:0005769;GO:0005783;GO:0005783;GO:0005794;GO:0015297;GO:0015787;GO:0015789;GO:0016020;GO:0016021;GO:0032527;GO:0055085;GO:0070863;GO:0070863;GO:0097009;GO:0097009;GO:1990569;	K15281	-	O;G;U	KOG1444;35MYH;38Z64;3BCVT;3CYD3;3JDCF;4862T;48VUZ;4PTJ3	solute carrier family 35, member D3 [Source:RGD Symbol;Acc:1309428]	308717	D4A5L7	GO:0015787//UDP-glucuronic acid transmembrane transport;GO:0015789//UDP-N-acetylgalactosamine transmembrane transport;GO:0032527//protein exit from endoplasmic reticulum;GO:0055085//transmembrane transport;GO:0070863//positive regulation of protein exit from endoplasmic reticulum;GO:0070863//positive regulation of protein exit from endoplasmic reticulum;GO:0097009//energy homeostasis;GO:0097009//…	GO:0005769//early endosome;GO:0005769//early endosome;GO:0005783//endoplasmic reticulum;GO:0005783//endoplasmic reticulum;GO:0005794//Golgi apparatus;GO:0016020//membrane;GO:0016021//integral component of membrane;	GO:0005461//UDP-glucuronic acid transmembrane transporter activity;GO:0005462//UDP-N-acetylglucosamine transmembrane transporter activity;GO:0005463//UDP-N-acetylgalactosamine transmembrane transporter activity;GO:0015297//antiporter activity;	-
ENSRNOG00000047158	79.6296	125.908	33.3512	0.264886	-1.91656	7.26545e-07	2.52811e-05	2	182493978	182504594	+	1848	Selenbp1	GO:0005515;GO:0005634;GO:0005737;GO:0005829;GO:0008430;GO:0008430;GO:0015031;GO:0016020;GO:0016491;GO:0018549;GO:0018549;GO:0018549;GO:0050873;GO:0005515;GO:0008430;GO:0001650;GO:0005515;GO:0005730;GO:0008430;GO:0008430;GO:0018549;GO:0018549;GO:0005515;GO:0008430;	K17285	EC:1.8.3.4	D;K;P	KOG0918;35DWF;38IPA;3BD9B;3CYQU;3JDIX;484RT;4953Z;4Q22W	selenium binding protein 1 [Source:RGD Symbol;Acc:620571]	103689947	Q8VIF7	GO:0015031//protein transport;GO:0050873//brown fat cell differentiation;	GO:0005634//nucleus;GO:0005737//cytoplasm;GO:0005829//cytosol;GO:0016020//membrane;GO:0001650//fibrillar center;GO:0005730//nucleolus;	GO:0005515//protein binding;GO:0008430//selenium binding;GO:0008430//selenium binding;GO:0016491//oxidoreductase activity;GO:0018549//methanethiol oxidase activity;GO:0018549//methanethiol oxidase activity;GO:0018549//methanethiol oxidase activity;GO:0005515//protein binding;GO:0008430//selenium binding;GO:0005515//protein binding;GO:0008430//selenium binding;GO:0008430//selenium binding;GO:00185…	ko00920(Sulfur metabolism)
ENSRNOG00000021324	79.1213	126.003	32.2395	0.255863	-1.96656	7.47001e-07	2.58035e-05	2	148380581	148404387	-	3259	RGD1565059	GO:0005615;GO:0005615;GO:0005615;GO:0051090;GO:0051090;GO:0070373;GO:0070373;GO:0005615;GO:0005615;GO:0051090;GO:0070373;	-	-	S	2QR9T;35J1P;3A03B;3BPQ1;3CY8A;3J4YF;488KG;49428;4Q1BQ	RIKEN cDNA E130311K13 gene [Source:MGI Symbol;Acc:MGI:3607716]	499630	B2RZA0	GO:0051090//regulation of DNA-binding transcription factor activity;GO:0051090//regulation of DNA-binding transcription factor activity;GO:0070373//negative regulation of ERK1 and ERK2 cascade;GO:0070373//negative regulation of ERK1 and ERK2 cascade;GO:0051090//regulation of DNA-binding transcription factor activity;GO:0070373//negative regulation of ERK1 and ERK2 cascade;	GO:0005615//extracellular space;GO:0005615//extracellular space;GO:0005615//extracellular space;GO:0005615//extracellular space;GO:0005615//extracellular space;	-	-
ENSRNOG00000024127	124.093	190.197	57.9887	0.304887	-1.71365	7.57124e-07	2.60211e-05	11	71376422	71515789	+	4527	Atp13a5	GO:0000166;GO:0000166;GO:0000166;GO:0005215;GO:0005524;GO:0005524;GO:0005524;GO:0006812;GO:0006812;GO:0006874;GO:0016020;GO:0016021;GO:0016021;GO:0016021;GO:0016887;GO:0016887;GO:0016887;GO:0019829;GO:0019829;GO:0019829;GO:0034220;GO:0046872;GO:0055085;GO:0098655;GO:0140358;GO:0000166;GO:0005215;GO:0005524;GO:0006812;GO:0016021;GO:0016887;GO:0019829;	K14951	EC:7.2.2.-	P	KOG0208;35H1G;38GDW;3BCQF;3CX12;3JAY2;47ZUN;48XM7;4PYZE	ATPase 13A5 [Source:RGD Symbol;Acc:1306792]	303856	F1MA70	GO:0006812//cation transport;GO:0006812//cation transport;GO:0006874//cellular calcium ion homeostasis;GO:0034220//ion transmembrane transport;GO:0055085//transmembrane transport;GO:0098655//cation transmembrane transport;GO:0006812//cation transport;	GO:0016020//membrane;GO:0016021//integral component of membrane;GO:0016021//integral component of membrane;GO:0016021//integral component of membrane;GO:0016021//integral component of membrane;	GO:0000166//nucleotide binding;GO:0000166//nucleotide binding;GO:0000166//nucleotide binding;GO:0005215//transporter activity;GO:0005524//ATP binding;GO:0005524//ATP binding;GO:0005524//ATP binding;GO:0016887//ATP hydrolysis activity;GO:0016887//ATP hydrolysis activity;GO:0016887//ATP hydrolysis activity;GO:0019829//ATPase-coupled cation transmembrane transporter activity;GO:0019829//ATPase-coupl…	-
ENSRNOG00000011582	356.185	519.32	193.05	0.371736	-1.42765	7.57417e-07	2.60211e-05	8	20439294	20449185	-	3065	Rab3d	GO:0000166;GO:0003924;GO:0003924;GO:0005515;GO:0005515;GO:0005525;GO:0005525;GO:0005525;GO:0005768;GO:0005881;GO:0005881;GO:0005886;GO:0005886;GO:0006887;GO:0006904;GO:0008021;GO:0009306;GO:0015031;GO:0016020;GO:0017157;GO:0017157;GO:0017157;GO:0018125;GO:0018125;GO:0030133;GO:0030742;GO:0030742;GO:0031410;GO:0031489;GO:0031489;GO:0042588;GO:0042588;GO:0045453;GO:0045453;GO:0072659;GO:0099503;GO:…	K07884	-	S;U	KOG0093;35CKY;38F35;3BAAA;3CREC;3J22S;48ANG;48VEX;4PUBR	RAB3D, member RAS oncogene family [Source:RGD Symbol;Acc:620924]	140665	Q63942	GO:0006887//exocytosis;GO:0006904//vesicle docking involved in exocytosis;GO:0009306//protein secretion;GO:0015031//protein transport;GO:0017157//regulation of exocytosis;GO:0017157//regulation of exocytosis;GO:0017157//regulation of exocytosis;GO:0018125//peptidyl-cysteine methylation;GO:0018125//peptidyl-cysteine methylation;GO:0045453//bone resorption;GO:0045453//bone resorption;GO:0072659//pr…	GO:0005768//endosome;GO:0005881//cytoplasmic microtubule;GO:0005881//cytoplasmic microtubule;GO:0005886//plasma membrane;GO:0005886//plasma membrane;GO:0008021//synaptic vesicle;GO:0016020//membrane;GO:0030133//transport vesicle;GO:0031410//cytoplasmic vesicle;GO:0042588//zymogen granule;GO:0042588//zymogen granule;GO:0099503//secretory vesicle;GO:0099503//secretory vesicle;	GO:0000166//nucleotide binding;GO:0003924//GTPase activity;GO:0003924//GTPase activity;GO:0005515//protein binding;GO:0005515//protein binding;GO:0005525//GTP binding;GO:0005525//GTP binding;GO:0005525//GTP binding;GO:0030742//GTP-dependent protein binding;GO:0030742//GTP-dependent protein binding;GO:0031489//myosin V binding;GO:0031489//myosin V binding;	ko04972(Pancreatic secretion)
ENSRNOG00000030285	108.559	172.936	44.1811	0.255476	-1.96874	7.60995e-07	2.60968e-05	11	1140985	1473900	-	3247	Epha3	GO:0000166;GO:0004672;GO:0004672;GO:0004713;GO:0004713;GO:0004713;GO:0004714;GO:0005003;GO:0005003;GO:0005003;GO:0005004;GO:0005515;GO:0005524;GO:0005524;GO:0005524;GO:0005654;GO:0005769;GO:0005829;GO:0005886;GO:0005887;GO:0005887;GO:0005887;GO:0006468;GO:0006468;GO:0007169;GO:0007169;GO:0010976;GO:0015629;GO:0016020;GO:0016021;GO:0016021;GO:0016021;GO:0018108;GO:0031965;GO:0032956;GO:0043087;GO:…	K05104	EC:2.7.10.1	T;K;L	KOG0196;35JUH;38CUQ;3BBD9;3CSNG;3JAEA;486ZX;493E7;4Q00H	Eph receptor A3 [Source:RGD Symbol;Acc:68389]	29210	O08680	GO:0006468//protein phosphorylation;GO:0006468//protein phosphorylation;GO:0007169//transmembrane receptor protein tyrosine kinase signaling pathway;GO:0007169//transmembrane receptor protein tyrosine kinase signaling pathway;GO:0010976//positive regulation of neuron projection development;GO:0018108//peptidyl-tyrosine phosphorylation;GO:0032956//regulation of actin cytoskeleton organization;GO:0…	GO:0005654//nucleoplasm;GO:0005769//early endosome;GO:0005829//cytosol;GO:0005886//plasma membrane;GO:0005887//integral component of plasma membrane;GO:0005887//integral component of plasma membrane;GO:0005887//integral component of plasma membrane;GO:0015629//actin cytoskeleton;GO:0016020//membrane;GO:0016021//integral component of membrane;GO:0016021//integral component of membrane;GO:0016021//…	GO:0000166//nucleotide binding;GO:0004672//protein kinase activity;GO:0004672//protein kinase activity;GO:0004713//protein tyrosine kinase activity;GO:0004713//protein tyrosine kinase activity;GO:0004713//protein tyrosine kinase activity;GO:0004714//transmembrane receptor protein tyrosine kinase activity;GO:0005003//ephrin receptor activity;GO:0005003//ephrin receptor activity;GO:0005003//ephrin …	ko04360(Axon guidance)
ENSRNOG00000017491	178.497	267.52	89.4734	0.334455	-1.58012	7.64489e-07	2.61693e-05	9	61506956	61550462	+	3592	Carf	GO:0000978;GO:0001228;GO:0001652;GO:0003677;GO:0003700;GO:0003700;GO:0003700;GO:0005634;GO:0035865;GO:0045944;GO:0051090;GO:0061400;GO:0061400;GO:0061400;GO:0071277;GO:0000978;GO:0000978;GO:0000981;GO:0001228;GO:0001652;GO:0003677;GO:0003677;GO:0003700;GO:0003700;GO:0003700;GO:0003700;GO:0005634;GO:0005634;GO:0005634;GO:0006357;GO:0035865;GO:0035865;GO:0045944;GO:0051090;GO:0061400;GO:0061400;GO:…	K21595	-	S;K	2QWYS;35FJ8;39HNS;3BBFD;3CVAN;3J75A;489VR;49577;4Q2JV	calcium responsive transcription factor [Source:RGD Symbol;Acc:1306822]	301446	D4A7U2	GO:0035865//cellular response to potassium ion;GO:0045944//positive regulation of transcription by RNA polymerase II;GO:0051090//regulation of DNA-binding transcription factor activity;GO:0061400//positive regulation of transcription from RNA polymerase II promoter in response to calcium ion;GO:0061400//positive regulation of transcription from RNA polymerase II promoter in response to calcium io…	GO:0001652//granular component;GO:0005634//nucleus;GO:0001652//granular component;GO:0005634//nucleus;GO:0005634//nucleus;GO:0005634//nucleus;	GO:0000978//RNA polymerase II cis-regulatory region sequence-specific DNA binding;GO:0001228//DNA-binding transcription activator activity, RNA polymerase II-specific;GO:0003677//DNA binding;GO:0003700//DNA-binding transcription factor activity;GO:0003700//DNA-binding transcription factor activity;GO:0003700//DNA-binding transcription factor activity;GO:0000978//RNA polymerase II cis-regulatory r…	-
ENSRNOG00000017833	1014.18	1787.58	240.782	0.134697	-2.89221	7.91411e-07	2.69449e-05	17	58142625	58210622	+	3539	Actn2	GO:0005509;GO:0005515;GO:0005546;GO:0005886;GO:0005925;GO:0006936;GO:0008092;GO:0019904;GO:0030017;GO:0030018;GO:0030018;GO:0030035;GO:0030175;GO:0030274;GO:0030374;GO:0031432;GO:0042391;GO:0042802;GO:0043267;GO:0043268;GO:0044325;GO:0044325;GO:0045214;GO:0048041;GO:0051015;GO:0051373;GO:0051695;GO:0055013;GO:0070080;GO:0072659;GO:0086097;GO:1901017;GO:1901018;GO:2000009;GO:2001137;GO:2001259;GO:…	K21073	-	Z	KOG0035;35IQ5;38C3U;3BB7X;3CV9K;3J2RG;48697;48WVG;4PZJU	actinin alpha 2 [Source:RGD Symbol;Acc:1308097]	291245	D3ZCV0	GO:0006936//muscle contraction;GO:0030035//microspike assembly;GO:0042391//regulation of membrane potential;GO:0043267//negative regulation of potassium ion transport;GO:0043268//positive regulation of potassium ion transport;GO:0045214//sarcomere organization;GO:0048041//focal adhesion assembly;GO:0051695//actin filament uncapping;GO:0055013//cardiac muscle cell development;GO:0072659//protein l…	GO:0005886//plasma membrane;GO:0005925//focal adhesion;GO:0030017//sarcomere;GO:0030018//Z disc;GO:0030018//Z disc;GO:0030175//filopodium;GO:0005829//cytosol;GO:0005886//plasma membrane;GO:0005886//plasma membrane;GO:0005925//focal adhesion;GO:0030017//sarcomere;GO:0030018//Z disc;GO:0030018//Z disc;GO:0030054//cell junction;GO:0030175//filopodium;GO:0030864//cortical actin cytoskeleton;GO:004299…	GO:0005509//calcium ion binding;GO:0005515//protein binding;GO:0005546//phosphatidylinositol-4,5-bisphosphate binding;GO:0008092//cytoskeletal protein binding;GO:0019904//protein domain specific binding;GO:0030274//LIM domain binding;GO:0030374//nuclear receptor coactivator activity;GO:0031432//titin binding;GO:0042802//identical protein binding;GO:0044325//transmembrane transporter binding;GO:00…	ko05412(Arrhythmogenic right ventricular cardiomyopathy)
ENSRNOG00000005375	295.718	430.343	161.092	0.374334	-1.4176	8.08984e-07	2.74808e-05	5	7238853	7776769	-	1964	RGD1564053	-	-	-	S	2QUHG;35F6S;38E19;3BDV3;3CXNP;3J6M1;487QR;491GU;4PTH4	RIKEN cDNA A830018L16 gene [Source:MGI Symbol;Acc:MGI:2444149]	500390	-	-	-	-	-
ENSRNOG00000028650	3457.9	5782.71	1133.09	0.195945	-2.35148	8.10048e-07	2.74808e-05	6	131649211	131675941	+	4649	Inf2	GO:0003779;GO:0003779;GO:0016043;GO:0016043;GO:0030036;GO:0030036;GO:0031267;GO:0031267;GO:0048471;GO:0090140;	-	-	Z;T;E	KOG1922;35G3R;38C7D;3BDNK;3CX9J;3JNCC;48RNK;491H8	inverted formin 2 [Source:RGD Symbol;Acc:1308350]	-	-	GO:0016043//cellular component organization;GO:0016043//cellular component organization;GO:0030036//actin cytoskeleton organization;GO:0030036//actin cytoskeleton organization;GO:0090140//regulation of mitochondrial fission;	GO:0048471//perinuclear region of cytoplasm;	GO:0003779//actin binding;GO:0003779//actin binding;GO:0031267//small GTPase binding;GO:0031267//small GTPase binding;	-
ENSRNOG00000038427	625.812	892.859	358.764	0.401815	-1.3154	8.12266e-07	2.75068e-05	14	73564447	73679357	-	10147	AABR07015812.1	-	-	-	S	2S96Q;35MU1;39YKV;3BEXZ;3CRCV;3J617;48AAT;498JY;4Q8WE	uncharacterized LOC102553825 [Source:RGD Symbol;Acc:7596857]	-	-	-	-	-	-
ENSRNOG00000012580	263.251	386.918	139.585	0.360762	-1.47088	8.3993e-07	2.83929e-05	3	61948646	62110079	-	7698	Ccdc141	GO:0005515;GO:0005515;GO:0005737;GO:0005737;GO:0005813;GO:0005813;GO:0005886;GO:0005886;GO:0007155;GO:0007155;GO:0007411;GO:0007411;GO:0016020;GO:0016021;GO:0021799;GO:0021799;GO:0043005;GO:0051642;GO:0051642;	-	-	S;T	KOG4240;35CZG;38GEG;3BHPE;3CTWX;3J71A;48ASB;48ZE5;4Q31Q	coiled-coil domain containing 141 [Source:RGD Symbol;Acc:1593250]	311134	D3ZEY0	GO:0007155//cell adhesion;GO:0007155//cell adhesion;GO:0007411//axon guidance;GO:0007411//axon guidance;GO:0021799//cerebral cortex radially oriented cell migration;GO:0021799//cerebral cortex radially oriented cell migration;GO:0051642//centrosome localization;GO:0051642//centrosome localization;	GO:0005737//cytoplasm;GO:0005737//cytoplasm;GO:0005813//centrosome;GO:0005813//centrosome;GO:0005886//plasma membrane;GO:0005886//plasma membrane;GO:0016020//membrane;GO:0016021//integral component of membrane;GO:0043005//neuron projection;	GO:0005515//protein binding;GO:0005515//protein binding;	-
ENSRNOG00000065432	580.69	833.631	327.748	0.393157	-1.34682	8.49432e-07	2.86631e-05	2	145599116	145603069	+	3954	Rap2b	GO:0000166;GO:0003924;GO:0003924;GO:0003924;GO:0003925;GO:0005525;GO:0005525;GO:0005525;GO:0005525;GO:0005525;GO:0005525;GO:0005768;GO:0005829;GO:0005829;GO:0005829;GO:0005886;GO:0005886;GO:0005886;GO:0005923;GO:0005923;GO:0007165;GO:0007165;GO:0016020;GO:0016020;GO:0016020;GO:0016020;GO:0016020;GO:0016020;GO:0016787;GO:0019003;GO:0019003;GO:0019003;GO:0019904;GO:0019904;GO:0030168;GO:0030168;GO:…	-	-	-	-	RAP2B, member of RAS oncogene family [Source:RGD Symbol;Acc:620591]	-	-	GO:0007165//signal transduction;GO:0007165//signal transduction;GO:0030168//platelet activation;GO:0030168//platelet activation;GO:0030336//negative regulation of cell migration;GO:0030336//negative regulation of cell migration;GO:0030336//negative regulation of cell migration;GO:0031954//positive regulation of protein autophosphorylation;GO:0031954//positive regulation of protein autophosphoryla…	GO:0005768//endosome;GO:0005829//cytosol;GO:0005829//cytosol;GO:0005829//cytosol;GO:0005886//plasma membrane;GO:0005886//plasma membrane;GO:0005886//plasma membrane;GO:0005923//bicellular tight junction;GO:0005923//bicellular tight junction;GO:0016020//membrane;GO:0016020//membrane;GO:0016020//membrane;GO:0016020//membrane;GO:0016020//membrane;GO:0016020//membrane;GO:0030659//cytoplasmic vesicle …	GO:0000166//nucleotide binding;GO:0003924//GTPase activity;GO:0003924//GTPase activity;GO:0003924//GTPase activity;GO:0003925//G protein activity;GO:0005525//GTP binding;GO:0005525//GTP binding;GO:0005525//GTP binding;GO:0005525//GTP binding;GO:0005525//GTP binding;GO:0005525//GTP binding;GO:0016787//hydrolase activity;GO:0019003//GDP binding;GO:0019003//GDP binding;GO:0019003//GDP binding;GO:001…	-
ENSRNOG00000009771	403.898	612.712	195.084	0.318395	-1.65111	8.58125e-07	2.89049e-05	2	68628780	68850995	+	3169	Cdh10	GO:0000902;GO:0005509;GO:0005509;GO:0005509;GO:0005509;GO:0005886;GO:0005886;GO:0005886;GO:0005912;GO:0007043;GO:0007155;GO:0007155;GO:0007155;GO:0007156;GO:0007156;GO:0016020;GO:0016020;GO:0016020;GO:0016021;GO:0016339;GO:0016342;GO:0034332;GO:0045296;GO:0046872;GO:0098609;GO:0098609;GO:0098609;GO:0098742;GO:0098978;GO:0098982;GO:0099059;GO:0099060;	K06802	-	S	KOG3594;35HAM;39R7F;3B9M2;3CVBY;3JA4T;4849S;48WAR;4Q1M7	cadherin 10 [Source:RGD Symbol;Acc:619741]	29181	F1LR98	GO:0000902//cell morphogenesis;GO:0007043//cell-cell junction assembly;GO:0007155//cell adhesion;GO:0007155//cell adhesion;GO:0007155//cell adhesion;GO:0007156//homophilic cell adhesion via plasma membrane adhesion molecules;GO:0007156//homophilic cell adhesion via plasma membrane adhesion molecules;GO:0016339//calcium-dependent cell-cell adhesion via plasma membrane cell adhesion molecules;GO:00…	GO:0005886//plasma membrane;GO:0005886//plasma membrane;GO:0005886//plasma membrane;GO:0005912//adherens junction;GO:0016020//membrane;GO:0016020//membrane;GO:0016020//membrane;GO:0016021//integral component of membrane;GO:0016342//catenin complex;GO:0098978//glutamatergic synapse;GO:0098982//GABA-ergic synapse;GO:0099059//integral component of presynaptic active zone membrane;GO:0099060//integra…	GO:0005509//calcium ion binding;GO:0005509//calcium ion binding;GO:0005509//calcium ion binding;GO:0005509//calcium ion binding;GO:0045296//cadherin binding;GO:0046872//metal ion binding;	-
ENSRNOG00000037951	276.994	406.432	147.555	0.36305	-1.46176	8.69052e-07	2.91694e-05	X	66970151	67200911	+	5262	AABR07039210.1	-	-	-	-	-	NHS-like 2 [Source:NCBI gene (formerly Entrezgene);Acc:317253]	-	-	-	-	-	-
ENSRNOG00000065480	1523.53	2143.47	903.593	0.421556	-1.2462	8.71512e-07	2.92003e-05	18	23577242	23582966	-	4308	Gpr17	GO:0002862;GO:0002862;GO:0004930;GO:0004930;GO:0004930;GO:0004930;GO:0005886;GO:0005887;GO:0007165;GO:0007186;GO:0007186;GO:0007186;GO:0016020;GO:0016021;GO:0016021;GO:0016021;GO:0033612;GO:0035025;GO:0048709;GO:0051482;	-	-	-	-	G protein-coupled receptor 17 [Source:RGD Symbol;Acc:1589785]	-	-	GO:0002862//negative regulation of inflammatory response to antigenic stimulus;GO:0002862//negative regulation of inflammatory response to antigenic stimulus;GO:0007165//signal transduction;GO:0007186//G protein-coupled receptor signaling pathway;GO:0007186//G protein-coupled receptor signaling pathway;GO:0007186//G protein-coupled receptor signaling pathway;GO:0035025//positive regulation of Rho…	GO:0005886//plasma membrane;GO:0005887//integral component of plasma membrane;GO:0016020//membrane;GO:0016021//integral component of membrane;GO:0016021//integral component of membrane;GO:0016021//integral component of membrane;	GO:0004930//G protein-coupled receptor activity;GO:0004930//G protein-coupled receptor activity;GO:0004930//G protein-coupled receptor activity;GO:0004930//G protein-coupled receptor activity;GO:0033612//receptor serine/threonine kinase binding;	-
ENSRNOG00000022704	133.998	203.013	64.9825	0.320091	-1.64345	8.7961e-07	2.94196e-05	8	99871149	99917232	-	3807	Esyt3	GO:0005509;GO:0005544;GO:0005783;GO:0005789;GO:0005886;GO:0005887;GO:0005887;GO:0006869;GO:0006869;GO:0006869;GO:0008289;GO:0008289;GO:0008289;GO:0008429;GO:0016020;GO:0016021;GO:0031210;GO:0031227;GO:0031227;GO:0031227;GO:0031234;GO:0031234;GO:0031234;GO:0035091;GO:0044232;GO:0044232;GO:0061817;GO:0061817;GO:0140268;GO:0140268;	-	-	Z;S;T;C;D	KOG1012;35HCS;38DXC;3BC6K;3CUPV;3JCQB;4825X;490ZT;4Q1WG	extended synaptotagmin 3 [Source:RGD Symbol;Acc:1561304]	363120	D3ZC04	GO:0006869//lipid transport;GO:0006869//lipid transport;GO:0006869//lipid transport;GO:0061817//endoplasmic reticulum-plasma membrane tethering;GO:0061817//endoplasmic reticulum-plasma membrane tethering;	GO:0005783//endoplasmic reticulum;GO:0005789//endoplasmic reticulum membrane;GO:0005886//plasma membrane;GO:0005887//integral component of plasma membrane;GO:0005887//integral component of plasma membrane;GO:0016020//membrane;GO:0016021//integral component of membrane;GO:0031227//intrinsic component of endoplasmic reticulum membrane;GO:0031227//intrinsic component of endoplasmic reticulum membran…	GO:0005509//calcium ion binding;GO:0005544//calcium-dependent phospholipid binding;GO:0008289//lipid binding;GO:0008289//lipid binding;GO:0008289//lipid binding;GO:0008429//phosphatidylethanolamine binding;GO:0031210//phosphatidylcholine binding;GO:0035091//phosphatidylinositol binding;	-
ENSRNOG00000003680	865.937	1282.9	448.978	0.349972	-1.51469	8.89205e-07	2.9584e-05	10	26936551	27151251	+	2831	Gabrb2	GO:0004888;GO:0004888;GO:0004890;GO:0004890;GO:0004890;GO:0004890;GO:0005216;GO:0005216;GO:0005230;GO:0005230;GO:0005237;GO:0005254;GO:0005515;GO:0005515;GO:0005829;GO:0005886;GO:0005886;GO:0005886;GO:0005887;GO:0005887;GO:0006811;GO:0006811;GO:0006811;GO:0006821;GO:0007165;GO:0007214;GO:0007268;GO:0007268;GO:0007605;GO:0016020;GO:0016020;GO:0016020;GO:0016020;GO:0016021;GO:0016021;GO:0016021;GO:…	K05181	-	M;T	KOG3643;35KY2;39V52;3BE6R;3D81W;3J9W1;47ZVN;48YS9;4Q8GS	gamma-aminobutyric acid type A receptor subunit beta 2 [Source:RGD Symbol;Acc:2650]	25451	P63138	GO:0006811//ion transport;GO:0006811//ion transport;GO:0006811//ion transport;GO:0006821//chloride transport;GO:0007165//signal transduction;GO:0007214//gamma-aminobutyric acid signaling pathway;GO:0007268//chemical synaptic transmission;GO:0007268//chemical synaptic transmission;GO:0007605//sensory perception of sound;GO:0034220//ion transmembrane transport;GO:0034220//ion transmembrane transpor…	GO:0005829//cytosol;GO:0005886//plasma membrane;GO:0005886//plasma membrane;GO:0005886//plasma membrane;GO:0005887//integral component of plasma membrane;GO:0005887//integral component of plasma membrane;GO:0016020//membrane;GO:0016020//membrane;GO:0016020//membrane;GO:0016020//membrane;GO:0016021//integral component of membrane;GO:0016021//integral component of membrane;GO:0016021//integral comp…	GO:0004888//transmembrane signaling receptor activity;GO:0004888//transmembrane signaling receptor activity;GO:0004890//GABA-A receptor activity;GO:0004890//GABA-A receptor activity;GO:0004890//GABA-A receptor activity;GO:0004890//GABA-A receptor activity;GO:0005216//ion channel activity;GO:0005216//ion channel activity;GO:0005230//extracellular ligand-gated ion channel activity;GO:0005230//extra…	ko05033(Nicotine addiction);ko05032(Morphine addiction);ko04727(GABAergic synapse);ko04726(Serotonergic synapse);ko04723(Retrograde endocannabinoid signaling);ko04080(Neuroactive ligand-receptor interaction)
ENSRNOG00000016983	90.3465	165.261	15.4317	0.0933774	-3.42078	8.94188e-07	2.96977e-05	15	28446550	28468217	-	5923	Myh7	GO:0000146;GO:0000166;GO:0001725;GO:0002026;GO:0002027;GO:0003009;GO:0003774;GO:0003774;GO:0003774;GO:0003779;GO:0005515;GO:0005524;GO:0005524;GO:0005524;GO:0005737;GO:0006936;GO:0006941;GO:0007512;GO:0014728;GO:0014883;GO:0014898;GO:0016459;GO:0016459;GO:0016459;GO:0016459;GO:0030016;GO:0030018;GO:0030049;GO:0031449;GO:0032502;GO:0032982;GO:0032982;GO:0046034;GO:0051015;GO:0051015;GO:0055010;GO:…	K17751	-	Z	KOG0161;35MGW;38CVC;3BBPR;3CSM1;3J1WS;4846A;492KX;4Q3F2	myosin heavy chain 7 [Source:RGD Symbol;Acc:62030]	29557	P02564	GO:0002026//regulation of the force of heart contraction;GO:0002027//regulation of heart rate;GO:0003009//skeletal muscle contraction;GO:0006936//muscle contraction;GO:0006941//striated muscle contraction;GO:0007512//adult heart development;GO:0014728//regulation of the force of skeletal muscle contraction;GO:0014883//transition between fast and slow fiber;GO:0014898//cardiac muscle hypertrophy i…	GO:0001725//stress fiber;GO:0005737//cytoplasm;GO:0016459//myosin complex;GO:0016459//myosin complex;GO:0016459//myosin complex;GO:0016459//myosin complex;GO:0030016//myofibril;GO:0030018//Z disc;GO:0032982//myosin filament;GO:0032982//myosin filament;	GO:0000146//microfilament motor activity;GO:0000166//nucleotide binding;GO:0003774//cytoskeletal motor activity;GO:0003774//cytoskeletal motor activity;GO:0003774//cytoskeletal motor activity;GO:0003779//actin binding;GO:0005515//protein binding;GO:0005524//ATP binding;GO:0005524//ATP binding;GO:0005524//ATP binding;GO:0051015//actin filament binding;GO:0051015//actin filament binding;	ko05416(Viral myocarditis);ko05414(Dilated cardiomyopathy);ko05410(Hypertrophic cardiomyopathy);ko04919(Thyroid hormone signaling pathway);ko04261(Adrenergic signaling in cardiomyocytes);ko04260(Cardiac muscle contraction);ko04022(cGMP-PKG signaling pathway)
ENSRNOG00000025624	1190.67	1680.33	701.007	0.417184	-1.26125	9.2882e-07	3.0794e-05	8	52074158	52155739	+	4172	Arhgap20	GO:0005096;GO:0005096;GO:0007165;GO:0007165;GO:0031267;GO:0035023;GO:0050790;GO:0007165;	K20641	-	F;T	KOG4724;35AZY;38GPD;3BE3F;3CZXX;3JEKF;482KC;491VN;4PY99	Rho GTPase activating protein 20 [Source:RGD Symbol;Acc:1303160]	367085	Q6REY9	GO:0007165//signal transduction;GO:0007165//signal transduction;GO:0035023//regulation of Rho protein signal transduction;GO:0050790//regulation of catalytic activity;GO:0007165//signal transduction;	-	GO:0005096//GTPase activator activity;GO:0005096//GTPase activator activity;GO:0031267//small GTPase binding;	-
ENSRNOG00000061304	2628.11	3700.16	1556.06	0.420538	-1.24969	9.59584e-07	3.1593e-05	X	151216507	151286775	+	7606	Atp2b3	GO:0000166;GO:0000166;GO:0000166;GO:0005215;GO:0005388;GO:0005388;GO:0005388;GO:0005388;GO:0005524;GO:0005524;GO:0005524;GO:0005886;GO:0005886;GO:0006811;GO:0006816;GO:0015085;GO:0016020;GO:0016020;GO:0016020;GO:0016021;GO:0016021;GO:0016021;GO:0016887;GO:0016887;GO:0046872;GO:0051480;GO:0070588;GO:0070588;GO:0098793;GO:0098978;GO:0098982;GO:0099509;GO:1905056;GO:1990034;GO:0000166;GO:0005215;GO:…	K05850	EC:7.2.2.10	-	-	ATPase, Ca++ transporting, plasma membrane 3 [Source:MGI Symbol;Acc:MGI:1347353]	29599	Q64568	GO:0006811//ion transport;GO:0006816//calcium ion transport;GO:0051480//regulation of cytosolic calcium ion concentration;GO:0070588//calcium ion transmembrane transport;GO:0070588//calcium ion transmembrane transport;GO:0099509//regulation of presynaptic cytosolic calcium ion concentration;GO:1990034//calcium ion export across plasma membrane;GO:0070588//calcium ion transmembrane transport;GO:00…	GO:0005886//plasma membrane;GO:0005886//plasma membrane;GO:0016020//membrane;GO:0016020//membrane;GO:0016020//membrane;GO:0016021//integral component of membrane;GO:0016021//integral component of membrane;GO:0016021//integral component of membrane;GO:0098793//presynapse;GO:0098978//glutamatergic synapse;GO:0098982//GABA-ergic synapse;GO:0016020//membrane;GO:0016021//integral component of membrane…	GO:0000166//nucleotide binding;GO:0000166//nucleotide binding;GO:0000166//nucleotide binding;GO:0005215//transporter activity;GO:0005388//P-type calcium transporter activity;GO:0005388//P-type calcium transporter activity;GO:0005388//P-type calcium transporter activity;GO:0005388//P-type calcium transporter activity;GO:0005524//ATP binding;GO:0005524//ATP binding;GO:0005524//ATP binding;GO:001508…	ko04978(Mineral absorption);ko04972(Pancreatic secretion);ko04970(Salivary secretion);ko04961(Endocrine and other factor-regulated calcium reabsorption);ko04925(Aldosterone synthesis and secretion);ko04261(Adrenergic signaling in cardiomyocytes);ko04024(cAMP signaling pathway);ko04022(cGMP-PKG signaling pathway);ko04020(Calcium signaling pathway)
ENSRNOG00000012045	1768.59	2502.59	1034.59	0.413408	-1.27436	9.72515e-07	3.19079e-05	9	27421168	28148855	-	5778	Adgrb3	GO:0004888;GO:0004888;GO:0004930;GO:0004930;GO:0004930;GO:0005096;GO:0005096;GO:0005886;GO:0005886;GO:0005887;GO:0005887;GO:0005887;GO:0007166;GO:0007166;GO:0007186;GO:0007186;GO:0007189;GO:0007520;GO:0007520;GO:0016020;GO:0016020;GO:0016020;GO:0016021;GO:0016021;GO:0016021;GO:0016322;GO:0016322;GO:0016322;GO:0016525;GO:0016525;GO:0043083;GO:0043083;GO:0043083;GO:0048814;GO:0048814;GO:0050790;GO:…	K04598	-	S;T	2QRKJ;35E22;38EU4;3BA5W;3CX7N;3J4E7;4856I;48WGB;4Q039	adhesion G protein-coupled receptor B3 [Source:RGD Symbol;Acc:1309703]	301309	D4A831	GO:0007166//cell surface receptor signaling pathway;GO:0007166//cell surface receptor signaling pathway;GO:0007186//G protein-coupled receptor signaling pathway;GO:0007186//G protein-coupled receptor signaling pathway;GO:0007189//adenylate cyclase-activating G protein-coupled receptor signaling pathway;GO:0007520//myoblast fusion;GO:0007520//myoblast fusion;GO:0016322//neuron remodeling;GO:001632…	GO:0005886//plasma membrane;GO:0005886//plasma membrane;GO:0005887//integral component of plasma membrane;GO:0005887//integral component of plasma membrane;GO:0005887//integral component of plasma membrane;GO:0016020//membrane;GO:0016020//membrane;GO:0016020//membrane;GO:0016021//integral component of membrane;GO:0016021//integral component of membrane;GO:0016021//integral component of membrane;G…	GO:0004888//transmembrane signaling receptor activity;GO:0004888//transmembrane signaling receptor activity;GO:0004930//G protein-coupled receptor activity;GO:0004930//G protein-coupled receptor activity;GO:0004930//G protein-coupled receptor activity;GO:0005096//GTPase activator activity;GO:0005096//GTPase activator activity;	-
ENSRNOG00000009700	2025.47	2857.73	1193.21	0.417538	-1.26002	9.77006e-07	3.19243e-05	4	33852927	34166149	+	2781	Dync1i1	GO:0000776;GO:0000922;GO:0005515;GO:0005634;GO:0005737;GO:0005868;GO:0005868;GO:0007018;GO:0007018;GO:0030286;GO:0030507;GO:0031982;GO:0036464;GO:0047496;GO:0055037;GO:0005515;GO:0005868;GO:0007018;GO:0005515;GO:0005868;GO:0007018;GO:0005515;GO:0005868;GO:0007018;GO:0005515;	K10415	-	S;Z	KOG1587;35GNT;38GZ7;3BBQC;3CRJY;3J9J1;483Q4;48Y01;4Q6J7	dynein cytoplasmic 1 intermediate chain 1 [Source:RGD Symbol;Acc:2512]	29564	Q63100;G3V792	GO:0007018//microtubule-based movement;GO:0007018//microtubule-based movement;GO:0047496//vesicle transport along microtubule;GO:0007018//microtubule-based movement;GO:0007018//microtubule-based movement;GO:0007018//microtubule-based movement;	GO:0000776//kinetochore;GO:0000922//spindle pole;GO:0005634//nucleus;GO:0005737//cytoplasm;GO:0005868//cytoplasmic dynein complex;GO:0005868//cytoplasmic dynein complex;GO:0030286//dynein complex;GO:0031982//vesicle;GO:0036464//cytoplasmic ribonucleoprotein granule;GO:0055037//recycling endosome;GO:0005868//cytoplasmic dynein complex;GO:0005868//cytoplasmic dynein complex;GO:0005868//cytoplasmic …	GO:0005515//protein binding;GO:0030507//spectrin binding;GO:0005515//protein binding;GO:0005515//protein binding;GO:0005515//protein binding;GO:0005515//protein binding;	ko05132(Salmonella infection);ko04962(Vasopressin-regulated water reabsorption);ko04145(Phagosome)
ENSRNOG00000043513	286.251	415.938	156.563	0.37641	-1.40962	9.77409e-07	3.19243e-05	5	128651776	128682779	-	2592	Cyp4x1	GO:0004497;GO:0004497;GO:0004497;GO:0005506;GO:0005506;GO:0005783;GO:0005789;GO:0006629;GO:0016020;GO:0016021;GO:0016491;GO:0016705;GO:0016705;GO:0020037;GO:0020037;GO:0043231;GO:0046872;GO:0062189;GO:0062189;GO:0062189;GO:0062189;	K07428	EC:1.14.14.1	Q	KOG0157;35B4R;39R65;3BCAX;3D14M;3J6AJ;47ZKK;4979H;4Q41Z	cytochrome P450, family 4, subfamily x, polypeptide 1 [Source:RGD Symbol;Acc:628719]	246767	Q8K4D6	GO:0006629//lipid metabolic process;	GO:0005783//endoplasmic reticulum;GO:0005789//endoplasmic reticulum membrane;GO:0016020//membrane;GO:0016021//integral component of membrane;GO:0043231//intracellular membrane-bounded organelle;	GO:0004497//monooxygenase activity;GO:0004497//monooxygenase activity;GO:0004497//monooxygenase activity;GO:0005506//iron ion binding;GO:0005506//iron ion binding;GO:0016491//oxidoreductase activity;GO:0016705//oxidoreductase activity, acting on paired donors, with incorporation or reduction of molecular oxygen;GO:0016705//oxidoreductase activity, acting on paired donors, with incorporation or re…	ko04726(Serotonergic synapse)
ENSRNOG00000013869	1744.27	2443.57	1044.96	0.427638	-1.22554	9.78065e-07	3.19243e-05	7	111047094	111074151	-	2659	Kcnj4	GO:0005242;GO:0005242;GO:0005244;GO:0006811;GO:0006813;GO:0006813;GO:0006813;GO:0016020;GO:0016020;GO:0016020;GO:0016021;GO:0016021;GO:0016021;GO:0016323;GO:0030165;GO:0034220;GO:0034765;GO:0071805;	K04998	-	P	KOG3827;3590J;38BXT;3BA68;3CTV5;3J4TG;487CT;48WGG;4Q6MD	potassium inwardly-rectifying channel, subfamily J, member 4 [Source:RGD Symbol;Acc:621436]	116649	P52190;G3V9M7	GO:0006811//ion transport;GO:0006813//potassium ion transport;GO:0006813//potassium ion transport;GO:0006813//potassium ion transport;GO:0034220//ion transmembrane transport;GO:0034765//regulation of ion transmembrane transport;GO:0071805//potassium ion transmembrane transport;	GO:0016020//membrane;GO:0016020//membrane;GO:0016020//membrane;GO:0016021//integral component of membrane;GO:0016021//integral component of membrane;GO:0016021//integral component of membrane;GO:0016323//basolateral plasma membrane;	GO:0005242//inward rectifier potassium channel activity;GO:0005242//inward rectifier potassium channel activity;GO:0005244//voltage-gated ion channel activity;GO:0030165//PDZ domain binding;	ko04921(Oxytocin signaling pathway);ko04725(Cholinergic synapse)
ENSRNOG00000019613	164.341	288.058	40.6248	0.14103	-2.82593	9.84629e-07	3.20833e-05	1	161275734	161455007	+	2615	Syt9	GO:0016020;GO:0016021;GO:0017158;GO:0050796;GO:0000149;GO:0000149;GO:0000149;GO:0001786;GO:0001786;GO:0001786;GO:0005509;GO:0005513;GO:0005544;GO:0005546;GO:0005546;GO:0005886;GO:0014059;GO:0016020;GO:0016020;GO:0016020;GO:0016021;GO:0016021;GO:0016021;GO:0016192;GO:0017156;GO:0017158;GO:0017158;GO:0017158;GO:0017158;GO:0017158;GO:0019905;GO:0030054;GO:0030141;GO:0030276;GO:0030285;GO:0030285;GO:…	K19909	-	S;T;U	KOG1028;35EC3;38CK1;3BEZY;3CVED;3JBH2;482DP;48WYA;4PX0H	synaptotagmin 9 [Source:RGD Symbol;Acc:621169]	60564	Q925C0	GO:0017158//regulation of calcium ion-dependent exocytosis;GO:0050796//regulation of insulin secretion;GO:0005513//detection of calcium ion;GO:0014059//regulation of dopamine secretion;GO:0016192//vesicle-mediated transport;GO:0017156//calcium-ion regulated exocytosis;GO:0017158//regulation of calcium ion-dependent exocytosis;GO:0017158//regulation of calcium ion-dependent exocytosis;GO:0017158//…	GO:0016020//membrane;GO:0016021//integral component of membrane;GO:0005886//plasma membrane;GO:0016020//membrane;GO:0016020//membrane;GO:0016020//membrane;GO:0016021//integral component of membrane;GO:0016021//integral component of membrane;GO:0016021//integral component of membrane;GO:0030054//cell junction;GO:0030141//secretory granule;GO:0030285//integral component of synaptic vesicle membrane…	GO:0000149//SNARE binding;GO:0000149//SNARE binding;GO:0000149//SNARE binding;GO:0001786//phosphatidylserine binding;GO:0001786//phosphatidylserine binding;GO:0001786//phosphatidylserine binding;GO:0005509//calcium ion binding;GO:0005544//calcium-dependent phospholipid binding;GO:0005546//phosphatidylinositol-4,5-bisphosphate binding;GO:0005546//phosphatidylinositol-4,5-bisphosphate binding;GO:00…	-
ENSRNOG00000013162	1773.01	2794.02	752.01	0.26915	-1.89352	1.02572e-06	3.33079e-05	X	115433259	115436692	+	2366	Zcchc12	GO:0003676;GO:0003676;GO:0003713;GO:0005634;GO:0005634;GO:0008270;GO:0008270;GO:0016605;GO:0016607;GO:0030509;GO:0032183;GO:0045944;GO:0046872;GO:0003676;GO:0003676;GO:0003713;GO:0003713;GO:0005634;GO:0005634;GO:0005634;GO:0008270;GO:0008270;GO:0016605;GO:0016605;GO:0016607;GO:0016607;GO:0030509;GO:0030509;GO:0032183;GO:0032183;GO:0045944;GO:0045944;GO:0046872;GO:0003676;GO:0003676;GO:0003713;GO:…	-	-	S;K	2RU0T;35J5T;39UHB;3BMIE;3CYAK;3J9XY;4854N;48YKM;4PYI8	zinc finger CCHC-type containing 12 [Source:RGD Symbol;Acc:1359439]	313436	Q5HZA3	GO:0030509//BMP signaling pathway;GO:0045944//positive regulation of transcription by RNA polymerase II;GO:0030509//BMP signaling pathway;GO:0030509//BMP signaling pathway;GO:0045944//positive regulation of transcription by RNA polymerase II;GO:0045944//positive regulation of transcription by RNA polymerase II;GO:0030509//BMP signaling pathway;GO:0045944//positive regulation of transcription by R…	GO:0005634//nucleus;GO:0005634//nucleus;GO:0016605//PML body;GO:0016607//nuclear speck;GO:0005634//nucleus;GO:0005634//nucleus;GO:0005634//nucleus;GO:0016605//PML body;GO:0016605//PML body;GO:0016607//nuclear speck;GO:0016607//nuclear speck;GO:0005634//nucleus;GO:0005634//nucleus;GO:0016605//PML body;GO:0016607//nuclear speck;GO:0005634//nucleus;GO:0005634//nucleus;GO:0016605//PML body;GO:0016607…	GO:0003676//nucleic acid binding;GO:0003676//nucleic acid binding;GO:0003713//transcription coactivator activity;GO:0008270//zinc ion binding;GO:0008270//zinc ion binding;GO:0032183//SUMO binding;GO:0046872//metal ion binding;GO:0003676//nucleic acid binding;GO:0003676//nucleic acid binding;GO:0003713//transcription coactivator activity;GO:0003713//transcription coactivator activity;GO:0008270//z…	-
ENSRNOG00000002767	2330.71	3288.17	1373.25	0.417634	-1.25969	1.03572e-06	3.35265e-05	X	65860172	65910322	+	3900	Dlg3	GO:0001736;GO:0005515;GO:0005737;GO:0005886;GO:0005911;GO:0005923;GO:0019900;GO:0019902;GO:0031625;GO:0032281;GO:0045197;GO:0098978;GO:0098978;GO:0099072;GO:0001736;GO:0005515;GO:0005515;GO:0005515;GO:0005737;GO:0005886;GO:0005911;GO:0005923;GO:0008022;GO:0008022;GO:0014069;GO:0016323;GO:0019900;GO:0019902;GO:0019902;GO:0019903;GO:0019904;GO:0030054;GO:0030165;GO:0030426;GO:0031625;GO:0032281;GO:…	K21098	-	F;T	KOG0708;35KA1;38EMW;3BE6T;3CR79;3J2K1;480BA;4908A;4PWBK	discs large MAGUK scaffold protein 3 [Source:MGI Symbol;Acc:MGI:1888986]	58948	Q62936	GO:0001736//establishment of planar polarity;GO:0045197//establishment or maintenance of epithelial cell apical/basal polarity;GO:0099072//regulation of postsynaptic membrane neurotransmitter receptor levels;GO:0001736//establishment of planar polarity;GO:0043113//receptor clustering;GO:0045197//establishment or maintenance of epithelial cell apical/basal polarity;GO:0045197//establishment or mai…	GO:0005737//cytoplasm;GO:0005886//plasma membrane;GO:0005911//cell-cell junction;GO:0005923//bicellular tight junction;GO:0032281//AMPA glutamate receptor complex;GO:0098978//glutamatergic synapse;GO:0098978//glutamatergic synapse;GO:0005737//cytoplasm;GO:0005886//plasma membrane;GO:0005911//cell-cell junction;GO:0005923//bicellular tight junction;GO:0014069//postsynaptic density;GO:0016323//baso…	GO:0005515//protein binding;GO:0019900//kinase binding;GO:0019902//phosphatase binding;GO:0031625//ubiquitin protein ligase binding;GO:0005515//protein binding;GO:0005515//protein binding;GO:0005515//protein binding;GO:0008022//protein C-terminus binding;GO:0008022//protein C-terminus binding;GO:0019900//kinase binding;GO:0019902//phosphatase binding;GO:0019902//phosphatase binding;GO:0019903//pr…	ko05165(Human papillomavirus infection);ko04530(Tight junction);ko04390(Hippo signaling pathway)
ENSRNOG00000019177	1241.82	1759.1	724.545	0.411884	-1.27969	1.11169e-06	3.57931e-05	18	27565587	27616672	+	4400	Psd2	GO:0005085;GO:0005085;GO:0005515;GO:0005543;GO:0005543;GO:0016020;GO:0030425;GO:0030425;GO:0032012;GO:0032012;GO:0032154;GO:0032154;GO:0032587;GO:0032587;GO:0032587;GO:0043025;GO:0043025;GO:0050790;GO:0098794;GO:0098794;GO:0098978;GO:0098978;	K12494	-	L;U	KOG0932;359K3;38HIY;3BDCP;3CX3V;3J2WB;486RF;492H5;4PW7K	pleckstrin and Sec7 domain containing 2 [Source:RGD Symbol;Acc:1311075]	307500	D4ACB6	GO:0032012//regulation of ARF protein signal transduction;GO:0032012//regulation of ARF protein signal transduction;GO:0050790//regulation of catalytic activity;	GO:0016020//membrane;GO:0030425//dendrite;GO:0030425//dendrite;GO:0032154//cleavage furrow;GO:0032154//cleavage furrow;GO:0032587//ruffle membrane;GO:0032587//ruffle membrane;GO:0032587//ruffle membrane;GO:0043025//neuronal cell body;GO:0043025//neuronal cell body;GO:0098794//postsynapse;GO:0098794//postsynapse;GO:0098978//glutamatergic synapse;GO:0098978//glutamatergic synapse;	GO:0005085//guanyl-nucleotide exchange factor activity;GO:0005085//guanyl-nucleotide exchange factor activity;GO:0005515//protein binding;GO:0005543//phospholipid binding;GO:0005543//phospholipid binding;	ko04144(Endocytosis)
ENSRNOG00000004783	3455.03	5022.8	1887.26	0.375739	-1.4122	1.18666e-06	3.78851e-05	3	68930822	68986127	+	5630	Fam171b	GO:0016020;GO:0016021;	-	-	S	2QRHY;35CTN;38DJ8;3BEP9;3CS6B;3J95M;4896A;492TU;4Q0B4	family with sequence similarity 171, member B [Source:RGD Symbol;Acc:1562526]	499821	-	-	GO:0016020//membrane;GO:0016021//integral component of membrane;	-	-
ENSRNOG00000017602	592.635	846.771	338.499	0.399752	-1.32282	1.20798e-06	3.84364e-05	19	38714991	38764000	-	1653	Il34	GO:0001934;GO:0001934;GO:0001934;GO:0005157;GO:0005157;GO:0005157;GO:0005615;GO:0005615;GO:0005615;GO:0008284;GO:0008284;GO:0008284;GO:0010628;GO:0010759;GO:0043406;GO:0045651;GO:0045657;GO:0048714;GO:0061098;GO:0061514;GO:0061518;GO:0120041;	K22633	-	S;T	2S2ET;35CAK;39WC9;3BN3Q;3CZ9E;3JAHX;48APR;496W0;4Q40V	interleukin 34 [Source:RGD Symbol;Acc:1586038]	498951	Q4KM46	GO:0001934//positive regulation of protein phosphorylation;GO:0001934//positive regulation of protein phosphorylation;GO:0001934//positive regulation of protein phosphorylation;GO:0008284//positive regulation of cell population proliferation;GO:0008284//positive regulation of cell population proliferation;GO:0008284//positive regulation of cell population proliferation;GO:0010628//positive regula…	GO:0005615//extracellular space;GO:0005615//extracellular space;GO:0005615//extracellular space;	GO:0005157//macrophage colony-stimulating factor receptor binding;GO:0005157//macrophage colony-stimulating factor receptor binding;GO:0005157//macrophage colony-stimulating factor receptor binding;	ko04061(Viral protein interaction with cytokine and cytokine receptor);ko04060(Cytokine-cytokine receptor interaction)
ENSRNOG00000029903	2019.88	3492.86	546.888	0.156573	-2.67509	1.2145e-06	3.85793e-05	16	26383383	26815205	-	3005	Spock3	GO:0005509;GO:0005515;GO:0005539;GO:0019800;GO:0005509;GO:0005509;GO:0005515;GO:0005539;GO:0005576;GO:0005615;GO:0019800;	K08136	-	S;I;L	KOG3555;35H0Q;39R6S;3BFFB;3D1D1;3JA3J;48AQK;496HC;4PZ9T	SPARC/osteonectin, cwcv and kazal like domains proteoglycan 3 [Source:RGD Symbol;Acc:1305672]	306404	-	GO:0019800//peptide cross-linking via chondroitin 4-sulfate glycosaminoglycan;GO:0019800//peptide cross-linking via chondroitin 4-sulfate glycosaminoglycan;	GO:0005576//extracellular region;GO:0005615//extracellular space;	GO:0005509//calcium ion binding;GO:0005515//protein binding;GO:0005539//glycosaminoglycan binding;GO:0005509//calcium ion binding;GO:0005509//calcium ion binding;GO:0005515//protein binding;GO:0005539//glycosaminoglycan binding;	-
ENSRNOG00000016728	1151.09	1622.32	679.859	0.419066	-1.25475	1.22634e-06	3.88901e-05	1	43918174	44119493	+	6302	Tiam2	GO:0005085;GO:0005085;GO:0005085;GO:0005085;GO:0005096;GO:0005096;GO:0005515;GO:0005737;GO:0005737;GO:0007165;GO:0007165;GO:0007264;GO:0007264;GO:0007264;GO:0016020;GO:0016020;GO:0016020;GO:0030695;GO:0035556;GO:0035556;GO:0045202;GO:0050772;GO:0090630;GO:0090630;GO:0090630;	K16847	-	T;I	KOG3519;359QA;38FI5;3BAXA;3CT9X;3JBIJ;483BZ;48UYF;4Q038	TIAM Rac1 associated GEF 2 [Source:RGD Symbol;Acc:2324148]	100362710	D3ZMS5	GO:0007165//signal transduction;GO:0007165//signal transduction;GO:0007264//small GTPase mediated signal transduction;GO:0007264//small GTPase mediated signal transduction;GO:0007264//small GTPase mediated signal transduction;GO:0035556//intracellular signal transduction;GO:0035556//intracellular signal transduction;GO:0050772//positive regulation of axonogenesis;GO:0090630//activation of GTPase …	GO:0005737//cytoplasm;GO:0005737//cytoplasm;GO:0016020//membrane;GO:0016020//membrane;GO:0016020//membrane;GO:0045202//synapse;	GO:0005085//guanyl-nucleotide exchange factor activity;GO:0005085//guanyl-nucleotide exchange factor activity;GO:0005085//guanyl-nucleotide exchange factor activity;GO:0005085//guanyl-nucleotide exchange factor activity;GO:0005096//GTPase activator activity;GO:0005096//GTPase activator activity;GO:0005515//protein binding;GO:0030695//GTPase regulator activity;	-
ENSRNOG00000039544	265.192	413.802	116.583	0.281736	-1.82758	1.24734e-06	3.94901e-05	X	14662357	14677233	-	4599	Kcnd1	GO:0005216;GO:0005216;GO:0005244;GO:0005249;GO:0005249;GO:0005249;GO:0005250;GO:0005267;GO:0005515;GO:0005515;GO:0005886;GO:0006811;GO:0006811;GO:0006811;GO:0006813;GO:0006813;GO:0006813;GO:0008076;GO:0008076;GO:0008076;GO:0014069;GO:0016020;GO:0016020;GO:0016020;GO:0016021;GO:0016021;GO:0030425;GO:0034765;GO:0042995;GO:0043025;GO:0043197;GO:0045211;GO:0051260;GO:0051260;GO:0055085;GO:0055085;GO:…	K04891	-	J;P	KOG4390;35HCP;38EP9;3BG05;3CUHE;3J8X4;4824M;4901C;4PT3I	potassium voltage-gated channel, Shal-related family, member 1 [Source:MGI Symbol;Acc:MGI:96671]	116695	D3ZYK3	GO:0006811//ion transport;GO:0006811//ion transport;GO:0006811//ion transport;GO:0006813//potassium ion transport;GO:0006813//potassium ion transport;GO:0006813//potassium ion transport;GO:0034765//regulation of ion transmembrane transport;GO:0051260//protein homooligomerization;GO:0051260//protein homooligomerization;GO:0055085//transmembrane transport;GO:0055085//transmembrane transport;GO:0071…	GO:0005886//plasma membrane;GO:0008076//voltage-gated potassium channel complex;GO:0008076//voltage-gated potassium channel complex;GO:0008076//voltage-gated potassium channel complex;GO:0014069//postsynaptic density;GO:0016020//membrane;GO:0016020//membrane;GO:0016020//membrane;GO:0016021//integral component of membrane;GO:0016021//integral component of membrane;GO:0030425//dendrite;GO:0042995//…	GO:0005216//ion channel activity;GO:0005216//ion channel activity;GO:0005244//voltage-gated ion channel activity;GO:0005249//voltage-gated potassium channel activity;GO:0005249//voltage-gated potassium channel activity;GO:0005249//voltage-gated potassium channel activity;GO:0005250//A-type (transient outward) potassium channel activity;GO:0005267//potassium channel activity;GO:0005515//protein bi…	-
ENSRNOG00000027645	1391.37	2715	67.741	0.0249506	-5.32478	1.25299e-06	3.96027e-05	6	104323424	104344891	-	1763	Syndig1l	GO:0005794;GO:0005794;GO:0016020;GO:0016020;GO:0016021;GO:0016021;GO:0016021;GO:0043231;	K23906	-	S	2QPQE;35IUG;39VX1;3BHA1;3CUXF;3JAPC;480TU;490NV;4Q1AE	synapse differentiation inducing 1-like [Source:RGD Symbol;Acc:1589004]	685882	D4A4K5	-	GO:0005794//Golgi apparatus;GO:0005794//Golgi apparatus;GO:0016020//membrane;GO:0016020//membrane;GO:0016021//integral component of membrane;GO:0016021//integral component of membrane;GO:0016021//integral component of membrane;GO:0043231//intracellular membrane-bounded organelle;	-	-
ENSRNOG00000026110	59.3759	96.6071	22.1446	0.229223	-2.12517	1.30772e-06	4.11952e-05	20	46347413	46440103	+	4689	Scml4	GO:0005515;GO:0003682;GO:0005515;GO:0005634;GO:0005634;GO:0042393;GO:0045892;GO:0003682;GO:0005515;GO:0005634;GO:0005634;GO:0042393;GO:0045892;	K11466	-	S;K	KOG3766;35PHZ;38HFR;3BG5T;3D3NE;3J847;4834N;48W35;4PS3S	Scm polycomb group protein like 4 [Source:RGD Symbol;Acc:1310898]	309859	D3ZRV1	GO:0045892//negative regulation of transcription, DNA-templated;GO:0045892//negative regulation of transcription, DNA-templated;	GO:0005634//nucleus;GO:0005634//nucleus;GO:0005634//nucleus;GO:0005634//nucleus;	GO:0005515//protein binding;GO:0003682//chromatin binding;GO:0005515//protein binding;GO:0042393//histone binding;GO:0003682//chromatin binding;GO:0005515//protein binding;GO:0042393//histone binding;	-
ENSRNOG00000025448	676.702	962.496	390.907	0.406138	-1.29996	1.31342e-06	4.13063e-05	10	91090280	91092775	-	2202	Limd2	GO:0005634;GO:0005737;GO:0046872;	-	-	Z;T	KOG1700;35PPC;3A33T;3BR4D;3D6D8;3JGED;48E64;49AW4;4Q55K	LIM domain containing 2 [Source:RGD Symbol;Acc:1309967]	360646	Q4KM31	-	GO:0005634//nucleus;GO:0005737//cytoplasm;	GO:0046872//metal ion binding;	-
ENSRNOG00000002890	519.347	742.433	296.261	0.399041	-1.32539	1.34216e-06	4.20184e-05	13	73424480	73450466	+	1874	Ankrd45	GO:0005515;GO:0005515;GO:0005515;GO:0005515;GO:0005737;GO:0008283;GO:0030496;GO:0032154;	-	-	O	KOG0100;35PDA;3A02I;3BP1C;3CXA6;3J64Z;489QF;495W7;4PXMQ	ankyrin repeat domain 45 [Source:RGD Symbol;Acc:1311153]	-	-	GO:0008283//cell population proliferation;	GO:0005737//cytoplasm;GO:0030496//midbody;GO:0032154//cleavage furrow;	GO:0005515//protein binding;GO:0005515//protein binding;GO:0005515//protein binding;GO:0005515//protein binding;	-
ENSRNOG00000055673	463.294	841.985	84.6022	0.100479	-3.31503	1.39073e-06	4.3378e-05	13	72800127	72806180	-	4875	Gpr52	GO:0004930;GO:0004930;GO:0007186;GO:0007626;GO:0009410;GO:0016021;	-	-	-	-	G protein-coupled receptor 52 [Source:RGD Symbol;Acc:1587949]	-	-	GO:0007186//G protein-coupled receptor signaling pathway;GO:0007626//locomotory behavior;GO:0009410//response to xenobiotic stimulus;	GO:0016021//integral component of membrane;	GO:0004930//G protein-coupled receptor activity;GO:0004930//G protein-coupled receptor activity;	-
ENSRNOG00000010480	168.7	252.478	84.923	0.336358	-1.57193	1.42133e-06	4.41872e-05	8	12080203	12100427	+	1849	Vstm5	GO:0005886;GO:0005886;GO:0005886;GO:0005886;GO:0016020;GO:0016021;GO:0016021;GO:0016021;GO:0016021;GO:0021517;GO:0021517;GO:0030424;GO:0030424;GO:0030424;GO:0030424;GO:0030425;GO:0030425;GO:0030425;GO:0030425;GO:0042995;GO:0046847;GO:0046847;GO:0046847;GO:0046847;GO:0051260;GO:0051260;GO:0051260;GO:1904891;GO:1904891;GO:1904891;GO:1904891;	-	-	S;T	2S0GW;35G9H;39XUP;3BNCI;3D58A;3J913;47YV2;492VU;4PSNR	V-set and transmembrane domain containing 5 [Source:RGD Symbol;Acc:1563328]	500947	Q5M7U7	GO:0021517//ventral spinal cord development;GO:0021517//ventral spinal cord development;GO:0046847//filopodium assembly;GO:0046847//filopodium assembly;GO:0046847//filopodium assembly;GO:0046847//filopodium assembly;GO:0051260//protein homooligomerization;GO:0051260//protein homooligomerization;GO:0051260//protein homooligomerization;GO:1904891//positive regulation of excitatory synapse assembly;…	GO:0005886//plasma membrane;GO:0005886//plasma membrane;GO:0005886//plasma membrane;GO:0005886//plasma membrane;GO:0016020//membrane;GO:0016021//integral component of membrane;GO:0016021//integral component of membrane;GO:0016021//integral component of membrane;GO:0016021//integral component of membrane;GO:0030424//axon;GO:0030424//axon;GO:0030424//axon;GO:0030424//axon;GO:0030425//dendrite;GO:00…	-	-
ENSRNOG00000004918	526.485	795.402	257.568	0.323822	-1.62673	1.43542e-06	4.44791e-05	3	93756446	93769162	+	9660	Kcna4	GO:0005216;GO:0005216;GO:0005244;GO:0005249;GO:0005249;GO:0005249;GO:0005249;GO:0005267;GO:0005515;GO:0005886;GO:0005887;GO:0005887;GO:0006811;GO:0006811;GO:0006811;GO:0006813;GO:0006813;GO:0006813;GO:0008076;GO:0008076;GO:0008076;GO:0016020;GO:0016020;GO:0016020;GO:0016020;GO:0016021;GO:0016021;GO:0016021;GO:0030424;GO:0030955;GO:0030955;GO:0034765;GO:0042995;GO:0043194;GO:0051260;GO:0051260;GO:…	K04877	-	J;P	KOG1545;35J13;38E1X;3BA48;3CVGR;3J24H;489UQ;491YK;4PWU7	potassium voltage-gated channel subfamily A member 4 [Source:RGD Symbol;Acc:2952]	25469	P15385	GO:0006811//ion transport;GO:0006811//ion transport;GO:0006811//ion transport;GO:0006813//potassium ion transport;GO:0006813//potassium ion transport;GO:0006813//potassium ion transport;GO:0034765//regulation of ion transmembrane transport;GO:0051260//protein homooligomerization;GO:0051260//protein homooligomerization;GO:0055085//transmembrane transport;GO:0055085//transmembrane transport;GO:0071…	GO:0005886//plasma membrane;GO:0005887//integral component of plasma membrane;GO:0005887//integral component of plasma membrane;GO:0008076//voltage-gated potassium channel complex;GO:0008076//voltage-gated potassium channel complex;GO:0008076//voltage-gated potassium channel complex;GO:0016020//membrane;GO:0016020//membrane;GO:0016020//membrane;GO:0016020//membrane;GO:0016021//integral component …	GO:0005216//ion channel activity;GO:0005216//ion channel activity;GO:0005244//voltage-gated ion channel activity;GO:0005249//voltage-gated potassium channel activity;GO:0005249//voltage-gated potassium channel activity;GO:0005249//voltage-gated potassium channel activity;GO:0005249//voltage-gated potassium channel activity;GO:0005267//potassium channel activity;GO:0005515//protein binding;GO:0030…	ko04934(Cushing syndrome);ko04927(Cortisol synthesis and secretion)
ENSRNOG00000015788	29.0707	50.9386	7.20286	0.141403	-2.82212	1.46307e-06	4.52621e-05	2	193388713	193392357	+	1815	Adora3	GO:0001609;GO:0001609;GO:0001609;GO:0001609;GO:0001973;GO:0001973;GO:0001973;GO:0001973;GO:0002553;GO:0002687;GO:0004930;GO:0004930;GO:0004930;GO:0004930;GO:0005886;GO:0005886;GO:0005887;GO:0005887;GO:0007165;GO:0007186;GO:0007186;GO:0007186;GO:0007186;GO:0007186;GO:0008285;GO:0008285;GO:0010646;GO:0014061;GO:0014068;GO:0016020;GO:0016021;GO:0016021;GO:0016021;GO:0023051;GO:0030336;GO:0030336;GO:…	K04268	-	O;T	KOG3656;35U1J;38FMQ;3BG7S;3D01C;3J39X;482JF;495VM;4Q1JC	adenosine A3 receptor [Source:RGD Symbol;Acc:2051]	100911796	P28647	GO:0001973//G protein-coupled adenosine receptor signaling pathway;GO:0001973//G protein-coupled adenosine receptor signaling pathway;GO:0001973//G protein-coupled adenosine receptor signaling pathway;GO:0001973//G protein-coupled adenosine receptor signaling pathway;GO:0002553//histamine secretion by mast cell;GO:0002687//positive regulation of leukocyte migration;GO:0007165//signal transduction…	GO:0005886//plasma membrane;GO:0005886//plasma membrane;GO:0005887//integral component of plasma membrane;GO:0005887//integral component of plasma membrane;GO:0016020//membrane;GO:0016021//integral component of membrane;GO:0016021//integral component of membrane;GO:0016021//integral component of membrane;GO:0031594//neuromuscular junction;GO:0042734//presynaptic membrane;GO:0045202//synapse;GO:00…	GO:0001609//G protein-coupled adenosine receptor activity;GO:0001609//G protein-coupled adenosine receptor activity;GO:0001609//G protein-coupled adenosine receptor activity;GO:0001609//G protein-coupled adenosine receptor activity;GO:0004930//G protein-coupled receptor activity;GO:0004930//G protein-coupled receptor activity;GO:0004930//G protein-coupled receptor activity;GO:0004930//G protein-c…	ko04080(Neuroactive ligand-receptor interaction);ko04071(Sphingolipid signaling pathway);ko04022(cGMP-PKG signaling pathway)
ENSRNOG00000009995	564.34	802.147	326.533	0.407074	-1.29664	1.50896e-06	4.65299e-05	10	38655867	38823211	+	10242	Rapgef6	GO:0005085;GO:0005515;GO:0007165;GO:0007264;GO:0005085;GO:0005515;GO:0007165;GO:0007264;GO:0005085;GO:0005515;GO:0007165;GO:0007264;GO:0005085;GO:0005515;GO:0007165;GO:0007264;GO:0005085;GO:0005085;GO:0005515;GO:0005813;GO:0005829;GO:0005886;GO:0007165;GO:0007264;GO:0016324;GO:0030033;GO:0030139;GO:0030742;GO:0031267;GO:0043547;GO:0070300;GO:0072659;GO:0005085;GO:0005085;GO:0005085;GO:0005085;GO:…	K08020	-	O;T	KOG3542;35CSI;38F50;3B985;3CV99;3JFTW;48B57;48VDR;4PTC7	Rap guanine nucleotide exchange factor 6 [Source:RGD Symbol;Acc:1307645]	303141	D3ZTL8	GO:0007165//signal transduction;GO:0007264//small GTPase mediated signal transduction;GO:0007165//signal transduction;GO:0007264//small GTPase mediated signal transduction;GO:0007165//signal transduction;GO:0007264//small GTPase mediated signal transduction;GO:0007165//signal transduction;GO:0007264//small GTPase mediated signal transduction;GO:0007165//signal transduction;GO:0007264//small GTPas…	GO:0005813//centrosome;GO:0005829//cytosol;GO:0005886//plasma membrane;GO:0016324//apical plasma membrane;GO:0030139//endocytic vesicle;GO:0005886//plasma membrane;GO:0005886//plasma membrane;GO:0016324//apical plasma membrane;GO:0016324//apical plasma membrane;GO:0030139//endocytic vesicle;GO:0030139//endocytic vesicle;	GO:0005085//guanyl-nucleotide exchange factor activity;GO:0005515//protein binding;GO:0005085//guanyl-nucleotide exchange factor activity;GO:0005515//protein binding;GO:0005085//guanyl-nucleotide exchange factor activity;GO:0005515//protein binding;GO:0005085//guanyl-nucleotide exchange factor activity;GO:0005515//protein binding;GO:0005085//guanyl-nucleotide exchange factor activity;GO:0005085//…	ko04530(Tight junction);ko04015(Rap1 signaling pathway)
ENSRNOG00000014048	2127.63	3206.77	1048.49	0.326962	-1.61281	1.51263e-06	4.65673e-05	19	18314019	18373658	-	6803	Cyld	GO:0002376;GO:0004843;GO:0004843;GO:0005815;GO:0005819;GO:0005886;GO:0006508;GO:0006511;GO:0006511;GO:0008233;GO:0008234;GO:0016020;GO:0016055;GO:0016579;GO:0016579;GO:0016787;GO:0042995;GO:0045087;GO:0048471;GO:0004843;GO:0006511;GO:0016579;GO:0003735;GO:0003735;GO:0003735;GO:0005634;GO:0005737;GO:0005840;GO:0005840;GO:0005840;GO:0006412;GO:0006412;GO:0006412;GO:0022627;GO:0030154;GO:0003735;GO:…	K08601	EC:3.4.19.12	S;O	KOG3556;35J0I;38EJQ;3BHRA;3CVUW;3J466;480I3;494XZ;4PYTK	CYLD lysine 63 deubiquitinase [Source:RGD Symbol;Acc:1308346]	312937	Q66H62	GO:0002376//immune system process;GO:0006508//proteolysis;GO:0006511//ubiquitin-dependent protein catabolic process;GO:0006511//ubiquitin-dependent protein catabolic process;GO:0016055//Wnt signaling pathway;GO:0016579//protein deubiquitination;GO:0016579//protein deubiquitination;GO:0045087//innate immune response;GO:0006511//ubiquitin-dependent protein catabolic process;GO:0016579//protein deub…	GO:0005815//microtubule organizing center;GO:0005819//spindle;GO:0005886//plasma membrane;GO:0016020//membrane;GO:0042995//cell projection;GO:0048471//perinuclear region of cytoplasm;GO:0005634//nucleus;GO:0005737//cytoplasm;GO:0005840//ribosome;GO:0005840//ribosome;GO:0005840//ribosome;GO:0022627//cytosolic small ribosomal subunit;GO:0005840//ribosome;	GO:0004843//thiol-dependent deubiquitinase;GO:0004843//thiol-dependent deubiquitinase;GO:0008233//peptidase activity;GO:0008234//cysteine-type peptidase activity;GO:0016787//hydrolase activity;GO:0004843//thiol-dependent deubiquitinase;GO:0003735//structural constituent of ribosome;GO:0003735//structural constituent of ribosome;GO:0003735//structural constituent of ribosome;GO:0003735//structural…	ko04625(C-type lectin receptor signaling pathway);ko04622(RIG-I-like receptor signaling pathway);ko04380(Osteoclast differentiation);ko04217(Necroptosis);ko04064(NF-kappa B signaling pathway)
ENSRNOG00000031671	2974.18	4146.13	1802.23	0.434677	-1.20198	1.56036e-06	4.76499e-05	4	151225856	151267995	+	3496	Rasgef1a	GO:0005085;GO:0005085;GO:0007264;GO:0016477;GO:0046579;GO:0005085;GO:0005085;GO:0005085;GO:0005085;GO:0005085;GO:0005886;GO:0007264;GO:0007264;GO:0007265;GO:0016477;GO:0043547;GO:0046579;	-	-	-	-	RasGEF domain family, member 1A [Source:RGD Symbol;Acc:1305836]	312664	D3ZZV7	GO:0007264//small GTPase mediated signal transduction;GO:0016477//cell migration;GO:0046579//positive regulation of Ras protein signal transduction;GO:0007264//small GTPase mediated signal transduction;GO:0007264//small GTPase mediated signal transduction;GO:0007265//Ras protein signal transduction;GO:0016477//cell migration;GO:0043547//positive regulation of GTPase activity;GO:0046579//positive …	GO:0005886//plasma membrane;	GO:0005085//guanyl-nucleotide exchange factor activity;GO:0005085//guanyl-nucleotide exchange factor activity;GO:0005085//guanyl-nucleotide exchange factor activity;GO:0005085//guanyl-nucleotide exchange factor activity;GO:0005085//guanyl-nucleotide exchange factor activity;GO:0005085//guanyl-nucleotide exchange factor activity;GO:0005085//guanyl-nucleotide exchange factor activity;	-
ENSRNOG00000014661	182.025	291.817	72.233	0.247528	-2.01434	1.61894e-06	4.91417e-05	15	5042572	5423367	-	2646	Zfp385d	GO:0003676;GO:0003676;GO:0005634;GO:0008270;GO:0008270;GO:0003676;GO:0008270;GO:0003676;GO:0008270;GO:0003676;GO:0008270;	-	-	A	2QY40;35FCN;39RJ5;3B9S1;3CY29;3J1K9;47ZGE;48WPX;4Q3F0	zinc finger protein 385D [Source:RGD Symbol;Acc:1359606]	305691	Q6AXX3	-	GO:0005634//nucleus;	GO:0003676//nucleic acid binding;GO:0003676//nucleic acid binding;GO:0008270//zinc ion binding;GO:0008270//zinc ion binding;GO:0003676//nucleic acid binding;GO:0008270//zinc ion binding;GO:0003676//nucleic acid binding;GO:0008270//zinc ion binding;GO:0003676//nucleic acid binding;GO:0008270//zinc ion binding;	-
ENSRNOG00000017373	1229.72	1725.64	733.794	0.425231	-1.23368	1.61957e-06	4.91417e-05	15	44870376	44888651	-	3156	Rhobtb2	GO:0003924;GO:0005515;GO:0005525;GO:0003924;GO:0005515;GO:0005525;GO:0003924;GO:0003924;GO:0003924;GO:0005515;GO:0005525;GO:0005525;GO:0005525;GO:0005856;GO:0005886;GO:0005938;GO:0007015;GO:0007163;GO:0007264;GO:0008360;GO:0019901;GO:0030865;GO:0031410;GO:0032956;GO:0042995;GO:0043652;	K07868	-	S;O;B	KOG0393;35D4N;38CAV;3B9VY;3CUMA;3JCCQ;482NI;491CC;4Q1JE	Rho-related BTB domain containing 2 [Source:RGD Symbol;Acc:1309924]	306004	Q5BJV7	GO:0007015//actin filament organization;GO:0007163//establishment or maintenance of cell polarity;GO:0007264//small GTPase mediated signal transduction;GO:0008360//regulation of cell shape;GO:0030865//cortical cytoskeleton organization;GO:0032956//regulation of actin cytoskeleton organization;GO:0043652//engulfment of apoptotic cell;	GO:0005856//cytoskeleton;GO:0005886//plasma membrane;GO:0005938//cell cortex;GO:0031410//cytoplasmic vesicle;GO:0042995//cell projection;	GO:0003924//GTPase activity;GO:0005515//protein binding;GO:0005525//GTP binding;GO:0003924//GTPase activity;GO:0005515//protein binding;GO:0005525//GTP binding;GO:0003924//GTPase activity;GO:0003924//GTPase activity;GO:0003924//GTPase activity;GO:0005515//protein binding;GO:0005525//GTP binding;GO:0005525//GTP binding;GO:0005525//GTP binding;GO:0019901//protein kinase binding;	ko04120(Ubiquitin mediated proteolysis)
ENSRNOG00000006979	10998.9	18302.1	3695.65	0.201924	-2.30811	1.62756e-06	4.93051e-05	5	141455613	141463841	-	1472	Hpca	GO:0003779;GO:0003779;GO:0003779;GO:0005509;GO:0005509;GO:0005509;GO:0005509;GO:0005509;GO:0005509;GO:0005515;GO:0005737;GO:0005737;GO:0005737;GO:0005829;GO:0007420;GO:0010518;GO:0014070;GO:0016020;GO:0019722;GO:0019898;GO:0019900;GO:0030424;GO:0031283;GO:0031584;GO:0032590;GO:0032809;GO:0032839;GO:0042802;GO:0042802;GO:0042802;GO:0043204;GO:0044327;GO:0045762;GO:0046872;GO:0048839;GO:0048839;GO:…	K23846	-	Z;T;D	KOG0044;35N4P;38GAM;3BD5S;3CS7H;3J4GR;484PD;48XHY;4PTWP	hippocalcin [Source:RGD Symbol;Acc:620060]	29177	P84076	GO:0007420//brain development;GO:0010518//positive regulation of phospholipase activity;GO:0014070//response to organic cyclic compound;GO:0019722//calcium-mediated signaling;GO:0031283//negative regulation of guanylate cyclase activity;GO:0031584//activation of phospholipase D activity;GO:0045762//positive regulation of adenylate cyclase activity;GO:0048839//inner ear development;GO:0048839//inn…	GO:0005737//cytoplasm;GO:0005737//cytoplasm;GO:0005737//cytoplasm;GO:0005829//cytosol;GO:0016020//membrane;GO:0019898//extrinsic component of membrane;GO:0030424//axon;GO:0032590//dendrite membrane;GO:0032809//neuronal cell body membrane;GO:0032839//dendrite cytoplasm;GO:0043204//perikaryon;GO:0044327//dendritic spine head;GO:0098794//postsynapse;GO:0098978//glutamatergic synapse;	GO:0003779//actin binding;GO:0003779//actin binding;GO:0003779//actin binding;GO:0005509//calcium ion binding;GO:0005509//calcium ion binding;GO:0005509//calcium ion binding;GO:0005509//calcium ion binding;GO:0005509//calcium ion binding;GO:0005509//calcium ion binding;GO:0005515//protein binding;GO:0019900//kinase binding;GO:0042802//identical protein binding;GO:0042802//identical protein bindin…	-
ENSRNOG00000015679	323.811	466.616	181.006	0.387912	-1.3662	1.67379e-06	5.06249e-05	19	10146474	10158203	+	2576	Dok4	GO:0005737;GO:0007169;GO:0007169;GO:0007169;GO:0007399;GO:0007399;GO:0043410;GO:0043410;GO:0043410;	K24037	-	O;T	KOG4047;359C6;39EW1;3BH6E;3CWHB;3JE7X;489CT;48YV7;4Q51R	docking protein 4 [Source:RGD Symbol;Acc:1310084]	361364	B0BNA8	GO:0007169//transmembrane receptor protein tyrosine kinase signaling pathway;GO:0007169//transmembrane receptor protein tyrosine kinase signaling pathway;GO:0007169//transmembrane receptor protein tyrosine kinase signaling pathway;GO:0007399//nervous system development;GO:0007399//nervous system development;GO:0043410//positive regulation of MAPK cascade;GO:0043410//positive regulation of MAPK ca…	GO:0005737//cytoplasm;	-	-
ENSRNOG00000021098	981.963	1857.87	106.06	0.0570873	-4.13069	1.70568e-06	5.14252e-05	1	203707481	203722993	+	2250	Rasgrp2	GO:0005085;GO:0005085;GO:0005085;GO:0005085;GO:0005509;GO:0005509;GO:0005829;GO:0005829;GO:0005886;GO:0005886;GO:0007264;GO:0007264;GO:0043547;GO:0046872;GO:0050790;GO:0050896;GO:0071277;	K12361	-	O;T	KOG3417;35973;38MMU;3BHNZ;3CVMY;3J3IY;481T9;48YIQ;4Q2D0	RAS guanyl releasing protein 2 [Source:RGD Symbol;Acc:1311630]	361714	P0C643	GO:0007264//small GTPase mediated signal transduction;GO:0007264//small GTPase mediated signal transduction;GO:0043547//positive regulation of GTPase activity;GO:0050790//regulation of catalytic activity;GO:0050896//response to stimulus;GO:0071277//cellular response to calcium ion;	GO:0005829//cytosol;GO:0005829//cytosol;GO:0005886//plasma membrane;GO:0005886//plasma membrane;	GO:0005085//guanyl-nucleotide exchange factor activity;GO:0005085//guanyl-nucleotide exchange factor activity;GO:0005085//guanyl-nucleotide exchange factor activity;GO:0005085//guanyl-nucleotide exchange factor activity;GO:0005509//calcium ion binding;GO:0005509//calcium ion binding;GO:0046872//metal ion binding;	ko05200(Pathways in cancer);ko04611(Platelet activation);ko04062(Chemokine signaling pathway);ko04015(Rap1 signaling pathway);ko04014(Ras signaling pathway);ko04010(MAPK signaling pathway)
ENSRNOG00000004998	1524.04	2135.81	912.275	0.427134	-1.22724	1.71707e-06	5.16865e-05	14	73632428	73713993	-	6738	Jakmip1	GO:0003723;GO:0003723;GO:0005737;GO:0005856;GO:0005874;GO:0008017;GO:0008017;GO:0015031;GO:0015630;GO:0016020;GO:0019894;GO:0019898;GO:0019898;GO:0019900;GO:0019900;GO:0050811;GO:0050811;GO:0050811;GO:0050890;GO:0050890;GO:1990904;GO:1990904;GO:0008017;GO:0019900;	K24783	-	S;Z	2QS6X;35CN6;38HIS;3BCAP;3E6CC;3J64E;48467;48Z7B;4Q0YI	janus kinase and microtubule interacting protein 1 [Source:MGI Symbol;Acc:MGI:1923321]	305434	Q3SWS9	GO:0015031//protein transport;GO:0050890//cognition;GO:0050890//cognition;	GO:0005737//cytoplasm;GO:0005856//cytoskeleton;GO:0005874//microtubule;GO:0015630//microtubule cytoskeleton;GO:0016020//membrane;GO:0019898//extrinsic component of membrane;GO:0019898//extrinsic component of membrane;GO:1990904//ribonucleoprotein complex;GO:1990904//ribonucleoprotein complex;	GO:0003723//RNA binding;GO:0003723//RNA binding;GO:0008017//microtubule binding;GO:0008017//microtubule binding;GO:0019894//kinesin binding;GO:0019900//kinase binding;GO:0019900//kinase binding;GO:0050811//GABA receptor binding;GO:0050811//GABA receptor binding;GO:0050811//GABA receptor binding;GO:0008017//microtubule binding;GO:0019900//kinase binding;	-
ENSRNOG00000022753	4385.25	6083.03	2687.47	0.441798	-1.17854	1.75718e-06	5.28035e-05	16	18636787	18663852	+	5921	Mast3	GO:0000287;GO:0004672;GO:0004674;GO:0005515;GO:0005524;GO:0006468;GO:0000166;GO:0000287;GO:0000287;GO:0004672;GO:0004672;GO:0004674;GO:0004674;GO:0004674;GO:0004674;GO:0005515;GO:0005524;GO:0005524;GO:0005524;GO:0006468;GO:0006468;GO:0007010;GO:0016301;GO:0016310;GO:0016740;GO:0018105;GO:0035556;GO:0000287;GO:0004672;GO:0004674;GO:0005515;GO:0005524;GO:0006468;GO:0000166;GO:0000287;GO:0000287;GO:…	K08789	EC:2.7.11.1	T	KOG0606;35IIV;38D7M;3BAJ2;3CS8C;3J785;4836A;490Y1;4PTUA	microtubule associated serine/threonine kinase 3 [Source:RGD Symbol;Acc:1587639]	688540	D3ZL30	GO:0006468//protein phosphorylation;GO:0006468//protein phosphorylation;GO:0006468//protein phosphorylation;GO:0007010//cytoskeleton organization;GO:0016310//phosphorylation;GO:0018105//peptidyl-serine phosphorylation;GO:0035556//intracellular signal transduction;GO:0006468//protein phosphorylation;GO:0006468//protein phosphorylation;GO:0006468//protein phosphorylation;GO:0007010//cytoskeleton or…	-	GO:0000287//magnesium ion binding;GO:0004672//protein kinase activity;GO:0004674//protein serine/threonine kinase activity;GO:0005515//protein binding;GO:0005524//ATP binding;GO:0000166//nucleotide binding;GO:0000287//magnesium ion binding;GO:0000287//magnesium ion binding;GO:0004672//protein kinase activity;GO:0004672//protein kinase activity;GO:0004674//protein serine/threonine kinase activity;…	-
ENSRNOG00000009114	775.757	1097.7	453.81	0.413417	-1.27433	1.75975e-06	5.28035e-05	5	18789389	18929828	+	6483	Fam110b	GO:0005737;GO:0005815;GO:0005856;GO:0005737;GO:0005815;GO:0005856;GO:0005737;GO:0005739;GO:0005815;GO:0005829;GO:0005856;	-	-	S	2R37V;35CS8;39T31;3BJDH;3CUU6;3JBIP;484IN;4965P;4Q07R	family with sequence similarity 110, member B [Source:RGD Symbol;Acc:1563403]	500400	Q5BJX5	-	GO:0005737//cytoplasm;GO:0005815//microtubule organizing center;GO:0005856//cytoskeleton;GO:0005737//cytoplasm;GO:0005815//microtubule organizing center;GO:0005856//cytoskeleton;GO:0005737//cytoplasm;GO:0005739//mitochondrion;GO:0005815//microtubule organizing center;GO:0005829//cytosol;GO:0005856//cytoskeleton;	-	-
ENSRNOG00000021380	443.969	632.277	255.662	0.404351	-1.30632	1.84368e-06	5.49741e-05	10	100522981	100538181	-	1796	Fads6	GO:0006629;GO:0006629;GO:0006629;GO:0006631;GO:0006633;GO:0016020;GO:0016021;GO:0016491;GO:0016705;GO:0016717;	K12419	EC:1.14.19.-	S;I	2QQ1J;359K1;39RIK;3BDKZ;3CU34;3J88Z;482IC;48ZW9;4PVKE	fatty acid desaturase 6 [Source:RGD Symbol;Acc:1311950]	303671	D3ZEE9	GO:0006629//lipid metabolic process;GO:0006629//lipid metabolic process;GO:0006629//lipid metabolic process;GO:0006631//fatty acid metabolic process;GO:0006633//fatty acid biosynthetic process;	GO:0016020//membrane;GO:0016021//integral component of membrane;	GO:0016491//oxidoreductase activity;GO:0016705//oxidoreductase activity, acting on paired donors, with incorporation or reduction of molecular oxygen;GO:0016717//oxidoreductase activity, acting on paired donors, with oxidation of a pair of donors resulting in the reduction of molecular oxygen to two molecules of water;	-
ENSRNOG00000006663	567.58	808.075	327.084	0.404769	-1.30483	1.90588e-06	5.67396e-05	8	44411607	44438331	+	2491	Usp2	GO:0004843;GO:0006511;GO:0016579;GO:0048471;GO:0048643;GO:0000122;GO:0000122;GO:0000122;GO:0004843;GO:0004843;GO:0004843;GO:0004843;GO:0004843;GO:0005515;GO:0005634;GO:0005634;GO:0005737;GO:0005737;GO:0005737;GO:0005737;GO:0005813;GO:0006508;GO:0006511;GO:0006511;GO:0007049;GO:0007517;GO:0008233;GO:0008234;GO:0016020;GO:0016020;GO:0016579;GO:0016579;GO:0016579;GO:0016579;GO:0016579;GO:0016579;GO:…	K11833	EC:3.4.19.12	O	KOG1868;35DIY;38DC9;3BBP8;3CZKP;3J6EZ;482KU;493UV;4PW3U	ubiquitin specific peptidase 2 [Source:RGD Symbol;Acc:621073]	115771	Q5U349	GO:0006511//ubiquitin-dependent protein catabolic process;GO:0016579//protein deubiquitination;GO:0048643//positive regulation of skeletal muscle tissue development;GO:0000122//negative regulation of transcription by RNA polymerase II;GO:0000122//negative regulation of transcription by RNA polymerase II;GO:0000122//negative regulation of transcription by RNA polymerase II;GO:0006508//proteolysis;…	GO:0048471//perinuclear region of cytoplasm;GO:0005634//nucleus;GO:0005634//nucleus;GO:0005737//cytoplasm;GO:0005737//cytoplasm;GO:0005737//cytoplasm;GO:0005737//cytoplasm;GO:0005813//centrosome;GO:0016020//membrane;GO:0016020//membrane;GO:0048471//perinuclear region of cytoplasm;GO:0005634//nucleus;	GO:0004843//thiol-dependent deubiquitinase;GO:0004843//thiol-dependent deubiquitinase;GO:0004843//thiol-dependent deubiquitinase;GO:0004843//thiol-dependent deubiquitinase;GO:0004843//thiol-dependent deubiquitinase;GO:0004843//thiol-dependent deubiquitinase;GO:0005515//protein binding;GO:0008233//peptidase activity;GO:0008234//cysteine-type peptidase activity;GO:0016787//hydrolase activity;GO:003…	-
ENSRNOG00000011541	646.941	961.833	332.048	0.345224	-1.5344	1.93623e-06	5.75527e-05	10	101877676	101887442	-	2111	Cygb	GO:0001666;GO:0004096;GO:0004601;GO:0005344;GO:0005506;GO:0005506;GO:0005737;GO:0005737;GO:0006979;GO:0010764;GO:0015671;GO:0015671;GO:0015671;GO:0019395;GO:0019825;GO:0019825;GO:0020037;GO:0020037;GO:0020037;GO:0032966;GO:0043005;GO:0043005;GO:0043025;GO:0043025;GO:0046872;GO:0047888;GO:0098869;GO:2000490;	K21894	-	C	KOG3378;3594G;39AZE;3BM0A;3D0A7;3J1HP;48BS6;494ZU;4PXPX	cytoglobin [Source:RGD Symbol;Acc:69415]	170520	Q921A4;A0A1K0GY57	GO:0001666//response to hypoxia;GO:0006979//response to oxidative stress;GO:0010764//negative regulation of fibroblast migration;GO:0015671//oxygen transport;GO:0015671//oxygen transport;GO:0015671//oxygen transport;GO:0019395//fatty acid oxidation;GO:0032966//negative regulation of collagen biosynthetic process;GO:0098869//cellular oxidant detoxification;GO:2000490//negative regulation of hepati…	GO:0005737//cytoplasm;GO:0005737//cytoplasm;GO:0043005//neuron projection;GO:0043005//neuron projection;GO:0043025//neuronal cell body;GO:0043025//neuronal cell body;	GO:0004096//catalase activity;GO:0004601//peroxidase activity;GO:0005344//oxygen carrier activity;GO:0005506//iron ion binding;GO:0005506//iron ion binding;GO:0019825//oxygen binding;GO:0019825//oxygen binding;GO:0020037//heme binding;GO:0020037//heme binding;GO:0020037//heme binding;GO:0046872//metal ion binding;GO:0047888//fatty acid peroxidase activity;	-
ENSRNOG00000059683	2572.41	3580.35	1564.47	0.436959	-1.19443	2.008e-06	5.94997e-05	10	87011434	87043896	-	5476	Mpp2	GO:0005515;GO:0032590;GO:0043197;GO:0043198;GO:0044325;GO:0060079;GO:0060291;GO:0098685;GO:0098919;GO:0098978;GO:0099031;GO:0005515;GO:0005515;GO:0005737;GO:0005856;GO:0005856;GO:0005886;GO:0005911;GO:0014069;GO:0016020;GO:0030054;GO:0030165;GO:0030425;GO:0032590;GO:0042995;GO:0043197;GO:0043198;GO:0044325;GO:0045202;GO:0051260;GO:0060079;GO:0060291;GO:0098685;GO:0098919;GO:0098919;GO:0098978;GO:…	K24048	-	-	-	membrane palmitoylated protein 2 [Source:RGD Symbol;Acc:620014]	85275	D3ZAA9	GO:0060079//excitatory postsynaptic potential;GO:0060291//long-term synaptic potentiation;GO:0051260//protein homooligomerization;GO:0060079//excitatory postsynaptic potential;GO:0060291//long-term synaptic potentiation;GO:0099562//maintenance of postsynaptic density structure;	GO:0032590//dendrite membrane;GO:0043197//dendritic spine;GO:0043198//dendritic shaft;GO:0098685//Schaffer collateral - CA1 synapse;GO:0098978//glutamatergic synapse;GO:0099031//anchored component of postsynaptic density membrane;GO:0005737//cytoplasm;GO:0005856//cytoskeleton;GO:0005856//cytoskeleton;GO:0005886//plasma membrane;GO:0005911//cell-cell junction;GO:0014069//postsynaptic density;GO:00…	GO:0005515//protein binding;GO:0044325//transmembrane transporter binding;GO:0098919//structural constituent of postsynaptic density;GO:0005515//protein binding;GO:0005515//protein binding;GO:0030165//PDZ domain binding;GO:0044325//transmembrane transporter binding;GO:0098919//structural constituent of postsynaptic density;GO:0098919//structural constituent of postsynaptic density;	-
ENSRNOG00000033863	2754.53	3836.57	1672.49	0.435933	-1.19782	2.03009e-06	6.00533e-05	3	8392889	8401321	-	5637	Ajm1	GO:0005886;GO:0043296;GO:0045216;GO:0045216;GO:0045216;GO:0045216;	-	-	-	-	apical junction component 1 homolog [Source:RGD Symbol;Acc:1560470]	362083	D3ZTF0	GO:0045216//cell-cell junction organization;GO:0045216//cell-cell junction organization;GO:0045216//cell-cell junction organization;GO:0045216//cell-cell junction organization;	GO:0005886//plasma membrane;GO:0043296//apical junction complex;	-	-
[truncated: 774 more rows]
