# Supplementary material for: Exploring the “gene–metabolite” network of ischemic stroke with blood stasis and toxin syndrome by integrated transcriptomics and metabolomics strategy
Source: Sci Rep. 2024 May 25;14:11947. doi: 10.1038/s41598-024-61633-y (PMC11126742; doi:10.1038/s41598-024-61633-y)
Supplement: Supplementary file 3 — Supplementary Information 3. [file 41598_2024_61633_MOESM3_ESM.xlsx]

## Sheet: Sheet1
id	baseMean	baseMean_NC	baseMean_DS	foldChange(DS/NC)	log2FoldChange	pval	padj	Chromosome	Start Site	End Site	Direction	Length	Name	GO	KEGG	EC	eggNOG Class	eggNOG	Description	Entrez_geneID	UniProtAC	BP	CC	MF	Pathway
ENSRNOG00000063373	1511.13	22.0356	3000.22	136.153	7.08909	1.77201e-94	3.36045e-90	10	103193537	103197787	-	3001	Socs3	GO:0001784;GO:0001932;GO:0007165;GO:0007259;GO:0007259;GO:0009968;GO:0009968;GO:0016567;GO:0030154;GO:0035198;GO:0035556;GO:0035556;GO:0040008;GO:0042532;GO:0043066;GO:0043066;GO:0045597;GO:0046426;GO:0046627;GO:0050728;GO:0060670;GO:0060674;GO:0097398;GO:1990830;	-	-	-	-	suppressor of cytokine signaling 3 [Source:RGD Symbol;Acc:621087]	-	-	GO:0001932//regulation of protein phosphorylation;GO:0007165//signal transduction;GO:0007259//receptor signaling pathway via JAK-STAT;GO:0007259//receptor signaling pathway via JAK-STAT;GO:0009968//negative regulation of signal transduction;GO:0009968//negative regulation of signal transduction;GO:0016567//protein ubiquitination;GO:0030154//cell differentiation;GO:0035556//intracellular signal tr…	-	GO:0001784//phosphotyrosine residue binding;GO:0035198//miRNA binding;	-
ENSRNOG00000023546	2806.9	66.8165	5546.99	83.0182	6.37536	3.25826e-88	3.08948e-84	12	20794028	20795743	-	944	Hspb1	GO:0001533;GO:0001932;GO:0005080;GO:0005634;GO:0005634;GO:0005634;GO:0005737;GO:0005737;GO:0005737;GO:0005819;GO:0005856;GO:0005886;GO:0006469;GO:0008426;GO:0009615;GO:0019901;GO:0030018;GO:0032731;GO:0032760;GO:0035556;GO:0035924;GO:0038033;GO:0042802;GO:0042803;GO:0043122;GO:0043292;GO:0043536;GO:0044183;GO:0045766;GO:0061077;GO:0061629;GO:0099641;GO:1902176;GO:1904115;GO:2001028;GO:2001234;	K04455	-	S;O	KOG3591;35FRU;38HJY;3BFZ0;3D2NH;3J284;4830H;4905W;4PSX9	heat shock protein family B (small) member 1 [Source:RGD Symbol;Acc:61306]	24471	G3V913	GO:0001932//regulation of protein phosphorylation;GO:0006469//negative regulation of protein kinase activity;GO:0009615//response to virus;GO:0032731//positive regulation of interleukin-1 beta production;GO:0032760//positive regulation of tumor necrosis factor production;GO:0035556//intracellular signal transduction;GO:0035924//cellular response to vascular endothelial growth factor stimulus;GO:0…	GO:0001533//cornified envelope;GO:0005634//nucleus;GO:0005634//nucleus;GO:0005634//nucleus;GO:0005737//cytoplasm;GO:0005737//cytoplasm;GO:0005737//cytoplasm;GO:0005819//spindle;GO:0005856//cytoskeleton;GO:0005886//plasma membrane;GO:0030018//Z disc;GO:0043292//contractile fiber;GO:1904115//axon cytoplasm;	GO:0005080//protein kinase C binding;GO:0008426//protein kinase C inhibitor activity;GO:0019901//protein kinase binding;GO:0042802//identical protein binding;GO:0042803//protein homodimerization activity;GO:0044183//protein folding chaperone;GO:0061629//RNA polymerase II-specific DNA-binding transcription factor binding;	ko05146(Amoebiasis);ko04370(VEGF signaling pathway);ko04010(MAPK signaling pathway)
ENSRNOG00000017819	457.879	9.84271	905.915	92.0392	6.52418	6.40574e-69	4.04928e-65	18	28335340	28337261	-	1831	Cd14	GO:0001530;GO:0001530;GO:0001530;GO:0001819;GO:0002237;GO:0002237;GO:0002376;GO:0005515;GO:0005515;GO:0005576;GO:0005615;GO:0005794;GO:0005794;GO:0005794;GO:0005886;GO:0005886;GO:0006898;GO:0006898;GO:0006954;GO:0006954;GO:0006954;GO:0009408;GO:0009617;GO:0009617;GO:0009617;GO:0009897;GO:0009897;GO:0009897;GO:0009897;GO:0009986;GO:0016020;GO:0031225;GO:0031362;GO:0031362;GO:0031362;GO:0031663;GO:…	K04391	-	M;T	2SNYQ;35GNU;3AFAC;3BRUS;3D326;3JCDA;486VE;48WSA;4PSCN	CD14 molecule [Source:RGD Symbol;Acc:620588]	60350	Q63691	GO:0001819//positive regulation of cytokine production;GO:0002237//response to molecule of bacterial origin;GO:0002237//response to molecule of bacterial origin;GO:0002376//immune system process;GO:0006898//receptor-mediated endocytosis;GO:0006898//receptor-mediated endocytosis;GO:0006954//inflammatory response;GO:0006954//inflammatory response;GO:0006954//inflammatory response;GO:0009408//respon…	GO:0005576//extracellular region;GO:0005615//extracellular space;GO:0005794//Golgi apparatus;GO:0005794//Golgi apparatus;GO:0005794//Golgi apparatus;GO:0005886//plasma membrane;GO:0005886//plasma membrane;GO:0009897//external side of plasma membrane;GO:0009897//external side of plasma membrane;GO:0009897//external side of plasma membrane;GO:0009897//external side of plasma membrane;GO:0009986//ce…	GO:0001530//lipopolysaccharide binding;GO:0001530//lipopolysaccharide binding;GO:0001530//lipopolysaccharide binding;GO:0005515//protein binding;GO:0005515//protein binding;GO:0070891//lipoteichoic acid binding;GO:0070891//lipoteichoic acid binding;GO:0071723//lipopeptide binding;GO:0071723//lipopeptide binding;	ko05417(Lipid and atherosclerosis);ko05221(Acute myeloid leukemia);ko05202(Transcriptional misregulation in cancer);ko05152(Tuberculosis);ko05146(Amoebiasis);ko05134(Legionellosis);ko05133(Pertussis);ko05132(Salmonella infection);ko04936(Alcoholic liver disease);ko04640(Hematopoietic cell lineage);ko04620(Toll-like receptor signaling pathway);ko04145(Phagosome);ko04064(NF-kappa B signaling pathwa…
ENSRNOG00000018371	1346.36	121.899	2570.83	21.0898	4.39847	5.13404e-50	2.43405e-46	18	60943375	60954418	+	3157	Tubb6	GO:0000166;GO:0000226;GO:0000278;GO:0003924;GO:0005200;GO:0005200;GO:0005200;GO:0005525;GO:0005525;GO:0005525;GO:0005525;GO:0005737;GO:0005737;GO:0005856;GO:0005874;GO:0005874;GO:0005874;GO:0005874;GO:0005874;GO:0005874;GO:0007017;GO:0007017;GO:0015630;GO:0045171;GO:0072686;GO:0003924;GO:0005200;GO:0005525;GO:0005874;GO:0007017;	K07375	-	Z	KOG1375;35PC9;39VBW;3BCXA;3D0Y7;3JFAR;48IX4;49E5M;4Q6SR	tubulin, beta 6 class V [Source:RGD Symbol;Acc:1305887]	307351	Q4QQV0	GO:0000226//microtubule cytoskeleton organization;GO:0000278//mitotic cell cycle;GO:0007017//microtubule-based process;GO:0007017//microtubule-based process;GO:0007017//microtubule-based process;	GO:0005737//cytoplasm;GO:0005737//cytoplasm;GO:0005856//cytoskeleton;GO:0005874//microtubule;GO:0005874//microtubule;GO:0005874//microtubule;GO:0005874//microtubule;GO:0005874//microtubule;GO:0005874//microtubule;GO:0015630//microtubule cytoskeleton;GO:0045171//intercellular bridge;GO:0072686//mitotic spindle;GO:0005874//microtubule;	GO:0000166//nucleotide binding;GO:0003924//GTPase activity;GO:0005200//structural constituent of cytoskeleton;GO:0005200//structural constituent of cytoskeleton;GO:0005200//structural constituent of cytoskeleton;GO:0005525//GTP binding;GO:0005525//GTP binding;GO:0005525//GTP binding;GO:0005525//GTP binding;GO:0003924//GTPase activity;GO:0005200//structural constituent of cytoskeleton;GO:0005525//…	ko05132(Salmonella infection);ko05022(Pathways of neurodegeneration - multiple diseases);ko05020(Prion disease);ko05016(Huntington disease);ko05014(Amyotrophic lateral sclerosis);ko05012(Parkinson disease);ko05010(Alzheimer disease);ko04540(Gap junction);ko04145(Phagosome)
ENSRNOG00000010208	1508.58	41.2737	2975.88	72.1011	6.17195	4.65483e-49	1.76548e-45	X	1212972	1217664	-	873	Timp1	GO:0001775;GO:0002020;GO:0002020;GO:0002248;GO:0002248;GO:0004857;GO:0005125;GO:0005125;GO:0005125;GO:0005515;GO:0005515;GO:0005576;GO:0005604;GO:0005604;GO:0005615;GO:0005615;GO:0005615;GO:0005615;GO:0006694;GO:0007165;GO:0007568;GO:0008083;GO:0008191;GO:0008191;GO:0008191;GO:0008191;GO:0008191;GO:0008191;GO:0008270;GO:0008270;GO:0008284;GO:0008284;GO:0008284;GO:0009725;GO:0010033;GO:0010033;GO:…	K16451	-	O	KOG4745;35KGX;39VNT;3BNV6;3D2QV;3J47Q;481PW;495PV;4PY4A	TIMP metallopeptidase inhibitor 1 [Source:RGD Symbol;Acc:621675]	116510	P30120	GO:0001775//cell activation;GO:0002248//connective tissue replacement involved in inflammatory response wound healing;GO:0002248//connective tissue replacement involved in inflammatory response wound healing;GO:0006694//steroid biosynthetic process;GO:0007165//signal transduction;GO:0007568//aging;GO:0008284//positive regulation of cell population proliferation;GO:0008284//positive regulation of …	GO:0005576//extracellular region;GO:0005604//basement membrane;GO:0005604//basement membrane;GO:0005615//extracellular space;GO:0005615//extracellular space;GO:0005615//extracellular space;GO:0005615//extracellular space;GO:0031012//extracellular matrix;GO:0031012//extracellular matrix;GO:0031012//extracellular matrix;	GO:0002020//protease binding;GO:0002020//protease binding;GO:0004857//enzyme inhibitor activity;GO:0005125//cytokine activity;GO:0005125//cytokine activity;GO:0005125//cytokine activity;GO:0005515//protein binding;GO:0005515//protein binding;GO:0008083//growth factor activity;GO:0008191//metalloendopeptidase inhibitor activity;GO:0008191//metalloendopeptidase inhibitor activity;GO:0008191//metall…	ko04066(HIF-1 signaling pathway)
ENSRNOG00000001607	1606.87	197.497	3016.24	15.2724	3.93285	1.40506e-42	4.44092e-39	11	24931761	24941103	-	4872	Adamts1	GO:0001542;GO:0001822;GO:0004222;GO:0004222;GO:0004222;GO:0004222;GO:0005576;GO:0005604;GO:0006508;GO:0006508;GO:0006508;GO:0007229;GO:0008201;GO:0008233;GO:0008237;GO:0008237;GO:0008237;GO:0008270;GO:0008270;GO:0016525;GO:0016787;GO:0030198;GO:0030198;GO:0031012;GO:0031012;GO:0031012;GO:0031410;GO:0046872;GO:0060347;GO:1900087;GO:1904707;GO:1904754;	K08617	EC:3.4.24.-	O	KOG3538;35JZ8;38BMY;3BEY9;3D28Q;3JG2E;47ZEW;48VBB;4PVNI	ADAM metallopeptidase with thrombospondin type 1 motif, 1 [Source:RGD Symbol;Acc:621241]	79252	Q68EJ2	GO:0001542//ovulation from ovarian follicle;GO:0001822//kidney development;GO:0006508//proteolysis;GO:0006508//proteolysis;GO:0006508//proteolysis;GO:0007229//integrin-mediated signaling pathway;GO:0016525//negative regulation of angiogenesis;GO:0030198//extracellular matrix organization;GO:0030198//extracellular matrix organization;GO:0060347//heart trabecula formation;GO:1900087//positive regul…	GO:0005576//extracellular region;GO:0005604//basement membrane;GO:0031012//extracellular matrix;GO:0031012//extracellular matrix;GO:0031012//extracellular matrix;GO:0031410//cytoplasmic vesicle;	GO:0004222//metalloendopeptidase activity;GO:0004222//metalloendopeptidase activity;GO:0004222//metalloendopeptidase activity;GO:0004222//metalloendopeptidase activity;GO:0008201//heparin binding;GO:0008233//peptidase activity;GO:0008237//metallopeptidase activity;GO:0008237//metallopeptidase activity;GO:0008237//metallopeptidase activity;GO:0008270//zinc ion binding;GO:0008270//zinc ion binding;…	-
ENSRNOG00000062678	808.076	2.81136	1613.34	573.865	9.16457	1.65081e-38	4.47228e-35	1	197730698	197733134	-	2097	H19	-	-	-	-	-	H19, imprinted maternally expressed transcript (non-protein coding) [Source:RGD Symbol;Acc:2775]	-	-	-	-	-	-
ENSRNOG00000020679	702.985	66.2682	1339.7	20.2164	4.33745	3.11001e-37	7.37228e-34	8	19553645	19565438	+	2630	Icam1	GO:0001541;GO:0001666;GO:0001772;GO:0001975;GO:0002291;GO:0002438;GO:0002457;GO:0002693;GO:0005178;GO:0005178;GO:0005615;GO:0005886;GO:0005886;GO:0005887;GO:0007155;GO:0007155;GO:0007155;GO:0007159;GO:0007605;GO:0008360;GO:0009410;GO:0009897;GO:0009986;GO:0010212;GO:0010477;GO:0014070;GO:0016020;GO:0016020;GO:0016020;GO:0016021;GO:0022614;GO:0030838;GO:0031669;GO:0032496;GO:0032868;GO:0033627;GO:…	K06490	-	S;T	2RZRA;35VVX;39WSI;3BEQD;3E6N7;3JNXT;48S7E;49NPM;4QAEW	intercellular adhesion molecule 1 [Source:RGD Symbol;Acc:2857]	25464	Q00238	GO:0001541//ovarian follicle development;GO:0001666//response to hypoxia;GO:0001975//response to amphetamine;GO:0002291//T cell activation via T cell receptor contact with antigen bound to MHC molecule on antigen presenting cell;GO:0002438//acute inflammatory response to antigenic stimulus;GO:0002457//T cell antigen processing and presentation;GO:0002693//positive regulation of cellular extravasa…	GO:0001772//immunological synapse;GO:0005615//extracellular space;GO:0005886//plasma membrane;GO:0005886//plasma membrane;GO:0005887//integral component of plasma membrane;GO:0009897//external side of plasma membrane;GO:0009986//cell surface;GO:0016020//membrane;GO:0016020//membrane;GO:0016020//membrane;GO:0016021//integral component of membrane;GO:0045121//membrane raft;GO:0070062//extracellular…	GO:0005178//integrin binding;GO:0005178//integrin binding;GO:0044877//protein-containing complex binding;	ko05418(Fluid shear stress and atherosclerosis);ko05417(Lipid and atherosclerosis);ko05416(Viral myocarditis);ko05323(Rheumatoid arthritis);ko05169(Epstein-Barr virus infection);ko05167(Kaposi sarcoma-associated herpesvirus infection);ko05166(Human T-cell leukemia virus 1 infection);ko05164(Influenza A);ko05150(Staphylococcus aureus infection);ko05144(Malaria);ko05143(African trypanosomiasis);ko0…
ENSRNOG00000013090	1324.38	215.315	2433.45	11.3018	3.49848	1.54446e-35	3.25434e-32	17	13376839	13378610	-	1189	Gadd45g	GO:0005634;GO:0051726;GO:0005634;GO:0005634;GO:0005634;GO:0005634;GO:0005634;GO:0005737;GO:0005737;GO:0005737;GO:0006469;GO:0006915;GO:0030154;GO:0042802;GO:0043065;GO:0043065;GO:0043410;GO:0046330;GO:0046330;GO:0051726;GO:0051726;GO:0051726;GO:0051726;GO:0120162;GO:0120162;GO:1900745;GO:1900745;	K04402	-	S;T	2RXKU;35N71;3A0HY;3BPIS;3D0TM;3J2R2;485YG;491BH;4Q2YY	growth arrest and DNA-damage-inducible, gamma [Source:RGD Symbol;Acc:1311796]	291005	Q9WTQ7;B5DEF0	GO:0051726//regulation of cell cycle;GO:0006469//negative regulation of protein kinase activity;GO:0006915//apoptotic process;GO:0030154//cell differentiation;GO:0043065//positive regulation of apoptotic process;GO:0043065//positive regulation of apoptotic process;GO:0043410//positive regulation of MAPK cascade;GO:0046330//positive regulation of JNK cascade;GO:0046330//positive regulation of JNK …	GO:0005634//nucleus;GO:0005634//nucleus;GO:0005634//nucleus;GO:0005634//nucleus;GO:0005634//nucleus;GO:0005634//nucleus;GO:0005737//cytoplasm;GO:0005737//cytoplasm;GO:0005737//cytoplasm;	GO:0042802//identical protein binding;	ko05226(Gastric cancer);ko05225(Hepatocellular carcinoma);ko05224(Breast cancer);ko05223(Non-small cell lung cancer);ko05222(Small cell lung cancer);ko05220(Chronic myeloid leukemia);ko05218(Melanoma);ko05217(Basal cell carcinoma);ko05216(Thyroid cancer);ko05214(Glioma);ko05213(Endometrial cancer);ko05212(Pancreatic cancer);ko05210(Colorectal cancer);ko05202(Transcriptional misregulation in cance…
ENSRNOG00000012280	714.216	5.57844	1422.85	255.063	7.99471	2.53294e-35	4.80346e-32	2	150487513	150493323	+	1924	Ptx3	GO:0001550;GO:0001550;GO:0001849;GO:0001849;GO:0001849;GO:0001872;GO:0001872;GO:0001878;GO:0001878;GO:0005615;GO:0005615;GO:0005615;GO:0008228;GO:0008228;GO:0030198;GO:0030198;GO:0031012;GO:0031012;GO:0042802;GO:0042802;GO:0044793;GO:0044869;GO:0044869;GO:0044871;GO:0044871;GO:0045087;GO:0045087;GO:0045087;GO:0045087;GO:0045087;GO:0045429;GO:0045429;GO:0046597;GO:0046597;GO:0046790;GO:0046790;GO:…	-	-	S	2QUBX;35CEC;390WU;3BFSD;3CXWI;3JC3N;485TM;490SU;4PVAR	pentraxin 3 [Source:RGD Symbol;Acc:1593476]	689388	D3ZT94	GO:0001550//ovarian cumulus expansion;GO:0001550//ovarian cumulus expansion;GO:0001878//response to yeast;GO:0001878//response to yeast;GO:0008228//opsonization;GO:0008228//opsonization;GO:0030198//extracellular matrix organization;GO:0030198//extracellular matrix organization;GO:0044793//negative regulation by host of viral process;GO:0044869//negative regulation by host of viral exo-alpha-siali…	GO:0005615//extracellular space;GO:0005615//extracellular space;GO:0005615//extracellular space;GO:0031012//extracellular matrix;GO:0031012//extracellular matrix;	GO:0001849//complement component C1q complex binding;GO:0001849//complement component C1q complex binding;GO:0001849//complement component C1q complex binding;GO:0001872//(1->3)-beta-D-glucan binding;GO:0001872//(1->3)-beta-D-glucan binding;GO:0042802//identical protein binding;GO:0042802//identical protein binding;GO:0046790//virion binding;GO:0046790//virion binding;	-
ENSRNOG00000005935	536.416	69.4245	1003.41	14.4532	3.85332	5.1327e-35	8.84877e-32	5	141107983	141115641	+	3859	A3galt2	GO:0001962;GO:0001962;GO:0005794;GO:0005794;GO:0005975;GO:0005975;GO:0006688;GO:0006688;GO:0006688;GO:0016020;GO:0016020;GO:0016020;GO:0016021;GO:0016740;GO:0016757;GO:0016757;GO:0016758;GO:0016758;GO:0030259;GO:0030259;GO:0031982;GO:0031982;GO:0032580;GO:0046872;GO:0047276;GO:0047276;GO:0071287;	K20736	EC:2.4.1.87	S;G	2QW2H;35KEJ;39RGD;3BBN9;3D2WW;3JAZS;48626;48VDA;4PS3V	alpha 1,3-galactosyltransferase 2 [Source:RGD Symbol;Acc:727913]	171553	A0A4Z3	GO:0005975//carbohydrate metabolic process;GO:0005975//carbohydrate metabolic process;GO:0006688//glycosphingolipid biosynthetic process;GO:0006688//glycosphingolipid biosynthetic process;GO:0006688//glycosphingolipid biosynthetic process;GO:0030259//lipid glycosylation;GO:0030259//lipid glycosylation;GO:0071287//cellular response to manganese ion;	GO:0005794//Golgi apparatus;GO:0005794//Golgi apparatus;GO:0016020//membrane;GO:0016020//membrane;GO:0016020//membrane;GO:0016021//integral component of membrane;GO:0031982//vesicle;GO:0031982//vesicle;GO:0032580//Golgi cisterna membrane;	GO:0001962//alpha-1,3-galactosyltransferase activity;GO:0001962//alpha-1,3-galactosyltransferase activity;GO:0016740//transferase activity;GO:0016757//glycosyltransferase activity;GO:0016757//glycosyltransferase activity;GO:0016758//hexosyltransferase activity;GO:0016758//hexosyltransferase activity;GO:0046872//metal ion binding;GO:0047276//N-acetyllactosaminide 3-alpha-galactosyltransferase acti…	ko00603(Glycosphingolipid biosynthesis - globo and isoglobo series)
ENSRNOG00000014524	1165.09	194.222	2135.95	10.9975	3.4591	1.34487e-34	2.12534e-31	17	13781050	13794505	-	3815	S1pr3	GO:0003376;GO:0004930;GO:0004930;GO:0004930;GO:0004930;GO:0005178;GO:0005178;GO:0005737;GO:0005886;GO:0005886;GO:0005886;GO:0005886;GO:0006954;GO:0006954;GO:0007165;GO:0007186;GO:0007186;GO:0007186;GO:0007189;GO:0007193;GO:0007193;GO:0007219;GO:0007219;GO:0016020;GO:0016021;GO:0016021;GO:0016021;GO:0019222;GO:0032651;GO:0032651;GO:0038036;GO:0038036;GO:1903141;GO:1903141;	K04290	-	S;T	2R61K;35GVR;38HT4;3BECA;3CU7J;3JDHM;48AT6;491VY;4PYI5	sphingosine-1-phosphate receptor 3 [Source:RGD Symbol;Acc:1583843]	306792	F1M9D3	GO:0003376//sphingosine-1-phosphate receptor signaling pathway;GO:0006954//inflammatory response;GO:0006954//inflammatory response;GO:0007165//signal transduction;GO:0007186//G protein-coupled receptor signaling pathway;GO:0007186//G protein-coupled receptor signaling pathway;GO:0007186//G protein-coupled receptor signaling pathway;GO:0007189//adenylate cyclase-activating G protein-coupled recept…	GO:0005737//cytoplasm;GO:0005886//plasma membrane;GO:0005886//plasma membrane;GO:0005886//plasma membrane;GO:0005886//plasma membrane;GO:0016020//membrane;GO:0016021//integral component of membrane;GO:0016021//integral component of membrane;GO:0016021//integral component of membrane;	GO:0004930//G protein-coupled receptor activity;GO:0004930//G protein-coupled receptor activity;GO:0004930//G protein-coupled receptor activity;GO:0004930//G protein-coupled receptor activity;GO:0005178//integrin binding;GO:0005178//integrin binding;GO:0038036//sphingosine-1-phosphate receptor activity;GO:0038036//sphingosine-1-phosphate receptor activity;	ko04080(Neuroactive ligand-receptor interaction);ko04071(Sphingolipid signaling pathway)
ENSRNOG00000057451	456.498	61.1983	851.797	13.9186	3.79895	1.54297e-34	2.25084e-31	7	134478968	134502837	-	5253	Itga5	GO:0007155;GO:0008305;GO:0001525;GO:0005154;GO:0005178;GO:0005178;GO:0005178;GO:0005615;GO:0005737;GO:0005783;GO:0005783;GO:0005794;GO:0005794;GO:0005886;GO:0005886;GO:0005886;GO:0005911;GO:0005911;GO:0005925;GO:0005925;GO:0007044;GO:0007044;GO:0007155;GO:0007155;GO:0007155;GO:0007155;GO:0007155;GO:0007157;GO:0007157;GO:0007159;GO:0007159;GO:0007160;GO:0007229;GO:0007229;GO:0007229;GO:0007229;GO:…	K06484	-	-	-	integrin subunit alpha 5 [Source:RGD Symbol;Acc:2925]	315346	A0A0G2K1E2	GO:0007155//cell adhesion;GO:0001525//angiogenesis;GO:0007044//cell-substrate junction assembly;GO:0007044//cell-substrate junction assembly;GO:0007155//cell adhesion;GO:0007155//cell adhesion;GO:0007155//cell adhesion;GO:0007155//cell adhesion;GO:0007155//cell adhesion;GO:0007157//heterophilic cell-cell adhesion via plasma membrane cell adhesion molecules;GO:0007157//heterophilic cell-cell adhes…	GO:0008305//integrin complex;GO:0005615//extracellular space;GO:0005737//cytoplasm;GO:0005783//endoplasmic reticulum;GO:0005783//endoplasmic reticulum;GO:0005794//Golgi apparatus;GO:0005794//Golgi apparatus;GO:0005886//plasma membrane;GO:0005886//plasma membrane;GO:0005886//plasma membrane;GO:0005911//cell-cell junction;GO:0005911//cell-cell junction;GO:0005925//focal adhesion;GO:0005925//focal a…	GO:0005154//epidermal growth factor receptor binding;GO:0005178//integrin binding;GO:0005178//integrin binding;GO:0005178//integrin binding;GO:0038023//signaling receptor activity;GO:0050839//cell adhesion molecule binding;	ko05414(Dilated cardiomyopathy);ko05412(Arrhythmogenic right ventricular cardiomyopathy);ko05410(Hypertrophic cardiomyopathy);ko05206(MicroRNAs in cancer);ko05205(Proteoglycans in cancer);ko05168(Herpes simplex virus 1 infection);ko05165(Human papillomavirus infection);ko05135(Yersinia infection);ko05133(Pertussis);ko05100(Bacterial invasion of epithelial cells);ko04810(Regulation of actin cytosk…
ENSRNOG00000058388	866.623	159.26	1573.99	9.8831	3.30496	4.73677e-31	5.98854e-28	1	83669084	83671564	-	1811	Zfp36	GO:0000122;GO:0000165;GO:0000288;GO:0000289;GO:0003729;GO:0003729;GO:0003730;GO:0005634;GO:0005737;GO:0005829;GO:0006357;GO:0009611;GO:0030014;GO:0030099;GO:0032703;GO:0035278;GO:0035556;GO:0035925;GO:0038066;GO:0043488;GO:0044344;GO:0045600;GO:0045638;GO:0046872;GO:0046872;GO:0046872;GO:0050728;GO:0050779;GO:0060213;GO:0060218;GO:0061014;GO:0061158;GO:0070063;GO:0071222;GO:0071356;GO:0071889;GO:…	K15308	-	-	-	zinc finger protein 36 [Source:RGD Symbol;Acc:620722]	79426	P47973;G3V8K6	GO:0000122//negative regulation of transcription by RNA polymerase II;GO:0000165//MAPK cascade;GO:0000288//nuclear-transcribed mRNA catabolic process, deadenylation-dependent decay;GO:0000289//nuclear-transcribed mRNA poly(A) tail shortening;GO:0006357//regulation of transcription by RNA polymerase II;GO:0009611//response to wounding;GO:0030099//myeloid cell differentiation;GO:0032703//negative r…	GO:0005634//nucleus;GO:0005737//cytoplasm;GO:0005829//cytosol;GO:0030014//CCR4-NOT complex;GO:1990904//ribonucleoprotein complex;	GO:0003729//mRNA binding;GO:0003729//mRNA binding;GO:0003730//mRNA 3'-UTR binding;GO:0035925//mRNA 3'-UTR AU-rich region binding;GO:0046872//metal ion binding;GO:0046872//metal ion binding;GO:0046872//metal ion binding;GO:0070063//RNA polymerase binding;GO:0071889//14-3-3 protein binding;	ko05167(Kaposi sarcoma-associated herpesvirus infection);ko05166(Human T-cell leukemia virus 1 infection)
ENSRNOG00000000521	757.386	136.665	1378.11	10.0839	3.33398	6.61183e-31	7.83667e-28	20	7149217	7159585	+	2360	Cdkn1a	GO:0000079;GO:0000307;GO:0004860;GO:0004860;GO:0004861;GO:0004861;GO:0004861;GO:0005515;GO:0005634;GO:0005634;GO:0005634;GO:0005730;GO:0005737;GO:0005829;GO:0006606;GO:0006974;GO:0006977;GO:0006978;GO:0007095;GO:0007265;GO:0007346;GO:0007346;GO:0007346;GO:0007507;GO:0008285;GO:0009410;GO:0009411;GO:0009636;GO:0010033;GO:0010165;GO:0010243;GO:0010389;GO:0010629;GO:0010942;GO:0014070;GO:0016301;GO:…	K06625	-	-	-	cyclin-dependent kinase inhibitor 1A [Source:RGD Symbol;Acc:69328]	114851	Q64315	GO:0000079//regulation of cyclin-dependent protein serine/threonine kinase activity;GO:0006606//protein import into nucleus;GO:0006974//cellular response to DNA damage stimulus;GO:0006977//DNA damage response, signal transduction by p53 class mediator resulting in cell cycle arrest;GO:0006978//DNA damage response, signal transduction by p53 class mediator resulting in transcription of p21 class m…	GO:0000307//cyclin-dependent protein kinase holoenzyme complex;GO:0005634//nucleus;GO:0005634//nucleus;GO:0005634//nucleus;GO:0005730//nucleolus;GO:0005737//cytoplasm;GO:0005829//cytosol;GO:0032991//protein-containing complex;GO:0048471//perinuclear region of cytoplasm;GO:0070557//PCNA-p21 complex;GO:0000307//cyclin-dependent protein kinase holoenzyme complex;GO:0000307//cyclin-dependent protein …	GO:0004860//protein kinase inhibitor activity;GO:0004860//protein kinase inhibitor activity;GO:0004861//cyclin-dependent protein serine/threonine kinase inhibitor activity;GO:0004861//cyclin-dependent protein serine/threonine kinase inhibitor activity;GO:0004861//cyclin-dependent protein serine/threonine kinase inhibitor activity;GO:0005515//protein binding;GO:0016301//kinase activity;GO:0019901/…	ko05226(Gastric cancer);ko05225(Hepatocellular carcinoma);ko05224(Breast cancer);ko05223(Non-small cell lung cancer);ko05222(Small cell lung cancer);ko05220(Chronic myeloid leukemia);ko05219(Bladder cancer);ko05218(Melanoma);ko05217(Basal cell carcinoma);ko05216(Thyroid cancer);ko05215(Prostate cancer);ko05214(Glioma);ko05213(Endometrial cancer);ko05212(Pancreatic cancer);ko05211(Renal cell carci…
ENSRNOG00000007159	952.011	3.31814	1900.7	572.823	9.16194	1.05663e-30	1.17871e-27	10	67005424	67007226	+	784	Ccl2	GO:0000165;GO:0001664;GO:0001664;GO:0001666;GO:0001912;GO:0001938;GO:0002523;GO:0002544;GO:0002548;GO:0002548;GO:0002687;GO:0002693;GO:0005125;GO:0005125;GO:0005125;GO:0005576;GO:0005576;GO:0005576;GO:0005576;GO:0005615;GO:0005615;GO:0005615;GO:0005615;GO:0005737;GO:0005791;GO:0006874;GO:0006935;GO:0006954;GO:0006954;GO:0006954;GO:0006955;GO:0006955;GO:0007010;GO:0007179;GO:0007186;GO:0007568;GO:…	K14624	-	S;T	2S6ZP;35R22;3ADKV;3C118;3DAGV;3JHXW;48FYS;49CUW;4Q65M	C-C motif chemokine ligand 2 [Source:RGD Symbol;Acc:3645]	24770	P14844	GO:0000165//MAPK cascade;GO:0001666//response to hypoxia;GO:0001912//positive regulation of leukocyte mediated cytotoxicity;GO:0001938//positive regulation of endothelial cell proliferation;GO:0002523//leukocyte migration involved in inflammatory response;GO:0002544//chronic inflammatory response;GO:0002548//monocyte chemotaxis;GO:0002548//monocyte chemotaxis;GO:0002687//positive regulation of le…	GO:0005576//extracellular region;GO:0005576//extracellular region;GO:0005576//extracellular region;GO:0005576//extracellular region;GO:0005615//extracellular space;GO:0005615//extracellular space;GO:0005615//extracellular space;GO:0005615//extracellular space;GO:0005737//cytoplasm;GO:0005791//rough endoplasmic reticulum;GO:0030139//endocytic vesicle;GO:0030425//dendrite;GO:0043025//neuronal cell …	GO:0001664//G protein-coupled receptor binding;GO:0001664//G protein-coupled receptor binding;GO:0005125//cytokine activity;GO:0005125//cytokine activity;GO:0005125//cytokine activity;GO:0008009//chemokine activity;GO:0008009//chemokine activity;GO:0008009//chemokine activity;GO:0008009//chemokine activity;GO:0008201//heparin binding;GO:0031727//CCR2 chemokine receptor binding;GO:0031727//CCR2 ch…	ko05418(Fluid shear stress and atherosclerosis);ko05417(Lipid and atherosclerosis);ko05323(Rheumatoid arthritis);ko05171(Coronavirus disease - COVID-19);ko05168(Herpes simplex virus 1 infection);ko05164(Influenza A);ko05163(Human cytomegalovirus infection);ko05144(Malaria);ko05142(Chagas disease);ko05135(Yersinia infection);ko04933(AGE-RAGE signaling pathway in diabetic complications);ko04668(TNF…
ENSRNOG00000054217	72.1316	1.20038	143.063	119.182	6.89702	7.01568e-30	7.39141e-27	5	147360994	147419156	+	3531	Runx3	GO:0000122;GO:0000785;GO:0000977;GO:0000978;GO:0000981;GO:0000981;GO:0001222;GO:0001222;GO:0001503;GO:0002062;GO:0002062;GO:0003674;GO:0003677;GO:0003677;GO:0003677;GO:0003677;GO:0003700;GO:0003700;GO:0005524;GO:0005524;GO:0005575;GO:0005634;GO:0005634;GO:0005634;GO:0005634;GO:0005634;GO:0005654;GO:0005730;GO:0005737;GO:0005737;GO:0005829;GO:0006355;GO:0006355;GO:0006355;GO:0006357;GO:0006468;GO:…	K09279	-	-	-	RUNX family transcription factor 3 [Source:RGD Symbol;Acc:620082]	156726	Q91ZK1	GO:0000122//negative regulation of transcription by RNA polymerase II;GO:0001503//ossification;GO:0002062//chondrocyte differentiation;GO:0002062//chondrocyte differentiation;GO:0006355//regulation of transcription, DNA-templated;GO:0006355//regulation of transcription, DNA-templated;GO:0006355//regulation of transcription, DNA-templated;GO:0006357//regulation of transcription by RNA polymerase I…	GO:0000785//chromatin;GO:0005575//cellular_component;GO:0005634//nucleus;GO:0005634//nucleus;GO:0005634//nucleus;GO:0005634//nucleus;GO:0005634//nucleus;GO:0005654//nucleoplasm;GO:0005730//nucleolus;GO:0005737//cytoplasm;GO:0005737//cytoplasm;GO:0005829//cytosol;GO:0043231//intracellular membrane-bounded organelle;	GO:0000977//RNA polymerase II transcription regulatory region sequence-specific DNA binding;GO:0000978//RNA polymerase II cis-regulatory region sequence-specific DNA binding;GO:0000981//DNA-binding transcription factor activity, RNA polymerase II-specific;GO:0000981//DNA-binding transcription factor activity, RNA polymerase II-specific;GO:0001222//transcription corepressor binding;GO:0001222//tra…	ko05169(Epstein-Barr virus infection);ko04658(Th1 and Th2 cell differentiation)
ENSRNOG00000012843	170.766	5.47912	336.054	61.3335	5.9386	1.8972e-29	1.89361e-26	6	131176874	131196268	+	2524	Aspg	GO:0004067;GO:0004067;GO:0004067;GO:0005515;GO:0006520;GO:0006520;GO:0009066;	K13278	-	J;E	KOG0503;35G1A;38D57;3BFKQ;3CR8B;3J272;48AUR;490WY;4Q3IK	asparaginase [Source:RGD Symbol;Acc:708388]	246266	O88202	GO:0006520//cellular amino acid metabolic process;GO:0006520//cellular amino acid metabolic process;GO:0009066//aspartate family amino acid metabolic process;	-	GO:0004067//asparaginase activity;GO:0004067//asparaginase activity;GO:0004067//asparaginase activity;GO:0005515//protein binding;	-
ENSRNOG00000025764	505.221	89.2229	921.22	10.3249	3.36806	3.10562e-29	2.94475e-26	19	10826032	10827049	-	390	AC128848.1	GO:0003674;GO:0005507;GO:0005575;GO:0005634;GO:0005634;GO:0005737;GO:0005737;GO:0005764;GO:0005829;GO:0006875;GO:0006882;GO:0006882;GO:0007263;GO:0008270;GO:0010043;GO:0010273;GO:0010273;GO:0043524;GO:0045926;GO:0046686;GO:0046872;GO:0046872;GO:0046872;GO:0046872;GO:0046872;GO:0071247;GO:0071276;GO:0071276;GO:0071280;GO:0071294;GO:0071294;GO:0071294;	-	-	S;P	KOG4738;35R4M;3A96Y;3BUCN;3DBD8;3JI5M;48GQ6;49DDG;4Q931	metallothionein 1 [Source:RGD Symbol;Acc:3117]	-	-	GO:0006875//cellular metal ion homeostasis;GO:0006882//cellular zinc ion homeostasis;GO:0006882//cellular zinc ion homeostasis;GO:0007263//nitric oxide mediated signal transduction;GO:0010043//response to zinc ion;GO:0010273//detoxification of copper ion;GO:0010273//detoxification of copper ion;GO:0043524//negative regulation of neuron apoptotic process;GO:0045926//negative regulation of growth;G…	GO:0005575//cellular_component;GO:0005634//nucleus;GO:0005634//nucleus;GO:0005737//cytoplasm;GO:0005737//cytoplasm;GO:0005764//lysosome;GO:0005829//cytosol;	GO:0003674//molecular_function;GO:0005507//copper ion binding;GO:0008270//zinc ion binding;GO:0046872//metal ion binding;GO:0046872//metal ion binding;GO:0046872//metal ion binding;GO:0046872//metal ion binding;GO:0046872//metal ion binding;	-
ENSRNOG00000029682	731.312	143.826	1318.8	9.16942	3.19683	9.65947e-29	8.72296e-26	20	3761461	3773712	-	3226	Clic1	GO:0005254;GO:0006821;GO:0051726;GO:0005254;GO:0005254;GO:0005515;GO:0005634;GO:0005635;GO:0005737;GO:0005739;GO:0006749;GO:0006821;GO:0006821;GO:0045669;GO:0048471;GO:0051726;GO:0051881;GO:0070062;GO:0005244;GO:0005247;GO:0005254;GO:0005254;GO:0005254;GO:0005254;GO:0005254;GO:0005515;GO:0005634;GO:0005634;GO:0005635;GO:0005737;GO:0005737;GO:0005737;GO:0005739;GO:0005886;GO:0006749;GO:0006749;GO:…	K05021	-	O;P;E	2QW4J;35GQ9;39SHR;3B9T8;3CSQ4;3J6YM;48QZY;48V75;4Q4G1;KOG1422;35EIK;39TVS;3BFU3;3CSEA;3JCGQ;47ZMY;4913X;4Q3N7	chloride intracellular channel 1 [Source:RGD Symbol;Acc:1303043]	406864	Q6MG61	GO:0006821//chloride transport;GO:0051726//regulation of cell cycle;GO:0006749//glutathione metabolic process;GO:0006821//chloride transport;GO:0006821//chloride transport;GO:0045669//positive regulation of osteoblast differentiation;GO:0051726//regulation of cell cycle;GO:0051881//regulation of mitochondrial membrane potential;GO:0006749//glutathione metabolic process;GO:0006749//glutathione met…	GO:0005634//nucleus;GO:0005635//nuclear envelope;GO:0005737//cytoplasm;GO:0005739//mitochondrion;GO:0048471//perinuclear region of cytoplasm;GO:0070062//extracellular exosome;GO:0005634//nucleus;GO:0005634//nucleus;GO:0005635//nuclear envelope;GO:0005737//cytoplasm;GO:0005737//cytoplasm;GO:0005737//cytoplasm;GO:0005739//mitochondrion;GO:0005886//plasma membrane;GO:0016020//membrane;GO:0016020//me…	GO:0005254//chloride channel activity;GO:0005254//chloride channel activity;GO:0005254//chloride channel activity;GO:0005515//protein binding;GO:0005244//voltage-gated ion channel activity;GO:0005247//voltage-gated chloride channel activity;GO:0005254//chloride channel activity;GO:0005254//chloride channel activity;GO:0005254//chloride channel activity;GO:0005254//chloride channel activity;GO:000…	-
ENSRNOG00000030118	2520.39	561.5	4479.28	7.97735	2.99591	1.58876e-28	1.36951e-25	X	60995951	61065628	+	3968	Msn	GO:0003779;GO:0003779;GO:0005737;GO:0005856;GO:0005856;GO:0005856;GO:0005886;GO:0008092;GO:0008092;GO:0016020;GO:0042995;GO:0071944;GO:0003779;GO:0005856;GO:0008092;GO:0003779;GO:0005856;GO:0008092;GO:0003779;GO:0005737;GO:0005856;GO:0005856;GO:0005856;GO:0005886;GO:0008092;GO:0008092;GO:0016020;GO:0042995;GO:0071944;GO:0001771;GO:0001931;GO:0003725;GO:0003779;GO:0005102;GO:0005856;GO:0005886;GO:…	K05763	-	S;Z;O	KOG3529;35G8N;38CYB;3BB9D;3CSFA;3JFNV;486XW;48V0I;4Q7BM	moesin [Source:MGI Symbol;Acc:MGI:97167]	81521	O35763	GO:0001771//immunological synapse formation;GO:0007159//leukocyte cell-cell adhesion;GO:0008360//regulation of cell shape;GO:0008361//regulation of cell size;GO:0010628//positive regulation of gene expression;GO:0022612//gland morphogenesis;GO:0022614//membrane to membrane docking;GO:0042098//T cell proliferation;GO:0045198//establishment of epithelial cell apical/basal polarity;GO:0045732//posit…	GO:0005737//cytoplasm;GO:0005856//cytoskeleton;GO:0005856//cytoskeleton;GO:0005856//cytoskeleton;GO:0005886//plasma membrane;GO:0016020//membrane;GO:0042995//cell projection;GO:0071944//cell periphery;GO:0005856//cytoskeleton;GO:0005856//cytoskeleton;GO:0005737//cytoplasm;GO:0005856//cytoskeleton;GO:0005856//cytoskeleton;GO:0005856//cytoskeleton;GO:0005886//plasma membrane;GO:0016020//membrane;GO…	GO:0003779//actin binding;GO:0003779//actin binding;GO:0008092//cytoskeletal protein binding;GO:0008092//cytoskeletal protein binding;GO:0003779//actin binding;GO:0008092//cytoskeletal protein binding;GO:0003779//actin binding;GO:0008092//cytoskeletal protein binding;GO:0003779//actin binding;GO:0008092//cytoskeletal protein binding;GO:0008092//cytoskeletal protein binding;GO:0003725//double-stra…	ko05205(Proteoglycans in cancer);ko05162(Measles);ko04810(Regulation of actin cytoskeleton);ko04670(Leukocyte transendothelial migration);ko04530(Tight junction)
ENSRNOG00000012779	181.553	7.46824	355.638	47.6201	5.5735	3.89585e-28	3.21222e-25	16	52717732	52799676	+	1953	Msr1	GO:0001540;GO:0001540;GO:0003674;GO:0005044;GO:0005044;GO:0005829;GO:0005886;GO:0006898;GO:0006898;GO:0006898;GO:0006911;GO:0009897;GO:0010629;GO:0010744;GO:0010886;GO:0010886;GO:0016020;GO:0016020;GO:0016020;GO:0016021;GO:0030169;GO:0030169;GO:0030301;GO:0031410;GO:0034381;GO:0034381;GO:0038024;GO:0042953;GO:0071407;GO:0097242;GO:0097242;	K06558	-	T;U	2QUW0;35NH7;39U8R;3BHUR;3CXD4;3JA2J;485P8;4900W;4Q1HR	macrophage scavenger receptor 1 [Source:RGD Symbol;Acc:1564316]	498638	-	GO:0006898//receptor-mediated endocytosis;GO:0006898//receptor-mediated endocytosis;GO:0006898//receptor-mediated endocytosis;GO:0006911//phagocytosis, engulfment;GO:0010629//negative regulation of gene expression;GO:0010744//positive regulation of macrophage derived foam cell differentiation;GO:0010886//positive regulation of cholesterol storage;GO:0010886//positive regulation of cholesterol sto…	GO:0005829//cytosol;GO:0005886//plasma membrane;GO:0009897//external side of plasma membrane;GO:0016020//membrane;GO:0016020//membrane;GO:0016020//membrane;GO:0016021//integral component of membrane;GO:0031410//cytoplasmic vesicle;	GO:0001540//amyloid-beta binding;GO:0001540//amyloid-beta binding;GO:0003674//molecular_function;GO:0005044//scavenger receptor activity;GO:0005044//scavenger receptor activity;GO:0030169//low-density lipoprotein particle binding;GO:0030169//low-density lipoprotein particle binding;GO:0038024//cargo receptor activity;	ko04145(Phagosome)
ENSRNOG00000013987	1815.02	404.399	3225.64	7.97638	2.99573	5.06295e-28	4.00058e-25	7	9605627	9649527	+	5294	Sbno2	GO:0002281;GO:0002281;GO:0005634;GO:0006355;GO:0006355;GO:0006355;GO:0030282;GO:0030316;GO:0030316;GO:0031490;GO:0042393;GO:0045892;GO:0045892;GO:0045944;GO:0045944;GO:0048583;GO:0050727;GO:0050727;GO:0050727;GO:0050727;GO:0061430;GO:0071222;GO:0071348;GO:0071354;GO:0071354;GO:0072674;GO:0072675;GO:1990830;GO:0002281;GO:0002281;GO:0002281;GO:0002281;GO:0005634;GO:0006355;GO:0006355;GO:0006355;GO:…	-	-	S;T;K	KOG1513;35FP1;38I2T;3BBYS;3CVTP;3J5XC;4866Y;497KM;4PY28	strawberry notch homolog 2 [Source:RGD Symbol;Acc:1307194]	314619	D3ZDU8	GO:0002281//macrophage activation involved in immune response;GO:0002281//macrophage activation involved in immune response;GO:0006355//regulation of transcription, DNA-templated;GO:0006355//regulation of transcription, DNA-templated;GO:0006355//regulation of transcription, DNA-templated;GO:0030282//bone mineralization;GO:0030316//osteoclast differentiation;GO:0030316//osteoclast differentiation;…	GO:0005634//nucleus;GO:0005634//nucleus;	GO:0031490//chromatin DNA binding;GO:0042393//histone binding;GO:0031490//chromatin DNA binding;GO:0042393//histone binding;	-
ENSRNOG00000004500	390.52	67.9321	713.107	10.4973	3.39195	6.03908e-28	4.581e-25	7	93593705	93598630	+	2339	Myc	GO:0000082;GO:0000082;GO:0000122;GO:0000122;GO:0000165;GO:0000165;GO:0000320;GO:0000785;GO:0000791;GO:0000978;GO:0000981;GO:0000981;GO:0000981;GO:0000987;GO:0001046;GO:0001221;GO:0001227;GO:0001228;GO:0001541;GO:0001658;GO:0001658;GO:0001701;GO:0001783;GO:0001866;GO:0002053;GO:0002053;GO:0002082;GO:0002904;GO:0003677;GO:0003677;GO:0003690;GO:0003700;GO:0003700;GO:0003700;GO:0003729;GO:0005515;GO:…	-	-	S;K	KOG2483;35BYZ;39XB3;3BDT0;3CYPT;3J8Y9;4838N;495XX;4PZXK	MYC proto-oncogene, bHLH transcription factor [Source:RGD Symbol;Acc:3130]	-	-	GO:0000082//G1/S transition of mitotic cell cycle;GO:0000082//G1/S transition of mitotic cell cycle;GO:0000122//negative regulation of transcription by RNA polymerase II;GO:0000122//negative regulation of transcription by RNA polymerase II;GO:0000165//MAPK cascade;GO:0000165//MAPK cascade;GO:0000320//re-entry into mitotic cell cycle;GO:0001541//ovarian follicle development;GO:0001658//branching i…	GO:0000785//chromatin;GO:0000791//euchromatin;GO:0005634//nucleus;GO:0005634//nucleus;GO:0005635//nuclear envelope;GO:0005654//nucleoplasm;GO:0005730//nucleolus;GO:0005730//nucleolus;GO:0005737//cytoplasm;GO:0005739//mitochondrion;GO:0005791//rough endoplasmic reticulum;GO:0005819//spindle;GO:0016604//nuclear body;GO:0030424//axon;GO:0032991//protein-containing complex;GO:0044195//nucleoplasmic r…	GO:0000978//RNA polymerase II cis-regulatory region sequence-specific DNA binding;GO:0000981//DNA-binding transcription factor activity, RNA polymerase II-specific;GO:0000981//DNA-binding transcription factor activity, RNA polymerase II-specific;GO:0000981//DNA-binding transcription factor activity, RNA polymerase II-specific;GO:0000987//cis-regulatory region sequence-specific DNA binding;GO:0001…	-
ENSRNOG00000019822	623.64	117.476	1129.8	9.61732	3.26564	2.48423e-26	1.81196e-23	7	8778007	8780046	-	1286	Gadd45b	GO:0005634;GO:0005634;GO:0005634;GO:0005634;GO:0005634;GO:0005737;GO:0005737;GO:0005737;GO:0006469;GO:0006469;GO:0043065;GO:0043065;GO:0043410;GO:0043410;GO:0046330;GO:0046330;GO:0051726;GO:0051726;GO:0051726;GO:0051726;GO:0051726;GO:1900745;GO:1900745;	K04402	-	S	2RY00;35KMX;3A08H;3BPJD;3CZGM;3JETU;487U3;49B2H;4PSZ0	growth arrest and DNA-damage-inducible, beta [Source:RGD Symbol;Acc:1309080]	299626	Q5U3Z2	GO:0006469//negative regulation of protein kinase activity;GO:0006469//negative regulation of protein kinase activity;GO:0043065//positive regulation of apoptotic process;GO:0043065//positive regulation of apoptotic process;GO:0043410//positive regulation of MAPK cascade;GO:0043410//positive regulation of MAPK cascade;GO:0046330//positive regulation of JNK cascade;GO:0046330//positive regulation …	GO:0005634//nucleus;GO:0005634//nucleus;GO:0005634//nucleus;GO:0005634//nucleus;GO:0005634//nucleus;GO:0005737//cytoplasm;GO:0005737//cytoplasm;GO:0005737//cytoplasm;	-	ko05226(Gastric cancer);ko05225(Hepatocellular carcinoma);ko05224(Breast cancer);ko05223(Non-small cell lung cancer);ko05222(Small cell lung cancer);ko05220(Chronic myeloid leukemia);ko05218(Melanoma);ko05217(Basal cell carcinoma);ko05216(Thyroid cancer);ko05214(Glioma);ko05213(Endometrial cancer);ko05212(Pancreatic cancer);ko05210(Colorectal cancer);ko05202(Transcriptional misregulation in cance…
ENSRNOG00000009912	187.685	26.9162	348.453	12.9458	3.69442	1.7098e-25	1.20092e-22	5	145189841	145217326	+	2498	Fgr	GO:0000166;GO:0001784;GO:0001784;GO:0001784;GO:0001784;GO:0001819;GO:0001819;GO:0001819;GO:0002376;GO:0004672;GO:0004672;GO:0004712;GO:0004713;GO:0004713;GO:0004713;GO:0004713;GO:0004713;GO:0004713;GO:0004713;GO:0004715;GO:0004715;GO:0004715;GO:0004715;GO:0004715;GO:0005102;GO:0005515;GO:0005515;GO:0005524;GO:0005524;GO:0005524;GO:0005737;GO:0005739;GO:0005743;GO:0005758;GO:0005829;GO:0005829;GO:…	K08891	EC:2.7.10.2	T;K;L	KOG0197;35F7Q;39RZV;3BJWI;3CYEW;3JBZP;48857;49537;4PVZ6	FGR proto-oncogene, Src family tyrosine kinase [Source:RGD Symbol;Acc:621319]	79113	Q6P6U0	GO:0001819//positive regulation of cytokine production;GO:0001819//positive regulation of cytokine production;GO:0001819//positive regulation of cytokine production;GO:0002376//immune system process;GO:0006468//protein phosphorylation;GO:0006468//protein phosphorylation;GO:0007169//transmembrane receptor protein tyrosine kinase signaling pathway;GO:0007229//integrin-mediated signaling pathway;GO:…	GO:0005737//cytoplasm;GO:0005739//mitochondrion;GO:0005743//mitochondrial inner membrane;GO:0005758//mitochondrial intermembrane space;GO:0005829//cytosol;GO:0005829//cytosol;GO:0005856//cytoskeleton;GO:0005856//cytoskeleton;GO:0005856//cytoskeleton;GO:0005886//plasma membrane;GO:0005886//plasma membrane;GO:0005886//plasma membrane;GO:0005886//plasma membrane;GO:0015629//actin cytoskeleton;GO:001…	GO:0000166//nucleotide binding;GO:0001784//phosphotyrosine residue binding;GO:0001784//phosphotyrosine residue binding;GO:0001784//phosphotyrosine residue binding;GO:0001784//phosphotyrosine residue binding;GO:0004672//protein kinase activity;GO:0004672//protein kinase activity;GO:0004712//protein serine/threonine/tyrosine kinase activity;GO:0004713//protein tyrosine kinase activity;GO:0004713//p…	ko04062(Chemokine signaling pathway)
ENSRNOG00000050869	574.369	44.7682	1103.97	24.6596	4.62408	3.32524e-25	2.25214e-22	11	84764565	84765829	+	1265	Cebpd	GO:0000976;GO:0000976;GO:0000978;GO:0000978;GO:0000978;GO:0000978;GO:0000981;GO:0001228;GO:0001228;GO:0001228;GO:0002244;GO:0002244;GO:0003677;GO:0003677;GO:0003677;GO:0003700;GO:0003700;GO:0005634;GO:0005634;GO:0005634;GO:0006355;GO:0006355;GO:0006357;GO:0006357;GO:0006357;GO:0042802;GO:0042802;GO:0043565;GO:0045444;GO:0045444;GO:0045595;GO:0045669;GO:0045669;GO:0045892;GO:0045892;GO:0045944;GO:…	K10050	-	S;K	KOG3119;35KWN;39T52;3BNGN;3CYHN;3JG8E;48ASV;48XK9;4Q5TW	CCAAT/enhancer binding protein delta [Source:RGD Symbol;Acc:2328]	25695	Q03484	GO:0002244//hematopoietic progenitor cell differentiation;GO:0002244//hematopoietic progenitor cell differentiation;GO:0006355//regulation of transcription, DNA-templated;GO:0006355//regulation of transcription, DNA-templated;GO:0006357//regulation of transcription by RNA polymerase II;GO:0006357//regulation of transcription by RNA polymerase II;GO:0006357//regulation of transcription by RNA poly…	GO:0005634//nucleus;GO:0005634//nucleus;GO:0005634//nucleus;GO:0090575//RNA polymerase II transcription regulator complex;	GO:0000976//transcription cis-regulatory region binding;GO:0000976//transcription cis-regulatory region binding;GO:0000978//RNA polymerase II cis-regulatory region sequence-specific DNA binding;GO:0000978//RNA polymerase II cis-regulatory region sequence-specific DNA binding;GO:0000978//RNA polymerase II cis-regulatory region sequence-specific DNA binding;GO:0000978//RNA polymerase II cis-regulat…	-
ENSRNOG00000018646	845.34	93.875	1596.81	17.0099	4.0883	6.82485e-25	4.46298e-22	18	28105760	28116441	-	2347	Hbegf	GO:0005154;GO:0005154;GO:0005154;GO:0005154;GO:0005154;GO:0005576;GO:0005615;GO:0005615;GO:0005615;GO:0005615;GO:0005615;GO:0005886;GO:0005886;GO:0005887;GO:0005887;GO:0005887;GO:0007173;GO:0007173;GO:0007173;GO:0007173;GO:0007399;GO:0008016;GO:0008016;GO:0008083;GO:0008083;GO:0008083;GO:0008083;GO:0008083;GO:0008201;GO:0008201;GO:0008201;GO:0008201;GO:0008201;GO:0008284;GO:0008284;GO:0008284;GO:…	K08523	-	S;T	2S0ZP;35G2D;3A0AD;3BQ35;3CWF4;3J9T2;48AFW;4979S;4Q4MU	heparin-binding EGF-like growth factor [Source:RGD Symbol;Acc:2526]	25433	Q06175	GO:0007173//epidermal growth factor receptor signaling pathway;GO:0007173//epidermal growth factor receptor signaling pathway;GO:0007173//epidermal growth factor receptor signaling pathway;GO:0007173//epidermal growth factor receptor signaling pathway;GO:0007399//nervous system development;GO:0008016//regulation of heart contraction;GO:0008016//regulation of heart contraction;GO:0008284//positive…	GO:0005576//extracellular region;GO:0005615//extracellular space;GO:0005615//extracellular space;GO:0005615//extracellular space;GO:0005615//extracellular space;GO:0005615//extracellular space;GO:0005886//plasma membrane;GO:0005886//plasma membrane;GO:0005887//integral component of plasma membrane;GO:0005887//integral component of plasma membrane;GO:0005887//integral component of plasma membrane;…	GO:0005154//epidermal growth factor receptor binding;GO:0005154//epidermal growth factor receptor binding;GO:0005154//epidermal growth factor receptor binding;GO:0005154//epidermal growth factor receptor binding;GO:0005154//epidermal growth factor receptor binding;GO:0008083//growth factor activity;GO:0008083//growth factor activity;GO:0008083//growth factor activity;GO:0008083//growth factor act…	ko05219(Bladder cancer);ko05205(Proteoglycans in cancer);ko05171(Coronavirus disease - COVID-19);ko04928(Parathyroid hormone synthesis, secretion and action);ko04915(Estrogen signaling pathway);ko04912(GnRH signaling pathway);ko04012(ErbB signaling pathway);ko01522(Endocrine resistance)
ENSRNOG00000010362	1170.68	184.776	2156.58	11.6713	3.54489	5.95563e-24	3.64331e-21	8	70105253	70141658	+	10664	Anxa2	GO:0001525;GO:0001533;GO:0001726;GO:0001765;GO:0001786;GO:0001921;GO:0001934;GO:0002020;GO:0002020;GO:0002091;GO:0004859;GO:0004859;GO:0004867;GO:0005262;GO:0005509;GO:0005509;GO:0005509;GO:0005509;GO:0005543;GO:0005544;GO:0005544;GO:0005544;GO:0005544;GO:0005544;GO:0005546;GO:0005546;GO:0005576;GO:0005604;GO:0005615;GO:0005634;GO:0005737;GO:0005765;GO:0005768;GO:0005769;GO:0005811;GO:0005829;GO:…	K17092	-	S;U	KOG0819;35HQI;38DK4;3BI0C;3CRGC;3J84U;47YW4;48XIZ;4PTQC	annexin A2 [Source:RGD Symbol;Acc:621170]	56611	Q07936	GO:0001525//angiogenesis;GO:0001765//membrane raft assembly;GO:0001921//positive regulation of receptor recycling;GO:0001934//positive regulation of protein phosphorylation;GO:0002091//negative regulation of receptor internalization;GO:0006900//vesicle budding from membrane;GO:0007589//body fluid secretion;GO:0010756//positive regulation of plasminogen activation;GO:0010951//negative regulation o…	GO:0001533//cornified envelope;GO:0001726//ruffle;GO:0005576//extracellular region;GO:0005604//basement membrane;GO:0005615//extracellular space;GO:0005634//nucleus;GO:0005737//cytoplasm;GO:0005765//lysosomal membrane;GO:0005768//endosome;GO:0005769//early endosome;GO:0005811//lipid droplet;GO:0005829//cytosol;GO:0005829//cytosol;GO:0005886//plasma membrane;GO:0005886//plasma membrane;GO:0005886/…	GO:0001786//phosphatidylserine binding;GO:0002020//protease binding;GO:0002020//protease binding;GO:0004859//phospholipase inhibitor activity;GO:0004859//phospholipase inhibitor activity;GO:0004867//serine-type endopeptidase inhibitor activity;GO:0005262//calcium channel activity;GO:0005509//calcium ion binding;GO:0005509//calcium ion binding;GO:0005509//calcium ion binding;GO:0005509//calcium io…	ko05132(Salmonella infection)
ENSRNOG00000002919	39149	5817.83	72480.1	12.4583	3.63903	1.44589e-23	8.56868e-21	10	87852890	87861589	-	3343	Gfap	GO:0005178;GO:0005200;GO:0005200;GO:0005200;GO:0005515;GO:0005737;GO:0005737;GO:0005737;GO:0005737;GO:0005737;GO:0005765;GO:0005856;GO:0005856;GO:0005882;GO:0005882;GO:0005882;GO:0005882;GO:0005882;GO:0005882;GO:0006886;GO:0006886;GO:0009611;GO:0010467;GO:0010467;GO:0010625;GO:0010625;GO:0010977;GO:0010977;GO:0014002;GO:0014002;GO:0014010;GO:0016020;GO:0016020;GO:0019900;GO:0030198;GO:0030198;GO:…	K05640	-	S;Z	2RKU6;35AT7;39RV5;3BKV0;3D24K;3J1WU;4823A;49511;4Q221	glial fibrillary acidic protein [Source:RGD Symbol;Acc:2679]	24387	P47819	GO:0006886//intracellular protein transport;GO:0006886//intracellular protein transport;GO:0009611//response to wounding;GO:0010467//gene expression;GO:0010467//gene expression;GO:0010625//positive regulation of Schwann cell proliferation;GO:0010625//positive regulation of Schwann cell proliferation;GO:0010977//negative regulation of neuron projection development;GO:0010977//negative regulation o…	GO:0005737//cytoplasm;GO:0005737//cytoplasm;GO:0005737//cytoplasm;GO:0005737//cytoplasm;GO:0005737//cytoplasm;GO:0005765//lysosomal membrane;GO:0005856//cytoskeleton;GO:0005856//cytoskeleton;GO:0005882//intermediate filament;GO:0005882//intermediate filament;GO:0005882//intermediate filament;GO:0005882//intermediate filament;GO:0005882//intermediate filament;GO:0005882//intermediate filament;GO:0…	GO:0005178//integrin binding;GO:0005200//structural constituent of cytoskeleton;GO:0005200//structural constituent of cytoskeleton;GO:0005200//structural constituent of cytoskeleton;GO:0005515//protein binding;GO:0019900//kinase binding;GO:0042802//identical protein binding;GO:0042802//identical protein binding;	ko04630(JAK-STAT signaling pathway)
ENSRNOG00000043451	3863.41	58.6526	7668.17	130.739	7.03054	2.11224e-23	1.21383e-20	14	5308885	5315162	-	1565	Spp1	GO:0001503;GO:0001503;GO:0001649;GO:0001649;GO:0005125;GO:0005178;GO:0005178;GO:0005576;GO:0005615;GO:0005615;GO:0005615;GO:0005615;GO:0005737;GO:0005794;GO:0006710;GO:0006710;GO:0006874;GO:0006883;GO:0006954;GO:0007155;GO:0007155;GO:0007155;GO:0007155;GO:0007155;GO:0007155;GO:0007165;GO:0010033;GO:0010811;GO:0030154;GO:0030282;GO:0030593;GO:0030643;GO:0030644;GO:0031214;GO:0031982;GO:0033280;GO:…	K06250	-	S;T	2S5R4;35AH6;39YKQ;3BMWB;3D54R;3J8ZV;489BP;495VD;4PVWW	secreted phosphoprotein 1 [Source:RGD Symbol;Acc:3752]	25353	P08721	GO:0001503//ossification;GO:0001503//ossification;GO:0001649//osteoblast differentiation;GO:0001649//osteoblast differentiation;GO:0006710//androgen catabolic process;GO:0006710//androgen catabolic process;GO:0006874//cellular calcium ion homeostasis;GO:0006883//cellular sodium ion homeostasis;GO:0006954//inflammatory response;GO:0007155//cell adhesion;GO:0007155//cell adhesion;GO:0007155//cell a…	GO:0005576//extracellular region;GO:0005615//extracellular space;GO:0005615//extracellular space;GO:0005615//extracellular space;GO:0005615//extracellular space;GO:0005737//cytoplasm;GO:0005794//Golgi apparatus;GO:0031982//vesicle;GO:0042995//cell projection;GO:0045177//apical part of cell;GO:0048471//perinuclear region of cytoplasm;	GO:0005125//cytokine activity;GO:0005178//integrin binding;GO:0005178//integrin binding;GO:0050840//extracellular matrix binding;GO:0050840//extracellular matrix binding;	ko05165(Human papillomavirus infection);ko04929(GnRH secretion);ko04620(Toll-like receptor signaling pathway);ko04512(ECM-receptor interaction);ko04510(Focal adhesion);ko04371(Apelin signaling pathway);ko04151(PI3K-Akt signaling pathway)
ENSRNOG00000008936	133.911	18.1845	249.637	13.728	3.77905	5.96769e-23	3.32857e-20	5	145440346	145452212	+	4339	Map3k6	GO:0000165;GO:0000165;GO:0000166;GO:0000287;GO:0000287;GO:0004672;GO:0004672;GO:0004672;GO:0004674;GO:0004709;GO:0004709;GO:0004709;GO:0004709;GO:0005524;GO:0005524;GO:0005524;GO:0005524;GO:0005524;GO:0006468;GO:0006468;GO:0006468;GO:0006468;GO:0016301;GO:0016310;GO:0000165;GO:0004672;GO:0005524;GO:0006468;	K04425	EC:2.7.11.25	Z;T	KOG4279;35A3A;39BQK;3BG6U;3D4IN;3J79I;48A2F;496EW;4PYC8	mitogen-activated protein kinase kinase kinase 6 [Source:RGD Symbol;Acc:1304625]	313022	D3ZFL3	GO:0000165//MAPK cascade;GO:0000165//MAPK cascade;GO:0006468//protein phosphorylation;GO:0006468//protein phosphorylation;GO:0006468//protein phosphorylation;GO:0006468//protein phosphorylation;GO:0016310//phosphorylation;GO:0000165//MAPK cascade;GO:0006468//protein phosphorylation;	-	GO:0000166//nucleotide binding;GO:0000287//magnesium ion binding;GO:0000287//magnesium ion binding;GO:0004672//protein kinase activity;GO:0004672//protein kinase activity;GO:0004672//protein kinase activity;GO:0004674//protein serine/threonine kinase activity;GO:0004709//MAP kinase kinase kinase activity;GO:0004709//MAP kinase kinase kinase activity;GO:0004709//MAP kinase kinase kinase activity;G…	ko04010(MAPK signaling pathway)
ENSRNOG00000007650	2451.7	682.247	4221.15	6.18713	2.62927	7.22724e-23	3.80715e-20	7	1325103	1399178	+	1324	Cd63	GO:0002092;GO:0005576;GO:0005615;GO:0005654;GO:0005764;GO:0005764;GO:0005765;GO:0005765;GO:0005768;GO:0005770;GO:0005771;GO:0005886;GO:0007160;GO:0009986;GO:0009986;GO:0010008;GO:0010008;GO:0015031;GO:0016020;GO:0016021;GO:0016021;GO:0016021;GO:0016477;GO:0031226;GO:0031902;GO:0031902;GO:0031904;GO:0032585;GO:0035646;GO:0042470;GO:0043231;GO:0043473;GO:0048757;GO:0050931;GO:0070062;GO:0097487;GO:…	K06497	-	S;O;U	KOG3882;35P01;3A1WV;3BQQH;3D7UM;3JCVN;48A8R;497V3;4PTX8	Cd63 molecule [Source:RGD Symbol;Acc:62080]	29186	P28648	GO:0002092//positive regulation of receptor internalization;GO:0007160//cell-matrix adhesion;GO:0015031//protein transport;GO:0016477//cell migration;GO:0035646//endosome to melanosome transport;GO:0043473//pigmentation;GO:0048757//pigment granule maturation;GO:0050931//pigment cell differentiation;GO:1900746//regulation of vascular endothelial growth factor signaling pathway;GO:1900746//regulati…	GO:0005576//extracellular region;GO:0005615//extracellular space;GO:0005654//nucleoplasm;GO:0005764//lysosome;GO:0005764//lysosome;GO:0005765//lysosomal membrane;GO:0005765//lysosomal membrane;GO:0005768//endosome;GO:0005770//late endosome;GO:0005771//multivesicular body;GO:0005886//plasma membrane;GO:0009986//cell surface;GO:0009986//cell surface;GO:0010008//endosome membrane;GO:0010008//endosom…	GO:0005515//protein binding;GO:0005515//protein binding;GO:0044877//protein-containing complex binding;	ko05205(Proteoglycans in cancer);ko04142(Lysosome)
ENSRNOG00000008215	463.189	111.409	814.969	7.31512	2.87088	1.99716e-22	1.00443e-19	10	101337573	101342044	-	2198	Trim47	GO:0004842;GO:0004842;GO:0004842;GO:0005737;GO:0005829;GO:0008270;GO:0008270;GO:0016567;GO:0016567;GO:0016567;GO:0046872;	K12023	-	O	KOG2177;35NZV;39W5Q;3BIEF;3CUCA;3J7UG;4866M;492YB;4Q0GF	tripartite motif-containing 47 [Source:RGD Symbol;Acc:1597317]	690374	D3ZA22	GO:0016567//protein ubiquitination;GO:0016567//protein ubiquitination;GO:0016567//protein ubiquitination;	GO:0005737//cytoplasm;GO:0005829//cytosol;	GO:0004842//ubiquitin-protein transferase activity;GO:0004842//ubiquitin-protein transferase activity;GO:0004842//ubiquitin-protein transferase activity;GO:0008270//zinc ion binding;GO:0008270//zinc ion binding;GO:0046872//metal ion binding;	-
ENSRNOG00000011668	533.715	133.372	934.058	7.00341	2.80806	2.02643e-22	1.00443e-19	17	12280484	12295858	+	3353	Nfil3	GO:0000122;GO:0000977;GO:0000978;GO:0001227;GO:0001779;GO:0001779;GO:0003677;GO:0003700;GO:0003700;GO:0003700;GO:0005634;GO:0005634;GO:0005634;GO:0005634;GO:0006351;GO:0006351;GO:0006355;GO:0006355;GO:0006355;GO:0006366;GO:0006366;GO:0006955;GO:0006955;GO:0007623;GO:0007623;GO:0007623;GO:0010628;GO:0042802;GO:0045892;GO:0045892;GO:0045893;GO:0045893;GO:0048511;GO:0071353;GO:0090575;GO:0000122;GO:…	K09059	-	S;K	KOG3119;35F2K;39X01;3BNNK;3CRY6;3JBD8;485NU;4918C;4PVKA	nuclear factor, interleukin 3 regulated [Source:RGD Symbol;Acc:620972]	114519	Q6IMZ0	GO:0000122//negative regulation of transcription by RNA polymerase II;GO:0001779//natural killer cell differentiation;GO:0001779//natural killer cell differentiation;GO:0006351//transcription, DNA-templated;GO:0006351//transcription, DNA-templated;GO:0006355//regulation of transcription, DNA-templated;GO:0006355//regulation of transcription, DNA-templated;GO:0006355//regulation of transcription, …	GO:0005634//nucleus;GO:0005634//nucleus;GO:0005634//nucleus;GO:0005634//nucleus;GO:0090575//RNA polymerase II transcription regulator complex;GO:0005634//nucleus;GO:0005634//nucleus;GO:0005634//nucleus;GO:0005634//nucleus;GO:0090575//RNA polymerase II transcription regulator complex;GO:0005634//nucleus;GO:0005634//nucleus;GO:0005634//nucleus;GO:0005634//nucleus;GO:0090575//RNA polymerase II trans…	GO:0000977//RNA polymerase II transcription regulatory region sequence-specific DNA binding;GO:0000978//RNA polymerase II cis-regulatory region sequence-specific DNA binding;GO:0001227//DNA-binding transcription repressor activity, RNA polymerase II-specific;GO:0003677//DNA binding;GO:0003700//DNA-binding transcription factor activity;GO:0003700//DNA-binding transcription factor activity;GO:00037…	-
ENSRNOG00000019202	306.349	65.7144	546.983	8.32364	3.05721	2.06564e-22	1.00443e-19	1	79546879	79576715	-	1953	Pvr	GO:0001618;GO:0002860;GO:0005886;GO:0005912;GO:0007156;GO:0007157;GO:0009986;GO:0016020;GO:0016021;GO:0016021;GO:0016477;GO:0042271;GO:0045503;GO:0045954;GO:0046718;GO:0050839;GO:0060370;GO:0098609;	K06539	-	-	-	PVR cell adhesion molecule [Source:RGD Symbol;Acc:3813]	25066	Q5U334	GO:0002860//positive regulation of natural killer cell mediated cytotoxicity directed against tumor cell target;GO:0007156//homophilic cell adhesion via plasma membrane adhesion molecules;GO:0007157//heterophilic cell-cell adhesion via plasma membrane cell adhesion molecules;GO:0016477//cell migration;GO:0042271//susceptibility to natural killer cell mediated cytotoxicity;GO:0045954//positive reg…	GO:0005886//plasma membrane;GO:0005912//adherens junction;GO:0009986//cell surface;GO:0016020//membrane;GO:0016021//integral component of membrane;GO:0016021//integral component of membrane;	GO:0001618//virus receptor activity;GO:0045503//dynein light chain binding;GO:0050839//cell adhesion molecule binding;	ko04514(Cell adhesion molecules)
ENSRNOG00000009005	163.464	26.4658	300.461	11.3528	3.50498	3.42413e-22	1.62338e-19	8	103588916	103672546	+	3467	Slco2a1	GO:0005515;GO:0005886;GO:0006811;GO:0015132;GO:0015732;GO:0016020;GO:0016020;GO:0016020;GO:0016021;GO:0022857;GO:0022857;GO:0055085;GO:0055085;GO:0005515;GO:0005886;GO:0006811;GO:0016020;GO:0016020;GO:0016020;GO:0016021;GO:0022857;GO:0055085;GO:0055085;	K14345	-	Q;P	KOG3626;35IS1;39TM0;3BBS7;3CSX8;3J4II;47ZE3;4969P;4Q1XS	solute carrier organic anion transporter family, member 2a1 [Source:RGD Symbol;Acc:3051]	24546	A0A0G2JV79	GO:0006811//ion transport;GO:0015732//prostaglandin transport;GO:0055085//transmembrane transport;GO:0055085//transmembrane transport;GO:0006811//ion transport;GO:0055085//transmembrane transport;GO:0055085//transmembrane transport;	GO:0005886//plasma membrane;GO:0016020//membrane;GO:0016020//membrane;GO:0016020//membrane;GO:0016021//integral component of membrane;GO:0005886//plasma membrane;GO:0016020//membrane;GO:0016020//membrane;GO:0016020//membrane;GO:0016021//integral component of membrane;	GO:0005515//protein binding;GO:0015132//prostaglandin transmembrane transporter activity;GO:0022857//transmembrane transporter activity;GO:0022857//transmembrane transporter activity;GO:0005515//protein binding;GO:0022857//transmembrane transporter activity;	-
ENSRNOG00000028872	567.716	146.231	989.2	6.76463	2.75801	4.77666e-22	2.20938e-19	2	59546284	59681971	-	4837	Rai14	GO:0003779;GO:0005515;GO:0001650;GO:0003779;GO:0003779;GO:0005515;GO:0005634;GO:0005654;GO:0005737;GO:0005829;GO:0005856;GO:0005938;GO:0007283;GO:0030054;GO:0030154;GO:0003779;GO:0005515;	-	-	S	2QUEG;35FTK;39BI0;3BDA0;3D1XQ;3J1XQ;4898S;4939P;4Q4RS	retinoic acid induced 14 [Source:RGD Symbol;Acc:1305942]	294804	Q5U312	GO:0007283//spermatogenesis;GO:0030154//cell differentiation;	GO:0001650//fibrillar center;GO:0005634//nucleus;GO:0005654//nucleoplasm;GO:0005737//cytoplasm;GO:0005829//cytosol;GO:0005856//cytoskeleton;GO:0005938//cell cortex;GO:0030054//cell junction;	GO:0003779//actin binding;GO:0005515//protein binding;GO:0003779//actin binding;GO:0003779//actin binding;GO:0005515//protein binding;GO:0003779//actin binding;GO:0005515//protein binding;	-
ENSRNOG00000019742	3619.13	1077.88	6160.38	5.71529	2.51483	7.65354e-22	3.45576e-19	10	85811218	85863057	-	5537	Stat3	GO:0000785;GO:0000976;GO:0000978;GO:0000978;GO:0000981;GO:0000981;GO:0001228;GO:0001659;GO:0001659;GO:0001754;GO:0001754;GO:0003677;GO:0003677;GO:0003677;GO:0003677;GO:0003700;GO:0003700;GO:0003700;GO:0003700;GO:0004879;GO:0005102;GO:0005515;GO:0005515;GO:0005634;GO:0005634;GO:0005667;GO:0005737;GO:0005737;GO:0005739;GO:0005743;GO:0005743;GO:0005829;GO:0005886;GO:0005886;GO:0006355;GO:0006355;GO:…	K04692	-	K	KOG3667;35H44;38FT0;3BIDZ;3CXCP;3J4HS;480DI;48VGX;4PTUE	signal transducer and activator of transcription 3 [Source:RGD Symbol;Acc:3772]	25125	P52631	GO:0001659//temperature homeostasis;GO:0001659//temperature homeostasis;GO:0001754//eye photoreceptor cell differentiation;GO:0001754//eye photoreceptor cell differentiation;GO:0006355//regulation of transcription, DNA-templated;GO:0006355//regulation of transcription, DNA-templated;GO:0006355//regulation of transcription, DNA-templated;GO:0006355//regulation of transcription, DNA-templated;GO:00…	GO:0000785//chromatin;GO:0005634//nucleus;GO:0005634//nucleus;GO:0005667//transcription regulator complex;GO:0005737//cytoplasm;GO:0005737//cytoplasm;GO:0005739//mitochondrion;GO:0005743//mitochondrial inner membrane;GO:0005743//mitochondrial inner membrane;GO:0005829//cytosol;GO:0005886//plasma membrane;GO:0005886//plasma membrane;GO:0014069//postsynaptic density;GO:0090575//RNA polymerase II tr…	GO:0000976//transcription cis-regulatory region binding;GO:0000978//RNA polymerase II cis-regulatory region sequence-specific DNA binding;GO:0000978//RNA polymerase II cis-regulatory region sequence-specific DNA binding;GO:0000981//DNA-binding transcription factor activity, RNA polymerase II-specific;GO:0000981//DNA-binding transcription factor activity, RNA polymerase II-specific;GO:0001228//DNA…	ko05417(Lipid and atherosclerosis);ko05321(Inflammatory bowel disease);ko05235(PD-L1 expression and PD-1 checkpoint pathway in cancer);ko05223(Non-small cell lung cancer);ko05221(Acute myeloid leukemia);ko05212(Pancreatic cancer);ko05207(Chemical carcinogenesis - receptor activation);ko05206(MicroRNAs in cancer);ko05205(Proteoglycans in cancer);ko05203(Viral carcinogenesis);ko05200(Pathways in ca…
ENSRNOG00000056786	672.341	179.567	1165.11	6.48846	2.69788	1.39848e-21	6.1676e-19	19	50544582	50606501	-	8209	Piezo1	GO:0005783;GO:0006811;GO:0008381;GO:0008381;GO:0010831;GO:0016020;GO:0016021;GO:0016021;GO:0016021;GO:0033625;GO:0033634;GO:0034220;GO:0008381;GO:0016021;	K22128	-	-	-	piezo-type mechanosensitive ion channel component 1 [Source:RGD Symbol;Acc:1308822]	361430	Q0KL00	GO:0006811//ion transport;GO:0010831//positive regulation of myotube differentiation;GO:0033625//positive regulation of integrin activation;GO:0033634//positive regulation of cell-cell adhesion mediated by integrin;GO:0034220//ion transmembrane transport;	GO:0005783//endoplasmic reticulum;GO:0016020//membrane;GO:0016021//integral component of membrane;GO:0016021//integral component of membrane;GO:0016021//integral component of membrane;GO:0016021//integral component of membrane;	GO:0008381//mechanosensitive ion channel activity;GO:0008381//mechanosensitive ion channel activity;GO:0008381//mechanosensitive ion channel activity;	-
ENSRNOG00000046452	207.871	34.6211	381.121	11.0083	3.46052	2.11701e-21	9.1243e-19	13	83193163	83207778	-	3565	Fcgr2b	GO:0016020;GO:0016021;GO:0001540;GO:0001811;GO:0002434;GO:0002638;GO:0002862;GO:0002865;GO:0002924;GO:0004888;GO:0005886;GO:0005886;GO:0005887;GO:0005887;GO:0006898;GO:0006911;GO:0006952;GO:0007166;GO:0007166;GO:0009617;GO:0009897;GO:0009986;GO:0016020;GO:0016021;GO:0016021;GO:0016064;GO:0016358;GO:0019772;GO:0019864;GO:0019864;GO:0019865;GO:0019886;GO:0021549;GO:0030889;GO:0032355;GO:0032456;GO:…	K12560	-	S;T	2SVEW;35HPH;38FJS;3BKTU;3D4IU;3JFWW;48B2D;497WM;4PYXI	Fc fragment of IgG receptor IIb [Source:RGD Symbol;Acc:631331]	289211	Q63203;Q5BKD6	GO:0001811//negative regulation of type I hypersensitivity;GO:0002434//immune complex clearance;GO:0002638//negative regulation of immunoglobulin production;GO:0002862//negative regulation of inflammatory response to antigenic stimulus;GO:0002865//negative regulation of acute inflammatory response to antigenic stimulus;GO:0002924//negative regulation of humoral immune response mediated by circula…	GO:0016020//membrane;GO:0016021//integral component of membrane;GO:0005886//plasma membrane;GO:0005886//plasma membrane;GO:0005887//integral component of plasma membrane;GO:0005887//integral component of plasma membrane;GO:0009897//external side of plasma membrane;GO:0009986//cell surface;GO:0016020//membrane;GO:0016021//integral component of membrane;GO:0016021//integral component of membrane;GO…	GO:0001540//amyloid-beta binding;GO:0004888//transmembrane signaling receptor activity;GO:0019772//low-affinity IgG receptor activity;GO:0019864//IgG binding;GO:0019864//IgG binding;GO:0019865//immunoglobulin binding;GO:0044877//protein-containing complex binding;	ko05162(Measles);ko05152(Tuberculosis);ko05150(Staphylococcus aureus infection);ko04666(Fc gamma R-mediated phagocytosis);ko04662(B cell receptor signaling pathway);ko04380(Osteoclast differentiation);ko04145(Phagosome)
ENSRNOG00000033433	771.349	124.705	1417.99	11.3708	3.50726	2.50095e-21	1.05396e-18	8	119704713	119718183	-	7435	Csrnp1	GO:0000981;GO:0001228;GO:0003700;GO:0005634;GO:0005634;GO:0005634;GO:0006355;GO:0006357;GO:0009791;GO:0043565;GO:0043565;GO:0045944;GO:0048008;GO:0048705;GO:0060021;GO:0060325;	K17494	-	S;K	KOG3813;35J97;39MMR;3BECG;3CXQI;3JFCW;48A2I;492WN;4Q2P6	cysteine and serine rich nuclear protein 1 [Source:RGD Symbol;Acc:1305999]	363165	D4AAK3	GO:0006355//regulation of transcription, DNA-templated;GO:0006357//regulation of transcription by RNA polymerase II;GO:0009791//post-embryonic development;GO:0045944//positive regulation of transcription by RNA polymerase II;GO:0048008//platelet-derived growth factor receptor signaling pathway;GO:0048705//skeletal system morphogenesis;GO:0060021//roof of mouth development;GO:0060325//face morphog…	GO:0005634//nucleus;GO:0005634//nucleus;GO:0005634//nucleus;	GO:0000981//DNA-binding transcription factor activity, RNA polymerase II-specific;GO:0001228//DNA-binding transcription activator activity, RNA polymerase II-specific;GO:0003700//DNA-binding transcription factor activity;GO:0043565//sequence-specific DNA binding;GO:0043565//sequence-specific DNA binding;	-
ENSRNOG00000015078	590.37	108.905	1071.84	9.84198	3.29895	3.92105e-21	1.5821e-18	1	196111043	196112203	-	655	Ifitm3	GO:0005737;GO:0005764;GO:0005765;GO:0005768;GO:0005886;GO:0005886;GO:0016020;GO:0016021;GO:0016021;GO:0016021;GO:0031901;GO:0031902;GO:0034341;GO:0035455;GO:0035456;GO:0045071;GO:0046597;GO:0046597;GO:0048471;GO:0051607;GO:0051607;GO:0060337;	K06566	-	S;T	2S9XK;35QJ8;3A3S6;3BSC1;3D7DG;3JH5S;48EYC;49BZF;4Q8RH	interferon induced transmembrane protein 3 [Source:RGD Symbol;Acc:1595844]	361673	P26376	GO:0034341//response to interferon-gamma;GO:0035455//response to interferon-alpha;GO:0035456//response to interferon-beta;GO:0045071//negative regulation of viral genome replication;GO:0046597//negative regulation of viral entry into host cell;GO:0046597//negative regulation of viral entry into host cell;GO:0051607//defense response to virus;GO:0051607//defense response to virus;GO:0060337//type …	GO:0005737//cytoplasm;GO:0005764//lysosome;GO:0005765//lysosomal membrane;GO:0005768//endosome;GO:0005886//plasma membrane;GO:0005886//plasma membrane;GO:0016020//membrane;GO:0016021//integral component of membrane;GO:0016021//integral component of membrane;GO:0016021//integral component of membrane;GO:0031901//early endosome membrane;GO:0031902//late endosome membrane;GO:0048471//perinuclear reg…	-	-
ENSRNOG00000007002	527.171	3.52578	1050.82	298.038	8.21935	1.96935e-20	7.78056e-18	14	79134574	79140482	+	3743	Lif	GO:0001974;GO:0005102;GO:0005102;GO:0005125;GO:0005125;GO:0005125;GO:0005125;GO:0005146;GO:0005146;GO:0005146;GO:0005576;GO:0005576;GO:0005576;GO:0005829;GO:0006955;GO:0006955;GO:0007260;GO:0007566;GO:0008083;GO:0008083;GO:0008083;GO:0008283;GO:0008284;GO:0008285;GO:0010628;GO:0010646;GO:0023051;GO:0030324;GO:0033138;GO:0033141;GO:0033630;GO:0035019;GO:0042531;GO:0043410;GO:0045595;GO:0045651;GO:…	K05419	-	S;T	2S3JD;35JHE;39WD6;3BPWG;3D3UW;3JCMH;48BI1;492VV;4PTNZ	LIF, interleukin 6 family cytokine [Source:RGD Symbol;Acc:620865]	60584	O88211	GO:0001974//blood vessel remodeling;GO:0006955//immune response;GO:0006955//immune response;GO:0007260//tyrosine phosphorylation of STAT protein;GO:0007566//embryo implantation;GO:0008283//cell population proliferation;GO:0008284//positive regulation of cell population proliferation;GO:0008285//negative regulation of cell population proliferation;GO:0010628//positive regulation of gene expression…	GO:0005576//extracellular region;GO:0005576//extracellular region;GO:0005576//extracellular region;GO:0005829//cytosol;	GO:0005102//signaling receptor binding;GO:0005102//signaling receptor binding;GO:0005125//cytokine activity;GO:0005125//cytokine activity;GO:0005125//cytokine activity;GO:0005125//cytokine activity;GO:0005146//leukemia inhibitory factor receptor binding;GO:0005146//leukemia inhibitory factor receptor binding;GO:0005146//leukemia inhibitory factor receptor binding;GO:0008083//growth factor activit…	ko04668(TNF signaling pathway);ko04630(JAK-STAT signaling pathway);ko04550(Signaling pathways regulating pluripotency of stem cells);ko04060(Cytokine-cytokine receptor interaction)
ENSRNOG00000001414	2271.93	32.6106	4511.25	138.337	7.11204	3.14923e-20	1.21882e-17	12	19601272	19611657	+	3069	Serpine1	GO:0001525;GO:0002020;GO:0004867;GO:0004867;GO:0004867;GO:0005102;GO:0005576;GO:0005615;GO:0005615;GO:0005615;GO:0010469;GO:0010757;GO:0010951;GO:0014912;GO:0030194;GO:0030336;GO:0032757;GO:0033629;GO:0035491;GO:0045766;GO:0048260;GO:0050729;GO:0050829;GO:0051918;GO:0061044;GO:0062023;GO:0070062;GO:0071222;GO:0090026;GO:0090399;GO:0097180;GO:0097187;GO:1901331;GO:1902042;GO:1904090;GO:2000098;GO:…	K03982	-	O;V	KOG2392;35C3B;39R8P;3BEGU;3CVEI;3J7XD;48592;496PP;4PSG2	serpin family E member 1 [Source:RGD Symbol;Acc:3249]	24617	P20961	GO:0001525//angiogenesis;GO:0010469//regulation of signaling receptor activity;GO:0010757//negative regulation of plasminogen activation;GO:0010951//negative regulation of endopeptidase activity;GO:0014912//negative regulation of smooth muscle cell migration;GO:0030194//positive regulation of blood coagulation;GO:0030336//negative regulation of cell migration;GO:0032757//positive regulation of in…	GO:0005576//extracellular region;GO:0005615//extracellular space;GO:0005615//extracellular space;GO:0005615//extracellular space;GO:0062023//collagen-containing extracellular matrix;GO:0070062//extracellular exosome;GO:0097180//serine protease inhibitor complex;GO:1904090//peptidase inhibitor complex;	GO:0002020//protease binding;GO:0004867//serine-type endopeptidase inhibitor activity;GO:0004867//serine-type endopeptidase inhibitor activity;GO:0004867//serine-type endopeptidase inhibitor activity;GO:0005102//signaling receptor binding;	ko05142(Chagas disease);ko04933(AGE-RAGE signaling pathway in diabetic complications);ko04610(Complement and coagulation cascades);ko04390(Hippo signaling pathway);ko04371(Apelin signaling pathway);ko04218(Cellular senescence);ko04115(p53 signaling pathway);ko04066(HIF-1 signaling pathway)
ENSRNOG00000008676	480.305	99.115	861.496	8.69188	3.11967	4.7888e-20	1.78068e-17	4	168212861	168232904	+	2624	Emp1	GO:0003674;GO:0005886;GO:0005886;GO:0008150;GO:0008219;GO:0016020;GO:0016020;GO:0016020;GO:0016021;GO:0016021;GO:0016021;GO:0016021;GO:0032060;GO:0005886;GO:0008219;GO:0016020;GO:0016021;GO:0032060;	-	-	S	2S028;35PWS;3A1JY;3BQD9;3D6KT;3JGIX;48DXS;49ASG;4Q5GS	epithelial membrane protein 1 [Source:RGD Symbol;Acc:2552]	25314	P54848	GO:0008150//biological_process;GO:0008219//cell death;GO:0032060//bleb assembly;GO:0008219//cell death;GO:0032060//bleb assembly;	GO:0005886//plasma membrane;GO:0005886//plasma membrane;GO:0016020//membrane;GO:0016020//membrane;GO:0016020//membrane;GO:0016021//integral component of membrane;GO:0016021//integral component of membrane;GO:0016021//integral component of membrane;GO:0016021//integral component of membrane;GO:0005886//plasma membrane;GO:0016020//membrane;GO:0016021//integral component of membrane;	GO:0003674//molecular_function;	-
ENSRNOG00000014838	173.098	33.4358	312.76	9.35405	3.22559	5.68321e-20	2.07262e-17	5	58170425	58202272	+	2198	Glipr2	GO:0000139;GO:0005576;GO:0010634;GO:0010718;GO:0042803;GO:0070374;GO:0000139;GO:0005576;GO:0005576;GO:0005615;GO:0010634;GO:0010718;GO:0042803;GO:0070374;GO:0005576;GO:0005576;	K24835	-	A;S;D;K	KOG3017;35BEH;3A626;3BGGC;3CWAY;3J5FY;483B9;4959V;4PV3P	GLI pathogenesis-related 2 [Source:RGD Symbol;Acc:1583669]	679819	-	GO:0010634//positive regulation of epithelial cell migration;GO:0010718//positive regulation of epithelial to mesenchymal transition;GO:0070374//positive regulation of ERK1 and ERK2 cascade;GO:0010634//positive regulation of epithelial cell migration;GO:0010718//positive regulation of epithelial to mesenchymal transition;GO:0070374//positive regulation of ERK1 and ERK2 cascade;	GO:0000139//Golgi membrane;GO:0005576//extracellular region;GO:0000139//Golgi membrane;GO:0005576//extracellular region;GO:0005576//extracellular region;GO:0005615//extracellular space;GO:0005576//extracellular region;GO:0005576//extracellular region;	GO:0042803//protein homodimerization activity;GO:0042803//protein homodimerization activity;	-
ENSRNOG00000061910	336.321	89.5562	583.086	6.51084	2.70284	1.77334e-19	6.22772e-17	14	82056347	82064083	-	2416	Igfbp3	GO:0000165;GO:0001558;GO:0001649;GO:0001933;GO:0001968;GO:0005520;GO:0005520;GO:0005520;GO:0005576;GO:0005576;GO:0005576;GO:0005615;GO:0005615;GO:0005634;GO:0006468;GO:0006915;GO:0008160;GO:0008285;GO:0010906;GO:0014912;GO:0019838;GO:0031994;GO:0040008;GO:0042567;GO:0043065;GO:0043410;GO:0043568;GO:0044342;GO:0045663;GO:0048662;	K10138	-	-	-	insulin-like growth factor binding protein 3 [Source:RGD Symbol;Acc:2874]	24484	P15473;A1A5Q9	GO:0000165//MAPK cascade;GO:0001558//regulation of cell growth;GO:0001649//osteoblast differentiation;GO:0001933//negative regulation of protein phosphorylation;GO:0006468//protein phosphorylation;GO:0006915//apoptotic process;GO:0008285//negative regulation of cell population proliferation;GO:0010906//regulation of glucose metabolic process;GO:0014912//negative regulation of smooth muscle cell m…	GO:0005576//extracellular region;GO:0005576//extracellular region;GO:0005576//extracellular region;GO:0005615//extracellular space;GO:0005615//extracellular space;GO:0005634//nucleus;GO:0042567//insulin-like growth factor ternary complex;	GO:0001968//fibronectin binding;GO:0005520//insulin-like growth factor binding;GO:0005520//insulin-like growth factor binding;GO:0005520//insulin-like growth factor binding;GO:0008160//protein tyrosine phosphatase activator activity;GO:0019838//growth factor binding;GO:0031994//insulin-like growth factor I binding;	ko05202(Transcriptional misregulation in cancer);ko04935(Growth hormone synthesis, secretion and action);ko04218(Cellular senescence);ko04115(p53 signaling pathway)
ENSRNOG00000004100	647.937	194.453	1101.42	5.6642	2.50187	3.65939e-19	1.23922e-16	7	91206579	91214731	+	3711	Trib1	GO:0004672;GO:0004672;GO:0004860;GO:0004860;GO:0005524;GO:0005524;GO:0005634;GO:0005634;GO:0005634;GO:0005737;GO:0005737;GO:0006468;GO:0006468;GO:0006469;GO:0006469;GO:0007254;GO:0007254;GO:0014912;GO:0014912;GO:0031434;GO:0031434;GO:0031434;GO:0031625;GO:0031625;GO:0031665;GO:0031665;GO:0032436;GO:0032436;GO:0032436;GO:0032496;GO:0032496;GO:0032496;GO:0043405;GO:0043405;GO:0043405;GO:0043433;GO:…	K08814	-	T;G	KOG0583;35FR0;38F8W;3BAWK;3CTVZ;3JB8N;47ZJD;491Z2;4PSNT	tribbles pseudokinase 1 [Source:RGD Symbol;Acc:621596]	78969	G3V6J8;Q9EQL6	GO:0006468//protein phosphorylation;GO:0006468//protein phosphorylation;GO:0006469//negative regulation of protein kinase activity;GO:0006469//negative regulation of protein kinase activity;GO:0007254//JNK cascade;GO:0007254//JNK cascade;GO:0014912//negative regulation of smooth muscle cell migration;GO:0014912//negative regulation of smooth muscle cell migration;GO:0031665//negative regulation o…	GO:0005634//nucleus;GO:0005634//nucleus;GO:0005634//nucleus;GO:0005737//cytoplasm;GO:0005737//cytoplasm;	GO:0004672//protein kinase activity;GO:0004672//protein kinase activity;GO:0004860//protein kinase inhibitor activity;GO:0004860//protein kinase inhibitor activity;GO:0005524//ATP binding;GO:0005524//ATP binding;GO:0031434//mitogen-activated protein kinase kinase binding;GO:0031434//mitogen-activated protein kinase kinase binding;GO:0031434//mitogen-activated protein kinase kinase binding;GO:0031…	-
ENSRNOG00000014961	1302.28	198.452	2406.1	12.1243	3.59983	5.20972e-19	1.73328e-16	5	155601691	155635656	-	1880	Pdpn	GO:0016020;GO:0016021;	K16778	-	S;T	2QRWU;35QXF;3A3D9;3BQUG;3D75D;3JH1C;48EVB;49BTP;4Q65Y	podoplanin [Source:RGD Symbol;Acc:61819]	54320	Q64294	-	GO:0016020//membrane;GO:0016021//integral component of membrane;	-	-
ENSRNOG00000015160	438.14	88.7238	787.556	8.8765	3.14999	5.50142e-19	1.79878e-16	5	25214309	25225222	+	2093	Gem	GO:0000166;GO:0000278;GO:0000278;GO:0000287;GO:0000287;GO:0003924;GO:0003924;GO:0003924;GO:0003924;GO:0003924;GO:0005246;GO:0005525;GO:0005525;GO:0005525;GO:0005525;GO:0005525;GO:0005525;GO:0005634;GO:0005634;GO:0005886;GO:0009898;GO:0009898;GO:0019003;GO:0019003;GO:0030496;GO:0030496;GO:0051233;GO:0051233;GO:0051276;GO:0051276;GO:0051310;GO:0051310;GO:0072686;GO:0072686;GO:1901842;GO:1901842;GO:…	K07846	-	S;G	KOG0395;35AQP;38GGT;3BBG6;3D0MT;3J5B1;48AAQ;48XR9;4Q41H	GTP binding protein overexpressed in skeletal muscle [Source:RGD Symbol;Acc:1307386]	297902	B5DFA6	GO:0000278//mitotic cell cycle;GO:0000278//mitotic cell cycle;GO:0051276//chromosome organization;GO:0051276//chromosome organization;GO:0051310//metaphase plate congression;GO:0051310//metaphase plate congression;GO:1901842//negative regulation of high voltage-gated calcium channel activity;GO:1901842//negative regulation of high voltage-gated calcium channel activity;GO:1901842//negative regula…	GO:0005634//nucleus;GO:0005634//nucleus;GO:0005886//plasma membrane;GO:0009898//cytoplasmic side of plasma membrane;GO:0009898//cytoplasmic side of plasma membrane;GO:0030496//midbody;GO:0030496//midbody;GO:0051233//spindle midzone;GO:0051233//spindle midzone;GO:0072686//mitotic spindle;GO:0072686//mitotic spindle;	GO:0000166//nucleotide binding;GO:0000287//magnesium ion binding;GO:0000287//magnesium ion binding;GO:0003924//GTPase activity;GO:0003924//GTPase activity;GO:0003924//GTPase activity;GO:0003924//GTPase activity;GO:0003924//GTPase activity;GO:0005246//calcium channel regulator activity;GO:0005525//GTP binding;GO:0005525//GTP binding;GO:0005525//GTP binding;GO:0005525//GTP binding;GO:0005525//GTP b…	-
ENSRNOG00000019549	2353.95	791.174	3916.73	4.95053	2.30758	2.30784e-18	7.17473e-16	1	40730123	40819886	+	7550	Akap12	GO:0005516;GO:0005516;GO:0005516;GO:0005737;GO:0005737;GO:0005737;GO:0005829;GO:0005856;GO:0005886;GO:0007165;GO:0007165;GO:0007193;GO:0007193;GO:0008179;GO:0008179;GO:0010738;GO:0010738;GO:0010738;GO:0010739;GO:0010739;GO:0016020;GO:0032496;GO:0032760;GO:0035733;GO:0043025;GO:0043116;GO:0050804;GO:0050804;GO:0051018;GO:0051018;GO:0051602;GO:0051770;GO:0061870;GO:0070374;GO:0071347;GO:0071356;GO:…	K16528	-	S;T	2RDV6;35NY9;39UHP;3BEY2;3CT26;3J697;488R8;492KF;4PT1X	A-kinase anchoring protein 12 [Source:RGD Symbol;Acc:70988]	83425	Q5QD51	GO:0007165//signal transduction;GO:0007165//signal transduction;GO:0007193//adenylate cyclase-inhibiting G protein-coupled receptor signaling pathway;GO:0007193//adenylate cyclase-inhibiting G protein-coupled receptor signaling pathway;GO:0010738//regulation of protein kinase A signaling;GO:0010738//regulation of protein kinase A signaling;GO:0010738//regulation of protein kinase A signaling;GO:0…	GO:0005737//cytoplasm;GO:0005737//cytoplasm;GO:0005737//cytoplasm;GO:0005829//cytosol;GO:0005856//cytoskeleton;GO:0005886//plasma membrane;GO:0016020//membrane;GO:0043025//neuronal cell body;GO:0098685//Schaffer collateral - CA1 synapse;GO:0098685//Schaffer collateral - CA1 synapse;GO:0110165//cellular anatomical entity;	GO:0005516//calmodulin binding;GO:0005516//calmodulin binding;GO:0005516//calmodulin binding;GO:0008179//adenylate cyclase binding;GO:0008179//adenylate cyclase binding;GO:0051018//protein kinase A binding;GO:0051018//protein kinase A binding;GO:0005516//calmodulin binding;GO:0051018//protein kinase A binding;GO:0005516//calmodulin binding;GO:0051018//protein kinase A binding;GO:0005516//calmodul…	-
ENSRNOG00000010645	637.588	26.7841	1248.39	46.6095	5.54255	3.29403e-18	9.91554e-16	15	20607692	20632025	+	1671	Lgals3	GO:0002376;GO:0005576;GO:0005634;GO:0005681;GO:0005737;GO:0008380;GO:0019863;GO:0030246;GO:0030246;GO:0030246;GO:0045087;GO:0002376;GO:0005576;GO:0005634;GO:0005681;GO:0005737;GO:0008380;GO:0019863;GO:0030246;GO:0030246;GO:0030246;GO:0045087;GO:0001501;GO:0001533;GO:0001772;GO:0001772;GO:0002376;GO:0002548;GO:0002548;GO:0005576;GO:0005615;GO:0005615;GO:0005634;GO:0005634;GO:0005634;GO:0005681;GO:…	K06831	-	S;W	KOG3587;35AEE;38GSE;3BESS;3CVT5;3JB9U;485HA;48XI3;4PTGA	galectin 3 [Source:RGD Symbol;Acc:69356]	83781	P08699	GO:0002376//immune system process;GO:0008380//RNA splicing;GO:0045087//innate immune response;GO:0002376//immune system process;GO:0008380//RNA splicing;GO:0045087//innate immune response;GO:0001501//skeletal system development;GO:0002376//immune system process;GO:0002548//monocyte chemotaxis;GO:0002548//monocyte chemotaxis;GO:0006397//mRNA processing;GO:0008284//positive regulation of cell popul…	GO:0005576//extracellular region;GO:0005634//nucleus;GO:0005681//spliceosomal complex;GO:0005737//cytoplasm;GO:0005576//extracellular region;GO:0005634//nucleus;GO:0005681//spliceosomal complex;GO:0005737//cytoplasm;GO:0001533//cornified envelope;GO:0001772//immunological synapse;GO:0001772//immunological synapse;GO:0005576//extracellular region;GO:0005615//extracellular space;GO:0005615//extrace…	GO:0019863//IgE binding;GO:0030246//carbohydrate binding;GO:0030246//carbohydrate binding;GO:0030246//carbohydrate binding;GO:0019863//IgE binding;GO:0030246//carbohydrate binding;GO:0030246//carbohydrate binding;GO:0030246//carbohydrate binding;GO:0019863//IgE binding;GO:0019863//IgE binding;GO:0019863//IgE binding;GO:0019903//protein phosphatase binding;GO:0030246//carbohydrate binding;GO:00302…	-
ENSRNOG00000038047	87.1392	12.2943	161.984	13.1755	3.71979	5.41638e-18	1.60494e-15	17	74786654	74787135	+	482	Mt1	GO:0003674;GO:0005507;GO:0005575;GO:0005634;GO:0005634;GO:0005737;GO:0005737;GO:0005764;GO:0005829;GO:0006875;GO:0006882;GO:0006882;GO:0007263;GO:0008270;GO:0010043;GO:0010273;GO:0010273;GO:0043524;GO:0045926;GO:0046686;GO:0046872;GO:0046872;GO:0046872;GO:0046872;GO:0046872;GO:0071247;GO:0071276;GO:0071276;GO:0071280;GO:0071294;GO:0071294;GO:0071294;	-	-	S;P	KOG4738;35R4M;3A96Y;3BUCN;3DBD8;3JI5M;48GQ6;49DDG;4Q931	metallothionein 1 [Source:RGD Symbol;Acc:3117]	-	-	GO:0006875//cellular metal ion homeostasis;GO:0006882//cellular zinc ion homeostasis;GO:0006882//cellular zinc ion homeostasis;GO:0007263//nitric oxide mediated signal transduction;GO:0010043//response to zinc ion;GO:0010273//detoxification of copper ion;GO:0010273//detoxification of copper ion;GO:0043524//negative regulation of neuron apoptotic process;GO:0045926//negative regulation of growth;G…	GO:0005575//cellular_component;GO:0005634//nucleus;GO:0005634//nucleus;GO:0005737//cytoplasm;GO:0005737//cytoplasm;GO:0005764//lysosome;GO:0005829//cytosol;	GO:0003674//molecular_function;GO:0005507//copper ion binding;GO:0008270//zinc ion binding;GO:0046872//metal ion binding;GO:0046872//metal ion binding;GO:0046872//metal ion binding;GO:0046872//metal ion binding;GO:0046872//metal ion binding;	-
ENSRNOG00000008301	932.331	305.087	1559.58	5.11191	2.35386	6.08119e-18	1.77421e-15	13	84967009	84973972	+	1953	Tagln2	GO:0005515;GO:0030855;GO:0005515;GO:0005856;GO:0030855;GO:0005515;	K20526	-	Z	KOG2046;35D29;39VQE;3BA7U;3CVBH;3J2JY;480TR;4969J;4Q50I	transgelin 2 [Source:RGD Symbol;Acc:1310840]	304983	Q5XFX0	GO:0030855//epithelial cell differentiation;GO:0030855//epithelial cell differentiation;	GO:0005856//cytoskeleton;	GO:0005515//protein binding;GO:0005515//protein binding;GO:0005515//protein binding;	-
ENSRNOG00000068412	1299.3	439.374	2159.22	4.91431	2.29699	6.94139e-18	1.99449e-15	6	24300956	24320034	-	5171	Fosl2	GO:0003677;GO:0003700;GO:0006355;GO:0006357;GO:0003677;GO:0003677;GO:0003677;GO:0003700;GO:0003700;GO:0006355;GO:0006355;GO:0006357;GO:0006357;GO:0000977;GO:0000977;GO:0001228;GO:0003334;GO:0003677;GO:0003682;GO:0003700;GO:0005634;GO:0005654;GO:0006355;GO:0006357;GO:0045893;GO:0045944;GO:0045944;GO:0048146;GO:0090575;	-	-	-	-	FOS like 2, AP-1 transcription factor subunit [Source:RGD Symbol;Acc:2628]	-	-	GO:0006355//regulation of transcription, DNA-templated;GO:0006357//regulation of transcription by RNA polymerase II;GO:0006355//regulation of transcription, DNA-templated;GO:0006355//regulation of transcription, DNA-templated;GO:0006357//regulation of transcription by RNA polymerase II;GO:0006357//regulation of transcription by RNA polymerase II;GO:0003334//keratinocyte development;GO:0006355//re…	GO:0005634//nucleus;GO:0005654//nucleoplasm;GO:0090575//RNA polymerase II transcription regulator complex;	GO:0003677//DNA binding;GO:0003700//DNA-binding transcription factor activity;GO:0003677//DNA binding;GO:0003677//DNA binding;GO:0003677//DNA binding;GO:0003700//DNA-binding transcription factor activity;GO:0003700//DNA-binding transcription factor activity;GO:0000977//RNA polymerase II transcription regulatory region sequence-specific DNA binding;GO:0000977//RNA polymerase II transcription regul…	-
ENSRNOG00000006940	107.475	18.4504	196.5	10.6501	3.4128	9.5219e-18	2.69512e-15	7	109826020	109843389	+	1528	Ncf4	GO:0005515;GO:0005737;GO:0005737;GO:0005737;GO:0005829;GO:0006909;GO:0006909;GO:0010008;GO:0010008;GO:0016020;GO:0016020;GO:0016176;GO:0016176;GO:0016176;GO:0016176;GO:0016176;GO:0032266;GO:0032266;GO:0035091;GO:0035091;GO:0042554;GO:0042554;GO:0042554;GO:0043020;GO:0043020;GO:0043020;GO:0043020;GO:0043020;GO:0045730;GO:0045730;GO:0050790;GO:0005515;GO:0006909;GO:0016176;GO:0035091;GO:0043020;GO:…	K08012	-	T	KOG4773;35PGH;38GGZ;3BCTW;3CRWX;3J8WK;488Q9;494AV;4Q012	neutrophil cytosolic factor 4 [Source:RGD Symbol;Acc:1593157]	500904	B2RZ98	GO:0006909//phagocytosis;GO:0006909//phagocytosis;GO:0042554//superoxide anion generation;GO:0042554//superoxide anion generation;GO:0042554//superoxide anion generation;GO:0045730//respiratory burst;GO:0045730//respiratory burst;GO:0050790//regulation of catalytic activity;GO:0006909//phagocytosis;GO:0045730//respiratory burst;	GO:0005737//cytoplasm;GO:0005737//cytoplasm;GO:0005737//cytoplasm;GO:0005829//cytosol;GO:0010008//endosome membrane;GO:0010008//endosome membrane;GO:0016020//membrane;GO:0016020//membrane;GO:0043020//NADPH oxidase complex;GO:0043020//NADPH oxidase complex;GO:0043020//NADPH oxidase complex;GO:0043020//NADPH oxidase complex;GO:0043020//NADPH oxidase complex;GO:0043020//NADPH oxidase complex;	GO:0005515//protein binding;GO:0016176//superoxide-generating NADPH oxidase activator activity;GO:0016176//superoxide-generating NADPH oxidase activator activity;GO:0016176//superoxide-generating NADPH oxidase activator activity;GO:0016176//superoxide-generating NADPH oxidase activator activity;GO:0016176//superoxide-generating NADPH oxidase activator activity;GO:0032266//phosphatidylinositol-3-p…	ko05417(Lipid and atherosclerosis);ko05415(Diabetic cardiomyopathy);ko05140(Leishmaniasis);ko05020(Prion disease);ko04670(Leukocyte transendothelial migration);ko04613(Neutrophil extracellular trap formation);ko04380(Osteoclast differentiation);ko04145(Phagosome)
ENSRNOG00000057347	505.992	113.419	898.566	7.92255	2.98596	2.07274e-17	5.78049e-15	3	156397052	156399473	+	2368	Cebpb	GO:0000122;GO:0000779;GO:0000779;GO:0000785;GO:0000785;GO:0000976;GO:0000976;GO:0000976;GO:0000977;GO:0000977;GO:0000978;GO:0000978;GO:0000978;GO:0000978;GO:0000979;GO:0000979;GO:0000981;GO:0000981;GO:0000981;GO:0000981;GO:0001227;GO:0001228;GO:0001228;GO:0001228;GO:0001541;GO:0001541;GO:0001541;GO:0001889;GO:0001892;GO:0001892;GO:0002432;GO:0003677;GO:0003677;GO:0003677;GO:0003682;GO:0003682;GO:…	K10048	-	-	-	CCAAT/enhancer binding protein beta [Source:RGD Symbol;Acc:2327]	24253	P21272	GO:0000122//negative regulation of transcription by RNA polymerase II;GO:0001541//ovarian follicle development;GO:0001541//ovarian follicle development;GO:0001541//ovarian follicle development;GO:0001889//liver development;GO:0001892//embryonic placenta development;GO:0001892//embryonic placenta development;GO:0002432//granuloma formation;GO:0006355//regulation of transcription, DNA-templated;GO:…	GO:0000779//condensed chromosome, centromeric region;GO:0000779//condensed chromosome, centromeric region;GO:0000785//chromatin;GO:0000785//chromatin;GO:0005634//nucleus;GO:0005634//nucleus;GO:0005634//nucleus;GO:0005634//nucleus;GO:0005634//nucleus;GO:0005634//nucleus;GO:0005654//nucleoplasm;GO:0005654//nucleoplasm;GO:0005737//cytoplasm;GO:0005737//cytoplasm;GO:0005737//cytoplasm;GO:0016363//nuc…	GO:0000976//transcription cis-regulatory region binding;GO:0000976//transcription cis-regulatory region binding;GO:0000976//transcription cis-regulatory region binding;GO:0000977//RNA polymerase II transcription regulatory region sequence-specific DNA binding;GO:0000977//RNA polymerase II transcription regulatory region sequence-specific DNA binding;GO:0000978//RNA polymerase II cis-regulatory re…	ko05202(Transcriptional misregulation in cancer);ko05152(Tuberculosis);ko04668(TNF signaling pathway);ko04657(IL-17 signaling pathway)
ENSRNOG00000016281	3202.58	1064.59	5340.57	5.01658	2.3267	3.10836e-17	8.54304e-15	16	78183533	78294412	+	6596	Col4a1	GO:0001569;GO:0001569;GO:0003674;GO:0005201;GO:0005201;GO:0005201;GO:0005201;GO:0005201;GO:0005575;GO:0005576;GO:0005581;GO:0005581;GO:0005581;GO:0005587;GO:0005587;GO:0005587;GO:0005604;GO:0005604;GO:0005604;GO:0005604;GO:0005615;GO:0007420;GO:0007420;GO:0007528;GO:0007528;GO:0016020;GO:0030020;GO:0030020;GO:0030198;GO:0030855;GO:0031012;GO:0038063;GO:0038063;GO:0048407;GO:0048407;GO:0048514;GO:…	K06237	-	W;D	KOG3544;35I7B;38CJN;3BAFZ;3CRU5;3J8U5;484MZ;4920P;4Q0XS	collagen type IV alpha 1 chain [Source:RGD Symbol;Acc:1307148]	290905	F1MA59	GO:0001569//branching involved in blood vessel morphogenesis;GO:0001569//branching involved in blood vessel morphogenesis;GO:0007420//brain development;GO:0007420//brain development;GO:0007528//neuromuscular junction development;GO:0007528//neuromuscular junction development;GO:0030198//extracellular matrix organization;GO:0030855//epithelial cell differentiation;GO:0038063//collagen-activated ty…	GO:0005575//cellular_component;GO:0005576//extracellular region;GO:0005581//collagen trimer;GO:0005581//collagen trimer;GO:0005581//collagen trimer;GO:0005587//collagen type IV trimer;GO:0005587//collagen type IV trimer;GO:0005587//collagen type IV trimer;GO:0005604//basement membrane;GO:0005604//basement membrane;GO:0005604//basement membrane;GO:0005604//basement membrane;GO:0005615//extracellul…	GO:0003674//molecular_function;GO:0005201//extracellular matrix structural constituent;GO:0005201//extracellular matrix structural constituent;GO:0005201//extracellular matrix structural constituent;GO:0005201//extracellular matrix structural constituent;GO:0005201//extracellular matrix structural constituent;GO:0030020//extracellular matrix structural constituent conferring tensile strength;GO:0…	ko05222(Small cell lung cancer);ko05200(Pathways in cancer);ko05165(Human papillomavirus infection);ko05146(Amoebiasis);ko04974(Protein digestion and absorption);ko04933(AGE-RAGE signaling pathway in diabetic complications);ko04926(Relaxin signaling pathway);ko04512(ECM-receptor interaction);ko04510(Focal adhesion);ko04151(PI3K-Akt signaling pathway)
ENSRNOG00000011483	133.29	1.56222	265.017	169.642	7.40635	2.11362e-16	5.49079e-14	2	176190361	176193230	-	675	S100a9	GO:0002523;GO:0005509;GO:0005509;GO:0005615;GO:0005654;GO:0005737;GO:0005829;GO:0006914;GO:0006919;GO:0030054;GO:0030593;GO:0035606;GO:0035821;GO:0046872;GO:0050729;GO:0061844;GO:0070488;GO:2001244;	K21128	-	S;T	2SA01;35QMC;3A6MD;3BSYI;3D8Q6;3JHM7;48FIN;49C7U;4Q93A	S100 calcium binding protein A9 [Source:RGD Symbol;Acc:620267]	94195	P50116	GO:0002523//leukocyte migration involved in inflammatory response;GO:0006914//autophagy;GO:0006919//activation of cysteine-type endopeptidase activity involved in apoptotic process;GO:0030593//neutrophil chemotaxis;GO:0035606//peptidyl-cysteine S-trans-nitrosylation;GO:0035821//modulation of process of other organism;GO:0050729//positive regulation of inflammatory response;GO:0061844//antimicrobi…	GO:0005615//extracellular space;GO:0005654//nucleoplasm;GO:0005737//cytoplasm;GO:0005829//cytosol;GO:0030054//cell junction;	GO:0005509//calcium ion binding;GO:0005509//calcium ion binding;GO:0046872//metal ion binding;	ko04657(IL-17 signaling pathway)
ENSRNOG00000007060	849.1	148.761	1549.44	10.4156	3.38068	3.50279e-16	8.74038e-14	5	101154411	101242319	-	3089	Plin2	GO:0003674;GO:0005634;GO:0005737;GO:0005811;GO:0005811;GO:0005811;GO:0005829;GO:0005829;GO:0005886;GO:0009410;GO:0010890;GO:0014070;GO:0015909;GO:0019915;GO:0019915;GO:0042149;GO:1905691;GO:0003674;GO:0005634;GO:0005634;GO:0005737;GO:0005737;GO:0005811;GO:0005811;GO:0005811;GO:0005811;GO:0005829;GO:0005829;GO:0005829;GO:0005886;GO:0005886;GO:0009410;GO:0010890;GO:0014070;GO:0015909;GO:0015909;GO:…	K17284	-	S	2QRYF;35CG8;38GFH;3BHN3;3CZQK;3J9UY;4808P;4902T;4PUET	perilipin 2 [Source:RGD Symbol;Acc:728889]	298199	Q5U2U5	GO:0009410//response to xenobiotic stimulus;GO:0010890//positive regulation of sequestering of triglyceride;GO:0014070//response to organic cyclic compound;GO:0015909//long-chain fatty acid transport;GO:0019915//lipid storage;GO:0019915//lipid storage;GO:0042149//cellular response to glucose starvation;GO:1905691//lipid droplet disassembly;GO:0009410//response to xenobiotic stimulus;GO:0010890//p…	GO:0005634//nucleus;GO:0005737//cytoplasm;GO:0005811//lipid droplet;GO:0005811//lipid droplet;GO:0005811//lipid droplet;GO:0005829//cytosol;GO:0005829//cytosol;GO:0005886//plasma membrane;GO:0005634//nucleus;GO:0005634//nucleus;GO:0005737//cytoplasm;GO:0005737//cytoplasm;GO:0005811//lipid droplet;GO:0005811//lipid droplet;GO:0005811//lipid droplet;GO:0005811//lipid droplet;GO:0005829//cytosol;GO:…	GO:0003674//molecular_function;GO:0003674//molecular_function;	ko03320(PPAR signaling pathway)
ENSRNOG00000020552	464.001	130.487	797.515	6.11182	2.6116	4.46162e-16	1.08474e-13	1	202754529	202764930	+	3556	Fosl1	GO:0000977;GO:0000977;GO:0000978;GO:0000978;GO:0000978;GO:0000978;GO:0000981;GO:0001228;GO:0001701;GO:0001701;GO:0003677;GO:0003677;GO:0003677;GO:0003677;GO:0003700;GO:0003700;GO:0005634;GO:0005634;GO:0005634;GO:0005634;GO:0005634;GO:0005654;GO:0005654;GO:0005829;GO:0006355;GO:0006355;GO:0006357;GO:0006357;GO:0006357;GO:0007296;GO:0007296;GO:0007565;GO:0007612;GO:0008285;GO:0009410;GO:0009612;GO:…	K04502	-	K	KOG1414;35A2K;39WTW;3BMUU;3D2PD;3J9E8;480GD;48XVJ;4PURY	FOS like 1, AP-1 transcription factor subunit [Source:RGD Symbol;Acc:2627]	25445	P10158	GO:0001701//in utero embryonic development;GO:0001701//in utero embryonic development;GO:0006355//regulation of transcription, DNA-templated;GO:0006355//regulation of transcription, DNA-templated;GO:0006357//regulation of transcription by RNA polymerase II;GO:0006357//regulation of transcription by RNA polymerase II;GO:0006357//regulation of transcription by RNA polymerase II;GO:0007296//vitellog…	GO:0005634//nucleus;GO:0005634//nucleus;GO:0005634//nucleus;GO:0005634//nucleus;GO:0005634//nucleus;GO:0005654//nucleoplasm;GO:0005654//nucleoplasm;GO:0005829//cytosol;GO:0042734//presynaptic membrane;GO:0043005//neuron projection;GO:0043231//intracellular membrane-bounded organelle;GO:0090575//RNA polymerase II transcription regulator complex;GO:0090575//RNA polymerase II transcription regulator…	GO:0000977//RNA polymerase II transcription regulatory region sequence-specific DNA binding;GO:0000977//RNA polymerase II transcription regulatory region sequence-specific DNA binding;GO:0000978//RNA polymerase II cis-regulatory region sequence-specific DNA binding;GO:0000978//RNA polymerase II cis-regulatory region sequence-specific DNA binding;GO:0000978//RNA polymerase II cis-regulatory region…	ko05166(Human T-cell leukemia virus 1 infection);ko04657(IL-17 signaling pathway);ko04380(Osteoclast differentiation);ko04310(Wnt signaling pathway)
ENSRNOG00000015496	1774.88	657.326	2892.43	4.4003	2.1376	4.9594e-16	1.17654e-13	16	17683195	17705984	-	2585	Tpm4	GO:0001725;GO:0002102;GO:0002102;GO:0003779;GO:0005737;GO:0005737;GO:0005737;GO:0005856;GO:0005884;GO:0006936;GO:0006936;GO:0007015;GO:0015629;GO:0030863;GO:0030863;GO:0042802;GO:0042803;GO:0046872;GO:0046982;GO:0051015;GO:0051015;GO:0051015;GO:0051015;	K10375	-	Z;D;U	KOG1003;35FYK;38BKJ;3B9ZX;3CRTU;3J79J;48ARC;496XY;4Q81X	tropomyosin 4 [Source:RGD Symbol;Acc:3899]	24852	P09495	GO:0006936//muscle contraction;GO:0006936//muscle contraction;GO:0007015//actin filament organization;	GO:0001725//stress fiber;GO:0002102//podosome;GO:0002102//podosome;GO:0005737//cytoplasm;GO:0005737//cytoplasm;GO:0005737//cytoplasm;GO:0005856//cytoskeleton;GO:0005884//actin filament;GO:0015629//actin cytoskeleton;GO:0030863//cortical cytoskeleton;GO:0030863//cortical cytoskeleton;	GO:0003779//actin binding;GO:0042802//identical protein binding;GO:0042803//protein homodimerization activity;GO:0046872//metal ion binding;GO:0046982//protein heterodimerization activity;GO:0051015//actin filament binding;GO:0051015//actin filament binding;GO:0051015//actin filament binding;GO:0051015//actin filament binding;	ko05414(Dilated cardiomyopathy);ko05410(Hypertrophic cardiomyopathy);ko04261(Adrenergic signaling in cardiomyocytes);ko04260(Cardiac muscle contraction)
ENSRNOG00000052745	245.399	71.579	419.219	5.85673	2.5501	4.96327e-16	1.17654e-13	4	45790791	45897876	+	6374	Met	GO:0000166;GO:0001886;GO:0004672;GO:0004672;GO:0004713;GO:0004713;GO:0004713;GO:0004714;GO:0004714;GO:0004714;GO:0005515;GO:0005524;GO:0005524;GO:0005524;GO:0006468;GO:0006468;GO:0007169;GO:0007169;GO:0009925;GO:0016020;GO:0016021;GO:0016021;GO:0016021;GO:0017154;GO:0017154;GO:0018108;GO:0019903;GO:0031116;GO:0035024;GO:0042802;GO:0045944;GO:0048754;GO:0050918;GO:0051497;GO:0061436;GO:0070495;GO:…	K05099	EC:2.7.10.1	-	-	MET proto-oncogene, receptor tyrosine kinase [Source:RGD Symbol;Acc:3082]	24553	P97523	GO:0001886//endothelial cell morphogenesis;GO:0006468//protein phosphorylation;GO:0006468//protein phosphorylation;GO:0007169//transmembrane receptor protein tyrosine kinase signaling pathway;GO:0007169//transmembrane receptor protein tyrosine kinase signaling pathway;GO:0018108//peptidyl-tyrosine phosphorylation;GO:0031116//positive regulation of microtubule polymerization;GO:0035024//negative r…	GO:0009925//basal plasma membrane;GO:0016020//membrane;GO:0016021//integral component of membrane;GO:0016021//integral component of membrane;GO:0016021//integral component of membrane;GO:0016021//integral component of membrane;	GO:0000166//nucleotide binding;GO:0004672//protein kinase activity;GO:0004672//protein kinase activity;GO:0004713//protein tyrosine kinase activity;GO:0004713//protein tyrosine kinase activity;GO:0004713//protein tyrosine kinase activity;GO:0004714//transmembrane receptor protein tyrosine kinase activity;GO:0004714//transmembrane receptor protein tyrosine kinase activity;GO:0004714//transmembrane…	ko05230(Central carbon metabolism in cancer);ko05226(Gastric cancer);ko05225(Hepatocellular carcinoma);ko05223(Non-small cell lung cancer);ko05218(Melanoma);ko05211(Renal cell carcinoma);ko05208(Chemical carcinogenesis - reactive oxygen species);ko05206(MicroRNAs in cancer);ko05205(Proteoglycans in cancer);ko05202(Transcriptional misregulation in cancer);ko05200(Pathways in cancer);ko05144(Malari…
ENSRNOG00000003895	40.741	2.30548	79.1764	34.3428	5.10193	5.932e-16	1.38882e-13	13	56018554	56022984	-	1350	Rgs1	GO:0001965;GO:0001965;GO:0005096;GO:0005096;GO:0005096;GO:0005096;GO:0005096;GO:0005737;GO:0005829;GO:0005829;GO:0005829;GO:0005886;GO:0007165;GO:0007165;GO:0007165;GO:0007186;GO:0007186;GO:0007186;GO:0008277;GO:0008277;GO:0009617;GO:0009617;GO:0009968;GO:0016020;GO:0031234;GO:0031234;GO:0031234;GO:0043547;GO:0043547;GO:0043547;GO:0061737;GO:0061737;GO:0061737;	K16449	-	S;T	KOG3589;35MFU;39ZZB;3BMQQ;3CSUE;3J65I;486K7;49061;4PXJ9	regulator of G-protein signaling 1 [Source:RGD Symbol;Acc:3561]	54289	P97844	GO:0007165//signal transduction;GO:0007165//signal transduction;GO:0007165//signal transduction;GO:0007186//G protein-coupled receptor signaling pathway;GO:0007186//G protein-coupled receptor signaling pathway;GO:0007186//G protein-coupled receptor signaling pathway;GO:0008277//regulation of G protein-coupled receptor signaling pathway;GO:0008277//regulation of G protein-coupled receptor signalin…	GO:0005737//cytoplasm;GO:0005829//cytosol;GO:0005829//cytosol;GO:0005829//cytosol;GO:0005886//plasma membrane;GO:0016020//membrane;GO:0031234//extrinsic component of cytoplasmic side of plasma membrane;GO:0031234//extrinsic component of cytoplasmic side of plasma membrane;GO:0031234//extrinsic component of cytoplasmic side of plasma membrane;	GO:0001965//G-protein alpha-subunit binding;GO:0001965//G-protein alpha-subunit binding;GO:0005096//GTPase activator activity;GO:0005096//GTPase activator activity;GO:0005096//GTPase activator activity;GO:0005096//GTPase activator activity;GO:0005096//GTPase activator activity;	-
ENSRNOG00000000195	553.764	187.201	920.327	4.91626	2.29756	6.34669e-16	1.46779e-13	8	38815210	38839112	+	3975	Vwa5a	-	-	-	S	2QRPK;35D3D;38DTU;3BAKW;3D0NY;3JEFH;48AYV;48XR3;4PT05;2QRPK;35D3D;38DTU;3BAKW;3D0NY;3JEFH;48AYV;48XR3;4PT05	von Willebrand factor A domain containing 5A [Source:RGD Symbol;Acc:735145]	301097	Q75WE7	-	-	-	-
ENSRNOG00000005424	2122.76	811.786	3433.74	4.22986	2.08061	9.71476e-16	2.18073e-13	6	40329964	40336440	+	2310	Odc1	GO:0001822;GO:0001822;GO:0003824;GO:0003824;GO:0004586;GO:0004586;GO:0004586;GO:0004586;GO:0004586;GO:0005737;GO:0005737;GO:0005737;GO:0005829;GO:0005829;GO:0006595;GO:0006596;GO:0006596;GO:0006596;GO:0008283;GO:0008284;GO:0008284;GO:0009446;GO:0009615;GO:0016829;GO:0016831;GO:0033387;GO:0033387;GO:0033387;GO:0033387;GO:0042176;GO:0042176;GO:0042176;GO:0042803;GO:0042803;GO:0042803;GO:0048471;GO:…	K01581	EC:4.1.1.17	E	KOG0622;35AQ9;38CIN;3BDIS;3CT3U;3JAC7;480MW;48YVS;4PZ4U	ornithine decarboxylase 1 [Source:RGD Symbol;Acc:3227]	24609	P09057	GO:0001822//kidney development;GO:0001822//kidney development;GO:0006595//polyamine metabolic process;GO:0006596//polyamine biosynthetic process;GO:0006596//polyamine biosynthetic process;GO:0006596//polyamine biosynthetic process;GO:0008283//cell population proliferation;GO:0008284//positive regulation of cell population proliferation;GO:0008284//positive regulation of cell population proliferat…	GO:0005737//cytoplasm;GO:0005737//cytoplasm;GO:0005737//cytoplasm;GO:0005829//cytosol;GO:0005829//cytosol;GO:0048471//perinuclear region of cytoplasm;	GO:0003824//catalytic activity;GO:0003824//catalytic activity;GO:0004586//ornithine decarboxylase activity;GO:0004586//ornithine decarboxylase activity;GO:0004586//ornithine decarboxylase activity;GO:0004586//ornithine decarboxylase activity;GO:0004586//ornithine decarboxylase activity;GO:0016829//lyase activity;GO:0016831//carboxy-lyase activity;GO:0042803//protein homodimerization activity;GO:0…	ko00480(Glutathione metabolism);ko00330(Arginine and proline metabolism)
ENSRNOG00000026293	3200.56	1180.43	5220.7	4.42272	2.14493	1.11319e-15	2.4547e-13	5	109893145	109897656	-	4512	Jun	GO:0000122;GO:0000785;GO:0000791;GO:0000976;GO:0000976;GO:0000976;GO:0000978;GO:0000978;GO:0000981;GO:0000981;GO:0001227;GO:0001228;GO:0001525;GO:0001525;GO:0001774;GO:0001774;GO:0001836;GO:0001889;GO:0001889;GO:0001938;GO:0001938;GO:0003151;GO:0003151;GO:0003677;GO:0003677;GO:0003677;GO:0003677;GO:0003677;GO:0003682;GO:0003682;GO:0003690;GO:0003690;GO:0003700;GO:0003700;GO:0003700;GO:0005096;GO:…	K04448	-	T;K	KOG0837;35GWD;38XJH;3BFP2;3CW57;3JD8N;48AKX;493IX;4Q2BI	Jun proto-oncogene, AP-1 transcription factor subunit [Source:RGD Symbol;Acc:2943]	24516	P17325	GO:0000122//negative regulation of transcription by RNA polymerase II;GO:0001525//angiogenesis;GO:0001525//angiogenesis;GO:0001774//microglial cell activation;GO:0001774//microglial cell activation;GO:0001836//release of cytochrome c from mitochondria;GO:0001889//liver development;GO:0001889//liver development;GO:0001938//positive regulation of endothelial cell proliferation;GO:0001938//positive …	GO:0000785//chromatin;GO:0000791//euchromatin;GO:0005634//nucleus;GO:0005634//nucleus;GO:0005634//nucleus;GO:0005667//transcription regulator complex;GO:0005667//transcription regulator complex;GO:0005667//transcription regulator complex;GO:0005829//cytosol;GO:0017053//transcription repressor complex;GO:0017053//transcription repressor complex;GO:0032991//protein-containing complex;GO:0035976//tr…	GO:0000976//transcription cis-regulatory region binding;GO:0000976//transcription cis-regulatory region binding;GO:0000976//transcription cis-regulatory region binding;GO:0000978//RNA polymerase II cis-regulatory region sequence-specific DNA binding;GO:0000978//RNA polymerase II cis-regulatory region sequence-specific DNA binding;GO:0000981//DNA-binding transcription factor activity, RNA polymera…	ko05418(Fluid shear stress and atherosclerosis);ko05417(Lipid and atherosclerosis);ko05323(Rheumatoid arthritis);ko05321(Inflammatory bowel disease);ko05235(PD-L1 expression and PD-1 checkpoint pathway in cancer);ko05231(Choline metabolism in cancer);ko05224(Breast cancer);ko05211(Renal cell carcinoma);ko05210(Colorectal cancer);ko05208(Chemical carcinogenesis - reactive oxygen species);ko05207(C…
ENSRNOG00000009972	529.694	184.234	875.154	4.75023	2.248	1.39226e-15	3.03481e-13	10	83893384	83928142	+	3145	Rara	GO:0000122;GO:0000122;GO:0000122;GO:0000785;GO:0000785;GO:0000900;GO:0000976;GO:0000976;GO:0000977;GO:0000977;GO:0000977;GO:0000978;GO:0000978;GO:0000978;GO:0001217;GO:0001217;GO:0001223;GO:0001223;GO:0001223;GO:0001657;GO:0001657;GO:0001843;GO:0001843;GO:0001889;GO:0001972;GO:0001972;GO:0002068;GO:0002068;GO:0003417;GO:0003417;GO:0003677;GO:0003677;GO:0003677;GO:0003677;GO:0003677;GO:0003682;GO:…	K08527	-	K	KOG3575;35AS2;38QFY;3BEWH;3CS1P;3J7ER;47Z7F;48Y20;4Q0KI	retinoic acid receptor, alpha [Source:RGD Symbol;Acc:3534]	24705	Q499N1	GO:0000122//negative regulation of transcription by RNA polymerase II;GO:0000122//negative regulation of transcription by RNA polymerase II;GO:0000122//negative regulation of transcription by RNA polymerase II;GO:0001657//ureteric bud development;GO:0001657//ureteric bud development;GO:0001843//neural tube closure;GO:0001843//neural tube closure;GO:0001889//liver development;GO:0002068//glandular…	GO:0000785//chromatin;GO:0000785//chromatin;GO:0005634//nucleus;GO:0005634//nucleus;GO:0005634//nucleus;GO:0005634//nucleus;GO:0005634//nucleus;GO:0005634//nucleus;GO:0005654//nucleoplasm;GO:0005667//transcription regulator complex;GO:0005667//transcription regulator complex;GO:0005667//transcription regulator complex;GO:0005730//nucleolus;GO:0005737//cytoplasm;GO:0005737//cytoplasm;GO:0005737//c…	GO:0000900//translation repressor activity, mRNA regulatory element binding;GO:0000976//transcription cis-regulatory region binding;GO:0000976//transcription cis-regulatory region binding;GO:0000977//RNA polymerase II transcription regulatory region sequence-specific DNA binding;GO:0000977//RNA polymerase II transcription regulatory region sequence-specific DNA binding;GO:0000977//RNA polymerase …	ko05221(Acute myeloid leukemia);ko05202(Transcriptional misregulation in cancer);ko05200(Pathways in cancer);ko04915(Estrogen signaling pathway);ko04659(Th17 cell differentiation)
ENSRNOG00000021438	398.443	131.859	665.027	5.04346	2.33441	1.76953e-15	3.80277e-13	7	130192016	130199647	+	1562	Tuba1c	GO:0000166;GO:0000226;GO:0000278;GO:0003924;GO:0005200;GO:0005200;GO:0005200;GO:0005525;GO:0005525;GO:0005525;GO:0005525;GO:0005634;GO:0005737;GO:0005737;GO:0005856;GO:0005874;GO:0005874;GO:0005874;GO:0005874;GO:0005881;GO:0005881;GO:0007017;GO:0007017;GO:0045121;	K07374	-	-	-	tubulin, alpha 1C [Source:RGD Symbol;Acc:1307226]	300218	Q6AYZ1	GO:0000226//microtubule cytoskeleton organization;GO:0000278//mitotic cell cycle;GO:0007017//microtubule-based process;GO:0007017//microtubule-based process;	GO:0005634//nucleus;GO:0005737//cytoplasm;GO:0005737//cytoplasm;GO:0005856//cytoskeleton;GO:0005874//microtubule;GO:0005874//microtubule;GO:0005874//microtubule;GO:0005874//microtubule;GO:0005881//cytoplasmic microtubule;GO:0005881//cytoplasmic microtubule;GO:0045121//membrane raft;	GO:0000166//nucleotide binding;GO:0003924//GTPase activity;GO:0005200//structural constituent of cytoskeleton;GO:0005200//structural constituent of cytoskeleton;GO:0005200//structural constituent of cytoskeleton;GO:0005525//GTP binding;GO:0005525//GTP binding;GO:0005525//GTP binding;GO:0005525//GTP binding;	ko05132(Salmonella infection);ko05022(Pathways of neurodegeneration - multiple diseases);ko05020(Prion disease);ko05016(Huntington disease);ko05014(Amyotrophic lateral sclerosis);ko05012(Parkinson disease);ko05010(Alzheimer disease);ko04540(Gap junction);ko04530(Tight junction);ko04210(Apoptosis);ko04145(Phagosome)
ENSRNOG00000049918	264.539	36.5788	492.5	13.4641	3.75104	1.78468e-15	3.80277e-13	9	947516	949813	-	2180	Lrg1	GO:0001938;GO:0005114;GO:0005160;GO:0005515;GO:0005615;GO:0009617;GO:0010718;GO:0010838;GO:0030511;GO:0034713;GO:0035313;GO:0045766;GO:0050873;GO:0051546;GO:0060054;GO:0061756;GO:0001938;GO:0001938;GO:0005114;GO:0005160;GO:0005515;GO:0005615;GO:0009617;GO:0010718;GO:0010838;GO:0030511;GO:0030511;GO:0034713;GO:0035313;GO:0043231;GO:0045766;GO:0045766;GO:0050873;GO:0051546;GO:0060054;GO:0061756;	-	-	T;U	KOG0619;35DQQ;3A0U9;3BPHQ;3D27G;3JA7H;47YWG;48Y4X;4PZH3	leucine-rich alpha-2-glycoprotein 1 [Source:RGD Symbol;Acc:1359464]	367455	Q5I0E1	GO:0001938//positive regulation of endothelial cell proliferation;GO:0009617//response to bacterium;GO:0010718//positive regulation of epithelial to mesenchymal transition;GO:0010838//positive regulation of keratinocyte proliferation;GO:0030511//positive regulation of transforming growth factor beta receptor signaling pathway;GO:0035313//wound healing, spreading of epidermal cells;GO:0045766//pos…	GO:0005615//extracellular space;GO:0005615//extracellular space;GO:0043231//intracellular membrane-bounded organelle;	GO:0005114//type II transforming growth factor beta receptor binding;GO:0005160//transforming growth factor beta receptor binding;GO:0005515//protein binding;GO:0034713//type I transforming growth factor beta receptor binding;GO:0005114//type II transforming growth factor beta receptor binding;GO:0005160//transforming growth factor beta receptor binding;GO:0005515//protein binding;GO:0034713//typ…	-
ENSRNOG00000002802	96.1507	1.09075	191.211	175.302	7.4537	2.33665e-15	4.92359e-13	14	17193365	17195215	-	1004	Cxcl1	GO:0005125;GO:0005576;GO:0005576;GO:0005576;GO:0005615;GO:0005615;GO:0006935;GO:0006935;GO:0006935;GO:0006952;GO:0006952;GO:0006955;GO:0006955;GO:0007165;GO:0008009;GO:0008009;GO:0032930;GO:0050896;GO:0060326;GO:0070965;GO:0097398;GO:1902035;	K05505	-	M;T	2S7MM;35QP2;3AN5U;3C1H4;3D9P3;3JHGA;48FJD;49CIQ;4Q64N	C-X-C motif chemokine ligand 1 [Source:RGD Symbol;Acc:619869]	81503	P14095	GO:0006935//chemotaxis;GO:0006935//chemotaxis;GO:0006935//chemotaxis;GO:0006952//defense response;GO:0006952//defense response;GO:0006955//immune response;GO:0006955//immune response;GO:0007165//signal transduction;GO:0032930//positive regulation of superoxide anion generation;GO:0050896//response to stimulus;GO:0060326//cell chemotaxis;GO:0070965//positive regulation of neutrophil mediated killi…	GO:0005576//extracellular region;GO:0005576//extracellular region;GO:0005576//extracellular region;GO:0005615//extracellular space;GO:0005615//extracellular space;	GO:0005125//cytokine activity;GO:0008009//chemokine activity;GO:0008009//chemokine activity;	ko05417(Lipid and atherosclerosis);ko05323(Rheumatoid arthritis);ko05167(Kaposi sarcoma-associated herpesvirus infection);ko05146(Amoebiasis);ko05134(Legionellosis);ko04936(Alcoholic liver disease);ko04668(TNF signaling pathway);ko04657(IL-17 signaling pathway);ko04621(NOD-like receptor signaling pathway);ko04064(NF-kappa B signaling pathway);ko04062(Chemokine signaling pathway);ko04061(Viral pro…
ENSRNOG00000013945	757.439	276.84	1238.04	4.47204	2.16093	2.44753e-15	5.10053e-13	1	82500957	82522779	-	3580	Itpkc	GO:0005634;GO:0005737;GO:0008440;GO:0008440;GO:0016301;GO:0016607;GO:0032958;GO:0046854;GO:0071277;GO:0000166;GO:0000828;GO:0005516;GO:0005524;GO:0005634;GO:0005634;GO:0005737;GO:0005737;GO:0008440;GO:0008440;GO:0008440;GO:0016301;GO:0016301;GO:0016301;GO:0016301;GO:0016301;GO:0016310;GO:0016740;GO:0032958;GO:0032958;GO:0032958;GO:0046854;GO:0046854;GO:0071277;	K00911	EC:2.7.1.127	I;G	KOG1621;35DM6;38V9M;3BAWE;3CU4K;3J7T9;482XZ;48Z5X;4Q004	inositol-trisphosphate 3-kinase C [Source:RGD Symbol;Acc:631336]	308451	Q80ZG2	GO:0032958//inositol phosphate biosynthetic process;GO:0046854//phosphatidylinositol phosphate biosynthetic process;GO:0071277//cellular response to calcium ion;GO:0016310//phosphorylation;GO:0032958//inositol phosphate biosynthetic process;GO:0032958//inositol phosphate biosynthetic process;GO:0032958//inositol phosphate biosynthetic process;GO:0046854//phosphatidylinositol phosphate biosyntheti…	GO:0005634//nucleus;GO:0005737//cytoplasm;GO:0016607//nuclear speck;GO:0005634//nucleus;GO:0005634//nucleus;GO:0005737//cytoplasm;GO:0005737//cytoplasm;	GO:0008440//inositol-1,4,5-trisphosphate 3-kinase activity;GO:0008440//inositol-1,4,5-trisphosphate 3-kinase activity;GO:0016301//kinase activity;GO:0000166//nucleotide binding;GO:0000828//inositol hexakisphosphate kinase activity;GO:0005516//calmodulin binding;GO:0005524//ATP binding;GO:0008440//inositol-1,4,5-trisphosphate 3-kinase activity;GO:0008440//inositol-1,4,5-trisphosphate 3-kinase acti…	ko04070(Phosphatidylinositol signaling system);ko04020(Calcium signaling pathway);ko00562(Inositol phosphate metabolism)
ENSRNOG00000010516	182.81	11.8318	353.788	29.9014	4.90214	2.79695e-15	5.76537e-13	15	3456232	3462775	-	3506	Plau	GO:0001666;GO:0004252;GO:0004252;GO:0004252;GO:0005615;GO:0006508;GO:0006508;GO:0006508;GO:0008233;GO:0008236;GO:0008236;GO:0008236;GO:0009986;GO:0010469;GO:0014909;GO:0014910;GO:0016301;GO:0016310;GO:0016787;GO:0030155;GO:0030335;GO:0031639;GO:0031639;GO:0031639;GO:0033628;GO:0042127;GO:0042730;GO:0097180;GO:0098637;GO:1905370;GO:1905370;GO:2000097;GO:0004252;GO:0006508;GO:0008236;GO:0031639;GO:…	K01348	EC:3.4.21.73	O	2QRMI;35IQS;38HFU;3BDFW;3CX7A;3JCDF;484IT;4954C;4Q3RU	plasminogen activator, urokinase [Source:RGD Symbol;Acc:3343]	25619	Q3KR76	GO:0001666//response to hypoxia;GO:0006508//proteolysis;GO:0006508//proteolysis;GO:0006508//proteolysis;GO:0010469//regulation of signaling receptor activity;GO:0014909//smooth muscle cell migration;GO:0014910//regulation of smooth muscle cell migration;GO:0016310//phosphorylation;GO:0030155//regulation of cell adhesion;GO:0030335//positive regulation of cell migration;GO:0031639//plasminogen act…	GO:0005615//extracellular space;GO:0009986//cell surface;GO:0097180//serine protease inhibitor complex;GO:0098637//protein complex involved in cell-matrix adhesion;GO:1905370//serine-type endopeptidase complex;GO:1905370//serine-type endopeptidase complex;	GO:0004252//serine-type endopeptidase activity;GO:0004252//serine-type endopeptidase activity;GO:0004252//serine-type endopeptidase activity;GO:0008233//peptidase activity;GO:0008236//serine-type peptidase activity;GO:0008236//serine-type peptidase activity;GO:0008236//serine-type peptidase activity;GO:0016301//kinase activity;GO:0016787//hydrolase activity;GO:0004252//serine-type endopeptidase a…	ko05215(Prostate cancer);ko05206(MicroRNAs in cancer);ko05205(Proteoglycans in cancer);ko05202(Transcriptional misregulation in cancer);ko04610(Complement and coagulation cascades);ko04064(NF-kappa B signaling pathway)
ENSRNOG00000013791	115.403	25.5616	205.245	8.02943	3.0053	3.66684e-15	7.39765e-13	1	20563697	20635041	+	2773	Enpp3	GO:0002276;GO:0002276;GO:0002276;GO:0003676;GO:0003676;GO:0003824;GO:0004528;GO:0004528;GO:0004551;GO:0004551;GO:0005509;GO:0005509;GO:0005576;GO:0005886;GO:0006220;GO:0006220;GO:0006796;GO:0008270;GO:0008270;GO:0009143;GO:0009143;GO:0009897;GO:0009897;GO:0009897;GO:0009986;GO:0016020;GO:0016021;GO:0016324;GO:0016787;GO:0016787;GO:0016787;GO:0033007;GO:0033007;GO:0033007;GO:0035529;GO:0036218;GO:…	K01513	-	S;Z;K;B	KOG2645;35HDI;38EE7;3BC7K;3CW1U;3JFWB;48024;490AZ;4PS94	ectonucleotide pyrophosphatase/phosphodiesterase 3 [Source:RGD Symbol;Acc:708511]	54410	P97675	GO:0002276//basophil activation involved in immune response;GO:0002276//basophil activation involved in immune response;GO:0002276//basophil activation involved in immune response;GO:0006220//pyrimidine nucleotide metabolic process;GO:0006220//pyrimidine nucleotide metabolic process;GO:0006796//phosphate-containing compound metabolic process;GO:0009143//nucleoside triphosphate catabolic process;G…	GO:0005576//extracellular region;GO:0005886//plasma membrane;GO:0009897//external side of plasma membrane;GO:0009897//external side of plasma membrane;GO:0009897//external side of plasma membrane;GO:0009986//cell surface;GO:0016020//membrane;GO:0016021//integral component of membrane;GO:0016324//apical plasma membrane;GO:0048471//perinuclear region of cytoplasm;	GO:0003676//nucleic acid binding;GO:0003676//nucleic acid binding;GO:0003824//catalytic activity;GO:0004528//phosphodiesterase I activity;GO:0004528//phosphodiesterase I activity;GO:0004551//nucleotide diphosphatase activity;GO:0004551//nucleotide diphosphatase activity;GO:0005509//calcium ion binding;GO:0005509//calcium ion binding;GO:0008270//zinc ion binding;GO:0008270//zinc ion binding;GO:001…	ko00770(Pantothenate and CoA biosynthesis);ko00760(Nicotinate and nicotinamide metabolism);ko00740(Riboflavin metabolism);ko00500(Starch and sucrose metabolism);ko00240(Pyrimidine metabolism);ko00230(Purine metabolism)
ENSRNOG00000012865	286.59	91.9029	481.278	5.23681	2.38869	4.45599e-15	8.89509e-13	8	107111012	107116782	-	2278	Parp3	GO:0000723;GO:0003950;GO:0003950;GO:0003950;GO:0003950;GO:0003950;GO:0005634;GO:0005730;GO:0006302;GO:0006302;GO:0006302;GO:0006302;GO:0006471;GO:0006471;GO:0006471;GO:0016740;GO:0016757;GO:0030592;GO:0035861;GO:0035861;GO:0045829;GO:0051106;GO:0060236;GO:0070212;GO:0070213;GO:0140289;GO:0140294;GO:1905662;GO:1990166;GO:1990404;GO:1990404;GO:2001034;GO:0000723;GO:0003950;GO:0003950;GO:0005654;GO:…	K10798	EC:2.4.2.30	H;O;K;L	KOG1037;35N8Y;38E97;3BJ20;3CUAT;3JFQ2;48AUU;490DS;4Q0P4	poly (ADP-ribose) polymerase family, member 3 [Source:RGD Symbol;Acc:1305189]	300985	Q5U2U3	GO:0000723//telomere maintenance;GO:0006302//double-strand break repair;GO:0006302//double-strand break repair;GO:0006302//double-strand break repair;GO:0006302//double-strand break repair;GO:0006471//protein ADP-ribosylation;GO:0006471//protein ADP-ribosylation;GO:0006471//protein ADP-ribosylation;GO:0030592//DNA ADP-ribosylation;GO:0045829//negative regulation of isotype switching;GO:0051106//p…	GO:0005634//nucleus;GO:0005730//nucleolus;GO:0035861//site of double-strand break;GO:0035861//site of double-strand break;GO:0005654//nucleoplasm;GO:0016604//nuclear body;GO:0035861//site of double-strand break;GO:0035861//site of double-strand break;GO:0045171//intercellular bridge;	GO:0003950//NAD+ ADP-ribosyltransferase activity;GO:0003950//NAD+ ADP-ribosyltransferase activity;GO:0003950//NAD+ ADP-ribosyltransferase activity;GO:0003950//NAD+ ADP-ribosyltransferase activity;GO:0003950//NAD+ ADP-ribosyltransferase activity;GO:0016740//transferase activity;GO:0016757//glycosyltransferase activity;GO:0140294//NAD DNA ADP-ribosyltransferase activity;GO:1990404//protein ADP-ribo…	ko04210(Apoptosis);ko03410(Base excision repair)
ENSRNOG00000039593	77.6801	13.4123	141.948	10.5834	3.40373	5.1214e-15	1.01169e-12	18	27309718	27319032	-	1360	Ecscr	GO:0005654;GO:0005829;GO:0005829;GO:0005829;GO:0005886;GO:0005886;GO:0005886;GO:0016020;GO:0016021;GO:0016525;GO:0016525;GO:0016525;GO:0043231;GO:1901800;GO:1901800;GO:1901800;GO:2000353;GO:2000353;GO:2000353;	-	-	S;T	2S5MK;35QCK;3A6M1;3BSJ1;3D0B2;3JDSQ;48A0M;48XKF;4Q5W6	endothelial cell surface expressed chemotaxis and apoptosis regulator [Source:RGD Symbol;Acc:1594804]	689248	M0RCJ4	GO:0016525//negative regulation of angiogenesis;GO:0016525//negative regulation of angiogenesis;GO:0016525//negative regulation of angiogenesis;GO:1901800//positive regulation of proteasomal protein catabolic process;GO:1901800//positive regulation of proteasomal protein catabolic process;GO:1901800//positive regulation of proteasomal protein catabolic process;GO:2000353//positive regulation of e…	GO:0005654//nucleoplasm;GO:0005829//cytosol;GO:0005829//cytosol;GO:0005829//cytosol;GO:0005886//plasma membrane;GO:0005886//plasma membrane;GO:0005886//plasma membrane;GO:0016020//membrane;GO:0016021//integral component of membrane;GO:0043231//intracellular membrane-bounded organelle;	-	-
ENSRNOG00000000991	750.747	276.533	1224.96	4.42971	2.14721	6.31962e-15	1.22291e-12	12	9480831	9495747	-	2809	Arpc1b	GO:0003779;GO:0005200;GO:0005200;GO:0005515;GO:0005634;GO:0005737;GO:0005856;GO:0005885;GO:0005885;GO:0005885;GO:0005885;GO:0005885;GO:0015629;GO:0015629;GO:0030833;GO:0030833;GO:0032355;GO:0034314;GO:0034314;GO:0034314;GO:0034314;GO:0034314;GO:0036284;GO:0043627;GO:0044877;GO:0051015;GO:0051015;GO:0051015;GO:0005515;GO:0005885;GO:0015629;GO:0030833;GO:0034314;	K05757	-	Z;O	KOG1523;35NJE;38FWT;3BD4C;3CSS9;3JAYS;4874V;48Y4I;4PW34	actin related protein 2/3 complex, subunit 1B [Source:RGD Symbol;Acc:2155]	54227	O88656	GO:0030833//regulation of actin filament polymerization;GO:0030833//regulation of actin filament polymerization;GO:0032355//response to estradiol;GO:0034314//Arp2/3 complex-mediated actin nucleation;GO:0034314//Arp2/3 complex-mediated actin nucleation;GO:0034314//Arp2/3 complex-mediated actin nucleation;GO:0034314//Arp2/3 complex-mediated actin nucleation;GO:0034314//Arp2/3 complex-mediated actin…	GO:0005634//nucleus;GO:0005737//cytoplasm;GO:0005856//cytoskeleton;GO:0005885//Arp2/3 protein complex;GO:0005885//Arp2/3 protein complex;GO:0005885//Arp2/3 protein complex;GO:0005885//Arp2/3 protein complex;GO:0005885//Arp2/3 protein complex;GO:0015629//actin cytoskeleton;GO:0015629//actin cytoskeleton;GO:0036284//tubulobulbar complex;GO:0005885//Arp2/3 protein complex;GO:0015629//actin cytoskele…	GO:0003779//actin binding;GO:0005200//structural constituent of cytoskeleton;GO:0005200//structural constituent of cytoskeleton;GO:0005515//protein binding;GO:0044877//protein-containing complex binding;GO:0051015//actin filament binding;GO:0051015//actin filament binding;GO:0051015//actin filament binding;GO:0005515//protein binding;	ko05135(Yersinia infection);ko05132(Salmonella infection);ko05100(Bacterial invasion of epithelial cells);ko04810(Regulation of actin cytoskeleton);ko04666(Fc gamma R-mediated phagocytosis);ko04530(Tight junction);ko04144(Endocytosis)
ENSRNOG00000005871	229.624	4.73016	454.517	96.0892	6.5863	6.45146e-15	1.23581e-12	3	7111550	7127445	+	2061	Il1rn	GO:0005125;GO:0005125;GO:0005125;GO:0005149;GO:0005149;GO:0005149;GO:0005152;GO:0005152;GO:0005576;GO:0005615;GO:0005615;GO:0006954;GO:0006954;GO:0006955;GO:0006955;GO:0007165;GO:2000660;GO:2000660;GO:0005125;GO:0005149;GO:0005152;GO:0005615;GO:0006954;GO:0006955;GO:2000660;GO:0005125;GO:0005149;GO:0005150;GO:0005151;GO:0005152;GO:0005152;GO:0005615;GO:0005615;GO:0006954;GO:0006955;GO:0034115;GO:…	K05481	-	S;T	2S5F0;35FMC;3A577;3BS6I;3CTQS;3J2KK;481ZC;498DI;4PWG0	interleukin 1 receptor antagonist [Source:RGD Symbol;Acc:621159]	60582	P25086	GO:0006954//inflammatory response;GO:0006954//inflammatory response;GO:0006955//immune response;GO:0006955//immune response;GO:0007165//signal transduction;GO:2000660//negative regulation of interleukin-1-mediated signaling pathway;GO:2000660//negative regulation of interleukin-1-mediated signaling pathway;GO:0006954//inflammatory response;GO:0006955//immune response;GO:2000660//negative regulati…	GO:0005576//extracellular region;GO:0005615//extracellular space;GO:0005615//extracellular space;GO:0005615//extracellular space;GO:0005615//extracellular space;GO:0005615//extracellular space;GO:0005615//extracellular space;	GO:0005125//cytokine activity;GO:0005125//cytokine activity;GO:0005125//cytokine activity;GO:0005149//interleukin-1 receptor binding;GO:0005149//interleukin-1 receptor binding;GO:0005149//interleukin-1 receptor binding;GO:0005152//interleukin-1 receptor antagonist activity;GO:0005152//interleukin-1 receptor antagonist activity;GO:0005125//cytokine activity;GO:0005149//interleukin-1 receptor bindi…	ko04060(Cytokine-cytokine receptor interaction)
ENSRNOG00000056493	158.686	42.2276	275.144	6.51573	2.70393	7.01356e-15	1.33005e-12	7	22930350	23015957	-	4131	Mybpc1	GO:0005515;GO:0006936;GO:0017022;GO:0043232;GO:0005515;GO:0005515;GO:0005515;GO:0005515;GO:0005515;GO:0005515;GO:0043232;GO:0005515;	K12557	-	-	-	myosin binding protein C1 [Source:RGD Symbol;Acc:735102]	362867	Q63518	GO:0006936//muscle contraction;	GO:0043232//intracellular non-membrane-bounded organelle;GO:0043232//intracellular non-membrane-bounded organelle;	GO:0005515//protein binding;GO:0017022//myosin binding;GO:0005515//protein binding;GO:0005515//protein binding;GO:0005515//protein binding;GO:0005515//protein binding;GO:0005515//protein binding;GO:0005515//protein binding;GO:0005515//protein binding;	-
ENSRNOG00000026235	35.6859	2.01934	69.3524	34.3442	5.10199	1.57912e-14	2.96499e-12	17	9599865	9614863	+	3137	Hk3	GO:0000166;GO:0001678;GO:0001678;GO:0004396;GO:0004396;GO:0004396;GO:0005524;GO:0005524;GO:0005524;GO:0005536;GO:0005536;GO:0005975;GO:0005975;GO:0006096;GO:0006096;GO:0006096;GO:0016301;GO:0016310;GO:0016740;GO:0016773;GO:0016773;GO:0019318;GO:0046835;GO:0000166;GO:0001678;GO:0001678;GO:0004396;GO:0004396;GO:0004396;GO:0004396;GO:0005524;GO:0005524;GO:0005524;GO:0005536;GO:0005536;GO:0005975;GO:…	K00844	EC:2.7.1.1	F;G	KOG1369;35HZU;38DFC;3BJZN;3D3KG;3J7M5;483DB;48W4W;4PXCD	hexokinase 3 [Source:RGD Symbol;Acc:2798]	25060	P27926	GO:0001678//cellular glucose homeostasis;GO:0001678//cellular glucose homeostasis;GO:0005975//carbohydrate metabolic process;GO:0005975//carbohydrate metabolic process;GO:0006096//glycolytic process;GO:0006096//glycolytic process;GO:0006096//glycolytic process;GO:0016310//phosphorylation;GO:0019318//hexose metabolic process;GO:0046835//carbohydrate phosphorylation;GO:0001678//cellular glucose hom…	-	GO:0000166//nucleotide binding;GO:0004396//hexokinase activity;GO:0004396//hexokinase activity;GO:0004396//hexokinase activity;GO:0005524//ATP binding;GO:0005524//ATP binding;GO:0005524//ATP binding;GO:0005536//glucose binding;GO:0005536//glucose binding;GO:0016301//kinase activity;GO:0016740//transferase activity;GO:0016773//phosphotransferase activity, alcohol group as acceptor;GO:0016773//phos…	ko05230(Central carbon metabolism in cancer);ko04973(Carbohydrate digestion and absorption);ko04930(Type II diabetes mellitus);ko04910(Insulin signaling pathway);ko04066(HIF-1 signaling pathway);ko00524(Neomycin, kanamycin and gentamicin biosynthesis);ko00520(Amino sugar and nucleotide sugar metabolism);ko00500(Starch and sucrose metabolism);ko00052(Galactose metabolism);ko00051(Fructose and mann…
ENSRNOG00000008816	1186.57	115.911	2257.23	19.4739	4.28347	1.79902e-14	3.34477e-12	4	78010197	78049367	+	2807	Gpnmb	GO:0001649;GO:0001818;GO:0001934;GO:0001934;GO:0005178;GO:0005178;GO:0005178;GO:0005768;GO:0005886;GO:0005887;GO:0005887;GO:0005887;GO:0007155;GO:0007155;GO:0007155;GO:0007165;GO:0007267;GO:0008201;GO:0008201;GO:0016020;GO:0016021;GO:0016021;GO:0030282;GO:0030335;GO:0031410;GO:0031410;GO:0031901;GO:0031954;GO:0032720;GO:0032720;GO:0033162;GO:0034103;GO:0034103;GO:0042130;GO:0045545;GO:0048018;GO:…	K20732	-	S;T	2QVWX;35BJ4;38FB8;3BG7X;3CXV8;3JC3J;488T0;492VP;4PXGY	glycoprotein nmb [Source:RGD Symbol;Acc:71008]	113955	Q9QZF6	GO:0001649//osteoblast differentiation;GO:0001818//negative regulation of cytokine production;GO:0001934//positive regulation of protein phosphorylation;GO:0001934//positive regulation of protein phosphorylation;GO:0007155//cell adhesion;GO:0007155//cell adhesion;GO:0007155//cell adhesion;GO:0007165//signal transduction;GO:0007267//cell-cell signaling;GO:0030282//bone mineralization;GO:0030335//p…	GO:0005768//endosome;GO:0005886//plasma membrane;GO:0005887//integral component of plasma membrane;GO:0005887//integral component of plasma membrane;GO:0005887//integral component of plasma membrane;GO:0016020//membrane;GO:0016021//integral component of membrane;GO:0016021//integral component of membrane;GO:0031410//cytoplasmic vesicle;GO:0031410//cytoplasmic vesicle;GO:0031901//early endosome me…	GO:0005178//integrin binding;GO:0005178//integrin binding;GO:0005178//integrin binding;GO:0008201//heparin binding;GO:0008201//heparin binding;GO:0045545//syndecan binding;GO:0048018//receptor ligand activity;	-
ENSRNOG00000015859	195.318	58.6526	331.983	5.66016	2.50084	1.94797e-14	3.58653e-12	16	5194269	5225537	+	3405	Chdh	GO:0005739;GO:0005743;GO:0005743;GO:0005743;GO:0008812;GO:0008812;GO:0008812;GO:0008812;GO:0016020;GO:0016491;GO:0016491;GO:0016614;GO:0016614;GO:0019285;GO:0050660;GO:0050660;	K00108	EC:1.1.99.1	H;C;E	KOG1238;35MA9;38UEK;3BBXZ;3CRXP;3J28C;481AC;48W3C;4Q3TW	choline dehydrogenase [Source:RGD Symbol;Acc:735166]	290551	Q6UPE0	GO:0019285//glycine betaine biosynthetic process from choline;	GO:0005739//mitochondrion;GO:0005743//mitochondrial inner membrane;GO:0005743//mitochondrial inner membrane;GO:0005743//mitochondrial inner membrane;GO:0016020//membrane;	GO:0008812//choline dehydrogenase activity;GO:0008812//choline dehydrogenase activity;GO:0008812//choline dehydrogenase activity;GO:0008812//choline dehydrogenase activity;GO:0016491//oxidoreductase activity;GO:0016491//oxidoreductase activity;GO:0016614//oxidoreductase activity, acting on CH-OH group of donors;GO:0016614//oxidoreductase activity, acting on CH-OH group of donors;GO:0050660//flavi…	ko00260(Glycine, serine and threonine metabolism)
ENSRNOG00000010626	348.58	14.7566	682.403	46.2438	5.53119	1.99266e-14	3.63353e-12	10	101758711	101764240	+	3161	Sphk1	GO:0003951;GO:0016301;GO:0000287;GO:0003376;GO:0003677;GO:0003951;GO:0003951;GO:0005516;GO:0005524;GO:0005737;GO:0005829;GO:0005886;GO:0005905;GO:0006670;GO:0008289;GO:0008481;GO:0010800;GO:0010803;GO:0016301;GO:0016301;GO:0017050;GO:0019722;GO:0030100;GO:0030307;GO:0030335;GO:0031398;GO:0031901;GO:0034612;GO:0035924;GO:0038036;GO:0043066;GO:0045766;GO:0045931;GO:0045987;GO:0046512;GO:0046834;GO:…	K04718	EC:2.7.1.91	T;I	KOG1116;35C8Z;38DRX;3BDM3;3CZEF;3J6XC;487BM;48XRI;4Q48E	sphingosine kinase 1 [Source:RGD Symbol;Acc:620048]	170897	Q91V26;A0A0G2JWE5	GO:0003376//sphingosine-1-phosphate receptor signaling pathway;GO:0006670//sphingosine metabolic process;GO:0010800//positive regulation of peptidyl-threonine phosphorylation;GO:0010803//regulation of tumor necrosis factor-mediated signaling pathway;GO:0019722//calcium-mediated signaling;GO:0030100//regulation of endocytosis;GO:0030307//positive regulation of cell growth;GO:0030335//positive regu…	GO:0005737//cytoplasm;GO:0005829//cytosol;GO:0005886//plasma membrane;GO:0005905//clathrin-coated pit;GO:0031901//early endosome membrane;	GO:0003951//NAD+ kinase activity;GO:0016301//kinase activity;GO:0000287//magnesium ion binding;GO:0003677//DNA binding;GO:0003951//NAD+ kinase activity;GO:0003951//NAD+ kinase activity;GO:0005516//calmodulin binding;GO:0005524//ATP binding;GO:0008289//lipid binding;GO:0008481//sphinganine kinase activity;GO:0016301//kinase activity;GO:0016301//kinase activity;GO:0017050//D-erythro-sphingosine kin…	ko05152(Tuberculosis);ko04666(Fc gamma R-mediated phagocytosis);ko04371(Apelin signaling pathway);ko04370(VEGF signaling pathway);ko04072(Phospholipase D signaling pathway);ko04071(Sphingolipid signaling pathway);ko04020(Calcium signaling pathway);ko00600(Sphingolipid metabolism)
ENSRNOG00000013634	393.488	139.355	647.62	4.64726	2.21638	2.69542e-14	4.77719e-12	8	119074437	119079415	-	3105	Myd88	GO:0002755;GO:0003953;GO:0005515;GO:0007165;GO:0043123;GO:0070976;GO:0002238;GO:0002238;GO:0002269;GO:0002269;GO:0002283;GO:0002283;GO:0002376;GO:0002755;GO:0002755;GO:0002755;GO:0002755;GO:0003953;GO:0005102;GO:0005121;GO:0005149;GO:0005149;GO:0005515;GO:0005515;GO:0005634;GO:0005634;GO:0005634;GO:0005737;GO:0005737;GO:0005737;GO:0005829;GO:0005829;GO:0005829;GO:0005886;GO:0005886;GO:0005886;GO:…	K04729	-	S;T;K	2QWKI;35K97;39UIK;3BIBY;3CXMR;3J8SA;48AG3;4920Q	MYD88, innate immune signal transduction adaptor [Source:RGD Symbol;Acc:735043]	301059	Q6Y1S1	GO:0002755//MyD88-dependent toll-like receptor signaling pathway;GO:0007165//signal transduction;GO:0043123//positive regulation of I-kappaB kinase/NF-kappaB signaling;GO:0002238//response to molecule of fungal origin;GO:0002238//response to molecule of fungal origin;GO:0002269//leukocyte activation involved in inflammatory response;GO:0002269//leukocyte activation involved in inflammatory respon…	GO:0005634//nucleus;GO:0005634//nucleus;GO:0005634//nucleus;GO:0005737//cytoplasm;GO:0005737//cytoplasm;GO:0005737//cytoplasm;GO:0005829//cytosol;GO:0005829//cytosol;GO:0005829//cytosol;GO:0005886//plasma membrane;GO:0005886//plasma membrane;GO:0005886//plasma membrane;GO:0014069//postsynaptic density;GO:0032991//protein-containing complex;	GO:0003953//NAD+ nucleosidase activity;GO:0005515//protein binding;GO:0070976//TIR domain binding;GO:0003953//NAD+ nucleosidase activity;GO:0005102//signaling receptor binding;GO:0005121//Toll binding;GO:0005149//interleukin-1 receptor binding;GO:0005149//interleukin-1 receptor binding;GO:0005515//protein binding;GO:0005515//protein binding;GO:0035325//Toll-like receptor binding;GO:0035325//Toll-…	ko05417(Lipid and atherosclerosis);ko05235(PD-L1 expression and PD-1 checkpoint pathway in cancer);ko05171(Coronavirus disease - COVID-19);ko05170(Human immunodeficiency virus 1 infection);ko05169(Epstein-Barr virus infection);ko05168(Herpes simplex virus 1 infection);ko05164(Influenza A);ko05162(Measles);ko05161(Hepatitis B);ko05152(Tuberculosis);ko05145(Toxoplasmosis);ko05144(Malaria);ko05143(A…
ENSRNOG00000010994	99.1065	22.3853	175.828	7.85462	2.97354	2.75086e-14	4.83031e-12	1	58693411	58705397	-	2096	Has1	GO:0005737;GO:0005737;GO:0005794;GO:0005886;GO:0005887;GO:0010764;GO:0016020;GO:0016020;GO:0016020;GO:0016021;GO:0030213;GO:0030213;GO:0030213;GO:0030213;GO:0030213;GO:0036120;GO:0042802;GO:0044849;GO:0045226;GO:0045226;GO:0045226;GO:0050501;GO:0050501;GO:0050501;GO:0050501;GO:0050501;GO:0085029;GO:0085029;GO:0085029;	K00752	EC:2.4.1.212	M	KOG2571;35UFU;38B4U;3CNJZ;3E4RH;3JIJ9;48ISJ;49FP3;4QA6V	hyaluronan synthase 1 [Source:RGD Symbol;Acc:708528]	282821	Q8CH93	GO:0010764//negative regulation of fibroblast migration;GO:0030213//hyaluronan biosynthetic process;GO:0030213//hyaluronan biosynthetic process;GO:0030213//hyaluronan biosynthetic process;GO:0030213//hyaluronan biosynthetic process;GO:0030213//hyaluronan biosynthetic process;GO:0036120//cellular response to platelet-derived growth factor stimulus;GO:0044849//estrous cycle;GO:0045226//extracellula…	GO:0005737//cytoplasm;GO:0005737//cytoplasm;GO:0005794//Golgi apparatus;GO:0005886//plasma membrane;GO:0005887//integral component of plasma membrane;GO:0016020//membrane;GO:0016020//membrane;GO:0016020//membrane;GO:0016021//integral component of membrane;	GO:0042802//identical protein binding;GO:0050501//hyaluronan synthase activity;GO:0050501//hyaluronan synthase activity;GO:0050501//hyaluronan synthase activity;GO:0050501//hyaluronan synthase activity;GO:0050501//hyaluronan synthase activity;	-
ENSRNOG00000001728	802.53	312.319	1292.74	4.13916	2.04934	3.39093e-14	5.89959e-12	11	70128253	70131401	-	3149	Fam43a	-	-	-	S	KOG4448;359AT;38DWG;3BEX3;3CVXP;3JBFZ;48804;496Y5;4PW0U	family with sequence similarity 43, member A [Source:RGD Symbol;Acc:1304790]	288031	Q4KLG0	-	-	-	-
ENSRNOG00000056092	47.941	1.29043	94.5915	73.3023	6.19579	3.87438e-14	6.67944e-12	8	11898532	11965267	-	3480	Hephl1	GO:0004322;GO:0004322;GO:0004322;GO:0005507;GO:0005507;GO:0005576;GO:0005886;GO:0006826;GO:0006879;GO:0006879;GO:0016020;GO:0016021;GO:0016491;GO:0016491;GO:0016491;GO:0016491;GO:0046872;GO:0055072;	K14735	EC:1.16.3.1	-	-	hephaestin-like 1 [Source:RGD Symbol;Acc:1564835]	500946	-	GO:0006826//iron ion transport;GO:0006879//cellular iron ion homeostasis;GO:0006879//cellular iron ion homeostasis;GO:0055072//iron ion homeostasis;	GO:0005576//extracellular region;GO:0005886//plasma membrane;GO:0016020//membrane;GO:0016021//integral component of membrane;	GO:0004322//ferroxidase activity;GO:0004322//ferroxidase activity;GO:0004322//ferroxidase activity;GO:0005507//copper ion binding;GO:0005507//copper ion binding;GO:0016491//oxidoreductase activity;GO:0016491//oxidoreductase activity;GO:0016491//oxidoreductase activity;GO:0016491//oxidoreductase activity;GO:0046872//metal ion binding;	ko04978(Mineral absorption);ko00860(Porphyrin metabolism)
ENSRNOG00000042785	677.088	243.066	1111.11	4.57122	2.19258	4.02515e-14	6.87684e-12	5	144701530	144721260	-	3517	Sesn2	GO:0005634;GO:1901031;GO:0001932;GO:0001932;GO:0001932;GO:0005092;GO:0005092;GO:0005634;GO:0005634;GO:0005737;GO:0005737;GO:0005739;GO:0006111;GO:0006111;GO:0006635;GO:0006635;GO:0007005;GO:0007005;GO:0009749;GO:0009749;GO:0016239;GO:0016239;GO:0016239;GO:0016684;GO:0016684;GO:0016684;GO:0030308;GO:0030308;GO:0030330;GO:0030330;GO:0030330;GO:0031588;GO:0031588;GO:0031932;GO:0031932;GO:0032042;GO:…	K20394	-	F;S	KOG3746;35MN7;38DSC;3BB0T;3CTXI;3J38D;47ZEJ;48YBE;4PVI1	sestrin 2 [Source:RGD Symbol;Acc:1566319]	502988	B2GUV6	GO:1901031//regulation of response to reactive oxygen species;GO:0001932//regulation of protein phosphorylation;GO:0001932//regulation of protein phosphorylation;GO:0001932//regulation of protein phosphorylation;GO:0006111//regulation of gluconeogenesis;GO:0006111//regulation of gluconeogenesis;GO:0006635//fatty acid beta-oxidation;GO:0006635//fatty acid beta-oxidation;GO:0007005//mitochondrion o…	GO:0005634//nucleus;GO:0005634//nucleus;GO:0005634//nucleus;GO:0005737//cytoplasm;GO:0005737//cytoplasm;GO:0005739//mitochondrion;GO:0031588//nucleotide-activated protein kinase complex;GO:0031588//nucleotide-activated protein kinase complex;GO:0031932//TORC2 complex;GO:0031932//TORC2 complex;GO:1990316//Atg1/ULK1 kinase complex;GO:1990316//Atg1/ULK1 kinase complex;	GO:0005092//GDP-dissociation inhibitor activity;GO:0005092//GDP-dissociation inhibitor activity;GO:0016684//oxidoreductase activity, acting on peroxide as acceptor;GO:0016684//oxidoreductase activity, acting on peroxide as acceptor;GO:0016684//oxidoreductase activity, acting on peroxide as acceptor;GO:0032542//sulfiredoxin activity;GO:0044877//protein-containing complex binding;GO:0070728//leucin…	ko04211(Longevity regulating pathway);ko04150(mTOR signaling pathway);ko04115(p53 signaling pathway)
ENSRNOG00000013668	229.391	59.9645	398.818	6.6509	2.73355	5.11778e-14	8.6655e-12	4	104594753	104611856	+	1937	Capg	GO:0001726;GO:0003779;GO:0005546;GO:0005615;GO:0005634;GO:0005634;GO:0005730;GO:0005737;GO:0005737;GO:0005737;GO:0005814;GO:0007417;GO:0008154;GO:0015629;GO:0019904;GO:0030027;GO:0030031;GO:0030031;GO:0042470;GO:0042995;GO:0044877;GO:0045335;GO:0051014;GO:0051015;GO:0051015;GO:0051015;GO:0051016;GO:0051016;GO:0051016;GO:0051693;GO:0071346;GO:0072686;GO:0090543;GO:0051015;GO:0051016;GO:0005634;GO:…	K10368	-	S;Z	KOG0443;35BPE;38QM1;3B9JY;3D0D6;3J3W1;47YVF;48X58;4Q2TW	capping actin protein, gelsolin like [Source:RGD Symbol;Acc:1311724]	297339	Q6AYC4	GO:0007417//central nervous system development;GO:0008154//actin polymerization or depolymerization;GO:0030031//cell projection assembly;GO:0030031//cell projection assembly;GO:0051014//actin filament severing;GO:0051016//barbed-end actin filament capping;GO:0051016//barbed-end actin filament capping;GO:0051016//barbed-end actin filament capping;GO:0051693//actin filament capping;GO:0071346//cell…	GO:0001726//ruffle;GO:0005615//extracellular space;GO:0005634//nucleus;GO:0005634//nucleus;GO:0005730//nucleolus;GO:0005737//cytoplasm;GO:0005737//cytoplasm;GO:0005737//cytoplasm;GO:0005814//centriole;GO:0015629//actin cytoskeleton;GO:0030027//lamellipodium;GO:0042470//melanosome;GO:0042995//cell projection;GO:0045335//phagocytic vesicle;GO:0072686//mitotic spindle;GO:0090543//Flemming body;GO:00…	GO:0003779//actin binding;GO:0005546//phosphatidylinositol-4,5-bisphosphate binding;GO:0019904//protein domain specific binding;GO:0044877//protein-containing complex binding;GO:0051015//actin filament binding;GO:0051015//actin filament binding;GO:0051015//actin filament binding;GO:0051015//actin filament binding;GO:0019904//protein domain specific binding;GO:0044877//protein-containing complex b…	-
ENSRNOG00000003546	368.944	32.4679	705.421	21.7267	4.4414	5.3876e-14	9.04163e-12	10	12689890	12709045	-	1066	Tnfrsf12a	GO:0005515;GO:0005886;GO:0043065;GO:0005515;GO:0005886;GO:0043065;GO:0001726;GO:0005515;GO:0005886;GO:0005886;GO:0005886;GO:0005886;GO:0006931;GO:0007155;GO:0009986;GO:0016020;GO:0016021;GO:0043065;GO:0043065;GO:0043065;GO:0045765;GO:0045773;GO:0061041;GO:0097191;GO:2001238;GO:2001238;	K05149	-	S;T	2SFZC;35Q5V;3A274;3BR0P;3DB7A;3JGZ7;48EME;49BG3;4Q5HG	TNF receptor superfamily member 12A [Source:RGD Symbol;Acc:631329]	302965	Q80XX9	GO:0043065//positive regulation of apoptotic process;GO:0043065//positive regulation of apoptotic process;GO:0006931//substrate-dependent cell migration, cell attachment to substrate;GO:0007155//cell adhesion;GO:0043065//positive regulation of apoptotic process;GO:0043065//positive regulation of apoptotic process;GO:0043065//positive regulation of apoptotic process;GO:0045765//regulation of angio…	GO:0005886//plasma membrane;GO:0005886//plasma membrane;GO:0001726//ruffle;GO:0005886//plasma membrane;GO:0005886//plasma membrane;GO:0005886//plasma membrane;GO:0005886//plasma membrane;GO:0009986//cell surface;GO:0016020//membrane;GO:0016021//integral component of membrane;	GO:0005515//protein binding;GO:0005515//protein binding;GO:0005515//protein binding;	ko04060(Cytokine-cytokine receptor interaction)
ENSRNOG00000010524	1238.53	489.934	1987.13	4.05592	2.02003	6.77154e-14	1.12645e-11	8	51093441	51099157	+	964	Cryab	GO:0001540;GO:0001540;GO:0001666;GO:0001666;GO:0002088;GO:0002088;GO:0005198;GO:0005198;GO:0005212;GO:0005212;GO:0005212;GO:0005212;GO:0005515;GO:0005576;GO:0005634;GO:0005634;GO:0005634;GO:0005737;GO:0005737;GO:0005737;GO:0005739;GO:0005739;GO:0005764;GO:0005794;GO:0005829;GO:0005829;GO:0005886;GO:0005886;GO:0006457;GO:0006457;GO:0007021;GO:0007021;GO:0007517;GO:0007517;GO:0007568;GO:0008017;GO:…	K09542	-	S;O	KOG3591;35M1K;38HJY;3BFZ0;3D2NH;3J7NB;488IJ;492DX;4Q47X	crystallin, alpha B [Source:RGD Symbol;Acc:2414]	25420	P23928	GO:0001666//response to hypoxia;GO:0001666//response to hypoxia;GO:0002088//lens development in camera-type eye;GO:0002088//lens development in camera-type eye;GO:0006457//protein folding;GO:0006457//protein folding;GO:0007021//tubulin complex assembly;GO:0007021//tubulin complex assembly;GO:0007517//muscle organ development;GO:0007517//muscle organ development;GO:0007568//aging;GO:0010259//multi…	GO:0005576//extracellular region;GO:0005634//nucleus;GO:0005634//nucleus;GO:0005634//nucleus;GO:0005737//cytoplasm;GO:0005737//cytoplasm;GO:0005737//cytoplasm;GO:0005739//mitochondrion;GO:0005739//mitochondrion;GO:0005764//lysosome;GO:0005794//Golgi apparatus;GO:0005829//cytosol;GO:0005829//cytosol;GO:0005886//plasma membrane;GO:0005886//plasma membrane;GO:0009986//cell surface;GO:0014069//postsy…	GO:0001540//amyloid-beta binding;GO:0001540//amyloid-beta binding;GO:0005198//structural molecule activity;GO:0005198//structural molecule activity;GO:0005212//structural constituent of eye lens;GO:0005212//structural constituent of eye lens;GO:0005212//structural constituent of eye lens;GO:0005212//structural constituent of eye lens;GO:0005515//protein binding;GO:0008017//microtubule binding;GO:…	ko04213(Longevity regulating pathway - multiple species);ko04141(Protein processing in endoplasmic reticulum)
ENSRNOG00000037931	172	39.8782	304.121	7.62626	2.93097	7.85163e-14	1.29477e-11	1	80050324	80068595	+	2722	Plaur	GO:0001934;GO:0005102;GO:0005886;GO:0009986;GO:0019899;GO:0019904;GO:0030155;GO:0030162;GO:0030377;GO:0034112;GO:0038195;GO:0043066;GO:0043388;GO:0045742;GO:0090200;GO:0098637;GO:1905370;GO:2001243;GO:2001268;GO:0030162;GO:0030377;GO:0038195;GO:0030162;GO:0030162;GO:0030377;GO:0030377;GO:0038195;GO:0038195;GO:0030162;GO:0030162;GO:0030377;GO:0030377;GO:0038195;GO:0038195;	K03985	-	S;T	2S36D;35KJI;39YI3;3BN50;3D509;3JE26;48AA7;48V8X;4Q3T5	plasminogen activator, urokinase receptor [Source:RGD Symbol;Acc:620597]	50692	P49616	GO:0001934//positive regulation of protein phosphorylation;GO:0030155//regulation of cell adhesion;GO:0030162//regulation of proteolysis;GO:0034112//positive regulation of homotypic cell-cell adhesion;GO:0038195//urokinase plasminogen activator signaling pathway;GO:0043066//negative regulation of apoptotic process;GO:0043388//positive regulation of DNA binding;GO:0045742//positive regulation of e…	GO:0005886//plasma membrane;GO:0009986//cell surface;GO:0098637//protein complex involved in cell-matrix adhesion;GO:1905370//serine-type endopeptidase complex;	GO:0005102//signaling receptor binding;GO:0019899//enzyme binding;GO:0019904//protein domain specific binding;GO:0030377//urokinase plasminogen activator receptor activity;GO:0030377//urokinase plasminogen activator receptor activity;GO:0030377//urokinase plasminogen activator receptor activity;GO:0030377//urokinase plasminogen activator receptor activity;GO:0030377//urokinase plasminogen activat…	ko05205(Proteoglycans in cancer);ko04610(Complement and coagulation cascades)
ENSRNOG00000048191	32.5932	0.246057	64.9404	263.924	8.04398	9.96649e-14	1.62935e-11	6	123176204	123182617	+	2075	RGD1565462	GO:0004867;GO:0004867;GO:0004867;GO:0005615;GO:0005615;GO:0005615;GO:0010951;	-	-	O;V	KOG2392;35MGV;38BQD;3BGRB;3CV0W;3JEYE;47Z2V;48UVT;4PYUZ	similar to BC049975 protein [Source:RGD Symbol;Acc:1565462]	-	-	GO:0010951//negative regulation of endopeptidase activity;	GO:0005615//extracellular space;GO:0005615//extracellular space;GO:0005615//extracellular space;	GO:0004867//serine-type endopeptidase inhibitor activity;GO:0004867//serine-type endopeptidase inhibitor activity;GO:0004867//serine-type endopeptidase inhibitor activity;	-
ENSRNOG00000037409	28.02	0.766602	55.2734	72.1018	6.17196	1.22317e-13	1.98257e-11	10	55507519	55528171	-	1595	Scimp	GO:0001726;GO:0001726;GO:0001772;GO:0001772;GO:0001772;GO:0001772;GO:0001772;GO:0002720;GO:0002720;GO:0002732;GO:0002732;GO:0016020;GO:0016020;GO:0016020;GO:0016021;GO:0016021;GO:0016021;GO:0030175;GO:0030175;GO:0031256;GO:0031256;GO:0031259;GO:0031259;GO:0031666;GO:0031666;GO:0032735;GO:0032735;GO:0032755;GO:0032755;GO:0032874;GO:0032874;GO:0034138;GO:0034138;GO:0034142;GO:0034142;GO:0034154;GO:…	-	-	S	2T3K5;35Q6M;3A1Q6;3BQYJ;3D7WM;3JH1W;48ETA;49BX5;4Q619	SLP adaptor and CSK interacting membrane protein [Source:RGD Symbol;Acc:1593299]	691993	F1LYV1	GO:0002720//positive regulation of cytokine production involved in immune response;GO:0002720//positive regulation of cytokine production involved in immune response;GO:0002732//positive regulation of dendritic cell cytokine production;GO:0002732//positive regulation of dendritic cell cytokine production;GO:0031666//positive regulation of lipopolysaccharide-mediated signaling pathway;GO:0031666//…	GO:0001726//ruffle;GO:0001726//ruffle;GO:0001772//immunological synapse;GO:0001772//immunological synapse;GO:0001772//immunological synapse;GO:0001772//immunological synapse;GO:0001772//immunological synapse;GO:0016020//membrane;GO:0016020//membrane;GO:0016020//membrane;GO:0016021//integral component of membrane;GO:0016021//integral component of membrane;GO:0016021//integral component of membrane…	GO:0060090//molecular adaptor activity;GO:0060090//molecular adaptor activity;	-
ENSRNOG00000020182	439.553	163.444	715.661	4.37862	2.13048	1.30737e-13	2.08344e-11	1	181594734	181622380	-	2803	Mvp	GO:0005634;GO:0005737;GO:0005634;GO:0005634;GO:0005737;GO:0005737;GO:0005829;GO:0005856;GO:0019901;GO:0019903;GO:0031953;GO:0038127;GO:0042059;GO:0042802;GO:0048471;GO:0061099;	K17266	-	Z;J	2QPP0;35HGA;38CDF;3BGGD;3CRH0;3JFBP;489J5;496K8;4PZBT	major vault protein [Source:RGD Symbol;Acc:70932]	64681	Q62667	GO:0031953//negative regulation of protein autophosphorylation;GO:0038127//ERBB signaling pathway;GO:0042059//negative regulation of epidermal growth factor receptor signaling pathway;GO:0061099//negative regulation of protein tyrosine kinase activity;	GO:0005634//nucleus;GO:0005737//cytoplasm;GO:0005634//nucleus;GO:0005634//nucleus;GO:0005737//cytoplasm;GO:0005737//cytoplasm;GO:0005829//cytosol;GO:0005856//cytoskeleton;GO:0048471//perinuclear region of cytoplasm;	GO:0019901//protein kinase binding;GO:0019903//protein phosphatase binding;GO:0042802//identical protein binding;	-
ENSRNOG00000071002	168.229	50.6001	285.858	5.64936	2.49809	1.56734e-13	2.47692e-11	9	80247379	80250979	+	3041	Kcne4	GO:0003674;GO:0005249;GO:0005249;GO:0005251;GO:0006811;GO:0006811;GO:0008150;GO:0015459;GO:0016020;GO:0016020;GO:0016020;GO:0016021;GO:0016324;GO:0044325;GO:0044325;GO:0044325;GO:0060307;GO:0086005;GO:0086011;GO:0086091;GO:0097623;GO:0098915;GO:1902260;GO:1902282;	-	-	-	-	potassium voltage-gated channel subfamily E regulatory subunit 4 [Source:RGD Symbol;Acc:1302957]	-	-	GO:0006811//ion transport;GO:0006811//ion transport;GO:0008150//biological_process;GO:0060307//regulation of ventricular cardiac muscle cell membrane repolarization;GO:0086005//ventricular cardiac muscle cell action potential;GO:0086011//membrane repolarization during action potential;GO:0086091//regulation of heart rate by cardiac conduction;GO:0097623//potassium ion export across plasma membran…	GO:0016020//membrane;GO:0016020//membrane;GO:0016020//membrane;GO:0016021//integral component of membrane;GO:0016324//apical plasma membrane;	GO:0003674//molecular_function;GO:0005249//voltage-gated potassium channel activity;GO:0005249//voltage-gated potassium channel activity;GO:0005251//delayed rectifier potassium channel activity;GO:0015459//potassium channel regulator activity;GO:0044325//transmembrane transporter binding;GO:0044325//transmembrane transporter binding;GO:0044325//transmembrane transporter binding;GO:1902282//voltag…	-
ENSRNOG00000000239	310.868	0.804298	620.931	772.017	9.59249	1.86105e-13	2.91678e-11	10	67016446	67018303	+	814	Ccl7	GO:0002548;GO:0005125;GO:0005576;GO:0005576;GO:0005576;GO:0005615;GO:0005615;GO:0005615;GO:0005615;GO:0006935;GO:0006954;GO:0006954;GO:0006955;GO:0006955;GO:0007010;GO:0007010;GO:0007186;GO:0008009;GO:0008009;GO:0008009;GO:0008009;GO:0008009;GO:0008201;GO:0008360;GO:0008360;GO:0010332;GO:0030335;GO:0030335;GO:0030593;GO:0031726;GO:0031726;GO:0031727;GO:0031727;GO:0043547;GO:0048020;GO:0048245;GO:…	K05509	-	S;T	2S6ZP;35R22;3ADKV;3C118;3DAGV;3JHXW;48FYS;49CUW;4Q95T	C-C motif chemokine ligand 7 [Source:RGD Symbol;Acc:1359152]	287561	Q9QXY8	GO:0002548//monocyte chemotaxis;GO:0006935//chemotaxis;GO:0006954//inflammatory response;GO:0006954//inflammatory response;GO:0006955//immune response;GO:0006955//immune response;GO:0007010//cytoskeleton organization;GO:0007010//cytoskeleton organization;GO:0007186//G protein-coupled receptor signaling pathway;GO:0008360//regulation of cell shape;GO:0008360//regulation of cell shape;GO:0010332//r…	GO:0005576//extracellular region;GO:0005576//extracellular region;GO:0005576//extracellular region;GO:0005615//extracellular space;GO:0005615//extracellular space;GO:0005615//extracellular space;GO:0005615//extracellular space;	GO:0005125//cytokine activity;GO:0008009//chemokine activity;GO:0008009//chemokine activity;GO:0008009//chemokine activity;GO:0008009//chemokine activity;GO:0008009//chemokine activity;GO:0008201//heparin binding;GO:0031726//CCR1 chemokine receptor binding;GO:0031726//CCR1 chemokine receptor binding;GO:0031727//CCR2 chemokine receptor binding;GO:0031727//CCR2 chemokine receptor binding;GO:0048020…	ko04657(IL-17 signaling pathway);ko04062(Chemokine signaling pathway);ko04061(Viral protein interaction with cytokine and cytokine receptor);ko04060(Cytokine-cytokine receptor interaction)
ENSRNOG00000006094	1428.36	159.377	2697.35	16.9243	4.08102	2.69397e-13	4.14017e-11	3	89157058	89244620	-	4243	Cd44	GO:0005540;GO:0007155;GO:0016021;GO:0005540;GO:0005540;GO:0005886;GO:0005902;GO:0007155;GO:0007155;GO:0007155;GO:0016020;GO:0016021;GO:0016021;GO:0016021;GO:0042995;GO:0005540;GO:0007155;GO:0016021;GO:0005540;GO:0007155;GO:0016021;GO:0005540;GO:0005540;GO:0005886;GO:0005902;GO:0007155;GO:0007155;GO:0007155;GO:0016020;GO:0016021;GO:0016021;GO:0016021;GO:0042995;GO:0005540;GO:0007155;GO:0016021;GO:…	K06256	-	S;T	2RX7Q;35MNC;38KHJ;3BEXM;3CZDW;3J66Y;47ZMG;4993T;4Q4AT	CD44 molecule (Indian blood group) [Source:RGD Symbol;Acc:2307]	25406	O08779	GO:0007155//cell adhesion;GO:0007155//cell adhesion;GO:0007155//cell adhesion;GO:0007155//cell adhesion;GO:0007155//cell adhesion;GO:0007155//cell adhesion;GO:0007155//cell adhesion;GO:0007155//cell adhesion;GO:0007155//cell adhesion;GO:0007155//cell adhesion;GO:0007155//cell adhesion;GO:0007155//cell adhesion;GO:0007155//cell adhesion;GO:0007155//cell adhesion;GO:0007155//cell adhesion;GO:000715…	GO:0016021//integral component of membrane;GO:0005886//plasma membrane;GO:0005902//microvillus;GO:0016020//membrane;GO:0016021//integral component of membrane;GO:0016021//integral component of membrane;GO:0016021//integral component of membrane;GO:0042995//cell projection;GO:0016021//integral component of membrane;GO:0016021//integral component of membrane;GO:0005886//plasma membrane;GO:0005902//…	GO:0005540//hyaluronic acid binding;GO:0005540//hyaluronic acid binding;GO:0005540//hyaluronic acid binding;GO:0005540//hyaluronic acid binding;GO:0005540//hyaluronic acid binding;GO:0005540//hyaluronic acid binding;GO:0005540//hyaluronic acid binding;GO:0005540//hyaluronic acid binding;GO:0005540//hyaluronic acid binding;GO:0005540//hyaluronic acid binding;GO:0005540//hyaluronic acid binding;GO:…	ko05206(MicroRNAs in cancer);ko05205(Proteoglycans in cancer);ko05169(Epstein-Barr virus infection);ko04640(Hematopoietic cell lineage);ko04512(ECM-receptor interaction)
ENSRNOG00000001425	184.384	58.054	310.713	5.35213	2.42011	2.70713e-13	4.14017e-11	12	20429043	20456844	+	3539	Sh2b2	GO:0001725;GO:0001725;GO:0001726;GO:0001726;GO:0001922;GO:0001922;GO:0005068;GO:0005068;GO:0005068;GO:0005737;GO:0005737;GO:0005829;GO:0005884;GO:0005884;GO:0005886;GO:0005886;GO:0007165;GO:0007165;GO:0007399;GO:0008286;GO:0008286;GO:0016020;GO:0019221;GO:0019221;GO:0019222;GO:0019222;GO:0030036;GO:0030036;GO:0035556;GO:0035556;GO:0035556;GO:0035591;GO:0035591;GO:0035591;GO:0035591;GO:0042169;GO:…	K07193	-	S;T	2QT43;35ENA;39SKB;3B99K;3CSGD;3J3C7;48C0N;492CP;4PUT9	SH2B adaptor protein 2 [Source:RGD Symbol;Acc:69284]	114203	Q9Z200	GO:0001922//B-1 B cell homeostasis;GO:0001922//B-1 B cell homeostasis;GO:0007165//signal transduction;GO:0007165//signal transduction;GO:0007399//nervous system development;GO:0008286//insulin receptor signaling pathway;GO:0008286//insulin receptor signaling pathway;GO:0019221//cytokine-mediated signaling pathway;GO:0019221//cytokine-mediated signaling pathway;GO:0019222//regulation of metabolic …	GO:0001725//stress fiber;GO:0001725//stress fiber;GO:0001726//ruffle;GO:0001726//ruffle;GO:0005737//cytoplasm;GO:0005737//cytoplasm;GO:0005829//cytosol;GO:0005884//actin filament;GO:0005884//actin filament;GO:0005886//plasma membrane;GO:0005886//plasma membrane;GO:0016020//membrane;	GO:0005068//transmembrane receptor protein tyrosine kinase adaptor activity;GO:0005068//transmembrane receptor protein tyrosine kinase adaptor activity;GO:0005068//transmembrane receptor protein tyrosine kinase adaptor activity;GO:0035591//signaling adaptor activity;GO:0035591//signaling adaptor activity;GO:0035591//signaling adaptor activity;GO:0035591//signaling adaptor activity;GO:0042169//SH2…	ko04910(Insulin signaling pathway);ko04722(Neurotrophin signaling pathway)
ENSRNOG00000004687	325.05	83.5082	566.593	6.78488	2.76232	3.57988e-13	5.43111e-11	3	135862835	135867193	-	4359	Thbd	GO:0003674;GO:0004888;GO:0004888;GO:0005509;GO:0005509;GO:0005615;GO:0005774;GO:0005886;GO:0005887;GO:0005887;GO:0007565;GO:0007565;GO:0007596;GO:0007599;GO:0009897;GO:0009897;GO:0009986;GO:0009986;GO:0010165;GO:0016020;GO:0016021;GO:0016021;GO:0016021;GO:0016327;GO:0030195;GO:0030195;GO:0032496;GO:0051591;GO:1905370;GO:1905370;	K03907	-	S;T	2R1T7;359XK;38XX8;3BHEQ;3CTC7;3J24N;481WJ;497JB;4Q12E	thrombomodulin [Source:RGD Symbol;Acc:621299]	83580	O35370	GO:0007565//female pregnancy;GO:0007565//female pregnancy;GO:0007596//blood coagulation;GO:0007599//hemostasis;GO:0010165//response to X-ray;GO:0030195//negative regulation of blood coagulation;GO:0030195//negative regulation of blood coagulation;GO:0032496//response to lipopolysaccharide;GO:0051591//response to cAMP;	GO:0005615//extracellular space;GO:0005774//vacuolar membrane;GO:0005886//plasma membrane;GO:0005887//integral component of plasma membrane;GO:0005887//integral component of plasma membrane;GO:0009897//external side of plasma membrane;GO:0009897//external side of plasma membrane;GO:0009986//cell surface;GO:0009986//cell surface;GO:0016020//membrane;GO:0016021//integral component of membrane;GO:00…	GO:0003674//molecular_function;GO:0004888//transmembrane signaling receptor activity;GO:0004888//transmembrane signaling receptor activity;GO:0005509//calcium ion binding;GO:0005509//calcium ion binding;	ko05418(Fluid shear stress and atherosclerosis);ko04933(AGE-RAGE signaling pathway in diabetic complications);ko04610(Complement and coagulation cascades)
ENSRNOG00000002918	126.452	5.72864	247.175	43.1471	5.43119	4.07997e-13	6.14068e-11	10	87846285	87852471	+	3641	FAM187A	GO:0016020;GO:0016021;	-	-	S;T	2QRCU;35JDA;39W3T;3BKDY;3CVCQ;3JAH5;48A1U;48YE5;4Q3EQ	family with sequence similarity 187, member A [Source:RGD Symbol;Acc:1307851]	287741	Q6AXV7	-	GO:0016020//membrane;GO:0016021//integral component of membrane;	-	-
ENSRNOG00000000065	32.0437	2.12046	61.9669	29.2233	4.86905	5.12995e-13	7.64822e-11	14	1323310	1366450	-	2772	Pde6b	GO:0001750;GO:0001750;GO:0003674;GO:0004114;GO:0004114;GO:0004114;GO:0005515;GO:0005575;GO:0007165;GO:0007165;GO:0007165;GO:0008081;GO:0008081;GO:0009583;GO:0009583;GO:0016787;GO:0042622;GO:0043153;GO:0043153;GO:0046872;GO:0060041;GO:0060041;GO:0060041;GO:1990009;	K13756	EC:3.1.4.35	T	KOG3689;35F9V;38D3S;3BAM0;3CWNN;3JFHI;484VT;497YP;4Q4A6	phosphodiesterase 6B [Source:RGD Symbol;Acc:1311039]	289878	D3ZDI8	GO:0007165//signal transduction;GO:0007165//signal transduction;GO:0007165//signal transduction;GO:0009583//detection of light stimulus;GO:0009583//detection of light stimulus;GO:0043153//entrainment of circadian clock by photoperiod;GO:0043153//entrainment of circadian clock by photoperiod;GO:0060041//retina development in camera-type eye;GO:0060041//retina development in camera-type eye;GO:0060…	GO:0001750//photoreceptor outer segment;GO:0001750//photoreceptor outer segment;GO:0005575//cellular_component;GO:0042622//photoreceptor outer segment membrane;	GO:0003674//molecular_function;GO:0004114//3',5'-cyclic-nucleotide phosphodiesterase activity;GO:0004114//3',5'-cyclic-nucleotide phosphodiesterase activity;GO:0004114//3',5'-cyclic-nucleotide phosphodiesterase activity;GO:0005515//protein binding;GO:0008081//phosphoric diester hydrolase activity;GO:0008081//phosphoric diester hydrolase activity;GO:0016787//hydrolase activity;GO:0046872//metal io…	ko04744(Phototransduction);ko00230(Purine metabolism)
ENSRNOG00000018911	1818.91	779.202	2858.61	3.66864	1.87525	5.16227e-13	7.64822e-11	17	66983686	67063125	+	4653	Pfkfb3	GO:0003824;GO:0003873;GO:0005524;GO:0006000;GO:0006003;GO:0003824;GO:0003873;GO:0005524;GO:0006000;GO:0006003;GO:0000166;GO:0003824;GO:0003824;GO:0003824;GO:0003873;GO:0003873;GO:0003873;GO:0003873;GO:0003873;GO:0003873;GO:0003873;GO:0004331;GO:0004331;GO:0004331;GO:0004331;GO:0005524;GO:0005524;GO:0005524;GO:0005654;GO:0005829;GO:0006000;GO:0006000;GO:0006003;GO:0006003;GO:0006003;GO:0006003;GO:…	K01103	-	G	KOG0234;35DST;38C8I;3BE9G;3CUJR;3JDMX;48164;48YS1;4PYX9	6-phosphofructo-2-kinase/fructose-2,6-biphosphatase 3 [Source:RGD Symbol;Acc:619776]	117276	O35552	GO:0006000//fructose metabolic process;GO:0006003//fructose 2,6-bisphosphate metabolic process;GO:0006000//fructose metabolic process;GO:0006003//fructose 2,6-bisphosphate metabolic process;GO:0006000//fructose metabolic process;GO:0006000//fructose metabolic process;GO:0006003//fructose 2,6-bisphosphate metabolic process;GO:0006003//fructose 2,6-bisphosphate metabolic process;GO:0006003//fructos…	GO:0005654//nucleoplasm;GO:0005829//cytosol;	GO:0003824//catalytic activity;GO:0003873//6-phosphofructo-2-kinase activity;GO:0005524//ATP binding;GO:0003824//catalytic activity;GO:0003873//6-phosphofructo-2-kinase activity;GO:0005524//ATP binding;GO:0000166//nucleotide binding;GO:0003824//catalytic activity;GO:0003824//catalytic activity;GO:0003824//catalytic activity;GO:0003873//6-phosphofructo-2-kinase activity;GO:0003873//6-phosphofructo…	ko04152(AMPK signaling pathway);ko04066(HIF-1 signaling pathway);ko00051(Fructose and mannose metabolism)
ENSRNOG00000021104	119.761	24.1669	215.356	8.91121	3.15562	7.64687e-13	1.0986e-10	1	96388652	96391988	-	964	Emp3	GO:0005886;GO:0005886;GO:0008219;GO:0016020;GO:0016020;GO:0016020;GO:0016021;GO:0016021;GO:0016021;GO:0032060;GO:0005886;GO:0008219;GO:0016020;GO:0016021;GO:0032060;	-	-	S	2RZP6;35BCK;3A04G;3BPYV;3D5K8;3J5MU;481RH;48YKP;4PV70	epithelial membrane protein 3 [Source:RGD Symbol;Acc:621094]	81505	Q9QYW5	GO:0008219//cell death;GO:0032060//bleb assembly;GO:0008219//cell death;GO:0032060//bleb assembly;	GO:0005886//plasma membrane;GO:0005886//plasma membrane;GO:0016020//membrane;GO:0016020//membrane;GO:0016020//membrane;GO:0016021//integral component of membrane;GO:0016021//integral component of membrane;GO:0016021//integral component of membrane;GO:0005886//plasma membrane;GO:0016020//membrane;GO:0016021//integral component of membrane;	-	-
ENSRNOG00000039496	153.104	26.1423	280.066	10.7131	3.42131	9.21473e-13	1.28491e-10	X	14834231	14838514	+	1199	-	GO:0005886;GO:0016020;GO:0016020;GO:0016020;GO:0016021;GO:0016021;GO:0019956;	-	-	S;V	KOG4788;35P66;3A3X5;3BRIQ;3D6U5;3JEF8;482HF;498TT;4Q52I	-	302562	Q6P742	-	GO:0005886//plasma membrane;GO:0016020//membrane;GO:0016020//membrane;GO:0016020//membrane;GO:0016021//integral component of membrane;GO:0016021//integral component of membrane;	GO:0019956//chemokine binding;	-
ENSRNOG00000031475	792.414	325.63	1259.2	3.86695	1.9512	9.39393e-13	1.30034e-10	5	142388426	142442825	+	5319	Col16a1	GO:0005178;GO:0005178;GO:0005201;GO:0005588;GO:0005615;GO:0007155;GO:0007155;GO:0030198;GO:0031012;GO:0033622;GO:0033622;GO:0033627;GO:0033627;GO:0051894;GO:0051894;GO:0071230;GO:0071230;	K24339	-	W;D	KOG3544;35HXT;38FGZ;3BEJH;3CW9K;3J5VP;481QM;48XVC;4Q3TX	collagen type XVI alpha 1 chain [Source:RGD Symbol;Acc:1310982]	366474	-	GO:0007155//cell adhesion;GO:0007155//cell adhesion;GO:0030198//extracellular matrix organization;GO:0033622//integrin activation;GO:0033622//integrin activation;GO:0033627//cell adhesion mediated by integrin;GO:0033627//cell adhesion mediated by integrin;GO:0051894//positive regulation of focal adhesion assembly;GO:0051894//positive regulation of focal adhesion assembly;GO:0071230//cellular resp…	GO:0005588//collagen type V trimer;GO:0005615//extracellular space;GO:0031012//extracellular matrix;	GO:0005178//integrin binding;GO:0005178//integrin binding;GO:0005201//extracellular matrix structural constituent;	ko04974(Protein digestion and absorption)
ENSRNOG00000028036	114.664	22.6204	206.707	9.13809	3.19189	1.24923e-12	1.7167e-10	8	90704727	90744328	+	6273	Adamts7	GO:0001503;GO:0002062;GO:0004222;GO:0004222;GO:0004222;GO:0004222;GO:0005576;GO:0006029;GO:0006508;GO:0006508;GO:0006508;GO:0006508;GO:0008233;GO:0008237;GO:0008237;GO:0008237;GO:0008237;GO:0009986;GO:0016787;GO:0030198;GO:0030198;GO:0030198;GO:0030199;GO:0031012;GO:0032331;GO:0043931;GO:0046872;GO:0051603;GO:0071347;GO:0071356;GO:0071773;GO:0004222;GO:0004222;GO:0005576;GO:0006508;GO:0006508;GO:…	K08622	EC:3.4.24.-	O	KOG3538;35N0Y;38EJ8;3BBR3;3CS90;3JDIJ;488R7;48VCE;4PXRP	ADAM metallopeptidase with thrombospondin type 1 motif, 7 [Source:RGD Symbol;Acc:1306713]	315879	Q1EHB3	GO:0001503//ossification;GO:0002062//chondrocyte differentiation;GO:0006029//proteoglycan metabolic process;GO:0006508//proteolysis;GO:0006508//proteolysis;GO:0006508//proteolysis;GO:0006508//proteolysis;GO:0030198//extracellular matrix organization;GO:0030198//extracellular matrix organization;GO:0030198//extracellular matrix organization;GO:0030199//collagen fibril organization;GO:0032331//nega…	GO:0005576//extracellular region;GO:0009986//cell surface;GO:0031012//extracellular matrix;GO:0005576//extracellular region;	GO:0004222//metalloendopeptidase activity;GO:0004222//metalloendopeptidase activity;GO:0004222//metalloendopeptidase activity;GO:0004222//metalloendopeptidase activity;GO:0008233//peptidase activity;GO:0008237//metallopeptidase activity;GO:0008237//metallopeptidase activity;GO:0008237//metallopeptidase activity;GO:0008237//metallopeptidase activity;GO:0016787//hydrolase activity;GO:0046872//metal…	-
ENSRNOG00000028043	50.5338	0.246057	100.821	409.748	8.67859	1.6765e-12	2.27094e-10	14	17270146	17289511	-	1563	Cxcl3	GO:0005576;GO:0006935;GO:0006952;GO:0006955;GO:0008009;GO:0005576;GO:0006935;GO:0006952;GO:0006955;GO:0008009;GO:0005125;GO:0005576;GO:0005576;GO:0005576;GO:0005615;GO:0005615;GO:0005615;GO:0006935;GO:0006935;GO:0006935;GO:0006952;GO:0006952;GO:0006954;GO:0006954;GO:0006954;GO:0006955;GO:0006955;GO:0007204;GO:0008009;GO:0008009;GO:0008009;GO:0008009;GO:0008009;GO:0030593;GO:0030593;GO:0030593;GO:…	K05505	-	M;T	2S7MM;3AN5U;3C1H4;3D9P3;3JHGA;48FJD;49CIQ	C-X-C motif chemokine ligand 3 [Source:RGD Symbol;Acc:621812]	171551	Q10746	GO:0006935//chemotaxis;GO:0006952//defense response;GO:0006955//immune response;GO:0006935//chemotaxis;GO:0006952//defense response;GO:0006955//immune response;GO:0006935//chemotaxis;GO:0006935//chemotaxis;GO:0006935//chemotaxis;GO:0006952//defense response;GO:0006952//defense response;GO:0006954//inflammatory response;GO:0006954//inflammatory response;GO:0006954//inflammatory response;GO:0006955…	GO:0005576//extracellular region;GO:0005576//extracellular region;GO:0005576//extracellular region;GO:0005576//extracellular region;GO:0005576//extracellular region;GO:0005615//extracellular space;GO:0005615//extracellular space;GO:0005615//extracellular space;	GO:0008009//chemokine activity;GO:0008009//chemokine activity;GO:0005125//cytokine activity;GO:0008009//chemokine activity;GO:0008009//chemokine activity;GO:0008009//chemokine activity;GO:0008009//chemokine activity;GO:0008009//chemokine activity;GO:0045236//CXCR chemokine receptor binding;	ko05417(Lipid and atherosclerosis);ko05323(Rheumatoid arthritis);ko05167(Kaposi sarcoma-associated herpesvirus infection);ko05146(Amoebiasis);ko05134(Legionellosis);ko04936(Alcoholic liver disease);ko04668(TNF signaling pathway);ko04657(IL-17 signaling pathway);ko04621(NOD-like receptor signaling pathway);ko04064(NF-kappa B signaling pathway);ko04062(Chemokine signaling pathway);ko04061(Viral pro…
ENSRNOG00000018082	238.338	86.4022	390.273	4.51693	2.17534	1.92027e-12	2.56451e-10	18	54652951	54666626	-	2877	Slc26a2	GO:0001503;GO:0001503;GO:0001503;GO:0005886;GO:0005887;GO:0005887;GO:0005887;GO:0005887;GO:0006811;GO:0006811;GO:0008271;GO:0008271;GO:0008272;GO:0008272;GO:0008272;GO:0015106;GO:0015108;GO:0015116;GO:0015116;GO:0015116;GO:0015116;GO:0015116;GO:0015301;GO:0015701;GO:0016020;GO:0016020;GO:0016020;GO:0016021;GO:0016021;GO:0016021;GO:0016324;GO:0019531;GO:0019532;GO:0031528;GO:0055085;GO:0055085;GO:…	K14701	-	P;U	KOG0236;35MV3;38EAT;3BAAN;3CUG2;3JF2N;486T2;490MX;4Q2YT	solute carrier family 26 member 2 [Source:RGD Symbol;Acc:620622]	117267	O70531	GO:0001503//ossification;GO:0001503//ossification;GO:0001503//ossification;GO:0006811//ion transport;GO:0006811//ion transport;GO:0008272//sulfate transport;GO:0008272//sulfate transport;GO:0008272//sulfate transport;GO:0015701//bicarbonate transport;GO:0019532//oxalate transport;GO:0055085//transmembrane transport;GO:0055085//transmembrane transport;GO:1902358//sulfate transmembrane transport;GO…	GO:0005886//plasma membrane;GO:0005887//integral component of plasma membrane;GO:0005887//integral component of plasma membrane;GO:0005887//integral component of plasma membrane;GO:0005887//integral component of plasma membrane;GO:0016020//membrane;GO:0016020//membrane;GO:0016020//membrane;GO:0016021//integral component of membrane;GO:0016021//integral component of membrane;GO:0016021//integral c…	GO:0008271//secondary active sulfate transmembrane transporter activity;GO:0008271//secondary active sulfate transmembrane transporter activity;GO:0015106//bicarbonate transmembrane transporter activity;GO:0015108//chloride transmembrane transporter activity;GO:0015116//sulfate transmembrane transporter activity;GO:0015116//sulfate transmembrane transporter activity;GO:0015116//sulfate transmembr…	ko05208(Chemical carcinogenesis - reactive oxygen species)
ENSRNOG00000020300	240.87	44.2007	437.54	9.89895	3.30728	1.97597e-12	2.62044e-10	1	197614687	197648416	+	3571	Lsp1	GO:0003779;GO:0007165;GO:0003779;GO:0007165;GO:0003779;GO:0007165;GO:0003779;GO:0003779;GO:0006935;GO:0006952;GO:0007165;GO:0007165;GO:0008092;GO:0098761;GO:0003779;GO:0007165;GO:0003779;GO:0007165;	K14957	-	S;O	KOG3656;35MX4;38HSJ;3BJJJ;3D396;3J2RE;4881V;491S4;4PY2S	lymphocyte-specific protein 1 [Source:RGD Symbol;Acc:1306133]	361680	Q4QQV6	GO:0007165//signal transduction;GO:0007165//signal transduction;GO:0007165//signal transduction;GO:0006935//chemotaxis;GO:0006952//defense response;GO:0007165//signal transduction;GO:0007165//signal transduction;GO:0098761//cellular response to interleukin-7;GO:0007165//signal transduction;GO:0007165//signal transduction;	-	GO:0003779//actin binding;GO:0003779//actin binding;GO:0003779//actin binding;GO:0003779//actin binding;GO:0003779//actin binding;GO:0008092//cytoskeletal protein binding;GO:0003779//actin binding;GO:0003779//actin binding;	ko05152(Tuberculosis);ko04625(C-type lectin receptor signaling pathway)
ENSRNOG00000020729	255.589	41.2114	469.967	11.4038	3.51144	2.25993e-12	2.93543e-10	10	16250853	16262973	+	3261	Stc2	GO:0003674;GO:0005179;GO:0005179;GO:0005179;GO:0005575;GO:0005576;GO:0005576;GO:0005576;GO:0005615;GO:0005783;GO:0005783;GO:0005783;GO:0005794;GO:0005794;GO:0006874;GO:0006874;GO:0006874;GO:0006874;GO:0006979;GO:0006979;GO:0007566;GO:0010629;GO:0010629;GO:0019899;GO:0019899;GO:0020037;GO:0020037;GO:0030968;GO:0030968;GO:0033280;GO:0034976;GO:0034976;GO:0040015;GO:0040015;GO:0042803;GO:0042803;GO:…	-	-	S;T	2QU7E;35E0E;38UA3;3BKCG;3CVVZ;3JDNP;485SU;48VJ0;4PZWN	stanniocalcin 2 [Source:RGD Symbol;Acc:621777]	63878	Q9R0K8	GO:0006874//cellular calcium ion homeostasis;GO:0006874//cellular calcium ion homeostasis;GO:0006874//cellular calcium ion homeostasis;GO:0006874//cellular calcium ion homeostasis;GO:0006979//response to oxidative stress;GO:0006979//response to oxidative stress;GO:0007566//embryo implantation;GO:0010629//negative regulation of gene expression;GO:0010629//negative regulation of gene expression;GO:…	GO:0005575//cellular_component;GO:0005576//extracellular region;GO:0005576//extracellular region;GO:0005576//extracellular region;GO:0005615//extracellular space;GO:0005783//endoplasmic reticulum;GO:0005783//endoplasmic reticulum;GO:0005783//endoplasmic reticulum;GO:0005794//Golgi apparatus;GO:0005794//Golgi apparatus;GO:0048471//perinuclear region of cytoplasm;GO:0048471//perinuclear region of c…	GO:0003674//molecular_function;GO:0005179//hormone activity;GO:0005179//hormone activity;GO:0005179//hormone activity;GO:0019899//enzyme binding;GO:0019899//enzyme binding;GO:0020037//heme binding;GO:0020037//heme binding;GO:0042803//protein homodimerization activity;GO:0042803//protein homodimerization activity;GO:0005179//hormone activity;	-
ENSRNOG00000010658	213.644	75.7319	351.557	4.64213	2.21479	2.45948e-12	3.15146e-10	2	246975894	247002234	-	1960	Cth	GO:0003824;GO:0003824;GO:0004123;GO:0016829;GO:0019344;GO:0019346;GO:0019346;GO:0030170;GO:0030170;GO:0044540;GO:0080146;GO:0003824;GO:0003824;GO:0004123;GO:0004123;GO:0004123;GO:0018272;GO:0019343;GO:0019344;GO:0019344;GO:0019346;GO:0019346;GO:0019346;GO:0030170;GO:0030170;GO:0030170;GO:0042802;GO:0043066;GO:0043123;GO:0044524;GO:0044524;GO:0044540;GO:0044540;GO:0044540;GO:0051092;GO:0051289;GO:…	K01758	EC:4.4.1.1	E	KOG0053;35E37;38CST;3BFVK;3CXAE;3J1YD;47ZEF;48X56;4Q1NQ	cystathionine gamma-lyase [Source:RGD Symbol;Acc:2443]	24962	P18757;Q9EQS4	GO:0019344//cysteine biosynthetic process;GO:0019346//transsulfuration;GO:0019346//transsulfuration;GO:0018272//protein-pyridoxal-5-phosphate linkage via peptidyl-N6-pyridoxal phosphate-L-lysine;GO:0019343//cysteine biosynthetic process via cystathionine;GO:0019344//cysteine biosynthetic process;GO:0019344//cysteine biosynthetic process;GO:0019346//transsulfuration;GO:0019346//transsulfuration;GO…	-	GO:0003824//catalytic activity;GO:0003824//catalytic activity;GO:0004123//cystathionine gamma-lyase activity;GO:0016829//lyase activity;GO:0030170//pyridoxal phosphate binding;GO:0030170//pyridoxal phosphate binding;GO:0044540//L-cystine L-cysteine-lyase (deaminating);GO:0080146//L-cysteine desulfhydrase activity;GO:0003824//catalytic activity;GO:0003824//catalytic activity;GO:0004123//cystathion…	ko00450(Selenocompound metabolism);ko00270(Cysteine and methionine metabolism);ko00260(Glycine, serine and threonine metabolism)
ENSRNOG00000020465	98.0782	14.1135	182.043	12.8984	3.68913	3.5324e-12	4.49587e-10	15	29283145	29292121	-	2584	Ripk3	GO:0004672;GO:0004672;GO:0005524;GO:0005829;GO:0006468;GO:0010922;GO:0032147;GO:0032991;GO:0042802;GO:0044877;GO:0046777;GO:0051092;GO:0060545;GO:0070266;GO:0097527;GO:1990000;GO:0004672;GO:0005524;GO:0006468;GO:0000166;GO:0001914;GO:0001914;GO:0002819;GO:0002819;GO:0004672;GO:0004672;GO:0004672;GO:0004672;GO:0004672;GO:0004674;GO:0004674;GO:0004674;GO:0004704;GO:0004712;GO:0005524;GO:0005524;GO:…	K08847	EC:2.7.11.1	T;K;L	KOG0192;35N4W;39U4N;3B9IZ;3CWF2;3J9V3;484PJ;499CP;4PYFD	receptor-interacting serine-threonine kinase 3 [Source:RGD Symbol;Acc:628899]	246240	Q9Z2P5	GO:0006468//protein phosphorylation;GO:0010922//positive regulation of phosphatase activity;GO:0032147//activation of protein kinase activity;GO:0046777//protein autophosphorylation;GO:0051092//positive regulation of NF-kappaB transcription factor activity;GO:0060545//positive regulation of necroptotic process;GO:0070266//necroptotic process;GO:0097527//necroptotic signaling pathway;GO:1990000//a…	GO:0005829//cytosol;GO:0032991//protein-containing complex;GO:0005634//nucleus;GO:0005634//nucleus;GO:0005737//cytoplasm;GO:0005737//cytoplasm;GO:0005737//cytoplasm;GO:0005829//cytosol;GO:0005829//cytosol;GO:0032991//protein-containing complex;	GO:0004672//protein kinase activity;GO:0004672//protein kinase activity;GO:0005524//ATP binding;GO:0042802//identical protein binding;GO:0044877//protein-containing complex binding;GO:0004672//protein kinase activity;GO:0005524//ATP binding;GO:0000166//nucleotide binding;GO:0004672//protein kinase activity;GO:0004672//protein kinase activity;GO:0004672//protein kinase activity;GO:0004672//protein…	ko05132(Salmonella infection);ko04668(TNF signaling pathway);ko04623(Cytosolic DNA-sensing pathway);ko04621(NOD-like receptor signaling pathway);ko04217(Necroptosis)
ENSRNOG00000019330	110.74	11.9745	209.506	17.4959	4.12895	5.54217e-12	6.78075e-10	3	144254380	144258903	+	1606	Procr	GO:0005615;GO:0005615;GO:0005813;GO:0005813;GO:0007596;GO:0007599;GO:0008150;GO:0016020;GO:0016021;GO:0038023;GO:0038023;GO:0048471;GO:0050819;GO:0050819;GO:0050819;GO:0038023;	K06557	-	S;T	2S3SK;35B9D;3A1FS;3BPGI;3CYSS;3J27F;48CKI;48XZ6;4PXZ8	protein C receptor [Source:RGD Symbol;Acc:1305991]	362248	Q4V8I1	GO:0007596//blood coagulation;GO:0007599//hemostasis;GO:0008150//biological_process;GO:0050819//negative regulation of coagulation;GO:0050819//negative regulation of coagulation;GO:0050819//negative regulation of coagulation;	GO:0005615//extracellular space;GO:0005615//extracellular space;GO:0005813//centrosome;GO:0005813//centrosome;GO:0016020//membrane;GO:0016021//integral component of membrane;GO:0048471//perinuclear region of cytoplasm;	GO:0038023//signaling receptor activity;GO:0038023//signaling receptor activity;GO:0038023//signaling receptor activity;	ko04610(Complement and coagulation cascades)
ENSRNOG00000014117	3226.44	75.5593	6377.32	84.4015	6.3992	8.22705e-12	9.87454e-10	19	13467244	13474079	+	1546	Hmox1	GO:0001525;GO:0001666;GO:0002246;GO:0002246;GO:0004392;GO:0004392;GO:0004392;GO:0004392;GO:0004392;GO:0004392;GO:0004392;GO:0004392;GO:0004630;GO:0005198;GO:0005198;GO:0005515;GO:0005634;GO:0005634;GO:0005634;GO:0005730;GO:0005783;GO:0005783;GO:0005783;GO:0005783;GO:0005789;GO:0005789;GO:0005829;GO:0005886;GO:0005901;GO:0006644;GO:0006788;GO:0006788;GO:0006788;GO:0006788;GO:0006788;GO:0006879;GO:…	K00510	EC:1.14.14.18	P	KOG4480;35VPZ;3A0WQ;3BPXV;3E4CU;3JNIM;48R2A;49MNC;4Q0N3	heme oxygenase 1 [Source:RGD Symbol;Acc:2806]	24451	P06762	GO:0001525//angiogenesis;GO:0001666//response to hypoxia;GO:0002246//wound healing involved in inflammatory response;GO:0002246//wound healing involved in inflammatory response;GO:0006644//phospholipid metabolic process;GO:0006788//heme oxidation;GO:0006788//heme oxidation;GO:0006788//heme oxidation;GO:0006788//heme oxidation;GO:0006788//heme oxidation;GO:0006879//cellular iron ion homeostasis;GO…	GO:0005634//nucleus;GO:0005634//nucleus;GO:0005634//nucleus;GO:0005730//nucleolus;GO:0005783//endoplasmic reticulum;GO:0005783//endoplasmic reticulum;GO:0005783//endoplasmic reticulum;GO:0005783//endoplasmic reticulum;GO:0005789//endoplasmic reticulum membrane;GO:0005789//endoplasmic reticulum membrane;GO:0005829//cytosol;GO:0005886//plasma membrane;GO:0005901//caveola;GO:0016020//membrane;GO:004…	GO:0004392//heme oxygenase (decyclizing) activity;GO:0004392//heme oxygenase (decyclizing) activity;GO:0004392//heme oxygenase (decyclizing) activity;GO:0004392//heme oxygenase (decyclizing) activity;GO:0004392//heme oxygenase (decyclizing) activity;GO:0004392//heme oxygenase (decyclizing) activity;GO:0004392//heme oxygenase (decyclizing) activity;GO:0004392//heme oxygenase (decyclizing) activity…	ko05418(Fluid shear stress and atherosclerosis);ko05225(Hepatocellular carcinoma);ko05208(Chemical carcinogenesis - reactive oxygen species);ko05206(MicroRNAs in cancer);ko05200(Pathways in cancer);ko04978(Mineral absorption);ko04216(Ferroptosis);ko04066(HIF-1 signaling pathway);ko00860(Porphyrin metabolism)
ENSRNOG00000011557	36.4642	0	72.9284	Inf	Inf	1.21766e-11	1.44323e-09	2	176167124	176167643	+	357	S100a8	GO:0002376;GO:0002523;GO:0002523;GO:0002523;GO:0002523;GO:0002526;GO:0002544;GO:0002793;GO:0003674;GO:0005509;GO:0005509;GO:0005509;GO:0005576;GO:0005615;GO:0005615;GO:0005615;GO:0005737;GO:0005829;GO:0005856;GO:0005886;GO:0006914;GO:0006914;GO:0006914;GO:0006915;GO:0006919;GO:0006919;GO:0006919;GO:0006935;GO:0006954;GO:0006954;GO:0008017;GO:0008017;GO:0008270;GO:0008270;GO:0010043;GO:0014002;GO:…	K21127	-	S;T	2SA01;35QVJ;3A80Y;3BT4Q;3D9WF;3JHY0;48G2F;49D0M;4Q69C	S100 calcium binding protein A8 [Source:RGD Symbol;Acc:620265]	116547	P50115	GO:0002376//immune system process;GO:0002523//leukocyte migration involved in inflammatory response;GO:0002523//leukocyte migration involved in inflammatory response;GO:0002523//leukocyte migration involved in inflammatory response;GO:0002523//leukocyte migration involved in inflammatory response;GO:0002526//acute inflammatory response;GO:0002544//chronic inflammatory response;GO:0002793//positiv…	GO:0005576//extracellular region;GO:0005615//extracellular space;GO:0005615//extracellular space;GO:0005615//extracellular space;GO:0005737//cytoplasm;GO:0005829//cytosol;GO:0005856//cytoskeleton;GO:0005886//plasma membrane;GO:0016020//membrane;GO:0045111//intermediate filament cytoskeleton;	GO:0003674//molecular_function;GO:0005509//calcium ion binding;GO:0005509//calcium ion binding;GO:0005509//calcium ion binding;GO:0008017//microtubule binding;GO:0008017//microtubule binding;GO:0008270//zinc ion binding;GO:0008270//zinc ion binding;GO:0016209//antioxidant activity;GO:0035662//Toll-like receptor 4 binding;GO:0035662//Toll-like receptor 4 binding;GO:0046872//metal ion binding;GO:00…	ko04657(IL-17 signaling pathway)
ENSRNOG00000013805	319.05	127.198	510.901	4.01659	2.00597	1.36689e-11	1.60011e-09	14	76228371	76275265	+	1889	Tnip2	GO:0005654;GO:0005737;GO:0005737;GO:0005829;GO:0006357;GO:0007249;GO:0019901;GO:0019901;GO:0023035;GO:0031593;GO:0031593;GO:0034134;GO:0034134;GO:0034138;GO:0034138;GO:0034162;GO:0043032;GO:0043123;GO:0043123;GO:0043123;GO:0045944;GO:0045944;GO:0046872;GO:0050821;GO:0050871;GO:0070498;GO:0070530;GO:0070530;GO:0071222;GO:0071222;GO:2000352;GO:2000352;GO:0070530;	-	-	S;K	2QUCD;35FIX;395KR;3BFYQ;3CYDG;3J6QN;48126;490M9;4PXAQ	TNFAIP3 interacting protein 2 [Source:RGD Symbol;Acc:1307717]	305451	A0A0G2QC05	GO:0006357//regulation of transcription by RNA polymerase II;GO:0007249//I-kappaB kinase/NF-kappaB signaling;GO:0023035//CD40 signaling pathway;GO:0034134//toll-like receptor 2 signaling pathway;GO:0034134//toll-like receptor 2 signaling pathway;GO:0034138//toll-like receptor 3 signaling pathway;GO:0034138//toll-like receptor 3 signaling pathway;GO:0034162//toll-like receptor 9 signaling pathway;…	GO:0005654//nucleoplasm;GO:0005737//cytoplasm;GO:0005737//cytoplasm;GO:0005829//cytosol;	GO:0019901//protein kinase binding;GO:0019901//protein kinase binding;GO:0031593//polyubiquitin modification-dependent protein binding;GO:0031593//polyubiquitin modification-dependent protein binding;GO:0046872//metal ion binding;GO:0070530//K63-linked polyubiquitin modification-dependent protein binding;GO:0070530//K63-linked polyubiquitin modification-dependent protein binding;GO:0070530//K63-l…	-
ENSRNOG00000059463	1473.79	666.127	2281.45	3.42494	1.77608	1.41697e-11	1.6385e-09	2	175703441	175709058	+	2476	Slc39a1	GO:0001701;GO:0001701;GO:0005102;GO:0005385;GO:0005385;GO:0005385;GO:0005886;GO:0005886;GO:0005886;GO:0006829;GO:0006829;GO:0016020;GO:0016020;GO:0016020;GO:0016020;GO:0016021;GO:0030001;GO:0030001;GO:0046873;GO:0046873;GO:0048701;GO:0048701;GO:0055085;GO:0055085;GO:0060173;GO:0060173;GO:0071577;GO:0071577;GO:0071577;	K14709	-	-	-	solute carrier family 39 member 1 [Source:RGD Symbol;Acc:1305241]	361986	B5DEF5	GO:0001701//in utero embryonic development;GO:0001701//in utero embryonic development;GO:0006829//zinc ion transport;GO:0006829//zinc ion transport;GO:0030001//metal ion transport;GO:0030001//metal ion transport;GO:0048701//embryonic cranial skeleton morphogenesis;GO:0048701//embryonic cranial skeleton morphogenesis;GO:0055085//transmembrane transport;GO:0055085//transmembrane transport;GO:006017…	GO:0005886//plasma membrane;GO:0005886//plasma membrane;GO:0005886//plasma membrane;GO:0016020//membrane;GO:0016020//membrane;GO:0016020//membrane;GO:0016020//membrane;GO:0016021//integral component of membrane;	GO:0005102//signaling receptor binding;GO:0005385//zinc ion transmembrane transporter activity;GO:0005385//zinc ion transmembrane transporter activity;GO:0005385//zinc ion transmembrane transporter activity;GO:0046873//metal ion transmembrane transporter activity;GO:0046873//metal ion transmembrane transporter activity;	ko05012(Parkinson disease);ko05010(Alzheimer disease)
ENSRNOG00000010319	637.872	274.517	1001.23	3.64723	1.8668	1.51028e-11	1.70482e-09	15	50488149	50544680	+	3758	Lcp1	GO:0001725;GO:0001726;GO:0001891;GO:0002102;GO:0002286;GO:0003674;GO:0003779;GO:0005178;GO:0005509;GO:0005509;GO:0005515;GO:0005575;GO:0005737;GO:0005737;GO:0005829;GO:0005884;GO:0005884;GO:0005925;GO:0010737;GO:0015629;GO:0016477;GO:0022617;GO:0030175;GO:0031100;GO:0032432;GO:0032432;GO:0033157;GO:0046872;GO:0048471;GO:0051015;GO:0051015;GO:0051015;GO:0051015;GO:0051017;GO:0051017;GO:0051017;GO:…	K17276	-	Z	KOG0046;35KWV;38BRY;3BD6Z;3CRGP;3J23K;4830P;4964M;4Q6KG	lymphocyte cytosolic protein 1 [Source:RGD Symbol;Acc:1308288]	306071	Q5XI38	GO:0002286//T cell activation involved in immune response;GO:0010737//protein kinase A signaling;GO:0016477//cell migration;GO:0022617//extracellular matrix disassembly;GO:0031100//animal organ regeneration;GO:0033157//regulation of intracellular protein transport;GO:0051017//actin filament bundle assembly;GO:0051017//actin filament bundle assembly;GO:0051017//actin filament bundle assembly;GO:00…	GO:0001725//stress fiber;GO:0001726//ruffle;GO:0001891//phagocytic cup;GO:0002102//podosome;GO:0005575//cellular_component;GO:0005737//cytoplasm;GO:0005737//cytoplasm;GO:0005829//cytosol;GO:0005884//actin filament;GO:0005884//actin filament;GO:0005925//focal adhesion;GO:0015629//actin cytoskeleton;GO:0030175//filopodium;GO:0032432//actin filament bundle;GO:0032432//actin filament bundle;GO:004847…	GO:0003674//molecular_function;GO:0003779//actin binding;GO:0005178//integrin binding;GO:0005509//calcium ion binding;GO:0005509//calcium ion binding;GO:0005515//protein binding;GO:0046872//metal ion binding;GO:0051015//actin filament binding;GO:0051015//actin filament binding;GO:0051015//actin filament binding;GO:0051015//actin filament binding;GO:0051020//GTPase binding;GO:0005509//calcium ion …	-
ENSRNOG00000012660	80.6139	20.3743	140.854	6.91328	2.78937	1.89357e-11	2.1196e-09	2	138527696	138559099	+	3537	Postn	GO:0005515;GO:0001666;GO:0001953;GO:0003073;GO:0003674;GO:0005515;GO:0005615;GO:0005615;GO:0005737;GO:0005802;GO:0007155;GO:0007155;GO:0007155;GO:0008201;GO:0008593;GO:0009612;GO:0009888;GO:0014850;GO:0014911;GO:0030198;GO:0030198;GO:0031012;GO:0031012;GO:0031594;GO:0032355;GO:0042060;GO:0044344;GO:0046872;GO:0050839;GO:0062023;GO:0071307;GO:0071356;GO:0071560;GO:1900025;GO:1990138;GO:1990523;GO:…	K24790	-	M;W	KOG1437;35DGV;39MP0;3BB62;3D1UP;3J8XE;4818S;492WH;4PVCT	periostin [Source:RGD Symbol;Acc:1305285]	361945	D3ZAF5	GO:0001666//response to hypoxia;GO:0001953//negative regulation of cell-matrix adhesion;GO:0003073//regulation of systemic arterial blood pressure;GO:0007155//cell adhesion;GO:0007155//cell adhesion;GO:0007155//cell adhesion;GO:0008593//regulation of Notch signaling pathway;GO:0009612//response to mechanical stimulus;GO:0009888//tissue development;GO:0014850//response to muscle activity;GO:001491…	GO:0005615//extracellular space;GO:0005615//extracellular space;GO:0005737//cytoplasm;GO:0005802//trans-Golgi network;GO:0031012//extracellular matrix;GO:0031012//extracellular matrix;GO:0031594//neuromuscular junction;GO:0062023//collagen-containing extracellular matrix;GO:0005802//trans-Golgi network;GO:0031012//extracellular matrix;GO:0062023//collagen-containing extracellular matrix;GO:000561…	GO:0005515//protein binding;GO:0003674//molecular_function;GO:0005515//protein binding;GO:0008201//heparin binding;GO:0046872//metal ion binding;GO:0050839//cell adhesion molecule binding;GO:0005515//protein binding;GO:0008201//heparin binding;GO:0046872//metal ion binding;GO:0005515//protein binding;GO:0003674//molecular_function;GO:0005515//protein binding;GO:0008201//heparin binding;GO:0046872…	-
ENSRNOG00000058186	1617.52	741.281	2493.75	3.36411	1.75022	1.90008e-11	2.1196e-09	5	161323998	161337282	+	4308	Errfi1	GO:0005515;GO:0005634;GO:0005737;GO:0005737;GO:0005737;GO:0005829;GO:0005829;GO:0005886;GO:0005886;GO:0007175;GO:0007175;GO:0007175;GO:0007175;GO:0016020;GO:0017124;GO:0019900;GO:0019901;GO:0019901;GO:0031234;GO:0031234;GO:0031234;GO:0031234;GO:0031267;GO:0031953;GO:0031953;GO:0031953;GO:0032691;GO:0032720;GO:0032869;GO:0032966;GO:0036120;GO:0042059;GO:0042059;GO:0042059;GO:0043589;GO:0043589;GO:…	-	-	-	-	ERBB receptor feedback inhibitor 1 [Source:RGD Symbol;Acc:1307599]	313729	P05432	GO:0007175//negative regulation of epidermal growth factor-activated receptor activity;GO:0007175//negative regulation of epidermal growth factor-activated receptor activity;GO:0007175//negative regulation of epidermal growth factor-activated receptor activity;GO:0007175//negative regulation of epidermal growth factor-activated receptor activity;GO:0031953//negative regulation of protein autophos…	GO:0005634//nucleus;GO:0005737//cytoplasm;GO:0005737//cytoplasm;GO:0005737//cytoplasm;GO:0005829//cytosol;GO:0005829//cytosol;GO:0005886//plasma membrane;GO:0005886//plasma membrane;GO:0016020//membrane;GO:0031234//extrinsic component of cytoplasmic side of plasma membrane;GO:0031234//extrinsic component of cytoplasmic side of plasma membrane;GO:0031234//extrinsic component of cytoplasmic side of…	GO:0005515//protein binding;GO:0017124//SH3 domain binding;GO:0019900//kinase binding;GO:0019901//protein kinase binding;GO:0019901//protein kinase binding;GO:0031267//small GTPase binding;	-
ENSRNOG00000012630	864.566	381.873	1347.26	3.52803	1.81886	1.91215e-11	2.12058e-09	2	192287130	192295306	+	2351	Rhoc	GO:0003924;GO:0005525;GO:0000281;GO:0003924;GO:0003924;GO:0003924;GO:0005525;GO:0005525;GO:0005525;GO:0005634;GO:0005829;GO:0005856;GO:0005886;GO:0005886;GO:0005938;GO:0007015;GO:0007163;GO:0007264;GO:0008360;GO:0016020;GO:0016477;GO:0019901;GO:0030335;GO:0030865;GO:0031334;GO:0031410;GO:0032154;GO:0032420;GO:0032956;GO:0042995;GO:0043005;GO:0043297;GO:0044319;GO:0051496;GO:0060193;GO:1902766;GO:…	K07857	-	B;U	KOG0393;35HBF;38B7E;3BG87;3CUE7;3JCCR;487IV;48ZSV;4PS43	ras homolog family member C [Source:RGD Symbol;Acc:1304965]	295342	-	GO:0000281//mitotic cytokinesis;GO:0007015//actin filament organization;GO:0007163//establishment or maintenance of cell polarity;GO:0007264//small GTPase mediated signal transduction;GO:0008360//regulation of cell shape;GO:0016477//cell migration;GO:0030335//positive regulation of cell migration;GO:0030865//cortical cytoskeleton organization;GO:0031334//positive regulation of protein-containing …	GO:0005634//nucleus;GO:0005829//cytosol;GO:0005856//cytoskeleton;GO:0005886//plasma membrane;GO:0005886//plasma membrane;GO:0005938//cell cortex;GO:0016020//membrane;GO:0031410//cytoplasmic vesicle;GO:0032154//cleavage furrow;GO:0032420//stereocilium;GO:0042995//cell projection;GO:0043005//neuron projection;	GO:0003924//GTPase activity;GO:0005525//GTP binding;GO:0003924//GTPase activity;GO:0003924//GTPase activity;GO:0003924//GTPase activity;GO:0005525//GTP binding;GO:0005525//GTP binding;GO:0005525//GTP binding;GO:0019901//protein kinase binding;GO:0003924//GTPase activity;GO:0005525//GTP binding;	-
ENSRNOG00000030021	51.17	9.37871	92.9612	9.91194	3.30917	1.99226e-11	2.19658e-09	10	68380188	68384001	-	1619	-	GO:0002548;GO:0005125;GO:0005576;GO:0005576;GO:0005576;GO:0005615;GO:0005615;GO:0006915;GO:0006935;GO:0006954;GO:0006955;GO:0006955;GO:0007186;GO:0008009;GO:0008009;GO:0008009;GO:0008009;GO:0030593;GO:0042056;GO:0043547;GO:0048020;GO:0048247;GO:0050918;GO:0060326;GO:0070098;GO:0070374;GO:0070887;GO:0071346;GO:0071347;GO:0071356;	K05510	-	M;T	2TJX7;35R0J;3AQTR;3C2FU;3DIV1;3JHSP;48GCN;49D01	-	287910	Q68FP3	GO:0002548//monocyte chemotaxis;GO:0006915//apoptotic process;GO:0006935//chemotaxis;GO:0006954//inflammatory response;GO:0006955//immune response;GO:0006955//immune response;GO:0007186//G protein-coupled receptor signaling pathway;GO:0030593//neutrophil chemotaxis;GO:0043547//positive regulation of GTPase activity;GO:0048247//lymphocyte chemotaxis;GO:0050918//positive chemotaxis;GO:0060326//cell…	GO:0005576//extracellular region;GO:0005576//extracellular region;GO:0005576//extracellular region;GO:0005615//extracellular space;GO:0005615//extracellular space;	GO:0005125//cytokine activity;GO:0008009//chemokine activity;GO:0008009//chemokine activity;GO:0008009//chemokine activity;GO:0008009//chemokine activity;GO:0042056//chemoattractant activity;GO:0048020//CCR chemokine receptor binding;	ko04062(Chemokine signaling pathway);ko04061(Viral protein interaction with cytokine and cytokine receptor);ko04060(Cytokine-cytokine receptor interaction)
ENSRNOG00000050997	935.72	424.303	1447.14	3.41062	1.77003	2.45763e-11	2.63151e-09	6	57269384	57288990	-	7048	Ifrd1	GO:0005634;GO:0005737;GO:0014706;GO:0016528;GO:0030517;GO:0042692;GO:0043403;GO:0048671;	-	-	Z;O;C;K	KOG2842;35J41;38EW2;3B9K5;3CYQ8;3JBZF;4889S;48ZAR;4Q0BZ	interferon-related developmental regulator 1 [Source:RGD Symbol;Acc:2867]	29596	P20695;Q5XIV9	GO:0014706//striated muscle tissue development;GO:0030517//negative regulation of axon extension;GO:0042692//muscle cell differentiation;GO:0043403//skeletal muscle tissue regeneration;GO:0048671//negative regulation of collateral sprouting;	GO:0005634//nucleus;GO:0005737//cytoplasm;GO:0016528//sarcoplasm;	-	-
ENSRNOG00000012582	195.365	71.644	319.086	4.45378	2.15503	2.46999e-11	2.63151e-09	16	64790226	64805984	-	2320	Eif4ebp1	GO:0000082;GO:0002192;GO:0002931;GO:0005634;GO:0005737;GO:0005737;GO:0005829;GO:0005829;GO:0006417;GO:0008190;GO:0008190;GO:0008190;GO:0008190;GO:0008286;GO:0017148;GO:0030324;GO:0030371;GO:0030371;GO:0031333;GO:0031369;GO:0031929;GO:0031929;GO:0032991;GO:0045471;GO:0045931;GO:0045947;GO:0045947;GO:0045947;GO:0045947;GO:0051721;GO:0071456;GO:0071549;GO:0098978;GO:0099524;GO:1990928;GO:0002192;GO:…	K07205	-	S;J;K	2S4SY;35Q7N;3A6CX;3BTP4;3D77J;3JH43;48EQ4;49BN7;4Q5H3	eukaryotic translation initiation factor 4E binding protein 1 [Source:RGD Symbol;Acc:620259]	116636	Q62622	GO:0000082//G1/S transition of mitotic cell cycle;GO:0002192//IRES-dependent translational initiation of linear mRNA;GO:0002931//response to ischemia;GO:0006417//regulation of translation;GO:0008286//insulin receptor signaling pathway;GO:0017148//negative regulation of translation;GO:0030324//lung development;GO:0031333//negative regulation of protein-containing complex assembly;GO:0031929//TOR s…	GO:0005634//nucleus;GO:0005737//cytoplasm;GO:0005737//cytoplasm;GO:0005829//cytosol;GO:0005829//cytosol;GO:0032991//protein-containing complex;GO:0098978//glutamatergic synapse;GO:0099524//postsynaptic cytosol;	GO:0008190//eukaryotic initiation factor 4E binding;GO:0008190//eukaryotic initiation factor 4E binding;GO:0008190//eukaryotic initiation factor 4E binding;GO:0008190//eukaryotic initiation factor 4E binding;GO:0030371//translation repressor activity;GO:0030371//translation repressor activity;GO:0031369//translation initiation factor binding;GO:0051721//protein phosphatase 2A binding;GO:0008190//…	ko05231(Choline metabolism in cancer);ko05221(Acute myeloid leukemia);ko05207(Chemical carcinogenesis - receptor activation);ko05168(Herpes simplex virus 1 infection);ko05165(Human papillomavirus infection);ko05163(Human cytomegalovirus infection);ko04910(Insulin signaling pathway);ko04218(Cellular senescence);ko04211(Longevity regulating pathway);ko04152(AMPK signaling pathway);ko04151(PI3K-Akt …
ENSRNOG00000026306	34.0503	3.55312	64.5475	18.1664	4.1832	2.55366e-11	2.70545e-09	4	69407835	69416859	-	1433	Clec5a	GO:0001618;GO:0001618;GO:0001819;GO:0002076;GO:0009986;GO:0016020;GO:0016021;GO:0030099;GO:0033033;GO:0043066;GO:0045087;GO:0045087;GO:0046718;GO:0001618;GO:0001618;GO:0001618;GO:0001618;GO:0001819;GO:0001819;GO:0002076;GO:0002076;GO:0005829;GO:0005886;GO:0009986;GO:0009986;GO:0016020;GO:0016021;GO:0030099;GO:0030099;GO:0033033;GO:0033033;GO:0043066;GO:0043066;GO:0045087;GO:0045087;GO:0045087;GO:…	-	-	S;T;V	KOG4297;35JPY;39WPK;3BMVM;3D32D;3JFWK;48BCT;499RU;4Q596	C-type lectin domain containing 5A [Source:RGD Symbol;Acc:1584755]	-	-	GO:0001819//positive regulation of cytokine production;GO:0002076//osteoblast development;GO:0030099//myeloid cell differentiation;GO:0033033//negative regulation of myeloid cell apoptotic process;GO:0043066//negative regulation of apoptotic process;GO:0045087//innate immune response;GO:0045087//innate immune response;GO:0046718//viral entry into host cell;GO:0001819//positive regulation of cytok…	GO:0009986//cell surface;GO:0016020//membrane;GO:0016021//integral component of membrane;GO:0005829//cytosol;GO:0005886//plasma membrane;GO:0009986//cell surface;GO:0009986//cell surface;GO:0016020//membrane;GO:0016021//integral component of membrane;	GO:0001618//virus receptor activity;GO:0001618//virus receptor activity;GO:0001618//virus receptor activity;GO:0001618//virus receptor activity;GO:0001618//virus receptor activity;GO:0001618//virus receptor activity;	-
ENSRNOG00000021062	286.317	113.746	458.889	4.03434	2.01233	2.74824e-11	2.89542e-09	1	86267406	86277519	-	1768	Fxyd5	GO:0016020;GO:0043269;GO:0099106;GO:0003779;GO:0006811;GO:0016020;GO:0016020;GO:0016020;GO:0016021;GO:0016021;GO:0043269;GO:0043269;GO:0045296;GO:0099106;GO:0099106;GO:0003779;GO:0006811;GO:0016020;GO:0016020;GO:0016020;GO:0016021;GO:0016021;GO:0043269;GO:0043269;GO:0045296;GO:0099106;GO:0099106;	K13362	-	M;T	2TDJN;35TYW;3995X;3CDBV;3DH87;3JJX8;48K1X;49H23;4Q9QD	FXYD domain-containing ion transport regulator 5 [Source:RGD Symbol;Acc:620827]	60338	P59647	GO:0043269//regulation of ion transport;GO:0006811//ion transport;GO:0043269//regulation of ion transport;GO:0043269//regulation of ion transport;GO:0006811//ion transport;GO:0043269//regulation of ion transport;GO:0043269//regulation of ion transport;	GO:0016020//membrane;GO:0016020//membrane;GO:0016020//membrane;GO:0016020//membrane;GO:0016021//integral component of membrane;GO:0016021//integral component of membrane;GO:0016020//membrane;GO:0016020//membrane;GO:0016020//membrane;GO:0016021//integral component of membrane;GO:0016021//integral component of membrane;	GO:0099106//ion channel regulator activity;GO:0003779//actin binding;GO:0045296//cadherin binding;GO:0099106//ion channel regulator activity;GO:0099106//ion channel regulator activity;GO:0003779//actin binding;GO:0045296//cadherin binding;GO:0099106//ion channel regulator activity;GO:0099106//ion channel regulator activity;	-
ENSRNOG00000004063	401.133	167.494	634.772	3.78981	1.92212	2.82288e-11	2.95763e-09	10	16918679	17005170	+	4572	Sh3pxd2b	GO:0001501;GO:0001501;GO:0001654;GO:0001654;GO:0001654;GO:0001654;GO:0002051;GO:0002102;GO:0002102;GO:0005515;GO:0005737;GO:0005737;GO:0005737;GO:0006801;GO:0006801;GO:0007507;GO:0007507;GO:0007507;GO:0007507;GO:0010314;GO:0010628;GO:0016176;GO:0022617;GO:0022617;GO:0032266;GO:0035091;GO:0035091;GO:0040018;GO:0042169;GO:0042554;GO:0042995;GO:0045600;GO:0048705;GO:0050790;GO:0051496;GO:0060348;GO:…	K24032	-	S;T	2QR1V;35UJA;39MAM;3CNXQ;3E5G2;3JNSW;48RS1;49N94;4QADB	SH3 and PX domains 2B [Source:RGD Symbol;Acc:1309926]	303021	-	GO:0001501//skeletal system development;GO:0001501//skeletal system development;GO:0001654//eye development;GO:0001654//eye development;GO:0001654//eye development;GO:0001654//eye development;GO:0002051//osteoblast fate commitment;GO:0006801//superoxide metabolic process;GO:0006801//superoxide metabolic process;GO:0007507//heart development;GO:0007507//heart development;GO:0007507//heart developm…	GO:0002102//podosome;GO:0002102//podosome;GO:0005737//cytoplasm;GO:0005737//cytoplasm;GO:0005737//cytoplasm;GO:0042995//cell projection;GO:0002102//podosome;GO:0005737//cytoplasm;GO:0005737//cytoplasm;	GO:0005515//protein binding;GO:0010314//phosphatidylinositol-5-phosphate binding;GO:0016176//superoxide-generating NADPH oxidase activator activity;GO:0032266//phosphatidylinositol-3-phosphate binding;GO:0035091//phosphatidylinositol binding;GO:0035091//phosphatidylinositol binding;GO:0042169//SH2 domain binding;GO:0070273//phosphatidylinositol-4-phosphate binding;GO:0080025//phosphatidylinositol…	-
ENSRNOG00000016166	207.71	78.4236	336.997	4.29713	2.10337	2.92207e-11	3.0281e-09	1	239042385	239091076	-	1488	Pdlim1	GO:0001666;GO:0001725;GO:0001725;GO:0001725;GO:0001725;GO:0003713;GO:0003713;GO:0003779;GO:0003779;GO:0005515;GO:0005515;GO:0005667;GO:0005667;GO:0005737;GO:0005737;GO:0005737;GO:0005856;GO:0005856;GO:0005856;GO:0005856;GO:0005856;GO:0005912;GO:0006357;GO:0006357;GO:0007507;GO:0008092;GO:0010761;GO:0015629;GO:0030011;GO:0030018;GO:0030018;GO:0030018;GO:0030018;GO:0030036;GO:0030036;GO:0030950;GO:…	K23353	-	Z;O;T	KOG1703;35I6V;38EEC;3BG8I;3CW9I;3J8KG;4858I;48Z84;4Q1MZ	PDZ and LIM domain 1 [Source:RGD Symbol;Acc:68324]	54133	P52944	GO:0001666//response to hypoxia;GO:0006357//regulation of transcription by RNA polymerase II;GO:0006357//regulation of transcription by RNA polymerase II;GO:0007507//heart development;GO:0010761//fibroblast migration;GO:0030011//maintenance of cell polarity;GO:0030036//actin cytoskeleton organization;GO:0030036//actin cytoskeleton organization;GO:0030950//establishment or maintenance of actin cyt…	GO:0001725//stress fiber;GO:0001725//stress fiber;GO:0001725//stress fiber;GO:0001725//stress fiber;GO:0005667//transcription regulator complex;GO:0005667//transcription regulator complex;GO:0005737//cytoplasm;GO:0005737//cytoplasm;GO:0005737//cytoplasm;GO:0005856//cytoskeleton;GO:0005856//cytoskeleton;GO:0005856//cytoskeleton;GO:0005856//cytoskeleton;GO:0005856//cytoskeleton;GO:0005912//adherens…	GO:0003713//transcription coactivator activity;GO:0003713//transcription coactivator activity;GO:0003779//actin binding;GO:0003779//actin binding;GO:0005515//protein binding;GO:0005515//protein binding;GO:0008092//cytoskeletal protein binding;GO:0046872//metal ion binding;GO:0051371//muscle alpha-actinin binding;	-
ENSRNOG00000031312	462.891	194.804	730.977	3.75236	1.9078	2.97549e-11	3.0667e-09	4	158150820	158163591	+	2351	Tnfrsf1a	GO:0000139;GO:0005515;GO:0005615;GO:0007165;GO:0033209;GO:0042531;GO:0043120;GO:0043123;GO:0043235;GO:0045121;GO:0045944;GO:0050728;GO:0071260;GO:0072659;GO:1903140;GO:0000139;GO:0005031;GO:0005031;GO:0005515;GO:0005794;GO:0005886;GO:0006693;GO:0006693;GO:0006915;GO:0006954;GO:0006954;GO:0007165;GO:0007165;GO:0016020;GO:0016021;GO:0033209;GO:0033209;GO:0110165;GO:0005031;GO:0005515;GO:0006693;GO:…	K03158	-	S;T	2S050;35DAT;39VXP;3BNC1;3D53I;3J2TP;47YWZ;4980E;4Q164	TNF receptor superfamily member 1A [Source:RGD Symbol;Acc:621237]	25625	P22934	GO:0007165//signal transduction;GO:0033209//tumor necrosis factor-mediated signaling pathway;GO:0042531//positive regulation of tyrosine phosphorylation of STAT protein;GO:0043123//positive regulation of I-kappaB kinase/NF-kappaB signaling;GO:0045944//positive regulation of transcription by RNA polymerase II;GO:0050728//negative regulation of inflammatory response;GO:0071260//cellular response to…	GO:0000139//Golgi membrane;GO:0005615//extracellular space;GO:0043235//receptor complex;GO:0045121//membrane raft;GO:0000139//Golgi membrane;GO:0005794//Golgi apparatus;GO:0005886//plasma membrane;GO:0016020//membrane;GO:0016021//integral component of membrane;GO:0110165//cellular anatomical entity;	GO:0005515//protein binding;GO:0043120//tumor necrosis factor binding;GO:0005031//tumor necrosis factor-activated receptor activity;GO:0005031//tumor necrosis factor-activated receptor activity;GO:0005515//protein binding;GO:0005031//tumor necrosis factor-activated receptor activity;GO:0005515//protein binding;	ko05418(Fluid shear stress and atherosclerosis);ko05417(Lipid and atherosclerosis);ko05171(Coronavirus disease - COVID-19);ko05170(Human immunodeficiency virus 1 infection);ko05168(Herpes simplex virus 1 infection);ko05167(Kaposi sarcoma-associated herpesvirus infection);ko05166(Human T-cell leukemia virus 1 infection);ko05165(Human papillomavirus infection);ko05164(Influenza A);ko05163(Human cyt…
ENSRNOG00000014297	953.633	429.417	1477.85	3.44153	1.78305	3.09538e-11	3.15596e-09	3	153154896	153173580	-	2434	Sdc4	GO:0001657;GO:0001843;GO:0001843;GO:0001968;GO:0005080;GO:0005515;GO:0005576;GO:0005886;GO:0005925;GO:0007155;GO:0007267;GO:0009986;GO:0009986;GO:0009986;GO:0010762;GO:0010762;GO:0016020;GO:0016020;GO:0016020;GO:0016021;GO:0016477;GO:0042060;GO:0042060;GO:0042130;GO:0042130;GO:0042802;GO:0042802;GO:0042802;GO:0043034;GO:0045121;GO:0045860;GO:0051496;GO:0051894;GO:0060122;GO:0060122;GO:0070053;GO:…	K16338	-	S;T	2S1SZ;35M8M;38DP7;3B977;3D7X7;3JCNS;481RR;48XNC;4PT1F	syndecan 4 [Source:RGD Symbol;Acc:3650]	24771	P34901	GO:0001657//ureteric bud development;GO:0001843//neural tube closure;GO:0001843//neural tube closure;GO:0007155//cell adhesion;GO:0007267//cell-cell signaling;GO:0010762//regulation of fibroblast migration;GO:0010762//regulation of fibroblast migration;GO:0016477//cell migration;GO:0042060//wound healing;GO:0042060//wound healing;GO:0042130//negative regulation of T cell proliferation;GO:0042130/…	GO:0005576//extracellular region;GO:0005886//plasma membrane;GO:0005925//focal adhesion;GO:0009986//cell surface;GO:0009986//cell surface;GO:0009986//cell surface;GO:0016020//membrane;GO:0016020//membrane;GO:0016020//membrane;GO:0016021//integral component of membrane;GO:0043034//costamere;GO:0045121//membrane raft;	GO:0001968//fibronectin binding;GO:0005080//protein kinase C binding;GO:0005515//protein binding;GO:0042802//identical protein binding;GO:0042802//identical protein binding;GO:0042802//identical protein binding;GO:0070053//thrombospondin receptor activity;GO:0070053//thrombospondin receptor activity;	ko05418(Fluid shear stress and atherosclerosis);ko05205(Proteoglycans in cancer);ko04514(Cell adhesion molecules);ko04512(ECM-receptor interaction)
ENSRNOG00000030034	322.124	130.921	513.327	3.92088	1.97118	3.25973e-11	3.30575e-09	6	44008340	44010354	-	2015	Sox11	GO:0000122;GO:0000122;GO:0000122;GO:0000122;GO:0000122;GO:0000976;GO:0000976;GO:0000976;GO:0000978;GO:0000978;GO:0000978;GO:0000981;GO:0000981;GO:0000981;GO:0000987;GO:0000987;GO:0000987;GO:0001228;GO:0001228;GO:0001228;GO:0001501;GO:0001501;GO:0001501;GO:0001822;GO:0001841;GO:0001841;GO:0001841;GO:0002089;GO:0002089;GO:0002089;GO:0003151;GO:0003151;GO:0003151;GO:0003211;GO:0003211;GO:0003211;GO:…	K09268	-	K;B	KOG0527;35U92;3A3ZP;3BRHW;3DE55;3JNDS;48QQ9;49MAA;4Q9Z1	SRY-box transcription factor 11 [Source:RGD Symbol;Acc:69351]	84046	P0C1G9	GO:0000122//negative regulation of transcription by RNA polymerase II;GO:0000122//negative regulation of transcription by RNA polymerase II;GO:0000122//negative regulation of transcription by RNA polymerase II;GO:0000122//negative regulation of transcription by RNA polymerase II;GO:0000122//negative regulation of transcription by RNA polymerase II;GO:0001501//skeletal system development;GO:000150…	GO:0005634//nucleus;GO:0005634//nucleus;GO:0005634//nucleus;GO:0005634//nucleus;GO:0005654//nucleoplasm;GO:0005886//plasma membrane;	GO:0000976//transcription cis-regulatory region binding;GO:0000976//transcription cis-regulatory region binding;GO:0000976//transcription cis-regulatory region binding;GO:0000978//RNA polymerase II cis-regulatory region sequence-specific DNA binding;GO:0000978//RNA polymerase II cis-regulatory region sequence-specific DNA binding;GO:0000978//RNA polymerase II cis-regulatory region sequence-specif…	-
ENSRNOG00000046036	84.6218	22.6642	146.579	6.46742	2.69319	3.43765e-11	3.46764e-09	1	246762472	246786408	-	4501	Itprip	GO:0004860;GO:0004860;GO:0004860;GO:0005634;GO:0005640;GO:0005640;GO:0005640;GO:0005886;GO:0008625;GO:0016020;GO:0016020;GO:0016021;GO:0043086;GO:1902042;GO:1902042;GO:0004860;GO:0004860;GO:0005634;GO:0005640;GO:0005640;GO:0005886;GO:0016020;GO:0016020;GO:0016021;GO:0043086;GO:1902042;	-	-	S;T	2QRDF;35BS8;38EEY;3BFJ1;3D0MG;3JFCH;486KI;48Z2T;4Q25B	inositol 1,4,5-trisphosphate receptor interacting protein [Source:RGD Symbol;Acc:6488464]	100912218	A0A096MJ54	GO:0008625//extrinsic apoptotic signaling pathway via death domain receptors;GO:0043086//negative regulation of catalytic activity;GO:1902042//negative regulation of extrinsic apoptotic signaling pathway via death domain receptors;GO:1902042//negative regulation of extrinsic apoptotic signaling pathway via death domain receptors;GO:0043086//negative regulation of catalytic activity;GO:1902042//ne…	GO:0005634//nucleus;GO:0005640//nuclear outer membrane;GO:0005640//nuclear outer membrane;GO:0005640//nuclear outer membrane;GO:0005886//plasma membrane;GO:0016020//membrane;GO:0016020//membrane;GO:0016021//integral component of membrane;GO:0005634//nucleus;GO:0005640//nuclear outer membrane;GO:0005640//nuclear outer membrane;GO:0005886//plasma membrane;GO:0016020//membrane;GO:0016020//membrane;G…	GO:0004860//protein kinase inhibitor activity;GO:0004860//protein kinase inhibitor activity;GO:0004860//protein kinase inhibitor activity;GO:0004860//protein kinase inhibitor activity;GO:0004860//protein kinase inhibitor activity;	-
ENSRNOG00000050697	628.016	257.443	998.589	3.87888	1.95564	4.87444e-11	4.81453e-09	3	163224875	163235645	-	2678	Ctsz	GO:0004180;GO:0004197;GO:0004197;GO:0005576;GO:0005615;GO:0005615;GO:0005615;GO:0005764;GO:0005764;GO:0005938;GO:0005938;GO:0006508;GO:0006508;GO:0006508;GO:0006508;GO:0008233;GO:0008234;GO:0008234;GO:0008234;GO:0009986;GO:0010757;GO:0010977;GO:0016787;GO:0030426;GO:0031410;GO:0032091;GO:0043525;GO:0051603;GO:0060441;GO:1901214;GO:2000179;GO:0004180;GO:0005615;GO:0005764;GO:0005783;GO:0005938;GO:…	K08568	EC:3.4.18.1	O	KOG1543;35AE3;38FXY;3BJJC;3CYXA;3JCV0;487EE;490WI;4Q1NW	cathepsin Z [Source:RGD Symbol;Acc:708479]	252929	Q9R1T3	GO:0006508//proteolysis;GO:0006508//proteolysis;GO:0006508//proteolysis;GO:0006508//proteolysis;GO:0010757//negative regulation of plasminogen activation;GO:0010977//negative regulation of neuron projection development;GO:0032091//negative regulation of protein binding;GO:0043525//positive regulation of neuron apoptotic process;GO:0051603//proteolysis involved in cellular protein catabolic proces…	GO:0005576//extracellular region;GO:0005615//extracellular space;GO:0005615//extracellular space;GO:0005615//extracellular space;GO:0005764//lysosome;GO:0005764//lysosome;GO:0005938//cell cortex;GO:0005938//cell cortex;GO:0009986//cell surface;GO:0030426//growth cone;GO:0031410//cytoplasmic vesicle;GO:0005615//extracellular space;GO:0005764//lysosome;GO:0005783//endoplasmic reticulum;GO:0005938//…	GO:0004180//carboxypeptidase activity;GO:0004197//cysteine-type endopeptidase activity;GO:0004197//cysteine-type endopeptidase activity;GO:0008233//peptidase activity;GO:0008234//cysteine-type peptidase activity;GO:0008234//cysteine-type peptidase activity;GO:0008234//cysteine-type peptidase activity;GO:0016787//hydrolase activity;GO:0004180//carboxypeptidase activity;GO:0008234//cysteine-type pe…	ko04210(Apoptosis);ko04142(Lysosome)
ENSRNOG00000003544	30.9739	1.85137	60.0965	32.4605	5.02061	5.20069e-11	5.02352e-09	10	70731163	70760825	+	3254	Tbx4	GO:0000978;GO:0000981;GO:0001525;GO:0001525;GO:0001525;GO:0001708;GO:0002009;GO:0002009;GO:0003674;GO:0003677;GO:0003700;GO:0003700;GO:0005575;GO:0005634;GO:0005634;GO:0005634;GO:0006355;GO:0006355;GO:0006357;GO:0008150;GO:0030324;GO:0030324;GO:0030326;GO:0030326;GO:0035108;GO:0035108;GO:0035108;GO:0035116;GO:0035116;GO:0045893;GO:0048705;GO:0048705;GO:1990401;GO:1990401;	K10178	-	K	KOG3585;35FH3;38G9M;3BHA6;3CYEI;3J91P;485GT;495AM;4PXDQ	T-box transcription factor 4 [Source:RGD Symbol;Acc:1309057]	303399	D4A0A2	GO:0001525//angiogenesis;GO:0001525//angiogenesis;GO:0001525//angiogenesis;GO:0001708//cell fate specification;GO:0002009//morphogenesis of an epithelium;GO:0002009//morphogenesis of an epithelium;GO:0006355//regulation of transcription, DNA-templated;GO:0006355//regulation of transcription, DNA-templated;GO:0006357//regulation of transcription by RNA polymerase II;GO:0008150//biological_process;…	GO:0005575//cellular_component;GO:0005634//nucleus;GO:0005634//nucleus;GO:0005634//nucleus;	GO:0000978//RNA polymerase II cis-regulatory region sequence-specific DNA binding;GO:0000981//DNA-binding transcription factor activity, RNA polymerase II-specific;GO:0003674//molecular_function;GO:0003677//DNA binding;GO:0003700//DNA-binding transcription factor activity;GO:0003700//DNA-binding transcription factor activity;	-
ENSRNOG00000020652	490.046	164.56	815.532	4.95583	2.30913	5.63592e-11	5.37084e-09	1	81196532	81212847	+	1456	Tgfb1	GO:0000122;GO:0000122;GO:0000165;GO:0000165;GO:0000902;GO:0000902;GO:0001558;GO:0001570;GO:0001570;GO:0001657;GO:0001657;GO:0001666;GO:0001763;GO:0001775;GO:0001775;GO:0001837;GO:0001843;GO:0001843;GO:0001933;GO:0001933;GO:0001934;GO:0001934;GO:0002028;GO:0002028;GO:0002062;GO:0002062;GO:0002069;GO:0002069;GO:0002244;GO:0002244;GO:0002460;GO:0002460;GO:0002513;GO:0002513;GO:0003179;GO:0003179;GO:…	K13375	-	M;T	KOG3900;35FVF;38V5V;3BIDN;3CTCJ;3J6NY;47ZI4;48VEV;4PXCK	transforming growth factor, beta 1 [Source:RGD Symbol;Acc:69051]	59086	P17246	GO:0000122//negative regulation of transcription by RNA polymerase II;GO:0000122//negative regulation of transcription by RNA polymerase II;GO:0000165//MAPK cascade;GO:0000165//MAPK cascade;GO:0000902//cell morphogenesis;GO:0000902//cell morphogenesis;GO:0001558//regulation of cell growth;GO:0001570//vasculogenesis;GO:0001570//vasculogenesis;GO:0001657//ureteric bud development;GO:0001657//ureter…	GO:0005576//extracellular region;GO:0005615//extracellular space;GO:0005615//extracellular space;GO:0005615//extracellular space;GO:0005615//extracellular space;GO:0005615//extracellular space;GO:0005634//nucleus;GO:0005634//nucleus;GO:0005737//cytoplasm;GO:0005737//cytoplasm;GO:0005902//microvillus;GO:0005902//microvillus;GO:0009986//cell surface;GO:0009986//cell surface;GO:0009986//cell surface…	GO:0003823//antigen binding;GO:0003823//antigen binding;GO:0005114//type II transforming growth factor beta receptor binding;GO:0005114//type II transforming growth factor beta receptor binding;GO:0005114//type II transforming growth factor beta receptor binding;GO:0005125//cytokine activity;GO:0005160//transforming growth factor beta receptor binding;GO:0005160//transforming growth factor beta r…	ko05415(Diabetic cardiomyopathy);ko05414(Dilated cardiomyopathy);ko05410(Hypertrophic cardiomyopathy);ko05323(Rheumatoid arthritis);ko05321(Inflammatory bowel disease);ko05226(Gastric cancer);ko05225(Hepatocellular carcinoma);ko05220(Chronic myeloid leukemia);ko05212(Pancreatic cancer);ko05211(Renal cell carcinoma);ko05210(Colorectal cancer);ko05205(Proteoglycans in cancer);ko05200(Pathways in ca…
ENSRNOG00000014768	392.888	129.216	656.56	5.0811	2.34514	6.66927e-11	6.26119e-09	1	225976326	226395899	-	7369	Glis3	GO:0000977;GO:0005634;GO:0006357;GO:0000122;GO:0000977;GO:0000977;GO:0000977;GO:0000978;GO:0000978;GO:0000981;GO:0001227;GO:0001228;GO:0003677;GO:0003677;GO:0003700;GO:0005634;GO:0005634;GO:0005634;GO:0005634;GO:0005634;GO:0006357;GO:0006357;GO:0006357;GO:0006366;GO:0043565;GO:0045944;GO:0045944;GO:0046872;	-	-	S;K	35EUD;38HCW;3BAZE;3CYN9;3JACW;48587;48WPS;4PSS7	GLIS family zinc finger 3 [Source:RGD Symbol;Acc:1565505]	-	-	GO:0006357//regulation of transcription by RNA polymerase II;GO:0000122//negative regulation of transcription by RNA polymerase II;GO:0006357//regulation of transcription by RNA polymerase II;GO:0006357//regulation of transcription by RNA polymerase II;GO:0006357//regulation of transcription by RNA polymerase II;GO:0006366//transcription by RNA polymerase II;GO:0045944//positive regulation of tra…	GO:0005634//nucleus;GO:0005634//nucleus;GO:0005634//nucleus;GO:0005634//nucleus;GO:0005634//nucleus;GO:0005634//nucleus;	GO:0000977//RNA polymerase II transcription regulatory region sequence-specific DNA binding;GO:0000977//RNA polymerase II transcription regulatory region sequence-specific DNA binding;GO:0000977//RNA polymerase II transcription regulatory region sequence-specific DNA binding;GO:0000977//RNA polymerase II transcription regulatory region sequence-specific DNA binding;GO:0000978//RNA polymerase II c…	-
ENSRNOG00000017980	108.939	33.7937	184.084	5.44727	2.44553	9.16732e-11	8.52201e-09	1	181918183	181955732	+	4606	Itgal	GO:0001772;GO:0002291;GO:0002291;GO:0005178;GO:0005911;GO:0007155;GO:0007155;GO:0007155;GO:0007157;GO:0007157;GO:0007159;GO:0007159;GO:0007160;GO:0007160;GO:0007160;GO:0007166;GO:0007229;GO:0007229;GO:0008305;GO:0008305;GO:0008305;GO:0009897;GO:0009897;GO:0009986;GO:0009986;GO:0016020;GO:0016021;GO:0022407;GO:0022409;GO:0030369;GO:0030369;GO:0033627;GO:0034687;GO:0034687;GO:0035683;GO:0035683;GO:…	K05718	-	M;W	KOG3637;35DFD;39SNZ;3BCVJ;3CYNU;3JA8B;485VM;48ZZI;4Q31P	integrin subunit alpha L [Source:RGD Symbol;Acc:631424]	308995	Q3T1L6	GO:0002291//T cell activation via T cell receptor contact with antigen bound to MHC molecule on antigen presenting cell;GO:0002291//T cell activation via T cell receptor contact with antigen bound to MHC molecule on antigen presenting cell;GO:0007155//cell adhesion;GO:0007155//cell adhesion;GO:0007155//cell adhesion;GO:0007157//heterophilic cell-cell adhesion via plasma membrane cell adhesion mol…	GO:0001772//immunological synapse;GO:0005911//cell-cell junction;GO:0008305//integrin complex;GO:0008305//integrin complex;GO:0008305//integrin complex;GO:0009897//external side of plasma membrane;GO:0009897//external side of plasma membrane;GO:0009986//cell surface;GO:0009986//cell surface;GO:0016020//membrane;GO:0016021//integral component of membrane;GO:0034687//integrin alphaL-beta2 complex;G…	GO:0005178//integrin binding;GO:0030369//ICAM-3 receptor activity;GO:0030369//ICAM-3 receptor activity;GO:0044877//protein-containing complex binding;GO:0046872//metal ion binding;GO:0050839//cell adhesion molecule binding;GO:0050839//cell adhesion molecule binding;	ko05416(Viral myocarditis);ko05323(Rheumatoid arthritis);ko05169(Epstein-Barr virus infection);ko05166(Human T-cell leukemia virus 1 infection);ko05150(Staphylococcus aureus infection);ko05144(Malaria);ko04810(Regulation of actin cytoskeleton);ko04670(Leukocyte transendothelial migration);ko04650(Natural killer cell mediated cytotoxicity);ko04613(Neutrophil extracellular trap formation);ko04514(C…
ENSRNOG00000020653	215.544	83.4843	347.603	4.16369	2.05786	9.80488e-11	9.07023e-09	8	19502627	19523574	-	3733	S1pr2	GO:0001664;GO:0003376;GO:0003376;GO:0004930;GO:0004930;GO:0004930;GO:0004930;GO:0004930;GO:0005178;GO:0005737;GO:0005886;GO:0005886;GO:0005886;GO:0007165;GO:0007186;GO:0007186;GO:0007186;GO:0007186;GO:0007186;GO:0007189;GO:0008528;GO:0008528;GO:0010800;GO:0014912;GO:0016020;GO:0016021;GO:0016021;GO:0016021;GO:0019222;GO:0031532;GO:0038036;GO:0038036;GO:0038036;GO:0038036;GO:0046847;GO:0090394;GO:…	K04292	-	S;T	2QVQY;359JI;38RT8;3BFDH;3D0J1;3JBNM;481GB;492I0;4Q0V6	sphingosine-1-phosphate receptor 2 [Source:RGD Symbol;Acc:68334]	29415	P47752	GO:0003376//sphingosine-1-phosphate receptor signaling pathway;GO:0003376//sphingosine-1-phosphate receptor signaling pathway;GO:0007165//signal transduction;GO:0007186//G protein-coupled receptor signaling pathway;GO:0007186//G protein-coupled receptor signaling pathway;GO:0007186//G protein-coupled receptor signaling pathway;GO:0007186//G protein-coupled receptor signaling pathway;GO:0007186//G…	GO:0005737//cytoplasm;GO:0005886//plasma membrane;GO:0005886//plasma membrane;GO:0005886//plasma membrane;GO:0016020//membrane;GO:0016021//integral component of membrane;GO:0016021//integral component of membrane;GO:0016021//integral component of membrane;GO:0005886//plasma membrane;GO:0016021//integral component of membrane;	GO:0001664//G protein-coupled receptor binding;GO:0004930//G protein-coupled receptor activity;GO:0004930//G protein-coupled receptor activity;GO:0004930//G protein-coupled receptor activity;GO:0004930//G protein-coupled receptor activity;GO:0004930//G protein-coupled receptor activity;GO:0005178//integrin binding;GO:0008528//G protein-coupled peptide receptor activity;GO:0008528//G protein-coupl…	ko04080(Neuroactive ligand-receptor interaction);ko04071(Sphingolipid signaling pathway)
ENSRNOG00000007284	3631.41	1744.41	5518.41	3.16349	1.66152	1.00614e-10	9.25352e-09	5	132717196	132745416	+	2655	Slc2a1	GO:0000139;GO:0001666;GO:0001674;GO:0001917;GO:0001917;GO:0001917;GO:0001939;GO:0001939;GO:0005324;GO:0005324;GO:0005355;GO:0005355;GO:0005355;GO:0005355;GO:0005355;GO:0005355;GO:0005515;GO:0005515;GO:0005737;GO:0005737;GO:0005737;GO:0005829;GO:0005829;GO:0005886;GO:0005886;GO:0005886;GO:0005886;GO:0005886;GO:0005887;GO:0005887;GO:0005887;GO:0005887;GO:0005901;GO:0005911;GO:0006970;GO:0007417;GO:…	K07299	-	G;U	KOG0569;35C8B;38DNJ;3BAAV;3CS42;3J4QI;489FI;48YW6;4PZNX	solute carrier family 2 member 1 [Source:RGD Symbol;Acc:3704]	24778	P11167	GO:0001666//response to hypoxia;GO:0006970//response to osmotic stress;GO:0007417//central nervous system development;GO:0007417//central nervous system development;GO:0007565//female pregnancy;GO:0008643//carbohydrate transport;GO:0015749//monosaccharide transmembrane transport;GO:0015911//long-chain fatty acid import across plasma membrane;GO:0015911//long-chain fatty acid import across plasma …	GO:0000139//Golgi membrane;GO:0001674//female germ cell nucleus;GO:0001917//photoreceptor inner segment;GO:0001917//photoreceptor inner segment;GO:0001917//photoreceptor inner segment;GO:0001939//female pronucleus;GO:0001939//female pronucleus;GO:0005737//cytoplasm;GO:0005737//cytoplasm;GO:0005737//cytoplasm;GO:0005829//cytosol;GO:0005829//cytosol;GO:0005886//plasma membrane;GO:0005886//plasma me…	GO:0005324//long-chain fatty acid transporter activity;GO:0005324//long-chain fatty acid transporter activity;GO:0005355//glucose transmembrane transporter activity;GO:0005355//glucose transmembrane transporter activity;GO:0005355//glucose transmembrane transporter activity;GO:0005355//glucose transmembrane transporter activity;GO:0005355//glucose transmembrane transporter activity;GO:0005355//gl…	ko05415(Diabetic cardiomyopathy);ko05230(Central carbon metabolism in cancer);ko05211(Renal cell carcinoma);ko05200(Pathways in cancer);ko05166(Human T-cell leukemia virus 1 infection);ko04976(Bile secretion);ko04931(Insulin resistance);ko04922(Glucagon signaling pathway);ko04920(Adipocytokine signaling pathway);ko04919(Thyroid hormone signaling pathway);ko04911(Insulin secretion);ko04066(HIF-1 s…
ENSRNOG00000005480	1382.14	649.308	2114.97	3.25727	1.70366	1.01006e-10	9.25352e-09	4	165129758	165153161	-	1937	Ybx3	GO:0003676;GO:0003676;GO:0005829;GO:0060546;GO:0071356;GO:0071474;GO:1902219;GO:0003676;GO:0003676;	K06099	-	J;K	KOG3070;35PA6;39V8K;3BJTQ;3CYEX;3J88S;484KU;48XKM;4Q514	Y box binding protein 3 [Source:RGD Symbol;Acc:621056]	83807	Q62764	GO:0060546//negative regulation of necroptotic process;GO:0071356//cellular response to tumor necrosis factor;GO:0071474//cellular hyperosmotic response;GO:1902219//negative regulation of intrinsic apoptotic signaling pathway in response to osmotic stress;	GO:0005829//cytosol;	GO:0003676//nucleic acid binding;GO:0003676//nucleic acid binding;GO:0003676//nucleic acid binding;GO:0003676//nucleic acid binding;	ko04530(Tight junction)
ENSRNOG00000013973	422.33	12.6555	832.004	65.7425	6.03875	1.04889e-10	9.50685e-09	3	15680687	15684095	-	1133	Lcn2	GO:0036094;GO:0002020;GO:0002376;GO:0005506;GO:0005506;GO:0005576;GO:0005576;GO:0005615;GO:0005615;GO:0005737;GO:0005829;GO:0006811;GO:0006915;GO:0006953;GO:0006979;GO:0007614;GO:0007616;GO:0009410;GO:0009615;GO:0009617;GO:0009635;GO:0009636;GO:0009637;GO:0009750;GO:0010040;GO:0010046;GO:0010595;GO:0010628;GO:0015891;GO:0015891;GO:0031346;GO:0031410;GO:0031667;GO:0031669;GO:0036094;GO:0036094;GO:…	K21129	-	S	2T7VZ;35IBM;3AGP6;3BYDM;3CWHW;3JAP8;48CX5;491FY;4PYBJ	lipocalin 2 [Source:RGD Symbol;Acc:69408]	170496	P30152	GO:0002376//immune system process;GO:0006811//ion transport;GO:0006915//apoptotic process;GO:0006953//acute-phase response;GO:0006979//response to oxidative stress;GO:0007614//short-term memory;GO:0007616//long-term memory;GO:0009410//response to xenobiotic stimulus;GO:0009615//response to virus;GO:0009617//response to bacterium;GO:0009635//response to herbicide;GO:0009636//response to toxic subs…	GO:0005576//extracellular region;GO:0005576//extracellular region;GO:0005615//extracellular space;GO:0005615//extracellular space;GO:0005737//cytoplasm;GO:0005829//cytosol;GO:0031410//cytoplasmic vesicle;GO:0060205//cytoplasmic vesicle lumen;	GO:0036094//small molecule binding;GO:0002020//protease binding;GO:0005506//iron ion binding;GO:0005506//iron ion binding;GO:0036094//small molecule binding;GO:0036094//small molecule binding;GO:0042802//identical protein binding;GO:1903981//enterobactin binding;GO:1903981//enterobactin binding;	ko04657(IL-17 signaling pathway)
ENSRNOG00000019648	399.362	126.292	672.432	5.32442	2.41262	1.05275e-10	9.50685e-09	9	91361583	91439471	-	10995	Col6a3	GO:0004867;GO:0005515;GO:0005581;GO:0005615;GO:0031012;GO:0042383;GO:0004867;GO:0005515;GO:0004867;GO:0005515;	K06238	-	-	-	collagen type VI alpha 3 chain [Source:RGD Symbol;Acc:1308704]	367313	-	-	GO:0005581//collagen trimer;GO:0005615//extracellular space;GO:0031012//extracellular matrix;GO:0042383//sarcolemma;	GO:0004867//serine-type endopeptidase inhibitor activity;GO:0005515//protein binding;GO:0004867//serine-type endopeptidase inhibitor activity;GO:0005515//protein binding;GO:0004867//serine-type endopeptidase inhibitor activity;GO:0005515//protein binding;	ko05165(Human papillomavirus infection);ko04974(Protein digestion and absorption);ko04512(ECM-receptor interaction);ko04510(Focal adhesion);ko04151(PI3K-Akt signaling pathway)
ENSRNOG00000045829	870.276	88.1418	1652.41	18.7472	4.2286	1.3174e-10	1.17845e-08	3	105056292	105071440	+	5620	Thbs1	GO:0001786;GO:0001786;GO:0001937;GO:0001937;GO:0001953;GO:0001953;GO:0001968;GO:0001968;GO:0002040;GO:0002040;GO:0002544;GO:0002544;GO:0002581;GO:0002581;GO:0002605;GO:0002605;GO:0003151;GO:0003197;GO:0003417;GO:0005178;GO:0005178;GO:0005509;GO:0005509;GO:0005509;GO:0005515;GO:0005576;GO:0005576;GO:0005577;GO:0005577;GO:0005615;GO:0005615;GO:0005615;GO:0005615;GO:0005737;GO:0005783;GO:0006954;GO:…	-	-	-	-	thrombospondin 1 [Source:RGD Symbol;Acc:1588455]	-	-	GO:0001937//negative regulation of endothelial cell proliferation;GO:0001937//negative regulation of endothelial cell proliferation;GO:0001953//negative regulation of cell-matrix adhesion;GO:0001953//negative regulation of cell-matrix adhesion;GO:0002040//sprouting angiogenesis;GO:0002040//sprouting angiogenesis;GO:0002544//chronic inflammatory response;GO:0002544//chronic inflammatory response;G…	GO:0005576//extracellular region;GO:0005576//extracellular region;GO:0005577//fibrinogen complex;GO:0005577//fibrinogen complex;GO:0005615//extracellular space;GO:0005615//extracellular space;GO:0005615//extracellular space;GO:0005615//extracellular space;GO:0005737//cytoplasm;GO:0005783//endoplasmic reticulum;GO:0009897//external side of plasma membrane;GO:0009897//external side of plasma membra…	GO:0001786//phosphatidylserine binding;GO:0001786//phosphatidylserine binding;GO:0001968//fibronectin binding;GO:0001968//fibronectin binding;GO:0005178//integrin binding;GO:0005178//integrin binding;GO:0005509//calcium ion binding;GO:0005509//calcium ion binding;GO:0005509//calcium ion binding;GO:0005515//protein binding;GO:0008201//heparin binding;GO:0008201//heparin binding;GO:0008201//heparin…	-
ENSRNOG00000009594	90.7481	26.6157	154.88	5.81913	2.5408	1.39713e-10	1.23809e-08	3	156248485	156252969	+	1588	Snai1	GO:0000122;GO:0000122;GO:0000977;GO:0000977;GO:0000978;GO:0001227;GO:0001227;GO:0001227;GO:0001649;GO:0001649;GO:0001650;GO:0001707;GO:0001837;GO:0001837;GO:0003198;GO:0003700;GO:0005634;GO:0005634;GO:0005654;GO:0005721;GO:0005721;GO:0005737;GO:0005737;GO:0005829;GO:0006357;GO:0006357;GO:0007498;GO:0010718;GO:0010718;GO:0010957;GO:0010957;GO:0016477;GO:0019900;GO:0019900;GO:0030335;GO:0030335;GO:…	K05707	-	K;I	KOG2462;35A9W;39SNH;3BGHZ;3D3JV;3JFJI;487AK;490BA;4PZDJ	snail family transcriptional repressor 1 [Source:RGD Symbol;Acc:620758]	116490	Q6AY35	GO:0000122//negative regulation of transcription by RNA polymerase II;GO:0000122//negative regulation of transcription by RNA polymerase II;GO:0001649//osteoblast differentiation;GO:0001649//osteoblast differentiation;GO:0001707//mesoderm formation;GO:0001837//epithelial to mesenchymal transition;GO:0001837//epithelial to mesenchymal transition;GO:0003198//epithelial to mesenchymal transition inv…	GO:0001650//fibrillar center;GO:0005634//nucleus;GO:0005634//nucleus;GO:0005654//nucleoplasm;GO:0005721//pericentric heterochromatin;GO:0005721//pericentric heterochromatin;GO:0005737//cytoplasm;GO:0005737//cytoplasm;GO:0005829//cytosol;GO:0043231//intracellular membrane-bounded organelle;	GO:0000977//RNA polymerase II transcription regulatory region sequence-specific DNA binding;GO:0000977//RNA polymerase II transcription regulatory region sequence-specific DNA binding;GO:0000978//RNA polymerase II cis-regulatory region sequence-specific DNA binding;GO:0001227//DNA-binding transcription repressor activity, RNA polymerase II-specific;GO:0001227//DNA-binding transcription repressor …	ko04520(Adherens junction)
ENSRNOG00000043044	450.375	108.681	792.069	7.288	2.86552	1.5139e-10	1.32915e-08	7	9712516	9719656	-	1830	Cnn2	GO:0001725;GO:0001725;GO:0003779;GO:0003779;GO:0003779;GO:0005515;GO:0005516;GO:0005856;GO:0005856;GO:0005856;GO:0007010;GO:0007010;GO:0010628;GO:0030097;GO:0030336;GO:0031032;GO:0031032;GO:0032970;GO:0032970;GO:0042060;GO:0042127;GO:0050765;GO:0071260;GO:0071260;	-	-	Z	KOG2046;35CUJ;39Q4D;3BHY8;3CWCY;3J478;483KA;496KT;4Q438	calponin 2 [Source:RGD Symbol;Acc:1589807]	690976	-	GO:0007010//cytoskeleton organization;GO:0007010//cytoskeleton organization;GO:0010628//positive regulation of gene expression;GO:0030097//hemopoiesis;GO:0030336//negative regulation of cell migration;GO:0031032//actomyosin structure organization;GO:0031032//actomyosin structure organization;GO:0032970//regulation of actin filament-based process;GO:0032970//regulation of actin filament-based proc…	GO:0001725//stress fiber;GO:0001725//stress fiber;GO:0005856//cytoskeleton;GO:0005856//cytoskeleton;GO:0005856//cytoskeleton;	GO:0003779//actin binding;GO:0003779//actin binding;GO:0003779//actin binding;GO:0005515//protein binding;GO:0005516//calmodulin binding;	-
ENSRNOG00000036677	112.845	37.4278	188.261	5.02999	2.33056	1.95117e-10	1.68959e-08	10	106212778	106222562	+	8333	Slc16a3	GO:0005886;GO:0005887;GO:0008028;GO:0015129;GO:0015718;GO:0016021;GO:0016323;GO:0016324;GO:0016328;GO:0022857;GO:0031965;GO:0055085;GO:0005886;GO:0005886;GO:0005887;GO:0005887;GO:0005887;GO:0008028;GO:0008028;GO:0008028;GO:0015129;GO:0015129;GO:0015293;GO:0015718;GO:0015718;GO:0015718;GO:0015718;GO:0016020;GO:0016021;GO:0016021;GO:0016021;GO:0016021;GO:0016323;GO:0016324;GO:0016328;GO:0022857;GO:…	K08180	-	Q;I;G	KOG2504;35GAF;39TEW;3BF6R;3CWZ3;3J3NC;47ZDT;48YE4;4PTCH	solute carrier family 16 member 3 [Source:RGD Symbol;Acc:620603]	80878	O35910;B4F761	GO:0015718//monocarboxylic acid transport;GO:0055085//transmembrane transport;GO:0015718//monocarboxylic acid transport;GO:0015718//monocarboxylic acid transport;GO:0015718//monocarboxylic acid transport;GO:0015718//monocarboxylic acid transport;GO:0035873//lactate transmembrane transport;GO:0035879//plasma membrane lactate transport;GO:0055085//transmembrane transport;GO:0055085//transmembrane t…	GO:0005886//plasma membrane;GO:0005887//integral component of plasma membrane;GO:0016021//integral component of membrane;GO:0016323//basolateral plasma membrane;GO:0016324//apical plasma membrane;GO:0016328//lateral plasma membrane;GO:0031965//nuclear membrane;GO:0005886//plasma membrane;GO:0005886//plasma membrane;GO:0005887//integral component of plasma membrane;GO:0005887//integral component o…	GO:0008028//monocarboxylic acid transmembrane transporter activity;GO:0015129//lactate transmembrane transporter activity;GO:0022857//transmembrane transporter activity;GO:0008028//monocarboxylic acid transmembrane transporter activity;GO:0008028//monocarboxylic acid transmembrane transporter activity;GO:0008028//monocarboxylic acid transmembrane transporter activity;GO:0015129//lactate transmemb…	ko05230(Central carbon metabolism in cancer)
ENSRNOG00000011559	3433.56	1681.11	5186.01	3.08487	1.62521	2.2193e-10	1.8873e-08	2	209518948	209550104	+	2132	Cnn3	GO:0003779;GO:0005515;GO:0031032;GO:0003779;GO:0003779;GO:0003779;GO:0005515;GO:0005516;GO:0005856;GO:0005874;GO:0005884;GO:0008017;GO:0014069;GO:0030425;GO:0030674;GO:0030855;GO:0031032;GO:0031032;GO:0032780;GO:0043025;GO:0043197;GO:0003779;GO:0005515;GO:0031032;GO:0003779;GO:0005515;GO:0031032;	-	-	Z	KOG2046;35D18;38HJ8;3BE2E;3CYKH;3JEE7;48685;4954D;4PZXE	calponin 3 [Source:RGD Symbol;Acc:71044]	54321	P37397	GO:0031032//actomyosin structure organization;GO:0030855//epithelial cell differentiation;GO:0031032//actomyosin structure organization;GO:0031032//actomyosin structure organization;GO:0032780//negative regulation of ATP-dependent activity;GO:0031032//actomyosin structure organization;GO:0031032//actomyosin structure organization;	GO:0005856//cytoskeleton;GO:0005874//microtubule;GO:0005884//actin filament;GO:0014069//postsynaptic density;GO:0030425//dendrite;GO:0043025//neuronal cell body;GO:0043197//dendritic spine;	GO:0003779//actin binding;GO:0005515//protein binding;GO:0003779//actin binding;GO:0003779//actin binding;GO:0003779//actin binding;GO:0005515//protein binding;GO:0005516//calmodulin binding;GO:0008017//microtubule binding;GO:0030674//protein-macromolecule adaptor activity;GO:0003779//actin binding;GO:0005515//protein binding;GO:0003779//actin binding;GO:0005515//protein binding;	-
ENSRNOG00000016831	2594	902.335	4285.66	4.74952	2.24778	2.26068e-10	1.91031e-08	1	153643510	153650801	-	2063	Serpinh1	GO:0003433;GO:0004867;GO:0004867;GO:0005518;GO:0005518;GO:0005615;GO:0005615;GO:0005737;GO:0005783;GO:0005783;GO:0005783;GO:0005793;GO:0010951;GO:0030199;GO:0032964;GO:0045121;GO:0051082;GO:0051604;	K09501	-	-	-	serpin family H member 1 [Source:RGD Symbol;Acc:69302]	29345	P29457	GO:0003433//chondrocyte development involved in endochondral bone morphogenesis;GO:0010951//negative regulation of endopeptidase activity;GO:0030199//collagen fibril organization;GO:0032964//collagen biosynthetic process;GO:0051604//protein maturation;	GO:0005615//extracellular space;GO:0005615//extracellular space;GO:0005737//cytoplasm;GO:0005783//endoplasmic reticulum;GO:0005783//endoplasmic reticulum;GO:0005783//endoplasmic reticulum;GO:0005793//endoplasmic reticulum-Golgi intermediate compartment;GO:0045121//membrane raft;	GO:0004867//serine-type endopeptidase inhibitor activity;GO:0004867//serine-type endopeptidase inhibitor activity;GO:0005518//collagen binding;GO:0005518//collagen binding;GO:0051082//unfolded protein binding;	-
ENSRNOG00000029543	146.187	54.7181	237.655	4.34326	2.11878	2.2665e-10	1.91031e-08	8	107972306	107977250	+	1854	Cish	GO:0005886;GO:0007205;GO:0009968;GO:0016567;GO:0035556;GO:0035556;GO:0040008;	K04701	-	S;T	KOG4566;35KN5;39XHM;3BKPM;3D1Z9;3J32N;487PM;491T2;4Q1N7	cytokine inducible SH2-containing protein [Source:RGD Symbol;Acc:69261]	83681	B1WBX9	GO:0007205//protein kinase C-activating G protein-coupled receptor signaling pathway;GO:0009968//negative regulation of signal transduction;GO:0016567//protein ubiquitination;GO:0035556//intracellular signal transduction;GO:0035556//intracellular signal transduction;GO:0040008//regulation of growth;	GO:0005886//plasma membrane;	-	ko04917(Prolactin signaling pathway);ko04630(JAK-STAT signaling pathway)
ENSRNOG00000012546	605.477	232.737	978.217	4.2031	2.07146	2.49216e-10	2.07427e-08	5	59443076	59545080	+	4903	Frmpd1	GO:0005515;GO:0005515;GO:0005575;GO:0005856;GO:0005856;GO:0005886;GO:0005886;GO:0005886;GO:0005938;GO:0005938;GO:0005938;GO:0007165;GO:0008150;GO:0008277;GO:0008277;GO:0032991;GO:0032991;GO:0090150;GO:0090150;	K23954	-	S;O	KOG3552;35NZJ;39RH8;3B9V7;3D0JT;3JG2P;485FD;491ZT;4PXRE	FERM and PDZ domain containing 1 [Source:RGD Symbol;Acc:1305229]	313244	-	GO:0007165//signal transduction;GO:0008150//biological_process;GO:0008277//regulation of G protein-coupled receptor signaling pathway;GO:0008277//regulation of G protein-coupled receptor signaling pathway;GO:0090150//establishment of protein localization to membrane;GO:0090150//establishment of protein localization to membrane;	GO:0005575//cellular_component;GO:0005856//cytoskeleton;GO:0005856//cytoskeleton;GO:0005886//plasma membrane;GO:0005886//plasma membrane;GO:0005886//plasma membrane;GO:0005938//cell cortex;GO:0005938//cell cortex;GO:0005938//cell cortex;GO:0032991//protein-containing complex;GO:0032991//protein-containing complex;	GO:0005515//protein binding;GO:0005515//protein binding;	-
ENSRNOG00000010513	160.523	5.80975	315.237	54.26	5.76182	2.49385e-10	2.07427e-08	4	31982178	31986600	-	1130	Tfpi2	GO:0004867;GO:0004867;GO:0004867;GO:0004867;GO:0005576;GO:0005576;GO:0005576;GO:0005615;GO:0007596;GO:0007599;GO:0010466;GO:0010466;GO:0010466;GO:0010951;GO:0030414;GO:0030414;GO:0030414;GO:0071498;	K23087	-	S;O	KOG4295;35GB5;39W2M;3BFPP;3D4UK;3J494;48BPC;4972A;4Q5BQ	tissue factor pathway inhibitor 2 [Source:RGD Symbol;Acc:628629]	286926	Q8CF99	GO:0007596//blood coagulation;GO:0007599//hemostasis;GO:0010466//negative regulation of peptidase activity;GO:0010466//negative regulation of peptidase activity;GO:0010466//negative regulation of peptidase activity;GO:0010951//negative regulation of endopeptidase activity;GO:0071498//cellular response to fluid shear stress;	GO:0005576//extracellular region;GO:0005576//extracellular region;GO:0005576//extracellular region;GO:0005615//extracellular space;	GO:0004867//serine-type endopeptidase inhibitor activity;GO:0004867//serine-type endopeptidase inhibitor activity;GO:0004867//serine-type endopeptidase inhibitor activity;GO:0004867//serine-type endopeptidase inhibitor activity;GO:0030414//peptidase inhibitor activity;GO:0030414//peptidase inhibitor activity;GO:0030414//peptidase inhibitor activity;	-
ENSRNOG00000015434	1681.59	818.411	2544.77	3.1094	1.63664	2.53363e-10	2.0836e-08	7	9549650	9559752	-	3811	Midn	GO:0005515;GO:0005634;GO:0005634;GO:0005634;GO:0005634;GO:0005730;GO:0005737;GO:0005737;GO:0005829;GO:0005829;GO:0005829;GO:0019900;GO:0033132;GO:0046676;GO:0005515;	-	-	S	2QTDX;35FW9;39R2A;3B9AH;3CXE4;3J7SN;48636;493PK;4PU30	midnolin [Source:RGD Symbol;Acc:1309629]	314623	D4AE48	GO:0033132//negative regulation of glucokinase activity;GO:0046676//negative regulation of insulin secretion;	GO:0005634//nucleus;GO:0005634//nucleus;GO:0005634//nucleus;GO:0005634//nucleus;GO:0005730//nucleolus;GO:0005737//cytoplasm;GO:0005737//cytoplasm;GO:0005829//cytosol;GO:0005829//cytosol;GO:0005829//cytosol;	GO:0005515//protein binding;GO:0019900//kinase binding;GO:0005515//protein binding;	-
ENSRNOG00000008015	1242.89	423.361	2062.42	4.87155	2.28438	2.53803e-10	2.0836e-08	6	105121170	105124036	+	1589	Fos	GO:0000976;GO:0000976;GO:0000978;GO:0000978;GO:0000978;GO:0000979;GO:0000979;GO:0000981;GO:0001221;GO:0001221;GO:0001228;GO:0001228;GO:0001661;GO:0003677;GO:0003677;GO:0003677;GO:0003677;GO:0003677;GO:0003682;GO:0003682;GO:0003690;GO:0003700;GO:0003700;GO:0003700;GO:0003700;GO:0003700;GO:0005515;GO:0005515;GO:0005515;GO:0005634;GO:0005634;GO:0005634;GO:0005634;GO:0005634;GO:0005634;GO:0005654;GO:…	K04379	-	K	KOG1414;35BJA;38WBJ;3BDTE;3CWS4;3JB5E;484G2;494R7;4Q16J	Fos proto-oncogene, AP-1 transcription factor subunit [Source:RGD Symbol;Acc:2626]	314322	P12841	GO:0001661//conditioned taste aversion;GO:0006355//regulation of transcription, DNA-templated;GO:0006355//regulation of transcription, DNA-templated;GO:0006355//regulation of transcription, DNA-templated;GO:0006355//regulation of transcription, DNA-templated;GO:0006357//regulation of transcription by RNA polymerase II;GO:0006357//regulation of transcription by RNA polymerase II;GO:0006357//regula…	GO:0005634//nucleus;GO:0005634//nucleus;GO:0005634//nucleus;GO:0005634//nucleus;GO:0005634//nucleus;GO:0005634//nucleus;GO:0005654//nucleoplasm;GO:0005654//nucleoplasm;GO:0005667//transcription regulator complex;GO:0005667//transcription regulator complex;GO:0005667//transcription regulator complex;GO:0005667//transcription regulator complex;GO:0005737//cytoplasm;GO:0005737//cytoplasm;GO:0005737/…	GO:0000976//transcription cis-regulatory region binding;GO:0000976//transcription cis-regulatory region binding;GO:0000978//RNA polymerase II cis-regulatory region sequence-specific DNA binding;GO:0000978//RNA polymerase II cis-regulatory region sequence-specific DNA binding;GO:0000978//RNA polymerase II cis-regulatory region sequence-specific DNA binding;GO:0000979//RNA polymerase II core promot…	ko05418(Fluid shear stress and atherosclerosis);ko05417(Lipid and atherosclerosis);ko05323(Rheumatoid arthritis);ko05235(PD-L1 expression and PD-1 checkpoint pathway in cancer);ko05231(Choline metabolism in cancer);ko05224(Breast cancer);ko05210(Colorectal cancer);ko05208(Chemical carcinogenesis - reactive oxygen species);ko05207(Chemical carcinogenesis - receptor activation);ko05200(Pathways in …
ENSRNOG00000020845	181.346	70.2078	292.485	4.16599	2.05866	2.70605e-10	2.1915e-08	1	85672994	85676848	+	529	Tyrobp	GO:0002222;GO:0002222;GO:0002222;GO:0002223;GO:0002223;GO:0002223;GO:0002274;GO:0002274;GO:0002281;GO:0002282;GO:0002282;GO:0002283;GO:0002283;GO:0002376;GO:0005102;GO:0005102;GO:0005102;GO:0005515;GO:0005886;GO:0005886;GO:0005887;GO:0005887;GO:0005887;GO:0007229;GO:0009986;GO:0009986;GO:0009986;GO:0009986;GO:0010628;GO:0016020;GO:0016021;GO:0030036;GO:0030316;GO:0030316;GO:0030889;GO:0030889;GO:…	K07992	-	S;T	2SCVI;35QHX;3AD10;3BVF1;3D88M;3JHGW;48FA5;49C7C;4Q632	transmembrane immune signaling adaptor Tyrobp [Source:RGD Symbol;Acc:1303081]	361537	Q6X9T7	GO:0002222//stimulatory killer cell immunoglobulin-like receptor signaling pathway;GO:0002222//stimulatory killer cell immunoglobulin-like receptor signaling pathway;GO:0002222//stimulatory killer cell immunoglobulin-like receptor signaling pathway;GO:0002223//stimulatory C-type lectin receptor signaling pathway;GO:0002223//stimulatory C-type lectin receptor signaling pathway;GO:0002223//stimulat…	GO:0005886//plasma membrane;GO:0005886//plasma membrane;GO:0005887//integral component of plasma membrane;GO:0005887//integral component of plasma membrane;GO:0005887//integral component of plasma membrane;GO:0009986//cell surface;GO:0009986//cell surface;GO:0009986//cell surface;GO:0009986//cell surface;GO:0016020//membrane;GO:0016021//integral component of membrane;	GO:0005102//signaling receptor binding;GO:0005102//signaling receptor binding;GO:0005102//signaling receptor binding;GO:0005515//protein binding;GO:0042802//identical protein binding;GO:0042802//identical protein binding;GO:0042803//protein homodimerization activity;GO:0042803//protein homodimerization activity;GO:0042803//protein homodimerization activity;GO:0046872//metal ion binding;	ko04650(Natural killer cell mediated cytotoxicity);ko04380(Osteoclast differentiation)
ENSRNOG00000018109	4153.14	2028.67	6277.62	3.09446	1.62969	2.71568e-10	2.1915e-08	5	147453712	147513452	-	3963	Clic4	GO:0001525;GO:0001886;GO:0005244;GO:0005254;GO:0005737;GO:0005739;GO:0005886;GO:0006811;GO:0006821;GO:0007035;GO:0009566;GO:0016020;GO:0030216;GO:0034220;GO:0034707;GO:0034765;GO:0035264;GO:0048754;GO:0061299;GO:1902476;	K05024	-	O;P	KOG1422;35PA5;38DYR;3B9F7;3CTK9;3J2EH;482YD;48W3F;4PSF8	chloride intracellular channel 4 [Source:RGD Symbol;Acc:61857]	83718	Q9Z0W7	GO:0001525//angiogenesis;GO:0001886//endothelial cell morphogenesis;GO:0006811//ion transport;GO:0006821//chloride transport;GO:0007035//vacuolar acidification;GO:0009566//fertilization;GO:0030216//keratinocyte differentiation;GO:0034220//ion transmembrane transport;GO:0034765//regulation of ion transmembrane transport;GO:0035264//multicellular organism growth;GO:0048754//branching morphogenesis …	GO:0005737//cytoplasm;GO:0005739//mitochondrion;GO:0005886//plasma membrane;GO:0016020//membrane;GO:0034707//chloride channel complex;	GO:0005244//voltage-gated ion channel activity;GO:0005254//chloride channel activity;	-
ENSRNOG00000005917	95.7585	29.4165	162.101	5.51054	2.46219	2.86103e-10	2.2893e-08	7	43645084	43725028	+	2600	Pawr	GO:0005634;GO:0005737;GO:0005886;GO:0006915;GO:0015629;GO:0019899;GO:0043522;GO:0006915;GO:0006915;GO:0006915;	-	-	S;K	2QVUF;35CNP;39UED;3BHMZ;3D2S4;3J4VW;486I1;48ZS0;4Q05U	pro-apoptotic WT1 regulator [Source:RGD Symbol;Acc:69065]	64513	Q62627	GO:0006915//apoptotic process;GO:0006915//apoptotic process;GO:0006915//apoptotic process;GO:0006915//apoptotic process;	GO:0005634//nucleus;GO:0005737//cytoplasm;GO:0005886//plasma membrane;GO:0015629//actin cytoskeleton;	GO:0019899//enzyme binding;GO:0043522//leucine zipper domain binding;	-
ENSRNOG00000012782	840.439	398.85	1282.03	3.21431	1.68451	2.88494e-10	2.29874e-08	1	219337985	219407760	+	6985	Cemip2	GO:0004415;GO:0004415;GO:0004415;GO:0005509;GO:0005509;GO:0005730;GO:0005829;GO:0005886;GO:0005886;GO:0005887;GO:0005887;GO:0008152;GO:0016020;GO:0016021;GO:0016787;GO:0016798;GO:0030214;GO:0030214;GO:0043231;GO:0004415;GO:0004415;GO:0005509;GO:0005886;GO:0005887;GO:0008152;GO:0016020;GO:0016021;GO:0016787;GO:0016798;GO:0030214;	K22144	EC:3.2.1.35	S	2QUM7;35FS9;38HT2;3BD2U;3CVDJ;3J2WA;4863K;496ZT;4PYGM	cell migration inducing hyaluronidase 2 [Source:RGD Symbol;Acc:1307941]	309400	D3ZZ19	GO:0008152//metabolic process;GO:0030214//hyaluronan catabolic process;GO:0030214//hyaluronan catabolic process;GO:0008152//metabolic process;GO:0030214//hyaluronan catabolic process;	GO:0005730//nucleolus;GO:0005829//cytosol;GO:0005886//plasma membrane;GO:0005886//plasma membrane;GO:0005887//integral component of plasma membrane;GO:0005887//integral component of plasma membrane;GO:0016020//membrane;GO:0016021//integral component of membrane;GO:0043231//intracellular membrane-bounded organelle;GO:0005886//plasma membrane;GO:0005887//integral component of plasma membrane;GO:001…	GO:0004415//hyalurononglucosaminidase activity;GO:0004415//hyalurononglucosaminidase activity;GO:0004415//hyalurononglucosaminidase activity;GO:0005509//calcium ion binding;GO:0005509//calcium ion binding;GO:0016787//hydrolase activity;GO:0016798//hydrolase activity, acting on glycosyl bonds;GO:0004415//hyalurononglucosaminidase activity;GO:0004415//hyalurononglucosaminidase activity;GO:0005509//…	-
ENSRNOG00000019638	1592.26	779.088	2405.43	3.0875	1.62644	3.11321e-10	2.47025e-08	2	173939751	173960423	-	3840	Lmna	GO:0005634;GO:0005634;GO:0005635;GO:0005635;GO:0005638;GO:0005654;GO:0005882;GO:0006606;GO:0006997;GO:0006998;GO:0008285;GO:0010628;GO:0016363;GO:0016607;GO:0030334;GO:0030951;GO:0031647;GO:0031965;GO:0034399;GO:0034504;GO:0035861;GO:0055015;GO:0071456;GO:0072201;GO:0090201;GO:0090398;GO:1900114;GO:1900180;GO:1903243;GO:1990683;GO:2001237;GO:0005882;GO:0034399;GO:0005882;GO:0034399;GO:0005882;GO:…	K12641	-	S;D;Y	KOG0977;35KI6;38FB1;3BCBQ;3CTT5;3J928;47Z62;493JA;4Q16V	lamin A/C [Source:RGD Symbol;Acc:620456]	60374	G3V8L3	GO:0006606//protein import into nucleus;GO:0006997//nucleus organization;GO:0006998//nuclear envelope organization;GO:0008285//negative regulation of cell population proliferation;GO:0010628//positive regulation of gene expression;GO:0030334//regulation of cell migration;GO:0030951//establishment or maintenance of microtubule cytoskeleton polarity;GO:0031647//regulation of protein stability;GO:00…	GO:0005634//nucleus;GO:0005634//nucleus;GO:0005635//nuclear envelope;GO:0005635//nuclear envelope;GO:0005638//lamin filament;GO:0005654//nucleoplasm;GO:0005882//intermediate filament;GO:0016363//nuclear matrix;GO:0016607//nuclear speck;GO:0031965//nuclear membrane;GO:0034399//nuclear periphery;GO:0035861//site of double-strand break;GO:0005882//intermediate filament;GO:0034399//nuclear periphery;…	-	ko05414(Dilated cardiomyopathy);ko05412(Arrhythmogenic right ventricular cardiomyopathy);ko05410(Hypertrophic cardiomyopathy);ko04210(Apoptosis)
ENSRNOG00000004766	447.767	203.492	692.042	3.40083	1.76589	3.258e-10	2.57437e-08	10	10951371	10971578	-	3363	Glis2	GO:0000122;GO:0000122;GO:0000122;GO:0000976;GO:0000976;GO:0000977;GO:0000977;GO:0000978;GO:0000981;GO:0001228;GO:0001228;GO:0001822;GO:0001822;GO:0003677;GO:0003677;GO:0005634;GO:0005634;GO:0005634;GO:0005654;GO:0006355;GO:0006355;GO:0006357;GO:0006357;GO:0006357;GO:0007417;GO:0016607;GO:0016607;GO:0043433;GO:0043433;GO:0045879;GO:0045879;GO:0045892;GO:0045892;GO:0045893;GO:0045893;GO:0045944;GO:…	K09233	-	S;K	359J1;38FYE;3BJB2;3D31F;3J7GR;483FI;49076;4PSY1	GLIS family zinc finger 2 [Source:RGD Symbol;Acc:1309177]	302946	D3ZIA9	GO:0000122//negative regulation of transcription by RNA polymerase II;GO:0000122//negative regulation of transcription by RNA polymerase II;GO:0000122//negative regulation of transcription by RNA polymerase II;GO:0001822//kidney development;GO:0001822//kidney development;GO:0006355//regulation of transcription, DNA-templated;GO:0006355//regulation of transcription, DNA-templated;GO:0006357//regul…	GO:0005634//nucleus;GO:0005634//nucleus;GO:0005634//nucleus;GO:0005654//nucleoplasm;GO:0016607//nuclear speck;GO:0016607//nuclear speck;GO:0097730//non-motile cilium;GO:0097730//non-motile cilium;	GO:0000976//transcription cis-regulatory region binding;GO:0000976//transcription cis-regulatory region binding;GO:0000977//RNA polymerase II transcription regulatory region sequence-specific DNA binding;GO:0000977//RNA polymerase II transcription regulatory region sequence-specific DNA binding;GO:0000978//RNA polymerase II cis-regulatory region sequence-specific DNA binding;GO:0000981//DNA-bindi…	-
ENSRNOG00000002776	26.3372	2.27736	50.3971	22.1296	4.46791	3.42946e-10	2.69095e-08	13	76416915	76436456	+	8125	Sell	GO:0007155;GO:0016020;GO:0002020;GO:0005509;GO:0005886;GO:0005887;GO:0007155;GO:0007155;GO:0007155;GO:0016020;GO:0016020;GO:0016020;GO:0016021;GO:0016339;GO:0030246;GO:0046872;GO:0050901;GO:0070492;	K06495	-	S;T	KOG4297;359WF;39XCR;3BMAF;3D1JW;3J8RD;48572;498XA;4PW98	selectin L [Source:RGD Symbol;Acc:3655]	29259	Q63762	GO:0007155//cell adhesion;GO:0007155//cell adhesion;GO:0007155//cell adhesion;GO:0007155//cell adhesion;GO:0016339//calcium-dependent cell-cell adhesion via plasma membrane cell adhesion molecules;GO:0050901//leukocyte tethering or rolling;	GO:0016020//membrane;GO:0005886//plasma membrane;GO:0005887//integral component of plasma membrane;GO:0016020//membrane;GO:0016020//membrane;GO:0016020//membrane;GO:0016021//integral component of membrane;	GO:0002020//protease binding;GO:0005509//calcium ion binding;GO:0030246//carbohydrate binding;GO:0046872//metal ion binding;GO:0070492//oligosaccharide binding;	ko04514(Cell adhesion molecules)
ENSRNOG00000067274	663.295	313.52	1013.07	3.23129	1.69211	3.43393e-10	2.69095e-08	19	23494184	23499211	+	5028	Ier2	GO:0005634;GO:0005634;GO:0005634;GO:0005654;GO:0005737;GO:0005737;GO:0005737;GO:0005737;GO:0030182;GO:0045944;GO:0045944;GO:0048870;GO:0048870;GO:0048870;GO:0071774;	-	-	-	-	immediate early response 2 [Source:RGD Symbol;Acc:1359581]	-	-	GO:0030182//neuron differentiation;GO:0045944//positive regulation of transcription by RNA polymerase II;GO:0045944//positive regulation of transcription by RNA polymerase II;GO:0048870//cell motility;GO:0048870//cell motility;GO:0048870//cell motility;GO:0071774//response to fibroblast growth factor;	GO:0005634//nucleus;GO:0005634//nucleus;GO:0005634//nucleus;GO:0005654//nucleoplasm;GO:0005737//cytoplasm;GO:0005737//cytoplasm;GO:0005737//cytoplasm;GO:0005737//cytoplasm;	-	-
ENSRNOG00000022859	29.3424	0.783652	57.9011	73.8862	6.20723	3.83784e-10	2.98282e-08	9	12763819	12779203	-	995	Trem1	GO:0001954;GO:0002526;GO:0002526;GO:0005886;GO:0010666;GO:0010759;GO:0016020;GO:0016021;GO:0016477;GO:0030593;GO:0030593;GO:0038023;GO:0038023;GO:0045087;GO:0070945;GO:0070945;GO:0071222;GO:0071305;GO:0072672;GO:0097110;GO:0002526;GO:0038023;	K14362	-	S;T	2TE0T;35U25;3AHD7;3BYC0;3D6V8;3JH7F;48E5G;49BIB;4Q9S9	triggering receptor expressed on myeloid cells 1 [Source:RGD Symbol;Acc:1309467]	301229	-	GO:0001954//positive regulation of cell-matrix adhesion;GO:0002526//acute inflammatory response;GO:0002526//acute inflammatory response;GO:0010666//positive regulation of cardiac muscle cell apoptotic process;GO:0010759//positive regulation of macrophage chemotaxis;GO:0016477//cell migration;GO:0030593//neutrophil chemotaxis;GO:0030593//neutrophil chemotaxis;GO:0045087//innate immune response;GO:…	GO:0005886//plasma membrane;GO:0016020//membrane;GO:0016021//integral component of membrane;	GO:0038023//signaling receptor activity;GO:0038023//signaling receptor activity;GO:0097110//scaffold protein binding;GO:0038023//signaling receptor activity;	-
ENSRNOG00000037613	1116.26	537.62	1694.9	3.1526	1.65654	4.2903e-10	3.29398e-08	10	54121848	54130794	-	5334	Kdm6b	GO:0005515;GO:0005634;GO:0005634;GO:0006338;GO:0008013;GO:0010468;GO:0016577;GO:0043565;GO:0045165;GO:0045446;GO:0045944;GO:0046872;GO:0048333;GO:0055007;GO:0070301;GO:0071557;GO:0071557;GO:0071557;GO:0071558;GO:0071558;GO:0071558;GO:0120162;GO:0000978;GO:0002437;GO:0003682;GO:0005515;GO:0005634;GO:0005634;GO:0005634;GO:0006338;GO:0007507;GO:0008013;GO:0010468;GO:0010468;GO:0014823;GO:0016577;GO:…	K11448	EC:1.14.11.68	O;C;I	KOG1124;KOG1246;35FEA;39XV9;3BHYQ;3D08E;3J63D;488AX;490H3;4Q1UN	lysine demethylase 6B [Source:RGD Symbol;Acc:1307629]	363630	-	GO:0006338//chromatin remodeling;GO:0010468//regulation of gene expression;GO:0016577//histone demethylation;GO:0045165//cell fate commitment;GO:0045446//endothelial cell differentiation;GO:0045944//positive regulation of transcription by RNA polymerase II;GO:0048333//mesodermal cell differentiation;GO:0055007//cardiac muscle cell differentiation;GO:0070301//cellular response to hydrogen peroxide…	GO:0005634//nucleus;GO:0005634//nucleus;GO:0005634//nucleus;GO:0005634//nucleus;GO:0005634//nucleus;GO:0044666//MLL3/4 complex;	GO:0005515//protein binding;GO:0008013//beta-catenin binding;GO:0043565//sequence-specific DNA binding;GO:0046872//metal ion binding;GO:0071558//histone H3-tri/di-methyl-lysine-27 demethylase activity;GO:0071558//histone H3-tri/di-methyl-lysine-27 demethylase activity;GO:0071558//histone H3-tri/di-methyl-lysine-27 demethylase activity;GO:0000978//RNA polymerase II cis-regulatory region sequence-s…	-
ENSRNOG00000023257	635.579	74.9905	1196.17	15.9509	3.99557	4.80828e-10	3.64737e-08	4	125291490	125462929	-	7395	Adamts9	GO:0003179;GO:0003229;GO:0004175;GO:0004175;GO:0004222;GO:0004222;GO:0004222;GO:0005576;GO:0005615;GO:0005615;GO:0006508;GO:0006508;GO:0006508;GO:0006508;GO:0006508;GO:0007229;GO:0008233;GO:0008237;GO:0008237;GO:0008237;GO:0008237;GO:0008270;GO:0008270;GO:0009617;GO:0009617;GO:0009986;GO:0009986;GO:0016787;GO:0030198;GO:0030198;GO:0030198;GO:0030198;GO:0030318;GO:0031012;GO:0031012;GO:0035909;GO:…	K08624	EC:3.4.24.-	O	KOG3538;35GKW;38EJ8;3BBR3;3CS90;3J1YY;47Z6V;492Q8;4PXFA	ADAM metallopeptidase with thrombospondin type 1 motif, 9 [Source:RGD Symbol;Acc:1306889]	312566	D3ZMB0	GO:0003179//heart valve morphogenesis;GO:0003229//ventricular cardiac muscle tissue development;GO:0006508//proteolysis;GO:0006508//proteolysis;GO:0006508//proteolysis;GO:0006508//proteolysis;GO:0006508//proteolysis;GO:0007229//integrin-mediated signaling pathway;GO:0009617//response to bacterium;GO:0009617//response to bacterium;GO:0030198//extracellular matrix organization;GO:0030198//extracell…	GO:0005576//extracellular region;GO:0005615//extracellular space;GO:0005615//extracellular space;GO:0009986//cell surface;GO:0009986//cell surface;GO:0031012//extracellular matrix;GO:0031012//extracellular matrix;	GO:0004175//endopeptidase activity;GO:0004175//endopeptidase activity;GO:0004222//metalloendopeptidase activity;GO:0004222//metalloendopeptidase activity;GO:0004222//metalloendopeptidase activity;GO:0008233//peptidase activity;GO:0008237//metallopeptidase activity;GO:0008237//metallopeptidase activity;GO:0008237//metallopeptidase activity;GO:0008237//metallopeptidase activity;GO:0008270//zinc ion…	-
ENSRNOG00000009907	19.5483	0.844693	38.252	45.2851	5.50096	5.25956e-10	3.95948e-08	8	4724029	4733520	+	2040	Mmp8	GO:0004175;GO:0004222;GO:0004222;GO:0004252;GO:0005615;GO:0006508;GO:0006508;GO:0006508;GO:0006508;GO:0008233;GO:0008233;GO:0008237;GO:0008237;GO:0008237;GO:0008270;GO:0008270;GO:0010628;GO:0010629;GO:0016787;GO:0031012;GO:0031012;GO:0032693;GO:0032755;GO:0032760;GO:0035987;GO:0043388;GO:0043410;GO:0045429;GO:0046330;GO:0046872;GO:0150078;GO:1901224;GO:1903428;GO:1903980;	K01402	EC:3.4.24.34	O;M;W	KOG1565;35EHN;38HNS;3BHFC;3CY36;3J631;48283;48Y4Z;4PU72	matrix metallopeptidase 8 [Source:RGD Symbol;Acc:631408]	63849	O88766	GO:0006508//proteolysis;GO:0006508//proteolysis;GO:0006508//proteolysis;GO:0006508//proteolysis;GO:0010628//positive regulation of gene expression;GO:0010629//negative regulation of gene expression;GO:0032693//negative regulation of interleukin-10 production;GO:0032755//positive regulation of interleukin-6 production;GO:0032760//positive regulation of tumor necrosis factor production;GO:0035987//…	GO:0005615//extracellular space;GO:0031012//extracellular matrix;GO:0031012//extracellular matrix;	GO:0004175//endopeptidase activity;GO:0004222//metalloendopeptidase activity;GO:0004222//metalloendopeptidase activity;GO:0004252//serine-type endopeptidase activity;GO:0008233//peptidase activity;GO:0008233//peptidase activity;GO:0008237//metallopeptidase activity;GO:0008237//metallopeptidase activity;GO:0008237//metallopeptidase activity;GO:0008270//zinc ion binding;GO:0008270//zinc ion binding…	-
ENSRNOG00000011815	2414.6	1037.88	3791.32	3.65293	1.86905	5.2778e-10	3.95948e-08	1	22980261	23098283	-	4218	Sgk1	GO:0000166;GO:0004672;GO:0004672;GO:0004674;GO:0004674;GO:0004674;GO:0005524;GO:0005524;GO:0005524;GO:0006468;GO:0006468;GO:0016301;GO:0016310;GO:0016740;GO:0000166;GO:0004672;GO:0004672;GO:0004672;GO:0004674;GO:0004674;GO:0004674;GO:0005524;GO:0005524;GO:0005524;GO:0006468;GO:0006468;GO:0006468;GO:0006974;GO:0016301;GO:0016310;GO:0016740;GO:0035091;GO:0035091;GO:1904045;GO:0000166;GO:0004672;GO:…	K13302	EC:2.7.11.1	H;T	KOG0598;35H8C;38BVS;3B9HI;3CTQR;3JAPN;483CJ;493ZR;4Q1CZ	serum/glucocorticoid regulated kinase 1 [Source:RGD Symbol;Acc:3668]	29517	Q68G05;D4A128	GO:0006468//protein phosphorylation;GO:0006468//protein phosphorylation;GO:0016310//phosphorylation;GO:0006468//protein phosphorylation;GO:0006468//protein phosphorylation;GO:0006468//protein phosphorylation;GO:0006974//cellular response to DNA damage stimulus;GO:0016310//phosphorylation;GO:1904045//cellular response to aldosterone;GO:0006468//protein phosphorylation;GO:0006468//protein phosphory…	-	GO:0000166//nucleotide binding;GO:0004672//protein kinase activity;GO:0004672//protein kinase activity;GO:0004674//protein serine/threonine kinase activity;GO:0004674//protein serine/threonine kinase activity;GO:0004674//protein serine/threonine kinase activity;GO:0005524//ATP binding;GO:0005524//ATP binding;GO:0005524//ATP binding;GO:0016301//kinase activity;GO:0016740//transferase activity;GO:0…	ko04960(Aldosterone-regulated sodium reabsorption);ko04151(PI3K-Akt signaling pathway);ko04150(mTOR signaling pathway);ko04068(FoxO signaling pathway)
ENSRNOG00000015906	141.491	53.4376	229.544	4.29555	2.10284	5.43697e-10	4.0434e-08	9	110720921	110757802	-	2224	Tgif1	GO:0003677;GO:0006355;GO:0000122;GO:0000978;GO:0000978;GO:0000981;GO:0001227;GO:0001843;GO:0003677;GO:0003677;GO:0003677;GO:0003682;GO:0005634;GO:0005634;GO:0006355;GO:0006355;GO:0006357;GO:0007368;GO:0008285;GO:0009410;GO:0009953;GO:0010470;GO:0010629;GO:0038092;GO:0045666;GO:0048146;GO:0048387;GO:0060041;GO:0070410;GO:0071363;GO:1990837;GO:0000122;GO:0000978;GO:0001227;GO:0003677;GO:0005654;GO:…	K19383	-	K	KOG0773;35IHD;39S2F;3BBCP;3CRXU;3JBH8;4834R;48VWM;4Q6ZB	TGFB-induced factor homeobox 1 [Source:RGD Symbol;Acc:1310517]	316742	Q5BJZ9	GO:0006355//regulation of transcription, DNA-templated;GO:0000122//negative regulation of transcription by RNA polymerase II;GO:0001843//neural tube closure;GO:0006355//regulation of transcription, DNA-templated;GO:0006355//regulation of transcription, DNA-templated;GO:0006357//regulation of transcription by RNA polymerase II;GO:0007368//determination of left/right symmetry;GO:0008285//negative r…	GO:0005634//nucleus;GO:0005634//nucleus;GO:0005654//nucleoplasm;	GO:0003677//DNA binding;GO:0000978//RNA polymerase II cis-regulatory region sequence-specific DNA binding;GO:0000978//RNA polymerase II cis-regulatory region sequence-specific DNA binding;GO:0000981//DNA-binding transcription factor activity, RNA polymerase II-specific;GO:0001227//DNA-binding transcription repressor activity, RNA polymerase II-specific;GO:0003677//DNA binding;GO:0003677//DNA bind…	ko04350(TGF-beta signaling pathway)
ENSRNOG00000002159	412.443	81.4001	743.485	9.13371	3.1912	5.85248e-10	4.33541e-08	14	8714373	8766490	-	2997	Gpat3	GO:0003841;GO:0003841;GO:0003841;GO:0003841;GO:0004366;GO:0004366;GO:0005783;GO:0005783;GO:0005783;GO:0005783;GO:0005789;GO:0005789;GO:0005789;GO:0006072;GO:0006072;GO:0006629;GO:0008374;GO:0008374;GO:0008654;GO:0008654;GO:0008654;GO:0016020;GO:0016021;GO:0016024;GO:0016740;GO:0016746;GO:0016746;GO:0016746;GO:0019432;GO:0019432;GO:0019432;GO:0019432;GO:0032006;GO:0032006;GO:0102420;	K13506	EC:2.3.1.15	I	KOG2898;35EXQ;38G7K;3BAXG;3CW3W;3J4TX;4858D;4915A;4PTVN	glycerol-3-phosphate acyltransferase 3 [Source:RGD Symbol;Acc:1565703]	305166	Q4V8J4	GO:0006072//glycerol-3-phosphate metabolic process;GO:0006072//glycerol-3-phosphate metabolic process;GO:0006629//lipid metabolic process;GO:0008654//phospholipid biosynthetic process;GO:0008654//phospholipid biosynthetic process;GO:0008654//phospholipid biosynthetic process;GO:0016024//CDP-diacylglycerol biosynthetic process;GO:0019432//triglyceride biosynthetic process;GO:0019432//triglyceride …	GO:0005783//endoplasmic reticulum;GO:0005783//endoplasmic reticulum;GO:0005783//endoplasmic reticulum;GO:0005783//endoplasmic reticulum;GO:0005789//endoplasmic reticulum membrane;GO:0005789//endoplasmic reticulum membrane;GO:0005789//endoplasmic reticulum membrane;GO:0016020//membrane;GO:0016021//integral component of membrane;	GO:0003841//1-acylglycerol-3-phosphate O-acyltransferase activity;GO:0003841//1-acylglycerol-3-phosphate O-acyltransferase activity;GO:0003841//1-acylglycerol-3-phosphate O-acyltransferase activity;GO:0003841//1-acylglycerol-3-phosphate O-acyltransferase activity;GO:0004366//glycerol-3-phosphate O-acyltransferase activity;GO:0004366//glycerol-3-phosphate O-acyltransferase activity;GO:0008374//O-a…	ko00564(Glycerophospholipid metabolism);ko00561(Glycerolipid metabolism)
ENSRNOG00000043486	42.4553	7.77101	77.1395	9.92658	3.3113	5.96904e-10	4.40454e-08	1	198802971	198823418	-	2813	Tnfrsf26	GO:0005515;GO:0005886;GO:0009986;GO:0016020;GO:0016021;GO:0036462;GO:0043065;GO:0005515;GO:0005515;GO:0005886;GO:0009986;GO:0016020;GO:0016021;GO:0036462;GO:0043065;	K05161	-	S;T	2TD2A;35R2B;3ANXK;3C1VF;3D9JI;3JI0Y;48G41;49D8B;4Q92Y	tumor necrosis factor receptor superfamily, member 26 [Source:RGD Symbol;Acc:1309693]	361685	D4A5X9	GO:0036462//TRAIL-activated apoptotic signaling pathway;GO:0043065//positive regulation of apoptotic process;GO:0036462//TRAIL-activated apoptotic signaling pathway;GO:0043065//positive regulation of apoptotic process;	GO:0005886//plasma membrane;GO:0009986//cell surface;GO:0016020//membrane;GO:0016021//integral component of membrane;GO:0005886//plasma membrane;GO:0009986//cell surface;GO:0016020//membrane;GO:0016021//integral component of membrane;	GO:0005515//protein binding;GO:0005515//protein binding;GO:0005515//protein binding;	-
ENSRNOG00000064612	388.088	154.575	621.6	4.02134	2.00768	6.12113e-10	4.49927e-08	2	28252860	28283082	+	6210	Gcnt4	GO:0001780;GO:0002121;GO:0016020;GO:0016757;GO:0042403;GO:0048729;GO:0060993;	-	-	-	-	glucosaminyl (N-acetyl) transferase 4 [Source:RGD Symbol;Acc:1563891]	-	-	GO:0001780//neutrophil homeostasis;GO:0002121//inter-male aggressive behavior;GO:0042403//thyroid hormone metabolic process;GO:0048729//tissue morphogenesis;GO:0060993//kidney morphogenesis;	GO:0016020//membrane;	GO:0016757//glycosyltransferase activity;	-
ENSRNOG00000027924	49.6875	3.4888	95.8862	27.484	4.78052	6.18057e-10	4.50801e-08	10	46363051	46388019	+	5135	Fam83g	GO:0005634;GO:0005634;GO:0005634;GO:0005829;GO:0005829;GO:0007165;GO:0019901;GO:0030509;GO:0030509;GO:0030509;	K23930	-	S	2QS42;35D1S;39CHW;3BEIB;3CVZP;3JB96;47ZR6;49604;4PW9J	family with sequence similarity 83, member G [Source:RGD Symbol;Acc:2322345]	100360307	-	GO:0007165//signal transduction;GO:0030509//BMP signaling pathway;GO:0030509//BMP signaling pathway;GO:0030509//BMP signaling pathway;	GO:0005634//nucleus;GO:0005634//nucleus;GO:0005634//nucleus;GO:0005829//cytosol;GO:0005829//cytosol;	GO:0019901//protein kinase binding;	-
ENSRNOG00000019264	521.991	247.655	796.326	3.21547	1.68503	1.19622e-09	8.40553e-08	4	158108886	158121539	-	2638	Ltbr	GO:0005515;GO:0005794;GO:0006955;GO:0031625;GO:0042802;GO:0043011;GO:0043123;GO:0043123;GO:0046330;GO:0048534;GO:0071260;GO:2001238;GO:0005515;GO:0006955;GO:0006955;GO:0016020;GO:0016021;GO:0031625;GO:0031625;GO:0042802;GO:0043011;GO:0043123;GO:0043123;GO:0043123;GO:0043123;GO:0046330;GO:0048534;GO:0048534;GO:0071260;GO:2001238;	K03159	-	S;T	2S4WF;35IHU;39V4C;3BNP3;3D0ME;3JDM6;481Q4;49614;4Q1T5	lymphotoxin beta receptor [Source:RGD Symbol;Acc:1309448]	297604	Q5U2S8	GO:0006955//immune response;GO:0043011//myeloid dendritic cell differentiation;GO:0043123//positive regulation of I-kappaB kinase/NF-kappaB signaling;GO:0043123//positive regulation of I-kappaB kinase/NF-kappaB signaling;GO:0046330//positive regulation of JNK cascade;GO:0048534//hematopoietic or lymphoid organ development;GO:0071260//cellular response to mechanical stimulus;GO:2001238//positive r…	GO:0005794//Golgi apparatus;GO:0016020//membrane;GO:0016021//integral component of membrane;	GO:0005515//protein binding;GO:0031625//ubiquitin protein ligase binding;GO:0042802//identical protein binding;GO:0005515//protein binding;GO:0031625//ubiquitin protein ligase binding;GO:0031625//ubiquitin protein ligase binding;GO:0042802//identical protein binding;	ko05203(Viral carcinogenesis);ko05166(Human T-cell leukemia virus 1 infection);ko04672(Intestinal immune network for IgA production);ko04066(HIF-1 signaling pathway);ko04064(NF-kappa B signaling pathway);ko04061(Viral protein interaction with cytokine and cytokine receptor);ko04060(Cytokine-cytokine receptor interaction)
ENSRNOG00000038722	33.312	4.77923	61.8448	12.9403	3.6938	1.19674e-09	8.40553e-08	14	43384932	43397125	+	4068	Tlr1	GO:0001817;GO:0002224;GO:0002755;GO:0003953;GO:0004888;GO:0005515;GO:0006954;GO:0006955;GO:0007165;GO:0016021;GO:0034130;GO:0042116;GO:0042495;GO:0001774;GO:0001775;GO:0001817;GO:0001817;GO:0001819;GO:0002224;GO:0002224;GO:0002224;GO:0002224;GO:0002376;GO:0002755;GO:0002755;GO:0003953;GO:0004888;GO:0004888;GO:0005515;GO:0005794;GO:0005887;GO:0006952;GO:0006954;GO:0006954;GO:0006954;GO:0006954;GO:…	-	-	T;K;L	KOG4641;35CP9;38HUG;3BAQQ;3CX3H;3J2EP;4804K;490SM;4PX7C	toll-like receptor 1 [Source:RGD Symbol;Acc:1309975]	-	-	GO:0001817//regulation of cytokine production;GO:0002224//toll-like receptor signaling pathway;GO:0002755//MyD88-dependent toll-like receptor signaling pathway;GO:0006954//inflammatory response;GO:0006955//immune response;GO:0007165//signal transduction;GO:0034130//toll-like receptor 1 signaling pathway;GO:0042116//macrophage activation;GO:0042495//detection of triacyl bacterial lipopeptide;GO:00…	GO:0016021//integral component of membrane;GO:0005794//Golgi apparatus;GO:0005887//integral component of plasma membrane;GO:0016020//membrane;GO:0016021//integral component of membrane;GO:0016021//integral component of membrane;GO:0016021//integral component of membrane;GO:0035354//Toll-like receptor 1-Toll-like receptor 2 protein complex;GO:0035354//Toll-like receptor 1-Toll-like receptor 2 prot…	GO:0003953//NAD+ nucleosidase activity;GO:0004888//transmembrane signaling receptor activity;GO:0005515//protein binding;GO:0003953//NAD+ nucleosidase activity;GO:0004888//transmembrane signaling receptor activity;GO:0004888//transmembrane signaling receptor activity;GO:0005515//protein binding;GO:0035663//Toll-like receptor 2 binding;GO:0035663//Toll-like receptor 2 binding;GO:0038023//signaling…	-
ENSRNOG00000020136	34.5158	4.37717	64.6544	14.7708	3.88468	1.33866e-09	9.36768e-08	15	29191041	29204523	-	3258	Tgm1	GO:0003810;GO:0003810;GO:0003810;GO:0003810;GO:0003810;GO:0003810;GO:0005575;GO:0005912;GO:0009887;GO:0010838;GO:0010838;GO:0016020;GO:0016020;GO:0016740;GO:0016746;GO:0018149;GO:0018149;GO:0018149;GO:0018149;GO:0030216;GO:0031224;GO:0031424;GO:0042802;GO:0045787;GO:0045787;GO:0046872;GO:0003810;GO:0003810;GO:0010838;GO:0016020;GO:0018149;GO:0018149;GO:0030216;GO:0031224;GO:0042802;GO:0045787;	K05619	EC:2.3.2.13	S;O	2QQ46;35EJ0;38DTB;3B9AA;3CRPR;3JCZQ;487Q2;48W82;4PXNG	transglutaminase 1 [Source:RGD Symbol;Acc:61838]	60335	P23606	GO:0009887//animal organ morphogenesis;GO:0010838//positive regulation of keratinocyte proliferation;GO:0010838//positive regulation of keratinocyte proliferation;GO:0018149//peptide cross-linking;GO:0018149//peptide cross-linking;GO:0018149//peptide cross-linking;GO:0018149//peptide cross-linking;GO:0030216//keratinocyte differentiation;GO:0031424//keratinization;GO:0045787//positive regulation …	GO:0005575//cellular_component;GO:0005912//adherens junction;GO:0016020//membrane;GO:0016020//membrane;GO:0031224//intrinsic component of membrane;GO:0016020//membrane;GO:0031224//intrinsic component of membrane;	GO:0003810//protein-glutamine gamma-glutamyltransferase activity;GO:0003810//protein-glutamine gamma-glutamyltransferase activity;GO:0003810//protein-glutamine gamma-glutamyltransferase activity;GO:0003810//protein-glutamine gamma-glutamyltransferase activity;GO:0003810//protein-glutamine gamma-glutamyltransferase activity;GO:0003810//protein-glutamine gamma-glutamyltransferase activity;GO:001674…	-
ENSRNOG00000010897	1027.88	511.293	1544.46	3.0207	1.59488	1.3936e-09	9.71625e-08	3	22284279	22395990	+	3468	Nek6	GO:0000287;GO:0001222;GO:0004672;GO:0004674;GO:0005524;GO:0005524;GO:0005634;GO:0005654;GO:0005737;GO:0005737;GO:0005813;GO:0005829;GO:0006468;GO:0006468;GO:0007059;GO:0018105;GO:0019894;GO:0019901;GO:0030071;GO:0031625;GO:0032991;GO:0034451;GO:0046777;GO:0140297;GO:0000166;GO:0000287;GO:0000287;GO:0000922;GO:0001222;GO:0004672;GO:0004672;GO:0004674;GO:0004674;GO:0004674;GO:0004674;GO:0004712;GO:…	K20875	EC:2.7.11.1	T;D	KOG0591;35IKA;38DMS;3BG2X;3CV3R;3JBFP;482R4;491B5;4Q13Z	NIMA-related kinase 6 [Source:RGD Symbol;Acc:727779]	360161	P59895;B1H218	GO:0006468//protein phosphorylation;GO:0006468//protein phosphorylation;GO:0007059//chromosome segregation;GO:0018105//peptidyl-serine phosphorylation;GO:0030071//regulation of mitotic metaphase/anaphase transition;GO:0046777//protein autophosphorylation;GO:0006468//protein phosphorylation;GO:0006468//protein phosphorylation;GO:0006468//protein phosphorylation;GO:0006468//protein phosphorylation;…	GO:0005634//nucleus;GO:0005654//nucleoplasm;GO:0005737//cytoplasm;GO:0005737//cytoplasm;GO:0005813//centrosome;GO:0005829//cytosol;GO:0032991//protein-containing complex;GO:0034451//centriolar satellite;GO:0000922//spindle pole;GO:0005634//nucleus;GO:0005634//nucleus;GO:0005737//cytoplasm;GO:0005737//cytoplasm;GO:0005737//cytoplasm;GO:0005813//centrosome;GO:0005815//microtubule organizing center;…	GO:0000287//magnesium ion binding;GO:0001222//transcription corepressor binding;GO:0004672//protein kinase activity;GO:0004674//protein serine/threonine kinase activity;GO:0005524//ATP binding;GO:0005524//ATP binding;GO:0019894//kinesin binding;GO:0019901//protein kinase binding;GO:0031625//ubiquitin protein ligase binding;GO:0140297//DNA-binding transcription factor binding;GO:0000166//nucleotid…	-
ENSRNOG00000012094	84.583	26.8574	142.309	5.29867	2.40563	1.45691e-09	1.00835e-07	6	104429947	104526208	-	6584	Ltbp2	GO:0005509;GO:0005509;GO:0097435;GO:0005509;GO:0005509;GO:0005509;GO:0005509;GO:0005509;	K08023	-	O;T	KOG1217;35JPT;38ETY;3BA47;3D231;3J94F;487ID;493PR;4Q419	latent transforming growth factor beta binding protein 2 [Source:RGD Symbol;Acc:68380]	59106	O35806	GO:0097435//supramolecular fiber organization;	-	GO:0005509//calcium ion binding;GO:0005509//calcium ion binding;GO:0005509//calcium ion binding;GO:0005509//calcium ion binding;GO:0005509//calcium ion binding;GO:0005509//calcium ion binding;GO:0005509//calcium ion binding;	-
ENSRNOG00000015488	182.379	73.8114	290.947	3.94177	1.97884	1.53416e-09	1.05412e-07	1	166792628	167003369	+	3458	Tead1	GO:0000981;GO:0000987;GO:0003700;GO:0003700;GO:0005654;GO:0006355;GO:0030307;GO:0035329;GO:0035329;GO:0045893;GO:0045944;GO:0065003;GO:0140552;GO:1902895;GO:1990837;GO:0000978;GO:0000978;GO:0000981;GO:0000981;GO:0000987;GO:0003143;GO:0003677;GO:0003700;GO:0003700;GO:0003700;GO:0003700;GO:0005634;GO:0005634;GO:0005667;GO:0005667;GO:0006355;GO:0006355;GO:0006355;GO:0006355;GO:0006357;GO:0007507;GO:…	K09448	-	K	KOG3841;35J9R;38CZI;3BCB8;3CS2C;3JBME;4802W;48YSH;4PUH0	TEA domain transcription factor 1 [Source:RGD Symbol;Acc:1549742]	361630	F1M7P3;Q6QQU2	GO:0006355//regulation of transcription, DNA-templated;GO:0030307//positive regulation of cell growth;GO:0035329//hippo signaling;GO:0035329//hippo signaling;GO:0045893//positive regulation of transcription, DNA-templated;GO:0045944//positive regulation of transcription by RNA polymerase II;GO:0065003//protein-containing complex assembly;GO:1902895//positive regulation of pri-miRNA transcription …	GO:0005654//nucleoplasm;GO:0140552//TEAD-YAP complex;GO:0005634//nucleus;GO:0005634//nucleus;GO:0005667//transcription regulator complex;GO:0005667//transcription regulator complex;GO:0140552//TEAD-YAP complex;GO:0005634//nucleus;GO:0005634//nucleus;GO:0005667//transcription regulator complex;GO:0005667//transcription regulator complex;GO:0140552//TEAD-YAP complex;GO:0005634//nucleus;	GO:0000981//DNA-binding transcription factor activity, RNA polymerase II-specific;GO:0000987//cis-regulatory region sequence-specific DNA binding;GO:0003700//DNA-binding transcription factor activity;GO:0003700//DNA-binding transcription factor activity;GO:1990837//sequence-specific double-stranded DNA binding;GO:0000978//RNA polymerase II cis-regulatory region sequence-specific DNA binding;GO:00…	ko04392(Hippo signaling pathway - multiple species);ko04390(Hippo signaling pathway)
ENSRNOG00000011346	398.381	184.013	612.748	3.32991	1.73548	1.54159e-09	1.0547e-07	1	76637482	76658783	-	3541	Ehd2	GO:0000166;GO:0005509;GO:0005509;GO:0005515;GO:0005524;GO:0005525;GO:0005525;GO:0005737;GO:0005768;GO:0005769;GO:0005829;GO:0005829;GO:0005829;GO:0005886;GO:0005886;GO:0005886;GO:0005886;GO:0005901;GO:0005901;GO:0005901;GO:0005901;GO:0006897;GO:0006897;GO:0006897;GO:0010008;GO:0015630;GO:0016020;GO:0016020;GO:0016020;GO:0016197;GO:0016787;GO:0019898;GO:0019898;GO:0019898;GO:0019904;GO:0019904;GO:…	K12469	-	S;T;U	KOG1954;35ARS;38D2G;3BBYY;3CWU3;3J7MR;47ZT7;494A3;4PVFM	EH-domain containing 2 [Source:RGD Symbol;Acc:1560856]	361512	Q4V8H8	GO:0006897//endocytosis;GO:0006897//endocytosis;GO:0006897//endocytosis;GO:0016197//endosomal transport;GO:0030036//actin cytoskeleton organization;GO:0030036//actin cytoskeleton organization;GO:0030866//cortical actin cytoskeleton organization;GO:0030866//cortical actin cytoskeleton organization;GO:0032456//endocytic recycling;GO:0032456//endocytic recycling;GO:0032456//endocytic recycling;GO:00…	GO:0005737//cytoplasm;GO:0005768//endosome;GO:0005769//early endosome;GO:0005829//cytosol;GO:0005829//cytosol;GO:0005829//cytosol;GO:0005886//plasma membrane;GO:0005886//plasma membrane;GO:0005886//plasma membrane;GO:0005886//plasma membrane;GO:0005901//caveola;GO:0005901//caveola;GO:0005901//caveola;GO:0005901//caveola;GO:0010008//endosome membrane;GO:0015630//microtubule cytoskeleton;GO:0016020…	GO:0000166//nucleotide binding;GO:0005509//calcium ion binding;GO:0005509//calcium ion binding;GO:0005515//protein binding;GO:0005524//ATP binding;GO:0005525//GTP binding;GO:0005525//GTP binding;GO:0016787//hydrolase activity;GO:0019904//protein domain specific binding;GO:0019904//protein domain specific binding;GO:0042802//identical protein binding;GO:0042802//identical protein binding;GO:004687…	ko04144(Endocytosis)
ENSRNOG00000006828	263.709	115.709	411.709	3.55813	1.83112	1.76285e-09	1.19361e-07	6	72389703	72512459	-	5674	Baz1a	GO:0000228;GO:0000228;GO:0003674;GO:0005515;GO:0005575;GO:0005634;GO:0005634;GO:0005634;GO:0005721;GO:0005721;GO:0006261;GO:0006261;GO:0006275;GO:0006275;GO:0006334;GO:0006334;GO:0006338;GO:0006338;GO:0006338;GO:0006338;GO:0008150;GO:0008623;GO:0008623;GO:0016590;GO:0016590;GO:0045740;GO:0045740;GO:0045740;GO:0046872;GO:0005515;GO:0006338;	K11655	-	K;B	KOG1245;35NN9;39E4Z;3BC80;3CW6X;3J2Z1;4837R;48V83;4Q1CS	bromodomain adjacent to zinc finger domain, 1A [Source:RGD Symbol;Acc:1306199]	314126	P22282	GO:0006261//DNA-dependent DNA replication;GO:0006261//DNA-dependent DNA replication;GO:0006275//regulation of DNA replication;GO:0006275//regulation of DNA replication;GO:0006334//nucleosome assembly;GO:0006334//nucleosome assembly;GO:0006338//chromatin remodeling;GO:0006338//chromatin remodeling;GO:0006338//chromatin remodeling;GO:0006338//chromatin remodeling;GO:0008150//biological_process;GO:0…	GO:0000228//nuclear chromosome;GO:0000228//nuclear chromosome;GO:0005575//cellular_component;GO:0005634//nucleus;GO:0005634//nucleus;GO:0005634//nucleus;GO:0005721//pericentric heterochromatin;GO:0005721//pericentric heterochromatin;GO:0008623//CHRAC;GO:0008623//CHRAC;GO:0016590//ACF complex;GO:0016590//ACF complex;	GO:0003674//molecular_function;GO:0005515//protein binding;GO:0046872//metal ion binding;GO:0005515//protein binding;	-
ENSRNOG00000043098	1442.38	153.41	2731.36	17.8043	4.15415	1.77299e-09	1.19361e-07	19	10832002	10832784	-	391	Mt2A	GO:0005575;GO:0005634;GO:0005634;GO:0005737;GO:0005737;GO:0006882;GO:0006882;GO:0007263;GO:0008270;GO:0008270;GO:0009617;GO:0010273;GO:0010273;GO:0036016;GO:0036018;GO:0045926;GO:0046870;GO:0046872;GO:0046872;GO:0046872;GO:0046872;GO:0048143;GO:0071276;GO:0071280;GO:0071294;GO:0071294;GO:0071294;	K14739	-	S;P	KOG4738;35SSB;3A96Y;3BUCN;3DBD8;3JI5M;48GQ6;49DDG	metallothionein 2A [Source:RGD Symbol;Acc:1592345]	689415	P04355;B6ID08	GO:0006882//cellular zinc ion homeostasis;GO:0006882//cellular zinc ion homeostasis;GO:0007263//nitric oxide mediated signal transduction;GO:0009617//response to bacterium;GO:0010273//detoxification of copper ion;GO:0010273//detoxification of copper ion;GO:0036016//cellular response to interleukin-3;GO:0036018//cellular response to erythropoietin;GO:0045926//negative regulation of growth;GO:00481…	GO:0005575//cellular_component;GO:0005634//nucleus;GO:0005634//nucleus;GO:0005737//cytoplasm;GO:0005737//cytoplasm;	GO:0008270//zinc ion binding;GO:0008270//zinc ion binding;GO:0046870//cadmium ion binding;GO:0046872//metal ion binding;GO:0046872//metal ion binding;GO:0046872//metal ion binding;GO:0046872//metal ion binding;	ko04978(Mineral absorption)
ENSRNOG00000050794	890.876	310.533	1471.22	4.73773	2.2442	1.77493e-09	1.19361e-07	10	38198689	38212938	-	1200	Pdlim4	GO:0001725;GO:0005515;GO:0005634;GO:0005737;GO:0005856;GO:0008092;GO:0019903;GO:0019903;GO:0030027;GO:0031532;GO:0031941;GO:0042803;GO:0046872;GO:0048471;GO:0051393;GO:0005515;	K23353	-	Z;O;T	KOG1703;359ZR;38C8K;3BH8Q;3CVYU;3J2M9;47YUM;48ZN2;4PVGS	PDZ and LIM domain 4 [Source:RGD Symbol;Acc:3575]	24915	P36202	GO:0031532//actin cytoskeleton reorganization;	GO:0001725//stress fiber;GO:0005634//nucleus;GO:0005737//cytoplasm;GO:0005856//cytoskeleton;GO:0030027//lamellipodium;GO:0031941//filamentous actin;GO:0048471//perinuclear region of cytoplasm;	GO:0005515//protein binding;GO:0008092//cytoskeletal protein binding;GO:0019903//protein phosphatase binding;GO:0019903//protein phosphatase binding;GO:0042803//protein homodimerization activity;GO:0046872//metal ion binding;GO:0051393//alpha-actinin binding;GO:0005515//protein binding;	-
ENSRNOG00000064875	15.6773	0.240075	31.1145	129.603	7.01796	1.8514e-09	1.24064e-07	18	28314181	28314827	+	459	-	-	-	-	-	-	-	-	-	-	-	-	-
ENSRNOG00000011316	111.824	18.7004	204.947	10.9595	3.45411	1.98799e-09	1.31819e-07	15	37700919	37715469	+	3483	Fam167a	-	-	-	S	2RY4P;35M2F;38HU2;3BHGX;3D0KE;3JDC6;488JF;4961A;4PUST	family with sequence similarity 167, member A [Source:RGD Symbol;Acc:1561302]	498533	D3ZQX1	-	-	-	-
ENSRNOG00000025679	1428.61	724.049	2133.18	2.94618	1.55884	2.11325e-09	1.38894e-07	5	138381159	138417796	+	3467	Stk40	GO:0000166;GO:0003016;GO:0004672;GO:0004672;GO:0004674;GO:0005524;GO:0005524;GO:0005524;GO:0005634;GO:0005654;GO:0005737;GO:0005829;GO:0005977;GO:0006468;GO:0006468;GO:0010468;GO:0016740;GO:0030324;GO:0035264;GO:0043066;GO:0043408;GO:0048286;GO:0060425;	K16312	EC:2.7.11.1	T;G	KOG0583;35KPR;38F2J;3BD52;3CRVA;3JCST;47YYN;490VD;4PTIV	serine/threonine kinase 40 [Source:RGD Symbol;Acc:727884]	360230	Q7TNL4;A0A0G2JST8	GO:0003016//respiratory system process;GO:0005977//glycogen metabolic process;GO:0006468//protein phosphorylation;GO:0006468//protein phosphorylation;GO:0010468//regulation of gene expression;GO:0030324//lung development;GO:0035264//multicellular organism growth;GO:0043066//negative regulation of apoptotic process;GO:0043408//regulation of MAPK cascade;GO:0048286//lung alveolus development;GO:006…	GO:0005634//nucleus;GO:0005654//nucleoplasm;GO:0005737//cytoplasm;GO:0005829//cytosol;	GO:0000166//nucleotide binding;GO:0004672//protein kinase activity;GO:0004672//protein kinase activity;GO:0004674//protein serine/threonine kinase activity;GO:0005524//ATP binding;GO:0005524//ATP binding;GO:0005524//ATP binding;GO:0016740//transferase activity;	-
ENSRNOG00000013526	283.495	126.07	440.919	3.49741	1.80629	2.12398e-09	1.38894e-07	4	149897543	149932411	-	2667	Rassf4	GO:0007049;GO:0007165;GO:0007165;GO:0007165;GO:0007165;	K09851	-	S;T	KOG4239;35D0W;38HUB;3BDZC;3D36G;3JBEK;480DX;495AR;4PTSQ	Ras association domain family member 4 [Source:RGD Symbol;Acc:1307785]	362423	Q566C5	GO:0007049//cell cycle;GO:0007165//signal transduction;GO:0007165//signal transduction;GO:0007165//signal transduction;GO:0007165//signal transduction;	-	-	ko04392(Hippo signaling pathway - multiple species)
ENSRNOG00000063618	22.3061	0.246057	44.3661	180.308	7.49432	2.14295e-09	1.39652e-07	9	75729115	75739425	+	4925	Cxcr2	GO:0002438;GO:0002690;GO:0003674;GO:0004918;GO:0004918;GO:0004930;GO:0004930;GO:0004930;GO:0004930;GO:0004930;GO:0004950;GO:0004950;GO:0005575;GO:0005654;GO:0005886;GO:0005886;GO:0006935;GO:0006935;GO:0006935;GO:0006935;GO:0006935;GO:0006955;GO:0006968;GO:0006968;GO:0007165;GO:0007166;GO:0007166;GO:0007186;GO:0007186;GO:0007186;GO:0007200;GO:0007200;GO:0007204;GO:0007204;GO:0008284;GO:0008284;GO:…	-	-	-	-	C-X-C motif chemokine receptor 2 [Source:RGD Symbol;Acc:2906]	-	-	GO:0002438//acute inflammatory response to antigenic stimulus;GO:0002690//positive regulation of leukocyte chemotaxis;GO:0006935//chemotaxis;GO:0006935//chemotaxis;GO:0006935//chemotaxis;GO:0006935//chemotaxis;GO:0006935//chemotaxis;GO:0006955//immune response;GO:0006968//cellular defense response;GO:0006968//cellular defense response;GO:0007165//signal transduction;GO:0007166//cell surface recep…	GO:0005575//cellular_component;GO:0005654//nucleoplasm;GO:0005886//plasma membrane;GO:0005886//plasma membrane;GO:0009897//external side of plasma membrane;GO:0009986//cell surface;GO:0009986//cell surface;GO:0015630//microtubule cytoskeleton;GO:0016020//membrane;GO:0016020//membrane;GO:0016020//membrane;GO:0016021//integral component of membrane;GO:0016021//integral component of membrane;GO:0016…	GO:0003674//molecular_function;GO:0004918//interleukin-8 receptor activity;GO:0004918//interleukin-8 receptor activity;GO:0004930//G protein-coupled receptor activity;GO:0004930//G protein-coupled receptor activity;GO:0004930//G protein-coupled receptor activity;GO:0004930//G protein-coupled receptor activity;GO:0004930//G protein-coupled receptor activity;GO:0004950//chemokine receptor activity;…	-
ENSRNOG00000065992	431.236	202.519	659.953	3.25872	1.70431	2.29186e-09	1.48845e-07	10	45607163	45629492	+	2620	Map2k3	GO:0000165;GO:0000165;GO:0000166;GO:0001817;GO:0001934;GO:0002931;GO:0004672;GO:0004672;GO:0004674;GO:0004708;GO:0004708;GO:0005515;GO:0005524;GO:0005524;GO:0005524;GO:0005829;GO:0006468;GO:0006468;GO:0006954;GO:0007507;GO:0016301;GO:0016310;GO:0019901;GO:0035331;GO:0035924;GO:0038066;GO:0043410;GO:0043536;GO:0045860;GO:0045893;GO:0051770;GO:0060048;GO:0071222;GO:0072709;GO:0000165;GO:0000165;GO:…	-	-	H;T	KOG0984;35F8D;38E69;3B98G;3CSPM;3J92D;485SW;490ED;4PWRP;KOG0984;35F8D;38E69;3B98G;3CSPM;3J92D;485SW;490ED;4PWRP	mitogen activated protein kinase kinase 3 [Source:RGD Symbol;Acc:1306620]	-	-	GO:0000165//MAPK cascade;GO:0000165//MAPK cascade;GO:0001817//regulation of cytokine production;GO:0001934//positive regulation of protein phosphorylation;GO:0002931//response to ischemia;GO:0006468//protein phosphorylation;GO:0006468//protein phosphorylation;GO:0006954//inflammatory response;GO:0007507//heart development;GO:0016310//phosphorylation;GO:0035331//negative regulation of hippo signal…	GO:0005829//cytosol;GO:0005829//cytosol;	GO:0000166//nucleotide binding;GO:0004672//protein kinase activity;GO:0004672//protein kinase activity;GO:0004674//protein serine/threonine kinase activity;GO:0004708//MAP kinase kinase activity;GO:0004708//MAP kinase kinase activity;GO:0005515//protein binding;GO:0005524//ATP binding;GO:0005524//ATP binding;GO:0005524//ATP binding;GO:0016301//kinase activity;GO:0019901//protein kinase binding;GO…	-
ENSRNOG00000020811	469.386	226.367	712.405	3.14712	1.65403	2.65271e-09	1.71109e-07	2	175298686	175347536	-	4539	Il6r	GO:0004896;GO:0004897;GO:0004915;GO:0004915;GO:0005138;GO:0005515;GO:0005576;GO:0005896;GO:0005896;GO:0008284;GO:0010573;GO:0016020;GO:0016020;GO:0016021;GO:0016324;GO:0019221;GO:0019899;GO:0019981;GO:0031018;GO:0032722;GO:0032755;GO:0034097;GO:0042531;GO:0042803;GO:0048661;GO:0050731;GO:0070102;GO:0070102;GO:0070110;GO:0070119;GO:0070120;GO:0072126;GO:0072540;	K05055	-	S;T	2RY0M;35NWE;39F5R;3BNFH;3D1HZ;3J372;481N5;494FJ;4Q59N	interleukin 6 receptor [Source:RGD Symbol;Acc:2902]	24499	-	GO:0008284//positive regulation of cell population proliferation;GO:0010573//vascular endothelial growth factor production;GO:0019221//cytokine-mediated signaling pathway;GO:0031018//endocrine pancreas development;GO:0032722//positive regulation of chemokine production;GO:0032755//positive regulation of interleukin-6 production;GO:0034097//response to cytokine;GO:0042531//positive regulation of t…	GO:0005576//extracellular region;GO:0005896//interleukin-6 receptor complex;GO:0005896//interleukin-6 receptor complex;GO:0016020//membrane;GO:0016020//membrane;GO:0016021//integral component of membrane;GO:0016324//apical plasma membrane;GO:0070110//ciliary neurotrophic factor receptor complex;	GO:0004896//cytokine receptor activity;GO:0004897//ciliary neurotrophic factor receptor activity;GO:0004915//interleukin-6 receptor activity;GO:0004915//interleukin-6 receptor activity;GO:0005138//interleukin-6 receptor binding;GO:0005515//protein binding;GO:0019899//enzyme binding;GO:0019981//interleukin-6 binding;GO:0042803//protein homodimerization activity;GO:0070119//ciliary neurotrophic fac…	ko05200(Pathways in cancer);ko05171(Coronavirus disease - COVID-19);ko05163(Human cytomegalovirus infection);ko04932(Non-alcoholic fatty liver disease);ko04659(Th17 cell differentiation);ko04640(Hematopoietic cell lineage);ko04630(JAK-STAT signaling pathway);ko04151(PI3K-Akt signaling pathway);ko04066(HIF-1 signaling pathway);ko04061(Viral protein interaction with cytokine and cytokine receptor);…
ENSRNOG00000005352	101.682	16.3898	186.975	11.408	3.51197	3.07425e-09	1.96297e-07	X	127590650	127630200	-	2948	Elf4	GO:0000978;GO:0000978;GO:0000981;GO:0000981;GO:0000981;GO:0001228;GO:0001228;GO:0001787;GO:0001787;GO:0001787;GO:0001787;GO:0001866;GO:0001866;GO:0001866;GO:0001866;GO:0003677;GO:0003700;GO:0003700;GO:0005634;GO:0005634;GO:0005654;GO:0006355;GO:0006355;GO:0006357;GO:0006357;GO:0016604;GO:0016605;GO:0016605;GO:0030154;GO:0043565;GO:0043565;GO:0045087;GO:0045087;GO:0045893;GO:0045893;GO:0045893;GO:…	K09428	-	K	KOG3804;35DRQ;39U2K;3BHSH;3D0Q0;3JBW4;4815G;49448;4PURU	E74-like factor 4 (ets domain transcription factor) [Source:MGI Symbol;Acc:MGI:1928377]	302811	D3ZWM8	GO:0001787//natural killer cell proliferation;GO:0001787//natural killer cell proliferation;GO:0001787//natural killer cell proliferation;GO:0001787//natural killer cell proliferation;GO:0001866//NK T cell proliferation;GO:0001866//NK T cell proliferation;GO:0001866//NK T cell proliferation;GO:0001866//NK T cell proliferation;GO:0006355//regulation of transcription, DNA-templated;GO:0006355//regu…	GO:0005634//nucleus;GO:0005634//nucleus;GO:0005654//nucleoplasm;GO:0016604//nuclear body;GO:0016605//PML body;GO:0016605//PML body;	GO:0000978//RNA polymerase II cis-regulatory region sequence-specific DNA binding;GO:0000978//RNA polymerase II cis-regulatory region sequence-specific DNA binding;GO:0000981//DNA-binding transcription factor activity, RNA polymerase II-specific;GO:0000981//DNA-binding transcription factor activity, RNA polymerase II-specific;GO:0000981//DNA-binding transcription factor activity, RNA polymerase I…	-
ENSRNOG00000004273	83.0042	13.0727	152.936	11.6988	3.54829	3.4744e-09	2.20363e-07	1	196067963	196069169	+	717	Ifitm1	GO:0001756;GO:0003674;GO:0005575;GO:0005765;GO:0005886;GO:0005886;GO:0007507;GO:0008285;GO:0009615;GO:0009952;GO:0016020;GO:0016021;GO:0016021;GO:0016021;GO:0030336;GO:0032991;GO:0034341;GO:0034341;GO:0035455;GO:0035455;GO:0035456;GO:0035456;GO:0045071;GO:0045071;GO:0045669;GO:0046597;GO:0046597;GO:0051607;GO:0051607;GO:0060337;	K19831	-	S	2S9XK;35SGH;3A3S6;3BSC1;3D7DG;3JH5S;48EYC;49BZF;4Q8ZA	interferon induced transmembrane protein 1 [Source:RGD Symbol;Acc:1307601]	293618	-	GO:0001756//somitogenesis;GO:0007507//heart development;GO:0008285//negative regulation of cell population proliferation;GO:0009615//response to virus;GO:0009952//anterior/posterior pattern specification;GO:0030336//negative regulation of cell migration;GO:0034341//response to interferon-gamma;GO:0034341//response to interferon-gamma;GO:0035455//response to interferon-alpha;GO:0035455//response t…	GO:0005575//cellular_component;GO:0005765//lysosomal membrane;GO:0005886//plasma membrane;GO:0005886//plasma membrane;GO:0016020//membrane;GO:0016021//integral component of membrane;GO:0016021//integral component of membrane;GO:0016021//integral component of membrane;GO:0032991//protein-containing complex;	GO:0003674//molecular_function;	ko04662(B cell receptor signaling pathway)
ENSRNOG00000015845	2025.35	732.401	3318.29	4.53071	2.17974	3.59099e-09	2.26244e-07	3	16174659	16224293	+	4525	Niban2	GO:0003713;GO:0003713;GO:0005634;GO:0005737;GO:0005737;GO:0005737;GO:0005829;GO:0005829;GO:0005829;GO:0005829;GO:0005886;GO:0005912;GO:0005912;GO:0005912;GO:0008285;GO:0008285;GO:0016020;GO:0030054;GO:0032274;GO:0032274;GO:0043066;GO:0043066;GO:0043066;GO:0045892;GO:0045892;GO:0045893;GO:0045893;GO:2000279;GO:2000279;GO:2000679;GO:2000679;	-	-	S;T	2QV2S;35JZB;39CS4;3BJCT;3CVKD;3JFTT;4866S;48WGI;4PX0U	niban apoptosis regulator 2 [Source:RGD Symbol;Acc:1307018]	362115	B4F7E8	GO:0008285//negative regulation of cell population proliferation;GO:0008285//negative regulation of cell population proliferation;GO:0032274//gonadotropin secretion;GO:0032274//gonadotropin secretion;GO:0043066//negative regulation of apoptotic process;GO:0043066//negative regulation of apoptotic process;GO:0043066//negative regulation of apoptotic process;GO:0045892//negative regulation of trans…	GO:0005634//nucleus;GO:0005737//cytoplasm;GO:0005737//cytoplasm;GO:0005737//cytoplasm;GO:0005829//cytosol;GO:0005829//cytosol;GO:0005829//cytosol;GO:0005829//cytosol;GO:0005886//plasma membrane;GO:0005912//adherens junction;GO:0005912//adherens junction;GO:0005912//adherens junction;GO:0016020//membrane;GO:0030054//cell junction;	GO:0003713//transcription coactivator activity;GO:0003713//transcription coactivator activity;	-
ENSRNOG00000011271	324.289	151.2	497.379	3.28955	1.71789	3.86934e-09	2.42172e-07	18	36798372	37266819	-	5053	Mcc	GO:0005509;GO:0005634;GO:0005737;GO:0005737;GO:0005886;GO:0010633;GO:0045184;GO:0050680;GO:0090090;GO:0090090;GO:0005634;GO:0005737;GO:0005737;GO:0005886;GO:0010633;GO:0045184;GO:0050680;GO:0090090;GO:0090090;GO:0005634;GO:0005737;GO:0005737;GO:0005886;GO:0010633;GO:0045184;GO:0050680;GO:0090090;GO:0090090;	-	-	S	2QPWE;35HKW;38EFM;3BD22;3CW8N;3JBS5;48011;491VS	MCC regulator of WNT signaling pathway [Source:RGD Symbol;Acc:1561988]	307449	-	GO:0010633//negative regulation of epithelial cell migration;GO:0045184//establishment of protein localization;GO:0050680//negative regulation of epithelial cell proliferation;GO:0090090//negative regulation of canonical Wnt signaling pathway;GO:0090090//negative regulation of canonical Wnt signaling pathway;GO:0010633//negative regulation of epithelial cell migration;GO:0045184//establishment of…	GO:0005634//nucleus;GO:0005737//cytoplasm;GO:0005737//cytoplasm;GO:0005886//plasma membrane;GO:0005634//nucleus;GO:0005737//cytoplasm;GO:0005737//cytoplasm;GO:0005886//plasma membrane;GO:0005634//nucleus;GO:0005737//cytoplasm;GO:0005737//cytoplasm;GO:0005886//plasma membrane;	GO:0005509//calcium ion binding;	-
ENSRNOG00000004659	383.163	161.279	605.046	3.75155	1.90749	3.91014e-09	2.43646e-07	7	119909633	119916543	+	1449	Creld2	GO:0005509;GO:0003756;GO:0005509;GO:0005509;GO:0005615;GO:0005615;GO:0005783;GO:0005783;GO:0005783;GO:0005794;GO:0005794;GO:0016853;	K24335	EC:5.3.4.1	T;L	KOG4260;35G4I;38HDC;3BCXY;3CT8T;3J60B;488B3;48W6Q;4PS7I	cysteine-rich with EGF-like domains 2 [Source:RGD Symbol;Acc:1310614]	362978	Q4G063	-	GO:0005615//extracellular space;GO:0005615//extracellular space;GO:0005783//endoplasmic reticulum;GO:0005783//endoplasmic reticulum;GO:0005783//endoplasmic reticulum;GO:0005794//Golgi apparatus;GO:0005794//Golgi apparatus;	GO:0005509//calcium ion binding;GO:0003756//protein disulfide isomerase activity;GO:0005509//calcium ion binding;GO:0005509//calcium ion binding;GO:0016853//isomerase activity;	-
ENSRNOG00000036689	4327.77	2280.41	6375.12	2.7956	1.48316	4.2303e-09	2.60434e-07	10	105836982	105848500	-	3389	P4hb	GO:0003756;GO:0003756;GO:0003756;GO:0003756;GO:0003756;GO:0003756;GO:0003779;GO:0003779;GO:0004656;GO:0004656;GO:0005178;GO:0005178;GO:0005178;GO:0005783;GO:0005783;GO:0005783;GO:0005783;GO:0005783;GO:0005788;GO:0005793;GO:0005793;GO:0005829;GO:0005829;GO:0005856;GO:0005856;GO:0005886;GO:0006457;GO:0009897;GO:0009897;GO:0009897;GO:0009897;GO:0015035;GO:0015035;GO:0016020;GO:0016222;GO:0016222;GO:…	K09580	EC:5.3.4.1	O;C	KOG0190;35AWX;38GTB;3BBAA;3CY8R;3J88Q;483RB;493B3;4PXPQ	prolyl 4-hydroxylase subunit beta [Source:RGD Symbol;Acc:3244]	25506	P04785	GO:0006457//protein folding;GO:0018401//peptidyl-proline hydroxylation to 4-hydroxy-L-proline;GO:0018401//peptidyl-proline hydroxylation to 4-hydroxy-L-proline;GO:0034975//protein folding in endoplasmic reticulum;GO:0034975//protein folding in endoplasmic reticulum;GO:0034976//response to endoplasmic reticulum stress;GO:0034976//response to endoplasmic reticulum stress;GO:0034976//response to end…	GO:0005783//endoplasmic reticulum;GO:0005783//endoplasmic reticulum;GO:0005783//endoplasmic reticulum;GO:0005783//endoplasmic reticulum;GO:0005783//endoplasmic reticulum;GO:0005788//endoplasmic reticulum lumen;GO:0005793//endoplasmic reticulum-Golgi intermediate compartment;GO:0005793//endoplasmic reticulum-Golgi intermediate compartment;GO:0005829//cytosol;GO:0005829//cytosol;GO:0005856//cytoske…	GO:0003756//protein disulfide isomerase activity;GO:0003756//protein disulfide isomerase activity;GO:0003756//protein disulfide isomerase activity;GO:0003756//protein disulfide isomerase activity;GO:0003756//protein disulfide isomerase activity;GO:0003756//protein disulfide isomerase activity;GO:0003779//actin binding;GO:0003779//actin binding;GO:0004656//procollagen-proline 4-dioxygenase activit…	ko04141(Protein processing in endoplasmic reticulum)
ENSRNOG00000014900	426.663	204.461	648.866	3.17354	1.66609	4.24352e-09	2.60434e-07	17	54239030	54305989	+	4700	Crem	GO:0003677;GO:0003677;GO:0003677;GO:0003700;GO:0003700;GO:0005515;GO:0005634;GO:0005634;GO:0005634;GO:0006355;GO:0006355;GO:0003677;GO:0003677;GO:0003677;GO:0003677;GO:0003700;GO:0003700;GO:0005515;GO:0005634;GO:0005634;GO:0005634;GO:0005634;GO:0005667;GO:0006355;GO:0006355;GO:0006687;GO:0007283;GO:0045944;GO:0000122;GO:0000977;GO:0000978;GO:0000978;GO:0000981;GO:0001227;GO:0003677;GO:0003677;GO:…	K09052	-	S;K	KOG3584;35MC7;39V88;3BGVQ;3CSHD;3J3NS;489EG;493SP;4Q586	cAMP responsive element modulator [Source:RGD Symbol;Acc:2402]	25620	Q03061;A0A0G2JYV9	GO:0006355//regulation of transcription, DNA-templated;GO:0006355//regulation of transcription, DNA-templated;GO:0006355//regulation of transcription, DNA-templated;GO:0006355//regulation of transcription, DNA-templated;GO:0006687//glycosphingolipid metabolic process;GO:0007283//spermatogenesis;GO:0045944//positive regulation of transcription by RNA polymerase II;GO:0000122//negative regulation o…	GO:0005634//nucleus;GO:0005634//nucleus;GO:0005634//nucleus;GO:0005634//nucleus;GO:0005634//nucleus;GO:0005634//nucleus;GO:0005634//nucleus;GO:0005667//transcription regulator complex;GO:0005634//nucleus;GO:0005634//nucleus;GO:0005634//nucleus;GO:0005634//nucleus;GO:0005667//transcription regulator complex;GO:0005667//transcription regulator complex;GO:0005737//cytoplasm;GO:1990589//ATF4-CREB1 tr…	GO:0003677//DNA binding;GO:0003677//DNA binding;GO:0003677//DNA binding;GO:0003700//DNA-binding transcription factor activity;GO:0003700//DNA-binding transcription factor activity;GO:0005515//protein binding;GO:0003677//DNA binding;GO:0003677//DNA binding;GO:0003677//DNA binding;GO:0003677//DNA binding;GO:0003700//DNA-binding transcription factor activity;GO:0003700//DNA-binding transcription fac…	ko04261(Adrenergic signaling in cardiomyocytes)
ENSRNOG00000032238	506.981	246.368	767.595	3.11565	1.63953	4.32119e-09	2.64346e-07	8	118795201	118818186	-	3045	Plcd1	GO:0004435;GO:0005509;GO:0006629;GO:0007165;GO:0008081;GO:0035556;GO:0004435;GO:0004435;GO:0005509;GO:0005546;GO:0005737;GO:0006629;GO:0007165;GO:0008081;GO:0032794;GO:0035556;GO:0046488;GO:0004435;GO:0004435;GO:0004435;GO:0005509;GO:0005509;GO:0006629;GO:0006629;GO:0006629;GO:0007165;GO:0007165;GO:0007165;GO:0008081;GO:0008081;GO:0016042;GO:0016787;GO:0035556;GO:0035556;GO:0046872;	K05857	EC:3.1.4.11	S;I	KOG0169;35JJ3;38BAR;3BDCE;3CRFD;3J9PH;481HT;496IT;4PXS7	phospholipase C, delta 1 [Source:RGD Symbol;Acc:3346]	24655	P10688	GO:0006629//lipid metabolic process;GO:0007165//signal transduction;GO:0035556//intracellular signal transduction;GO:0006629//lipid metabolic process;GO:0007165//signal transduction;GO:0035556//intracellular signal transduction;GO:0046488//phosphatidylinositol metabolic process;GO:0006629//lipid metabolic process;GO:0006629//lipid metabolic process;GO:0006629//lipid metabolic process;GO:0007165//…	GO:0005737//cytoplasm;	GO:0004435//phosphatidylinositol phospholipase C activity;GO:0005509//calcium ion binding;GO:0008081//phosphoric diester hydrolase activity;GO:0004435//phosphatidylinositol phospholipase C activity;GO:0004435//phosphatidylinositol phospholipase C activity;GO:0005509//calcium ion binding;GO:0005546//phosphatidylinositol-4,5-bisphosphate binding;GO:0008081//phosphoric diester hydrolase activity;GO:…	ko04933(AGE-RAGE signaling pathway in diabetic complications);ko04919(Thyroid hormone signaling pathway);ko04070(Phosphatidylinositol signaling system);ko04020(Calcium signaling pathway);ko00562(Inositol phosphate metabolism)
ENSRNOG00000028016	77.936	18.8549	137.017	7.26692	2.86134	4.46695e-09	2.72383e-07	13	64955503	64986277	+	2198	Ncf2	GO:0001669;GO:0005515;GO:0005737;GO:0005829;GO:0006909;GO:0006909;GO:0008022;GO:0016020;GO:0016175;GO:0016176;GO:0016176;GO:0016176;GO:0031267;GO:0042554;GO:0042554;GO:0043020;GO:0043020;GO:0043020;GO:0045730;GO:0045730;GO:0050790;GO:0005515;GO:0006909;GO:0016176;GO:0043020;GO:0045730;	K08010	-	-	-	neutrophil cytosolic factor 2 [Source:RGD Symbol;Acc:1309424]	364018	A7E3N2	GO:0006909//phagocytosis;GO:0006909//phagocytosis;GO:0042554//superoxide anion generation;GO:0042554//superoxide anion generation;GO:0045730//respiratory burst;GO:0045730//respiratory burst;GO:0050790//regulation of catalytic activity;GO:0006909//phagocytosis;GO:0045730//respiratory burst;	GO:0001669//acrosomal vesicle;GO:0005737//cytoplasm;GO:0005829//cytosol;GO:0016020//membrane;GO:0043020//NADPH oxidase complex;GO:0043020//NADPH oxidase complex;GO:0043020//NADPH oxidase complex;GO:0043020//NADPH oxidase complex;	GO:0005515//protein binding;GO:0008022//protein C-terminus binding;GO:0016175//superoxide-generating NAD(P)H oxidase activity;GO:0016176//superoxide-generating NADPH oxidase activator activity;GO:0016176//superoxide-generating NADPH oxidase activator activity;GO:0016176//superoxide-generating NADPH oxidase activator activity;GO:0031267//small GTPase binding;GO:0005515//protein binding;GO:0016176/…	ko05418(Fluid shear stress and atherosclerosis);ko05417(Lipid and atherosclerosis);ko05415(Diabetic cardiomyopathy);ko05208(Chemical carcinogenesis - reactive oxygen species);ko05140(Leishmaniasis);ko05020(Prion disease);ko04670(Leukocyte transendothelial migration);ko04613(Neutrophil extracellular trap formation);ko04380(Osteoclast differentiation);ko04145(Phagosome)
ENSRNOG00000017801	4222.94	2246.28	6199.6	2.75994	1.46464	4.4831e-09	2.72492e-07	7	111804183	111806446	+	1478	Atf4	GO:0000122;GO:0000122;GO:0000122;GO:0000976;GO:0000976;GO:0000977;GO:0000978;GO:0000978;GO:0000978;GO:0000981;GO:0000981;GO:0000981;GO:0001228;GO:0001228;GO:0001228;GO:0003677;GO:0003677;GO:0003677;GO:0003677;GO:0003700;GO:0003700;GO:0003700;GO:0003700;GO:0003700;GO:0003700;GO:0005634;GO:0005634;GO:0005634;GO:0005634;GO:0005634;GO:0005634;GO:0005634;GO:0005654;GO:0005667;GO:0005667;GO:0005737;GO:…	K04374	-	S;K	KOG4571;35GF3;38BSX;3BJ5H;3D1EH;3JAA7;489PP;490RQ;4PSQE	activating transcription factor 4 [Source:RGD Symbol;Acc:621863]	79255	Q9ES19;B0BMW3	GO:0000122//negative regulation of transcription by RNA polymerase II;GO:0000122//negative regulation of transcription by RNA polymerase II;GO:0000122//negative regulation of transcription by RNA polymerase II;GO:0006094//gluconeogenesis;GO:0006094//gluconeogenesis;GO:0006355//regulation of transcription, DNA-templated;GO:0006355//regulation of transcription, DNA-templated;GO:0006355//regulation …	GO:0005634//nucleus;GO:0005634//nucleus;GO:0005634//nucleus;GO:0005634//nucleus;GO:0005634//nucleus;GO:0005634//nucleus;GO:0005634//nucleus;GO:0005654//nucleoplasm;GO:0005667//transcription regulator complex;GO:0005667//transcription regulator complex;GO:0005737//cytoplasm;GO:0005737//cytoplasm;GO:0005737//cytoplasm;GO:0005737//cytoplasm;GO:0005737//cytoplasm;GO:0005737//cytoplasm;GO:0005813//cen…	GO:0000976//transcription cis-regulatory region binding;GO:0000976//transcription cis-regulatory region binding;GO:0000977//RNA polymerase II transcription regulatory region sequence-specific DNA binding;GO:0000978//RNA polymerase II cis-regulatory region sequence-specific DNA binding;GO:0000978//RNA polymerase II cis-regulatory region sequence-specific DNA binding;GO:0000978//RNA polymerase II c…	ko05417(Lipid and atherosclerosis);ko05215(Prostate cancer);ko05207(Chemical carcinogenesis - receptor activation);ko05203(Viral carcinogenesis);ko05166(Human T-cell leukemia virus 1 infection);ko05163(Human cytomegalovirus infection);ko05161(Hepatitis B);ko05034(Alcoholism);ko05031(Amphetamine addiction);ko05030(Cocaine addiction);ko05022(Pathways of neurodegeneration - multiple diseases);ko0502…
ENSRNOG00000016617	386.786	182.68	590.892	3.23458	1.69358	4.83152e-09	2.91799e-07	2	141648108	141766968	-	4638	Wwtr1	GO:0000122;GO:0000122;GO:0001649;GO:0001649;GO:0001894;GO:0001894;GO:0001933;GO:0001933;GO:0003015;GO:0003015;GO:0003713;GO:0003713;GO:0003713;GO:0003713;GO:0003714;GO:0003714;GO:0003714;GO:0005515;GO:0005634;GO:0005634;GO:0005634;GO:0005634;GO:0005634;GO:0005654;GO:0005667;GO:0005667;GO:0005737;GO:0005737;GO:0005737;GO:0005737;GO:0005829;GO:0006355;GO:0006355;GO:0006469;GO:0006469;GO:0008284;GO:…	K16820	-	O;K	KOG0940;35IF8;39TFI;3BGC1;3CUSR;3JFZ6;484GI;49622;4PV4F	WW domain containing transcription regulator 1 [Source:RGD Symbol;Acc:1559609]	295062	Q4V7E6	GO:0000122//negative regulation of transcription by RNA polymerase II;GO:0000122//negative regulation of transcription by RNA polymerase II;GO:0001649//osteoblast differentiation;GO:0001649//osteoblast differentiation;GO:0001894//tissue homeostasis;GO:0001894//tissue homeostasis;GO:0001933//negative regulation of protein phosphorylation;GO:0001933//negative regulation of protein phosphorylation;G…	GO:0005634//nucleus;GO:0005634//nucleus;GO:0005634//nucleus;GO:0005634//nucleus;GO:0005634//nucleus;GO:0005654//nucleoplasm;GO:0005667//transcription regulator complex;GO:0005667//transcription regulator complex;GO:0005737//cytoplasm;GO:0005737//cytoplasm;GO:0005737//cytoplasm;GO:0005737//cytoplasm;GO:0005829//cytosol;GO:0016604//nuclear body;	GO:0003713//transcription coactivator activity;GO:0003713//transcription coactivator activity;GO:0003713//transcription coactivator activity;GO:0003713//transcription coactivator activity;GO:0003714//transcription corepressor activity;GO:0003714//transcription corepressor activity;GO:0003714//transcription corepressor activity;GO:0005515//protein binding;GO:0042803//protein homodimerization activ…	ko04392(Hippo signaling pathway - multiple species);ko04390(Hippo signaling pathway)
ENSRNOG00000018294	8634.29	4529.83	12738.7	2.81219	1.49169	5.02787e-09	3.01736e-07	3	18055405	18059891	+	2587	Hspa5	GO:0000166;GO:0001554;GO:0005515;GO:0005515;GO:0005515;GO:0005524;GO:0005524;GO:0005524;GO:0005524;GO:0005524;GO:0005524;GO:0005634;GO:0005634;GO:0005634;GO:0005737;GO:0005737;GO:0005737;GO:0005737;GO:0005739;GO:0005739;GO:0005783;GO:0005783;GO:0005783;GO:0005783;GO:0005783;GO:0005788;GO:0005788;GO:0005788;GO:0005788;GO:0005788;GO:0005789;GO:0005789;GO:0005790;GO:0005793;GO:0005793;GO:0005793;GO:…	K09490	EC:3.6.4.10	O	KOG0100;35HE6;38BPF;3B99M;3CZ71;3JA4R;4817Y;48WW0;4PXMG	heat shock protein family A (Hsp70) member 5 [Source:RGD Symbol;Acc:2843]	25617	P06761	GO:0001554//luteolysis;GO:0006983//ER overload response;GO:0006983//ER overload response;GO:0009314//response to radiation;GO:0010976//positive regulation of neuron projection development;GO:0021589//cerebellum structural organization;GO:0021589//cerebellum structural organization;GO:0021680//cerebellar Purkinje cell layer development;GO:0021680//cerebellar Purkinje cell layer development;GO:0030…	GO:0005634//nucleus;GO:0005634//nucleus;GO:0005634//nucleus;GO:0005737//cytoplasm;GO:0005737//cytoplasm;GO:0005737//cytoplasm;GO:0005737//cytoplasm;GO:0005739//mitochondrion;GO:0005739//mitochondrion;GO:0005783//endoplasmic reticulum;GO:0005783//endoplasmic reticulum;GO:0005783//endoplasmic reticulum;GO:0005783//endoplasmic reticulum;GO:0005783//endoplasmic reticulum;GO:0005788//endoplasmic retic…	GO:0000166//nucleotide binding;GO:0005515//protein binding;GO:0005515//protein binding;GO:0005515//protein binding;GO:0005524//ATP binding;GO:0005524//ATP binding;GO:0005524//ATP binding;GO:0005524//ATP binding;GO:0005524//ATP binding;GO:0005524//ATP binding;GO:0016787//hydrolase activity;GO:0016887//ATP hydrolysis activity;GO:0016887//ATP hydrolysis activity;GO:0016887//ATP hydrolysis activity;G…	ko05417(Lipid and atherosclerosis);ko05022(Pathways of neurodegeneration - multiple diseases);ko05020(Prion disease);ko05014(Amyotrophic lateral sclerosis);ko05012(Parkinson disease);ko04918(Thyroid hormone synthesis);ko04612(Antigen processing and presentation);ko04141(Protein processing in endoplasmic reticulum);ko03060(Protein export)
ENSRNOG00000020579	174.354	72.707	276	3.79606	1.9245	5.28721e-09	3.15304e-07	8	109604861	109637252	+	9222	Col7a1	GO:0003674;GO:0004867;GO:0005515;GO:0005575;GO:0005604;GO:0005615;GO:0008150;GO:0035987;GO:0035987;GO:0042802;GO:0062023;GO:0110165;	K16628	-	W;D	KOG3544;35MWU;38CJN;3BAFZ;3CSDK;3J8PF;485KV;491AC;4Q32V	collagen type VII alpha 1 chain [Source:RGD Symbol;Acc:1311417]	301012	D3ZE04	GO:0008150//biological_process;GO:0035987//endodermal cell differentiation;GO:0035987//endodermal cell differentiation;	GO:0005575//cellular_component;GO:0005604//basement membrane;GO:0005615//extracellular space;GO:0062023//collagen-containing extracellular matrix;GO:0110165//cellular anatomical entity;	GO:0003674//molecular_function;GO:0004867//serine-type endopeptidase inhibitor activity;GO:0005515//protein binding;GO:0042802//identical protein binding;	ko04974(Protein digestion and absorption)
ENSRNOG00000010635	845.459	384.059	1306.86	3.40276	1.7667	5.46849e-09	3.25092e-07	10	83989591	84007225	+	2528	Igfbp4	GO:0000165;GO:0001558;GO:0001558;GO:0005520;GO:0005520;GO:0005520;GO:0005520;GO:0005576;GO:0005576;GO:0005576;GO:0005615;GO:0005615;GO:0005615;GO:0006954;GO:0010906;GO:0010906;GO:0019838;GO:0031994;GO:0031995;GO:0035556;GO:0040008;GO:0040008;GO:0043410;GO:0043410;GO:0043567;GO:0043568;GO:0043568;GO:0044342;GO:0044342;GO:0005520;GO:0005576;	K23576	-	S;T	2QTC8;35F5S;38EUE;3BBAT;3D1RG;3JB87;489WS;494YG;4Q0WH	insulin-like growth factor binding protein 4 [Source:RGD Symbol;Acc:2875]	360622	P21744	GO:0000165//MAPK cascade;GO:0001558//regulation of cell growth;GO:0001558//regulation of cell growth;GO:0006954//inflammatory response;GO:0010906//regulation of glucose metabolic process;GO:0010906//regulation of glucose metabolic process;GO:0035556//intracellular signal transduction;GO:0040008//regulation of growth;GO:0040008//regulation of growth;GO:0043410//positive regulation of MAPK cascade;…	GO:0005576//extracellular region;GO:0005576//extracellular region;GO:0005576//extracellular region;GO:0005615//extracellular space;GO:0005615//extracellular space;GO:0005615//extracellular space;GO:0005576//extracellular region;	GO:0005520//insulin-like growth factor binding;GO:0005520//insulin-like growth factor binding;GO:0005520//insulin-like growth factor binding;GO:0005520//insulin-like growth factor binding;GO:0019838//growth factor binding;GO:0031994//insulin-like growth factor I binding;GO:0031995//insulin-like growth factor II binding;GO:0005520//insulin-like growth factor binding;	-
ENSRNOG00000005825	1301.7	549.335	2054.06	3.73917	1.90272	5.60384e-09	3.32098e-07	7	52906811	52912106	-	1935	Lyz2	GO:0003796;GO:0003796;GO:0003796;GO:0003824;GO:0008152;GO:0016787;GO:0016798;GO:0019835;GO:0042742;GO:0042742;GO:0042742;GO:0003796;GO:0042742;	K13915	EC:3.2.1.17	O;G	2S1S1;35SAI;3A43M;3BQE4;3D6GP;3JGK3;48E3Q;49AXJ;4Q8NV	lysozyme 2 [Source:RGD Symbol;Acc:3026]	25211	Q6PDV1	GO:0008152//metabolic process;GO:0019835//cytolysis;GO:0042742//defense response to bacterium;GO:0042742//defense response to bacterium;GO:0042742//defense response to bacterium;GO:0042742//defense response to bacterium;	-	GO:0003796//lysozyme activity;GO:0003796//lysozyme activity;GO:0003796//lysozyme activity;GO:0003824//catalytic activity;GO:0016787//hydrolase activity;GO:0016798//hydrolase activity, acting on glycosyl bonds;GO:0003796//lysozyme activity;	ko04970(Salivary secretion)
ENSRNOG00000006472	706.265	344.742	1067.79	3.09735	1.63103	5.77232e-09	3.39958e-07	6	95128350	95131287	+	2697	Hspa2	GO:0000166;GO:0000795;GO:0000795;GO:0001673;GO:0001673;GO:0001934;GO:0001934;GO:0005515;GO:0005524;GO:0005524;GO:0005524;GO:0005524;GO:0005634;GO:0005737;GO:0005737;GO:0005819;GO:0005829;GO:0005829;GO:0005829;GO:0005856;GO:0005886;GO:0007140;GO:0007140;GO:0007141;GO:0007141;GO:0007283;GO:0007283;GO:0007283;GO:0007286;GO:0007286;GO:0009408;GO:0009409;GO:0009986;GO:0009986;GO:0010971;GO:0010971;GO:…	K03283	-	O	KOG0101;3590M;38BSZ;3BA18;3CWU8;3J9WC;48265;48VVG;4Q6PD	heat shock protein family A (Hsp70) member 2 [Source:RGD Symbol;Acc:620664]	60460	P14659	GO:0001934//positive regulation of protein phosphorylation;GO:0001934//positive regulation of protein phosphorylation;GO:0007140//male meiotic nuclear division;GO:0007140//male meiotic nuclear division;GO:0007141//male meiosis I;GO:0007141//male meiosis I;GO:0007283//spermatogenesis;GO:0007283//spermatogenesis;GO:0007283//spermatogenesis;GO:0007286//spermatid development;GO:0007286//spermatid dev…	GO:0000795//synaptonemal complex;GO:0000795//synaptonemal complex;GO:0001673//male germ cell nucleus;GO:0001673//male germ cell nucleus;GO:0005634//nucleus;GO:0005737//cytoplasm;GO:0005737//cytoplasm;GO:0005819//spindle;GO:0005829//cytosol;GO:0005829//cytosol;GO:0005829//cytosol;GO:0005856//cytoskeleton;GO:0005886//plasma membrane;GO:0009986//cell surface;GO:0009986//cell surface;GO:0036128//CatS…	GO:0000166//nucleotide binding;GO:0005515//protein binding;GO:0005524//ATP binding;GO:0005524//ATP binding;GO:0005524//ATP binding;GO:0005524//ATP binding;GO:0016887//ATP hydrolysis activity;GO:0016887//ATP hydrolysis activity;GO:0019899//enzyme binding;GO:0019899//enzyme binding;GO:0031072//heat shock protein binding;GO:0044183//protein folding chaperone;GO:0048156//tau protein binding;GO:005108…	ko05417(Lipid and atherosclerosis);ko05162(Measles);ko05145(Toxoplasmosis);ko05134(Legionellosis);ko05020(Prion disease);ko04915(Estrogen signaling pathway);ko04612(Antigen processing and presentation);ko04213(Longevity regulating pathway - multiple species);ko04144(Endocytosis);ko04141(Protein processing in endoplasmic reticulum);ko04010(MAPK signaling pathway);ko03040(Spliceosome)
ENSRNOG00000059406	1099	573.013	1624.99	2.83587	1.50379	5.92786e-09	3.48037e-07	13	67270135	67272227	-	1368	Ier5	GO:0005634;GO:0005737;GO:0034605;GO:0042127;GO:0042802;GO:0045944;GO:1900036;	-	-	-	-	immediate early response 5 [Source:RGD Symbol;Acc:69252]	498256	A0A1W2Q6P5	GO:0034605//cellular response to heat;GO:0042127//regulation of cell population proliferation;GO:0045944//positive regulation of transcription by RNA polymerase II;GO:1900036//positive regulation of cellular response to heat;	GO:0005634//nucleus;GO:0005737//cytoplasm;	GO:0042802//identical protein binding;	-
ENSRNOG00000023013	160.885	67.525	254.245	3.7652	1.91273	6.78463e-09	3.92268e-07	18	50237230	50389150	-	2104	Marchf3	GO:0008270;GO:0004842;GO:0005764;GO:0005764;GO:0005764;GO:0005768;GO:0005768;GO:0005768;GO:0006897;GO:0008270;GO:0008270;GO:0016020;GO:0016021;GO:0016567;GO:0016567;GO:0016740;GO:0030659;GO:0031410;GO:0031901;GO:0043231;GO:0046872;	K10658	EC:2.3.2.27	A	KOG1609;35MXD;39V0P;3BEN8;3CY95;3J2WN;488KN;492E7;4PWKN	membrane associated ring-CH-type finger 3 [Source:RGD Symbol;Acc:1359308]	364878	Q5XIE5	GO:0006897//endocytosis;GO:0016567//protein ubiquitination;GO:0016567//protein ubiquitination;	GO:0005764//lysosome;GO:0005764//lysosome;GO:0005764//lysosome;GO:0005768//endosome;GO:0005768//endosome;GO:0005768//endosome;GO:0016020//membrane;GO:0016021//integral component of membrane;GO:0030659//cytoplasmic vesicle membrane;GO:0031410//cytoplasmic vesicle;GO:0031901//early endosome membrane;GO:0043231//intracellular membrane-bounded organelle;	GO:0008270//zinc ion binding;GO:0004842//ubiquitin-protein transferase activity;GO:0008270//zinc ion binding;GO:0008270//zinc ion binding;GO:0016740//transferase activity;GO:0046872//metal ion binding;	-
ENSRNOG00000055078	84.3361	28.7276	139.945	4.87144	2.28435	7.48036e-09	4.29871e-07	5	129139038	129156348	-	1920	Cyp4b1	GO:0004497;GO:0004497;GO:0004497;GO:0004497;GO:0005506;GO:0005506;GO:0005783;GO:0005789;GO:0016020;GO:0016491;GO:0016705;GO:0016705;GO:0018879;GO:0020037;GO:0020037;GO:0043231;GO:0043231;GO:0046872;GO:0070330;GO:0070330;GO:1901363;	K07426	EC:1.14.14.1	Q	KOG0157;35K5B;38CHP;3B9GY;3CSEG;3JCQI;47ZDK;48Y71;4Q3G7	cytochrome P450, family 4, subfamily b, polypeptide 1 [Source:RGD Symbol;Acc:2480]	24307	P15129	GO:0018879//biphenyl metabolic process;	GO:0005783//endoplasmic reticulum;GO:0005789//endoplasmic reticulum membrane;GO:0016020//membrane;GO:0043231//intracellular membrane-bounded organelle;GO:0043231//intracellular membrane-bounded organelle;	GO:0004497//monooxygenase activity;GO:0004497//monooxygenase activity;GO:0004497//monooxygenase activity;GO:0004497//monooxygenase activity;GO:0005506//iron ion binding;GO:0005506//iron ion binding;GO:0016491//oxidoreductase activity;GO:0016705//oxidoreductase activity, acting on paired donors, with incorporation or reduction of molecular oxygen;GO:0016705//oxidoreductase activity, acting on pair…	-
ENSRNOG00000017469	202.234	49.7099	354.758	7.13658	2.83523	8.01915e-09	4.59441e-07	1	217861175	217877343	-	1757	Anxa1	GO:0004859;GO:0005509;GO:0005544;GO:0004859;GO:0005509;GO:0005544;GO:0001533;GO:0001533;GO:0001780;GO:0002548;GO:0002685;GO:0004859;GO:0005509;GO:0005544;GO:0005544;GO:0005615;GO:0005634;GO:0005654;GO:0005737;GO:0005737;GO:0005768;GO:0005829;GO:0005884;GO:0005886;GO:0005886;GO:0005886;GO:0006909;GO:0006954;GO:0007165;GO:0007187;GO:0008360;GO:0009986;GO:0014839;GO:0016324;GO:0016328;GO:0018149;GO:…	K17091	-	S;U	KOG0819;35BI3;398XR;3BET6;3D27F;3JB3G;4841T;48XS6;4Q2YD	annexin A1 [Source:RGD Symbol;Acc:2118]	25380	P07150	GO:0001780//neutrophil homeostasis;GO:0002548//monocyte chemotaxis;GO:0002685//regulation of leukocyte migration;GO:0006909//phagocytosis;GO:0006954//inflammatory response;GO:0007165//signal transduction;GO:0007187//G protein-coupled receptor signaling pathway, coupled to cyclic nucleotide second messenger;GO:0008360//regulation of cell shape;GO:0014839//myoblast migration involved in skeletal mu…	GO:0001533//cornified envelope;GO:0001533//cornified envelope;GO:0005615//extracellular space;GO:0005634//nucleus;GO:0005654//nucleoplasm;GO:0005737//cytoplasm;GO:0005737//cytoplasm;GO:0005768//endosome;GO:0005829//cytosol;GO:0005884//actin filament;GO:0005886//plasma membrane;GO:0005886//plasma membrane;GO:0005886//plasma membrane;GO:0009986//cell surface;GO:0016324//apical plasma membrane;GO:00…	GO:0004859//phospholipase inhibitor activity;GO:0005509//calcium ion binding;GO:0005544//calcium-dependent phospholipid binding;GO:0004859//phospholipase inhibitor activity;GO:0005509//calcium ion binding;GO:0005544//calcium-dependent phospholipid binding;GO:0004859//phospholipase inhibitor activity;GO:0005509//calcium ion binding;GO:0005544//calcium-dependent phospholipid binding;GO:0005544//cal…	-
ENSRNOG00000014872	388.345	187.198	589.492	3.14903	1.65491	8.10675e-09	4.60289e-07	2	211418623	211526587	+	3888	Sec24d	GO:0000149;GO:0000149;GO:0000149;GO:0001701;GO:0001701;GO:0005789;GO:0005829;GO:0006886;GO:0006886;GO:0006888;GO:0006888;GO:0006888;GO:0006888;GO:0008270;GO:0008270;GO:0008270;GO:0008270;GO:0008270;GO:0012507;GO:0015031;GO:0016020;GO:0030127;GO:0030127;GO:0030127;GO:0030127;GO:0030127;GO:0031410;GO:0043231;GO:0070971;GO:0090110;GO:0090110;GO:0090110;	K14007	-	U	KOG1984;35I6I;38B6S;3B9W2;3CVV4;3JBK3;484SP;48ZB7;4PZTY	SEC24 homolog D, COPII coat complex component [Source:RGD Symbol;Acc:1311720]	310843	A0A0G2QC63	GO:0001701//in utero embryonic development;GO:0001701//in utero embryonic development;GO:0006886//intracellular protein transport;GO:0006886//intracellular protein transport;GO:0006888//endoplasmic reticulum to Golgi vesicle-mediated transport;GO:0006888//endoplasmic reticulum to Golgi vesicle-mediated transport;GO:0006888//endoplasmic reticulum to Golgi vesicle-mediated transport;GO:0006888//end…	GO:0005789//endoplasmic reticulum membrane;GO:0005829//cytosol;GO:0012507//ER to Golgi transport vesicle membrane;GO:0016020//membrane;GO:0030127//COPII vesicle coat;GO:0030127//COPII vesicle coat;GO:0030127//COPII vesicle coat;GO:0030127//COPII vesicle coat;GO:0030127//COPII vesicle coat;GO:0031410//cytoplasmic vesicle;GO:0043231//intracellular membrane-bounded organelle;GO:0070971//endoplasmic …	GO:0000149//SNARE binding;GO:0000149//SNARE binding;GO:0000149//SNARE binding;GO:0008270//zinc ion binding;GO:0008270//zinc ion binding;GO:0008270//zinc ion binding;GO:0008270//zinc ion binding;GO:0008270//zinc ion binding;	ko04141(Protein processing in endoplasmic reticulum)
ENSRNOG00000006995	805.339	405.983	1204.69	2.96735	1.56918	8.1783e-09	4.62965e-07	7	126933936	127113589	+	6941	Ano6	GO:0002407;GO:0007596;GO:0030501;GO:0034767;GO:0046983;GO:0061588;GO:1902476;GO:0002407;GO:0007596;GO:0030501;GO:0034767;GO:0046983;GO:0061588;GO:1902476;GO:0002407;GO:0002543;GO:0005227;GO:0005229;GO:0005247;GO:0005829;GO:0005886;GO:0006812;GO:0006821;GO:0007596;GO:0017121;GO:0017128;GO:0030501;GO:0030501;GO:0032060;GO:0034707;GO:0034767;GO:0034767;GO:0035590;GO:0035725;GO:0045794;GO:0046931;GO:…	K19500	-	S;U	KOG2514;35A8G;38H24;3BCAF;3CRKD;3J20H;482HG;48YDG;4PUXH	anoctamin 6 [Source:RGD Symbol;Acc:1304765]	315272	F1M5Z5	GO:0002407//dendritic cell chemotaxis;GO:0007596//blood coagulation;GO:0030501//positive regulation of bone mineralization;GO:0034767//positive regulation of ion transmembrane transport;GO:0061588//calcium activated phospholipid scrambling;GO:1902476//chloride transmembrane transport;GO:0002407//dendritic cell chemotaxis;GO:0007596//blood coagulation;GO:0030501//positive regulation of bone minera…	GO:0005829//cytosol;GO:0005886//plasma membrane;GO:0034707//chloride channel complex;GO:0005575//cellular_component;GO:0005886//plasma membrane;GO:0005886//plasma membrane;GO:0005886//plasma membrane;GO:0005887//integral component of plasma membrane;GO:0016020//membrane;GO:0016021//integral component of membrane;GO:0034707//chloride channel complex;GO:0005575//cellular_component;GO:0005886//plasm…	GO:0046983//protein dimerization activity;GO:0046983//protein dimerization activity;GO:0005227//calcium activated cation channel activity;GO:0005229//intracellular calcium activated chloride channel activity;GO:0005247//voltage-gated chloride channel activity;GO:0017128//phospholipid scramblase activity;GO:0046983//protein dimerization activity;GO:0003674//molecular_function;GO:0005227//calcium a…	-
ENSRNOG00000019390	68.0794	21.4982	114.661	5.33349	2.41508	8.4451e-09	4.75231e-07	8	121441287	121446800	+	2343	Klhl40	GO:0005515;GO:0005737;GO:0005737;GO:0031397;GO:0031397;GO:0031397;GO:0031397;GO:0031398;GO:0031463;GO:0031672;GO:0031672;GO:0031672;GO:0031674;GO:0031674;GO:0031674;GO:0032435;GO:0032435;GO:0032436;GO:0048741;GO:0048741;GO:0048741;GO:0048741;GO:0098528;	K10473	-	T;K;L	KOG4441;35EWY;38F06;3BA6K;3CR56;3J26R;483UM;494TK;4Q173	kelch-like family member 40 [Source:RGD Symbol;Acc:1305368]	316088	-	GO:0031397//negative regulation of protein ubiquitination;GO:0031397//negative regulation of protein ubiquitination;GO:0031397//negative regulation of protein ubiquitination;GO:0031397//negative regulation of protein ubiquitination;GO:0031398//positive regulation of protein ubiquitination;GO:0032435//negative regulation of proteasomal ubiquitin-dependent protein catabolic process;GO:0032435//nega…	GO:0005737//cytoplasm;GO:0005737//cytoplasm;GO:0031463//Cul3-RING ubiquitin ligase complex;GO:0031672//A band;GO:0031672//A band;GO:0031672//A band;GO:0031674//I band;GO:0031674//I band;GO:0031674//I band;	GO:0005515//protein binding;	-
ENSRNOG00000014902	59.2086	16.6377	101.779	6.11741	2.61292	9.75299e-09	5.39996e-07	1	7289976	7320164	-	5631	Stx11	GO:0000149;GO:0001913;GO:0005484;GO:0005484;GO:0005484;GO:0005794;GO:0005794;GO:0005886;GO:0006886;GO:0006886;GO:0006886;GO:0006887;GO:0006906;GO:0008021;GO:0012505;GO:0016020;GO:0016020;GO:0016021;GO:0016021;GO:0016192;GO:0016192;GO:0031201;GO:0031629;GO:0042267;GO:0043312;GO:0043316;GO:0043320;GO:0045335;GO:0048278;GO:0048787;GO:0051641;GO:0071346;	K08487	-	-	-	syntaxin 11 [Source:RGD Symbol;Acc:1304744]	292483	A0A0G2K516;Q4KLK0	GO:0001913//T cell mediated cytotoxicity;GO:0006886//intracellular protein transport;GO:0006886//intracellular protein transport;GO:0006886//intracellular protein transport;GO:0006887//exocytosis;GO:0006906//vesicle fusion;GO:0016192//vesicle-mediated transport;GO:0016192//vesicle-mediated transport;GO:0031629//synaptic vesicle fusion to presynaptic active zone membrane;GO:0042267//natural killer…	GO:0005794//Golgi apparatus;GO:0005794//Golgi apparatus;GO:0005886//plasma membrane;GO:0008021//synaptic vesicle;GO:0012505//endomembrane system;GO:0016020//membrane;GO:0016020//membrane;GO:0016021//integral component of membrane;GO:0016021//integral component of membrane;GO:0031201//SNARE complex;GO:0045335//phagocytic vesicle;GO:0048787//presynaptic active zone membrane;	GO:0000149//SNARE binding;GO:0005484//SNAP receptor activity;GO:0005484//SNAP receptor activity;GO:0005484//SNAP receptor activity;	ko04130(SNARE interactions in vesicular transport)
ENSRNOG00000010833	198.608	87.9659	309.249	3.51556	1.81375	1.10452e-08	6.08897e-07	4	115811139	115822608	-	2144	Mthfd2	GO:0000287;GO:0003674;GO:0003824;GO:0003824;GO:0004477;GO:0004477;GO:0004477;GO:0004487;GO:0004487;GO:0004488;GO:0004488;GO:0004488;GO:0004488;GO:0005575;GO:0005739;GO:0006730;GO:0008150;GO:0016787;GO:0035999;GO:0042301;GO:0046653;GO:0000287;GO:0003824;GO:0004477;GO:0004487;GO:0004488;GO:0004488;GO:0005739;GO:0042301;GO:0046653;	K13403	-	H	KOG0089;3591H;38DGG;3B98B;3CT16;3JBUG;483R5;496T5;4PZ20	methylenetetrahydrofolate dehydrogenase (NADP+ dependent) 2, methenyltetrahydrofolate cyclohydrolase [Source:RGD Symbol;Acc:1311313]	680308	D4A1Y5	GO:0006730//one-carbon metabolic process;GO:0008150//biological_process;GO:0035999//tetrahydrofolate interconversion;GO:0046653//tetrahydrofolate metabolic process;GO:0046653//tetrahydrofolate metabolic process;	GO:0005575//cellular_component;GO:0005739//mitochondrion;GO:0005739//mitochondrion;	GO:0000287//magnesium ion binding;GO:0003674//molecular_function;GO:0003824//catalytic activity;GO:0003824//catalytic activity;GO:0004477//methenyltetrahydrofolate cyclohydrolase activity;GO:0004477//methenyltetrahydrofolate cyclohydrolase activity;GO:0004477//methenyltetrahydrofolate cyclohydrolase activity;GO:0004487//methylenetetrahydrofolate dehydrogenase (NAD+) activity;GO:0004487//methylene…	ko00670(One carbon pool by folate)
ENSRNOG00000021919	190.028	82.4358	297.619	3.61031	1.85212	1.2204e-08	6.66966e-07	6	94035483	94118275	+	2673	Rhoj	GO:0003924;GO:0005525;GO:0003924;GO:0005525;GO:0003924;GO:0003924;GO:0003924;GO:0003924;GO:0003924;GO:0005525;GO:0005525;GO:0005525;GO:0005525;GO:0005525;GO:0005886;GO:0005886;GO:0006897;GO:0007264;GO:0007266;GO:0007266;GO:0008360;GO:0008360;GO:0010594;GO:0010594;GO:0016477;GO:0030031;GO:0030036;GO:0030036;GO:0030036;GO:0032488;GO:0061299;GO:0061299;GO:0090050;GO:0090050;GO:1903670;GO:1903670;	K07864	-	B;U	KOG0393;35D6M;39TJB;3BDG3;3CTJQ;3J90P;482CY;496VS;4Q6FG	ras homolog family member J [Source:RGD Symbol;Acc:1310528]	299145	Q5RJS2	GO:0006897//endocytosis;GO:0007264//small GTPase mediated signal transduction;GO:0007266//Rho protein signal transduction;GO:0007266//Rho protein signal transduction;GO:0008360//regulation of cell shape;GO:0008360//regulation of cell shape;GO:0010594//regulation of endothelial cell migration;GO:0010594//regulation of endothelial cell migration;GO:0016477//cell migration;GO:0030031//cell projectio…	GO:0005886//plasma membrane;GO:0005886//plasma membrane;	GO:0003924//GTPase activity;GO:0005525//GTP binding;GO:0003924//GTPase activity;GO:0005525//GTP binding;GO:0003924//GTPase activity;GO:0003924//GTPase activity;GO:0003924//GTPase activity;GO:0003924//GTPase activity;GO:0003924//GTPase activity;GO:0005525//GTP binding;GO:0005525//GTP binding;GO:0005525//GTP binding;GO:0005525//GTP binding;GO:0005525//GTP binding;	ko05132(Salmonella infection)
ENSRNOG00000019018	1967.21	1028.97	2905.45	2.82364	1.49756	1.23701e-08	6.73933e-07	16	69240585	69268223	-	2874	Plat	GO:0004252;GO:0004252;GO:0005576;GO:0005576;GO:0006508;GO:0006508;GO:0008233;GO:0008236;GO:0014909;GO:0014909;GO:0016787;GO:0031639;GO:0031639;GO:0110165;GO:0001666;GO:0001666;GO:0003674;GO:0004252;GO:0004252;GO:0004252;GO:0004252;GO:0004252;GO:0004252;GO:0004252;GO:0005102;GO:0005102;GO:0005576;GO:0005576;GO:0005576;GO:0005615;GO:0005615;GO:0005615;GO:0005615;GO:0005737;GO:0005737;GO:0005737;GO:…	K01343	EC:3.4.21.68	O;E	KOG3627;35A3C;38HPI;3BJBI;3CYSV;3J6GR;481Y5;48XYK;4PXV9	plasminogen activator, tissue type [Source:RGD Symbol;Acc:3342]	25692	P19637	GO:0006508//proteolysis;GO:0006508//proteolysis;GO:0014909//smooth muscle cell migration;GO:0014909//smooth muscle cell migration;GO:0031639//plasminogen activation;GO:0031639//plasminogen activation;GO:0001666//response to hypoxia;GO:0001666//response to hypoxia;GO:0006508//proteolysis;GO:0006508//proteolysis;GO:0006508//proteolysis;GO:0006508//proteolysis;GO:0006508//proteolysis;GO:0006508//pro…	GO:0005576//extracellular region;GO:0005576//extracellular region;GO:0110165//cellular anatomical entity;GO:0005576//extracellular region;GO:0005576//extracellular region;GO:0005576//extracellular region;GO:0005615//extracellular space;GO:0005615//extracellular space;GO:0005615//extracellular space;GO:0005615//extracellular space;GO:0005737//cytoplasm;GO:0005737//cytoplasm;GO:0005737//cytoplasm;G…	GO:0004252//serine-type endopeptidase activity;GO:0004252//serine-type endopeptidase activity;GO:0008233//peptidase activity;GO:0008236//serine-type peptidase activity;GO:0016787//hydrolase activity;GO:0003674//molecular_function;GO:0004252//serine-type endopeptidase activity;GO:0004252//serine-type endopeptidase activity;GO:0004252//serine-type endopeptidase activity;GO:0004252//serine-type endo…	ko05418(Fluid shear stress and atherosclerosis);ko05215(Prostate cancer);ko05202(Transcriptional misregulation in cancer);ko04610(Complement and coagulation cascades);ko04371(Apelin signaling pathway)
ENSRNOG00000003745	414.516	19.0461	809.987	42.5276	5.41033	1.24026e-08	6.73933e-07	13	102751321	102764631	-	1894	Atf3	GO:0000122;GO:0000122;GO:0000122;GO:0000976;GO:0000976;GO:0000977;GO:0000977;GO:0000978;GO:0000978;GO:0000978;GO:0000978;GO:0000981;GO:0001227;GO:0001227;GO:0001227;GO:0001228;GO:0001228;GO:0001228;GO:0001709;GO:0003677;GO:0003677;GO:0003677;GO:0003677;GO:0003677;GO:0003700;GO:0003700;GO:0003700;GO:0003700;GO:0005634;GO:0005634;GO:0005634;GO:0005634;GO:0005634;GO:0005634;GO:0005634;GO:0005654;GO:…	K09032	-	K	KOG1414;35DWR;39NTV;3BCWH;3CTIV;3JB28;483G5;4943Q;4PZTW	activating transcription factor 3 [Source:RGD Symbol;Acc:2165]	25389	P29596	GO:0000122//negative regulation of transcription by RNA polymerase II;GO:0000122//negative regulation of transcription by RNA polymerase II;GO:0000122//negative regulation of transcription by RNA polymerase II;GO:0001709//cell fate determination;GO:0006094//gluconeogenesis;GO:0006094//gluconeogenesis;GO:0006355//regulation of transcription, DNA-templated;GO:0006355//regulation of transcription, D…	GO:0005634//nucleus;GO:0005634//nucleus;GO:0005634//nucleus;GO:0005634//nucleus;GO:0005634//nucleus;GO:0005634//nucleus;GO:0005634//nucleus;GO:0005654//nucleoplasm;GO:0005730//nucleolus;GO:0090575//RNA polymerase II transcription regulator complex;GO:0090575//RNA polymerase II transcription regulator complex;GO:1990622//CHOP-ATF3 complex;GO:1990622//CHOP-ATF3 complex;	GO:0000976//transcription cis-regulatory region binding;GO:0000976//transcription cis-regulatory region binding;GO:0000977//RNA polymerase II transcription regulatory region sequence-specific DNA binding;GO:0000977//RNA polymerase II transcription regulatory region sequence-specific DNA binding;GO:0000978//RNA polymerase II cis-regulatory region sequence-specific DNA binding;GO:0000978//RNA polym…	-
ENSRNOG00000066522	12.543	0	25.0859	Inf	Inf	1.38866e-08	7.4814e-07	5	114335408	114336817	+	1410	Foxd3	GO:0000122;GO:0000785;GO:0000977;GO:0001227;GO:0003700;GO:0006355;GO:0043565;GO:0045944;GO:1990837;	-	-	-	-	forkhead box D3 [Source:RGD Symbol;Acc:621715]	-	-	GO:0000122//negative regulation of transcription by RNA polymerase II;GO:0006355//regulation of transcription, DNA-templated;GO:0045944//positive regulation of transcription by RNA polymerase II;	GO:0000785//chromatin;	GO:0000977//RNA polymerase II transcription regulatory region sequence-specific DNA binding;GO:0001227//DNA-binding transcription repressor activity, RNA polymerase II-specific;GO:0003700//DNA-binding transcription factor activity;GO:0043565//sequence-specific DNA binding;GO:1990837//sequence-specific double-stranded DNA binding;	-
ENSRNOG00000009565	247.127	79.5905	414.663	5.20996	2.38127	1.41613e-08	7.60779e-07	4	33589799	33601850	-	3515	Pdk4	GO:0004672;GO:0004672;GO:0005524;GO:0006885;GO:0008286;GO:0009267;GO:0010510;GO:0010565;GO:0010906;GO:0042304;GO:0042593;GO:0042594;GO:0045124;GO:0046320;GO:0071398;GO:0072593;GO:2000811;GO:0000166;GO:0004672;GO:0004672;GO:0005524;GO:0005739;GO:0005759;GO:0016301;GO:0016310;GO:0016740;	K00898	EC:2.7.11.2	T	KOG0787;35CGH;38BK5;3BCJ1;3CVKG;3J2WM;47YTK;48ZCT;4PUUI	pyruvate dehydrogenase kinase 4 [Source:RGD Symbol;Acc:69061]	89813	O54937	GO:0006885//regulation of pH;GO:0008286//insulin receptor signaling pathway;GO:0009267//cellular response to starvation;GO:0010510//regulation of acetyl-CoA biosynthetic process from pyruvate;GO:0010565//regulation of cellular ketone metabolic process;GO:0010906//regulation of glucose metabolic process;GO:0042304//regulation of fatty acid biosynthetic process;GO:0042593//glucose homeostasis;GO:00…	GO:0005739//mitochondrion;GO:0005759//mitochondrial matrix;	GO:0004672//protein kinase activity;GO:0004672//protein kinase activity;GO:0005524//ATP binding;GO:0000166//nucleotide binding;GO:0004672//protein kinase activity;GO:0004672//protein kinase activity;GO:0005524//ATP binding;GO:0016301//kinase activity;GO:0016740//transferase activity;	ko05415(Diabetic cardiomyopathy)
ENSRNOG00000025476	140.811	21.7569	259.865	11.944	3.57822	1.46812e-08	7.86479e-07	1	222316795	222321943	+	2236	Tmem252	GO:0016020;GO:0016021;	-	-	S	2S6KQ;35PUZ;3A2UK;3BQ9V;3D6HA;3JGH6;48E1M;49B75;4Q5EY	transmembrane protein 252 [Source:RGD Symbol;Acc:1359349]	361744	Q6AXS2	-	GO:0016020//membrane;GO:0016021//integral component of membrane;	-	-
ENSRNOG00000027784	179.635	53.6767	305.593	5.69322	2.50924	1.50324e-08	8.00773e-07	1	152656693	152672588	-	10159	Tsku	GO:0005515;GO:0005515;GO:0005515;GO:0005515;GO:0005515;GO:0005615;GO:0008203;GO:0010468;GO:0010977;GO:0021540;GO:0021670;GO:0021766;GO:0021960;GO:0030178;GO:0032911;GO:0033344;GO:0042060;GO:0042632;GO:0042635;GO:0043010;GO:0050431;GO:0060122;GO:0061073;GO:0097009;GO:1904761;GO:0005515;	K08130	-	T;U	KOG0619;35KQS;39RRD;3BG8B;3CX3C;3J2SY;48528;48YCW;4Q1UI	tsukushi, small leucine rich proteoglycan [Source:RGD Symbol;Acc:1359311]	308843	Q6QMY6	GO:0008203//cholesterol metabolic process;GO:0010468//regulation of gene expression;GO:0010977//negative regulation of neuron projection development;GO:0021540//corpus callosum morphogenesis;GO:0021670//lateral ventricle development;GO:0021766//hippocampus development;GO:0021960//anterior commissure morphogenesis;GO:0030178//negative regulation of Wnt signaling pathway;GO:0032911//negative regula…	GO:0005615//extracellular space;	GO:0005515//protein binding;GO:0005515//protein binding;GO:0005515//protein binding;GO:0005515//protein binding;GO:0005515//protein binding;GO:0050431//transforming growth factor beta binding;GO:0005515//protein binding;	-
ENSRNOG00000006116	300.143	131.139	469.147	3.57747	1.83894	1.51376e-08	8.04115e-07	4	115234509	115283530	-	3691	Hk2	GO:0000166;GO:0001666;GO:0001678;GO:0001678;GO:0001678;GO:0002931;GO:0003824;GO:0004340;GO:0004340;GO:0004340;GO:0004340;GO:0004340;GO:0004396;GO:0004396;GO:0004396;GO:0004396;GO:0004396;GO:0004396;GO:0004396;GO:0005524;GO:0005524;GO:0005524;GO:0005524;GO:0005536;GO:0005536;GO:0005536;GO:0005737;GO:0005739;GO:0005739;GO:0005739;GO:0005739;GO:0005741;GO:0005741;GO:0005741;GO:0005813;GO:0005829;GO:…	K00844	EC:2.7.1.1	G	KOG1369;35JJN;38DFC;3BD1K;3CU23;3JEIG;47ZA3;48YYS;4PXPN	hexokinase 2 [Source:RGD Symbol;Acc:2797]	25059	P27881	GO:0001666//response to hypoxia;GO:0001678//cellular glucose homeostasis;GO:0001678//cellular glucose homeostasis;GO:0001678//cellular glucose homeostasis;GO:0002931//response to ischemia;GO:0005975//carbohydrate metabolic process;GO:0005975//carbohydrate metabolic process;GO:0006002//fructose 6-phosphate metabolic process;GO:0006006//glucose metabolic process;GO:0006006//glucose metabolic proces…	GO:0005737//cytoplasm;GO:0005739//mitochondrion;GO:0005739//mitochondrion;GO:0005739//mitochondrion;GO:0005739//mitochondrion;GO:0005741//mitochondrial outer membrane;GO:0005741//mitochondrial outer membrane;GO:0005741//mitochondrial outer membrane;GO:0005813//centrosome;GO:0005829//cytosol;GO:0005829//cytosol;GO:0005829//cytosol;GO:0005829//cytosol;GO:0005886//plasma membrane;GO:0016020//membran…	GO:0000166//nucleotide binding;GO:0003824//catalytic activity;GO:0004340//glucokinase activity;GO:0004340//glucokinase activity;GO:0004340//glucokinase activity;GO:0004340//glucokinase activity;GO:0004340//glucokinase activity;GO:0004396//hexokinase activity;GO:0004396//hexokinase activity;GO:0004396//hexokinase activity;GO:0004396//hexokinase activity;GO:0004396//hexokinase activity;GO:0004396//…	ko05230(Central carbon metabolism in cancer);ko04973(Carbohydrate digestion and absorption);ko04930(Type II diabetes mellitus);ko04910(Insulin signaling pathway);ko04066(HIF-1 signaling pathway);ko00524(Neomycin, kanamycin and gentamicin biosynthesis);ko00520(Amino sugar and nucleotide sugar metabolism);ko00500(Starch and sucrose metabolism);ko00052(Galactose metabolism);ko00051(Fructose and mann…
ENSRNOG00000013170	168.157	72.078	264.236	3.66597	1.87419	1.57032e-08	8.29512e-07	X	115348860	115408681	+	3651	Il13ra1	GO:0002639;GO:0004896;GO:0004896;GO:0004896;GO:0004923;GO:0004924;GO:0005127;GO:0005515;GO:0005575;GO:0008284;GO:0009897;GO:0016020;GO:0016020;GO:0016020;GO:0016021;GO:0016515;GO:0019221;GO:0019955;GO:0030890;GO:0035772;GO:0038165;GO:0043235;GO:0048861;GO:0004896;GO:0005515;GO:0016020;	K05076	-	S;T	2RYXH;35KKB;38EE8;3BH5W;3CU5G;3JAIN;489ZE;4975E;4Q2HV	interleukin 13 receptor subunit alpha 1 [Source:RGD Symbol;Acc:628741]	252963	Q561K3	GO:0002639//positive regulation of immunoglobulin production;GO:0008284//positive regulation of cell population proliferation;GO:0019221//cytokine-mediated signaling pathway;GO:0030890//positive regulation of B cell proliferation;GO:0035772//interleukin-13-mediated signaling pathway;GO:0038165//oncostatin-M-mediated signaling pathway;GO:0048861//leukemia inhibitory factor signaling pathway;	GO:0005575//cellular_component;GO:0009897//external side of plasma membrane;GO:0016020//membrane;GO:0016020//membrane;GO:0016020//membrane;GO:0016021//integral component of membrane;GO:0043235//receptor complex;GO:0016020//membrane;	GO:0004896//cytokine receptor activity;GO:0004896//cytokine receptor activity;GO:0004896//cytokine receptor activity;GO:0004923//leukemia inhibitory factor receptor activity;GO:0004924//oncostatin-M receptor activity;GO:0005127//ciliary neurotrophic factor receptor binding;GO:0005515//protein binding;GO:0016515//interleukin-13 receptor activity;GO:0019955//cytokine binding;GO:0004896//cytokine re…	ko05200(Pathways in cancer);ko04630(JAK-STAT signaling pathway);ko04060(Cytokine-cytokine receptor interaction)
ENSRNOG00000050792	125.953	38.9655	212.94	5.46482	2.45017	1.95636e-08	1.02205e-06	3	36502188	36521649	+	1435	Tnfaip6	GO:0001550;GO:0001550;GO:0001968;GO:0001968;GO:0003674;GO:0005509;GO:0005509;GO:0005540;GO:0005540;GO:0005540;GO:0005540;GO:0005576;GO:0005576;GO:0005615;GO:0005615;GO:0007155;GO:0007155;GO:0030212;GO:0030212;GO:0030335;GO:0030514;GO:0030514;GO:0030728;GO:0045668;GO:0045668;GO:0045671;GO:0045671;GO:0050728;GO:0050728;GO:0050728;GO:0052689;GO:0052689;GO:0090024;GO:0090024;GO:1903911;GO:1903911;GO:…	K19018	-	S;O;T	KOG1218;KOG3714;35CRM;38I2A;3BF16;3CXIP;3J9H1;48ABD;48YWP;4PWQ7	TNF alpha induced protein 6 [Source:RGD Symbol;Acc:621359]	84397	B0BN34	GO:0001550//ovarian cumulus expansion;GO:0001550//ovarian cumulus expansion;GO:0007155//cell adhesion;GO:0007155//cell adhesion;GO:0030212//hyaluronan metabolic process;GO:0030212//hyaluronan metabolic process;GO:0030335//positive regulation of cell migration;GO:0030514//negative regulation of BMP signaling pathway;GO:0030514//negative regulation of BMP signaling pathway;GO:0030728//ovulation;GO:…	GO:0005576//extracellular region;GO:0005576//extracellular region;GO:0005615//extracellular space;GO:0005615//extracellular space;	GO:0001968//fibronectin binding;GO:0001968//fibronectin binding;GO:0003674//molecular_function;GO:0005509//calcium ion binding;GO:0005509//calcium ion binding;GO:0005540//hyaluronic acid binding;GO:0005540//hyaluronic acid binding;GO:0005540//hyaluronic acid binding;GO:0005540//hyaluronic acid binding;GO:0052689//carboxylic ester hydrolase activity;GO:0052689//carboxylic ester hydrolase activity;	-
ENSRNOG00000018421	151.764	64.7605	238.768	3.68694	1.88243	2.12523e-08	1.09519e-06	1	132815142	132824523	+	2389	Aen	GO:0003676;GO:0003676;GO:0004518;GO:0004527;GO:0004527;GO:0004527;GO:0004527;GO:0005634;GO:0005634;GO:0005654;GO:0005654;GO:0005654;GO:0005730;GO:0005730;GO:0006915;GO:0006974;GO:0010212;GO:0010212;GO:0010212;GO:0016787;GO:0031965;GO:0042771;GO:0042771;GO:0042771;GO:0042771;GO:0090305;	K18340	EC:3.1.-.-	L	KOG2249;35FFW;395VJ;3BGV2;3D3AQ;3JDZ0;47ZCH;48WK7;4PTED	apoptosis enhancing nuclease [Source:RGD Symbol;Acc:1305051]	361594	B2GUW6	GO:0006915//apoptotic process;GO:0006974//cellular response to DNA damage stimulus;GO:0010212//response to ionizing radiation;GO:0010212//response to ionizing radiation;GO:0010212//response to ionizing radiation;GO:0042771//intrinsic apoptotic signaling pathway in response to DNA damage by p53 class mediator;GO:0042771//intrinsic apoptotic signaling pathway in response to DNA damage by p53 class …	GO:0005634//nucleus;GO:0005634//nucleus;GO:0005654//nucleoplasm;GO:0005654//nucleoplasm;GO:0005654//nucleoplasm;GO:0005730//nucleolus;GO:0005730//nucleolus;GO:0031965//nuclear membrane;	GO:0003676//nucleic acid binding;GO:0003676//nucleic acid binding;GO:0004518//nuclease activity;GO:0004527//exonuclease activity;GO:0004527//exonuclease activity;GO:0004527//exonuclease activity;GO:0004527//exonuclease activity;GO:0016787//hydrolase activity;	-
ENSRNOG00000054251	22.8548	2.40673	43.3028	17.9924	4.16931	2.38947e-08	1.21811e-06	4	162902732	162913897	-	2528	Clec7a	GO:0001872;GO:0001872;GO:0001872;GO:0001872;GO:0005737;GO:0006910;GO:0006910;GO:0008037;GO:0008284;GO:0008284;GO:0009986;GO:0009986;GO:0010628;GO:0016020;GO:0016021;GO:0016046;GO:0016046;GO:0030246;GO:0030246;GO:0030335;GO:0030335;GO:0031334;GO:0032491;GO:0032491;GO:0032729;GO:0032731;GO:0032733;GO:0032735;GO:0032743;GO:0032755;GO:0032757;GO:0032760;GO:0032930;GO:0038187;GO:0038187;GO:0043280;GO:…	K10074	-	-	-	C-type lectin domain containing 7A [Source:RGD Symbol;Acc:1565140]	502902	B5BUZ1;B2RYG9	GO:0006910//phagocytosis, recognition;GO:0006910//phagocytosis, recognition;GO:0008037//cell recognition;GO:0008284//positive regulation of cell population proliferation;GO:0008284//positive regulation of cell population proliferation;GO:0010628//positive regulation of gene expression;GO:0016046//detection of fungus;GO:0016046//detection of fungus;GO:0030335//positive regulation of cell migration…	GO:0005737//cytoplasm;GO:0009986//cell surface;GO:0009986//cell surface;GO:0016020//membrane;GO:0016021//integral component of membrane;GO:0005737//cytoplasm;GO:0009986//cell surface;GO:0009986//cell surface;GO:0016020//membrane;GO:0016021//integral component of membrane;GO:0005737//cytoplasm;GO:0009986//cell surface;	GO:0001872//(1->3)-beta-D-glucan binding;GO:0001872//(1->3)-beta-D-glucan binding;GO:0001872//(1->3)-beta-D-glucan binding;GO:0001872//(1->3)-beta-D-glucan binding;GO:0030246//carbohydrate binding;GO:0030246//carbohydrate binding;GO:0038187//pattern recognition receptor activity;GO:0038187//pattern recognition receptor activity;GO:0001872//(1->3)-beta-D-glucan binding;GO:0001872//(1->3)-beta-D-gl…	ko05152(Tuberculosis);ko04625(C-type lectin receptor signaling pathway);ko04613(Neutrophil extracellular trap formation);ko04145(Phagosome)
ENSRNOG00000014504	305.839	146.072	465.607	3.18753	1.67244	2.49291e-08	1.26405e-06	9	42504735	42579937	+	4794	Il1r1	GO:0003953;GO:0004908;GO:0004908;GO:0004909;GO:0004909;GO:0007165;GO:0007165;GO:0016020;GO:0016021;GO:0016787;GO:0019221;GO:0070498;GO:0002020;GO:0003953;GO:0004908;GO:0004908;GO:0004908;GO:0004908;GO:0004909;GO:0004909;GO:0005161;GO:0007165;GO:0007165;GO:0009897;GO:0009986;GO:0016020;GO:0016020;GO:0016021;GO:0016787;GO:0019221;GO:0019966;GO:0032729;GO:0050727;GO:0070498;GO:0070498;GO:0070555;GO:…	K04386	-	S;T	2QWEU;35MS8;38DUJ;3BGVR;3D2YS;3JCRI;48BVI;491UM;4Q3FS	interleukin 1 receptor type 1 [Source:RGD Symbol;Acc:2892]	25663	Q05KR1	GO:0007165//signal transduction;GO:0007165//signal transduction;GO:0019221//cytokine-mediated signaling pathway;GO:0070498//interleukin-1-mediated signaling pathway;GO:0007165//signal transduction;GO:0007165//signal transduction;GO:0019221//cytokine-mediated signaling pathway;GO:0032729//positive regulation of interferon-gamma production;GO:0050727//regulation of inflammatory response;GO:0070498/…	GO:0016020//membrane;GO:0016021//integral component of membrane;GO:0009897//external side of plasma membrane;GO:0009986//cell surface;GO:0016020//membrane;GO:0016020//membrane;GO:0016021//integral component of membrane;GO:0016020//membrane;GO:0016021//integral component of membrane;	GO:0003953//NAD+ nucleosidase activity;GO:0004908//interleukin-1 receptor activity;GO:0004908//interleukin-1 receptor activity;GO:0004909//interleukin-1, type I, activating receptor activity;GO:0004909//interleukin-1, type I, activating receptor activity;GO:0016787//hydrolase activity;GO:0002020//protease binding;GO:0003953//NAD+ nucleosidase activity;GO:0004908//interleukin-1 receptor activity;G…	ko05418(Fluid shear stress and atherosclerosis);ko05166(Human T-cell leukemia virus 1 infection);ko05163(Human cytomegalovirus infection);ko05146(Amoebiasis);ko04750(Inflammatory mediator regulation of TRP channels);ko04659(Th17 cell differentiation);ko04640(Hematopoietic cell lineage);ko04380(Osteoclast differentiation);ko04064(NF-kappa B signaling pathway);ko04060(Cytokine-cytokine receptor int…
ENSRNOG00000025371	226.752	105.181	348.323	3.31166	1.72755	2.51983e-08	1.2709e-06	2	120556706	120566189	+	7014	Spry1	GO:0000132;GO:0000132;GO:0001656;GO:0001656;GO:0001657;GO:0001657;GO:0001759;GO:0001759;GO:0001759;GO:0001759;GO:0005654;GO:0005737;GO:0005794;GO:0005829;GO:0005829;GO:0005829;GO:0007275;GO:0008285;GO:0008285;GO:0008285;GO:0008285;GO:0009966;GO:0009966;GO:0010719;GO:0010719;GO:0016020;GO:0016020;GO:0016020;GO:0030512;GO:0030512;GO:0034260;GO:0034260;GO:0040037;GO:0040037;GO:0040037;GO:0040037;GO:…	-	-	S	2QSDN;35D1T;38GBS;3BBFM;3D2VU;3J5W5;48ACW;48WGH;4PZZS	sprouty RTK signaling antagonist 1 [Source:RGD Symbol;Acc:1309293]	294981	D3Z915	GO:0000132//establishment of mitotic spindle orientation;GO:0000132//establishment of mitotic spindle orientation;GO:0001656//metanephros development;GO:0001656//metanephros development;GO:0001657//ureteric bud development;GO:0001657//ureteric bud development;GO:0001759//organ induction;GO:0001759//organ induction;GO:0001759//organ induction;GO:0001759//organ induction;GO:0007275//multicellular o…	GO:0005654//nucleoplasm;GO:0005737//cytoplasm;GO:0005794//Golgi apparatus;GO:0005829//cytosol;GO:0005829//cytosol;GO:0005829//cytosol;GO:0016020//membrane;GO:0016020//membrane;GO:0016020//membrane;GO:0005737//cytoplasm;GO:0005829//cytosol;GO:0005829//cytosol;GO:0016020//membrane;GO:0016020//membrane;GO:0016020//membrane;	-	-
ENSRNOG00000030625	23908.6	13114.8	34702.5	2.64606	1.40384	2.54559e-08	1.28049e-06	8	103767995	103816511	-	3987	Tf	GO:0000166;GO:0005525;GO:0005576;GO:0005576;GO:0016020;GO:0016021;GO:0001666;GO:0005576;GO:0005576;GO:0005576;GO:0005576;GO:0005604;GO:0005615;GO:0005615;GO:0005615;GO:0005615;GO:0005768;GO:0005769;GO:0005769;GO:0005770;GO:0005886;GO:0005905;GO:0006811;GO:0006826;GO:0006826;GO:0006826;GO:0006826;GO:0006879;GO:0006879;GO:0006879;GO:0006915;GO:0006953;GO:0007015;GO:0008198;GO:0008199;GO:0008199;GO:…	K14736	-	O;U	KOG0090;35VVV;39NP7;3CQ7N;3E6CR;3JQ8F;48RUB;49N7T;4QAB4	transferrin [Source:RGD Symbol;Acc:3845]	24825	P12346	GO:0001666//response to hypoxia;GO:0006811//ion transport;GO:0006826//iron ion transport;GO:0006826//iron ion transport;GO:0006826//iron ion transport;GO:0006826//iron ion transport;GO:0006879//cellular iron ion homeostasis;GO:0006879//cellular iron ion homeostasis;GO:0006879//cellular iron ion homeostasis;GO:0006915//apoptotic process;GO:0006953//acute-phase response;GO:0007015//actin filament o…	GO:0005576//extracellular region;GO:0005576//extracellular region;GO:0016020//membrane;GO:0016021//integral component of membrane;GO:0005576//extracellular region;GO:0005576//extracellular region;GO:0005576//extracellular region;GO:0005576//extracellular region;GO:0005604//basement membrane;GO:0005615//extracellular space;GO:0005615//extracellular space;GO:0005615//extracellular space;GO:0005615/…	GO:0000166//nucleotide binding;GO:0005525//GTP binding;GO:0008198//ferrous iron binding;GO:0008199//ferric iron binding;GO:0008199//ferric iron binding;GO:0008199//ferric iron binding;GO:0034986//iron chaperone activity;GO:0046872//metal ion binding;GO:1990459//transferrin receptor binding;	ko04978(Mineral absorption);ko04216(Ferroptosis);ko04066(HIF-1 signaling pathway)
ENSRNOG00000051952	240.76	115.062	366.457	3.18487	1.67123	2.64697e-08	1.32447e-06	4	45365285	45403829	+	2318	Tes	GO:0005515;GO:0005737;GO:0005737;GO:0005925;GO:0008270;GO:0008270;GO:0008270;GO:0008270;GO:0008285;GO:0008285;GO:0030054;GO:0032991;GO:0042127;GO:0042127;GO:0046872;GO:0008270;GO:0042127;	K24270	-	-	-	testin LIM domain protein [Source:RGD Symbol;Acc:1566346]	500040	Q2LAP6	GO:0008285//negative regulation of cell population proliferation;GO:0008285//negative regulation of cell population proliferation;GO:0042127//regulation of cell population proliferation;GO:0042127//regulation of cell population proliferation;GO:0042127//regulation of cell population proliferation;	GO:0005737//cytoplasm;GO:0005737//cytoplasm;GO:0005925//focal adhesion;GO:0030054//cell junction;GO:0032991//protein-containing complex;	GO:0005515//protein binding;GO:0008270//zinc ion binding;GO:0008270//zinc ion binding;GO:0008270//zinc ion binding;GO:0008270//zinc ion binding;GO:0046872//metal ion binding;GO:0008270//zinc ion binding;	-
ENSRNOG00000000503	803.987	427.211	1180.76	2.76388	1.4667	3.27312e-08	1.62067e-06	20	6298785	6363968	+	3262	Ppard	GO:0000122;GO:0000122;GO:0000122;GO:0000785;GO:0000785;GO:0000978;GO:0001223;GO:0001223;GO:0001227;GO:0001227;GO:0001227;GO:0001890;GO:0001890;GO:0003677;GO:0003677;GO:0003677;GO:0003677;GO:0003677;GO:0003700;GO:0003700;GO:0003700;GO:0003700;GO:0003700;GO:0004879;GO:0004879;GO:0004879;GO:0004879;GO:0004879;GO:0005504;GO:0005634;GO:0005634;GO:0005634;GO:0005634;GO:0005634;GO:0006029;GO:0006355;GO:…	K04504	-	K	KOG3575;35B07;38F47;3BI3H;3CVZ8;3JBCI;481RT;490Q6;4PV8G	peroxisome proliferator-activated receptor delta [Source:RGD Symbol;Acc:3370]	25682	Q99ND3	GO:0000122//negative regulation of transcription by RNA polymerase II;GO:0000122//negative regulation of transcription by RNA polymerase II;GO:0000122//negative regulation of transcription by RNA polymerase II;GO:0001890//placenta development;GO:0001890//placenta development;GO:0006029//proteoglycan metabolic process;GO:0006355//regulation of transcription, DNA-templated;GO:0006355//regulation of…	GO:0000785//chromatin;GO:0000785//chromatin;GO:0005634//nucleus;GO:0005634//nucleus;GO:0005634//nucleus;GO:0005634//nucleus;GO:0005634//nucleus;GO:0005634//nucleus;	GO:0000978//RNA polymerase II cis-regulatory region sequence-specific DNA binding;GO:0001223//transcription coactivator binding;GO:0001223//transcription coactivator binding;GO:0001227//DNA-binding transcription repressor activity, RNA polymerase II-specific;GO:0001227//DNA-binding transcription repressor activity, RNA polymerase II-specific;GO:0001227//DNA-binding transcription repressor activit…	ko05221(Acute myeloid leukemia);ko05200(Pathways in cancer);ko04310(Wnt signaling pathway);ko03320(PPAR signaling pathway)
ENSRNOG00000010098	23.369	2.949	43.789	14.8488	3.89227	3.3631e-08	1.66088e-06	6	97701106	97719326	-	1553	Plek2	GO:0005886;GO:0005886;GO:0005886;GO:0016020;GO:0016020;GO:0030036;GO:0030036;GO:0031346;GO:0031346;GO:0031532;GO:0031532;GO:0031532;GO:0032266;GO:0032266;GO:0035556;GO:0035556;GO:0043325;GO:0043325;GO:0080025;GO:0080025;GO:0120034;GO:0120034;	K19993	-	S;T	2QYJ8;35P5R;39SH8;3BE1V;3D1S0;3J45U;481AJ;499BG;4PTXH	pleckstrin 2 [Source:RGD Symbol;Acc:1305786]	314260	D4ACD5	GO:0030036//actin cytoskeleton organization;GO:0030036//actin cytoskeleton organization;GO:0031346//positive regulation of cell projection organization;GO:0031346//positive regulation of cell projection organization;GO:0031532//actin cytoskeleton reorganization;GO:0031532//actin cytoskeleton reorganization;GO:0031532//actin cytoskeleton reorganization;GO:0035556//intracellular signal transduction…	GO:0005886//plasma membrane;GO:0005886//plasma membrane;GO:0005886//plasma membrane;GO:0016020//membrane;GO:0016020//membrane;	GO:0032266//phosphatidylinositol-3-phosphate binding;GO:0032266//phosphatidylinositol-3-phosphate binding;GO:0043325//phosphatidylinositol-3,4-bisphosphate binding;GO:0043325//phosphatidylinositol-3,4-bisphosphate binding;GO:0080025//phosphatidylinositol-3,5-bisphosphate binding;GO:0080025//phosphatidylinositol-3,5-bisphosphate binding;	-
ENSRNOG00000012886	341.582	14.5287	668.635	46.0217	5.52424	3.44782e-08	1.69486e-06	7	110912499	110923851	+	2478	Maff	GO:0000978;GO:0000981;GO:0001228;GO:0001701;GO:0003677;GO:0003677;GO:0003677;GO:0003700;GO:0003700;GO:0005634;GO:0005634;GO:0006355;GO:0006355;GO:0006357;GO:0035914;GO:0043565;GO:0045604;GO:0045604;GO:0045944;GO:0090575;GO:1990837;GO:0001228;GO:0001701;GO:0003677;GO:0003700;GO:0005654;GO:0005739;GO:0006355;GO:0035914;GO:0043565;GO:0045604;GO:0045944;GO:0090575;GO:1990837;GO:0003677;GO:0003700;GO:…	K09037	-	K	KOG4196;35P5N;3A0CK;3BPS0;3D6C0;3J3VN;48E27;4954Z;4Q5D5	MAF bZIP transcription factor F [Source:RGD Symbol;Acc:1309531]	366960	D3ZC87	GO:0001701//in utero embryonic development;GO:0006355//regulation of transcription, DNA-templated;GO:0006355//regulation of transcription, DNA-templated;GO:0006357//regulation of transcription by RNA polymerase II;GO:0035914//skeletal muscle cell differentiation;GO:0045604//regulation of epidermal cell differentiation;GO:0045604//regulation of epidermal cell differentiation;GO:0045944//positive r…	GO:0005634//nucleus;GO:0005634//nucleus;GO:0090575//RNA polymerase II transcription regulator complex;GO:0005654//nucleoplasm;GO:0005739//mitochondrion;GO:0090575//RNA polymerase II transcription regulator complex;	GO:0000978//RNA polymerase II cis-regulatory region sequence-specific DNA binding;GO:0000981//DNA-binding transcription factor activity, RNA polymerase II-specific;GO:0001228//DNA-binding transcription activator activity, RNA polymerase II-specific;GO:0003677//DNA binding;GO:0003677//DNA binding;GO:0003677//DNA binding;GO:0003700//DNA-binding transcription factor activity;GO:0003700//DNA-binding …	-
ENSRNOG00000029949	1609.04	1.58556	3216.49	2028.61	10.9863	3.44978e-08	1.69486e-06	6	123323629	123332433	+	3339	RGD1565462	GO:0004867;GO:0004867;GO:0004867;GO:0004867;GO:0005576;GO:0005576;GO:0005615;GO:0005615;GO:0005615;GO:0005615;GO:0006954;GO:0009617;GO:0010466;GO:0010951;GO:0010951;GO:0030414;GO:0032496;GO:0034097;GO:0034516;GO:0043434;GO:0071320;GO:0071346;GO:0071347;GO:0071354;GO:0071385;GO:0004867;GO:0004867;GO:0005615;GO:0005615;GO:0010951;	K04525	-	O;V	KOG2392;35MGV;38BQD;3BGRB;3CV0W;3JEYE;47Z2V;48UVT;4PYUZ	similar to BC049975 protein [Source:RGD Symbol;Acc:1565462]	100909605	F1M8F5	GO:0006954//inflammatory response;GO:0009617//response to bacterium;GO:0010466//negative regulation of peptidase activity;GO:0010951//negative regulation of endopeptidase activity;GO:0010951//negative regulation of endopeptidase activity;GO:0032496//response to lipopolysaccharide;GO:0034097//response to cytokine;GO:0034516//response to vitamin B6;GO:0043434//response to peptide hormone;GO:0071320…	GO:0005576//extracellular region;GO:0005576//extracellular region;GO:0005615//extracellular space;GO:0005615//extracellular space;GO:0005615//extracellular space;GO:0005615//extracellular space;GO:0005615//extracellular space;GO:0005615//extracellular space;	GO:0004867//serine-type endopeptidase inhibitor activity;GO:0004867//serine-type endopeptidase inhibitor activity;GO:0004867//serine-type endopeptidase inhibitor activity;GO:0004867//serine-type endopeptidase inhibitor activity;GO:0030414//peptidase inhibitor activity;GO:0004867//serine-type endopeptidase inhibitor activity;GO:0004867//serine-type endopeptidase inhibitor activity;	-
ENSRNOG00000057040	1311.78	706.831	1916.72	2.71172	1.43921	3.5374e-08	1.73342e-06	10	57066897	57105957	-	3869	Spns2	GO:0001782;GO:0002260;GO:0002920;GO:0003376;GO:0003376;GO:0006665;GO:0006869;GO:0006869;GO:0006869;GO:0007605;GO:0016020;GO:0016020;GO:0016021;GO:0022857;GO:0022857;GO:0043029;GO:0046624;GO:0046624;GO:0046624;GO:0048073;GO:0048535;GO:0055085;GO:0055085;GO:0060348;GO:0072676;GO:2000404;	K23677	-	-	-	sphingolipid transporter 2 [Source:RGD Symbol;Acc:2303312]	100270678	-	GO:0001782//B cell homeostasis;GO:0002260//lymphocyte homeostasis;GO:0002920//regulation of humoral immune response;GO:0003376//sphingosine-1-phosphate receptor signaling pathway;GO:0003376//sphingosine-1-phosphate receptor signaling pathway;GO:0006665//sphingolipid metabolic process;GO:0006869//lipid transport;GO:0006869//lipid transport;GO:0006869//lipid transport;GO:0007605//sensory perception…	GO:0016020//membrane;GO:0016020//membrane;GO:0016021//integral component of membrane;	GO:0022857//transmembrane transporter activity;GO:0022857//transmembrane transporter activity;GO:0046624//sphingolipid transporter activity;GO:0046624//sphingolipid transporter activity;GO:0046624//sphingolipid transporter activity;	-
ENSRNOG00000008144	272.627	98.3039	446.95	4.54662	2.18479	3.65752e-08	1.78306e-06	10	37916670	37924166	+	2534	Irf1	GO:0000785;GO:0000976;GO:0000976;GO:0000976;GO:0000977;GO:0000978;GO:0001228;GO:0003677;GO:0003700;GO:0003700;GO:0005634;GO:0005737;GO:0006355;GO:0006355;GO:0006915;GO:0006915;GO:0006915;GO:0008285;GO:0008285;GO:0032728;GO:0035458;GO:0045892;GO:0045893;GO:0045944;GO:0050776;GO:0050776;GO:0051607;GO:0051726;GO:0071260;	K09444	-	K	2QVVN;35VPW;393D0;3BQ52;3E4CG;3JPYI;48R20;49MN4;4QA3B	interferon regulatory factor 1 [Source:RGD Symbol;Acc:2920]	24508	P23570;Q6DGG4	GO:0006355//regulation of transcription, DNA-templated;GO:0006355//regulation of transcription, DNA-templated;GO:0006915//apoptotic process;GO:0006915//apoptotic process;GO:0006915//apoptotic process;GO:0008285//negative regulation of cell population proliferation;GO:0008285//negative regulation of cell population proliferation;GO:0032728//positive regulation of interferon-beta production;GO:0035…	GO:0000785//chromatin;GO:0005634//nucleus;GO:0005737//cytoplasm;	GO:0000976//transcription cis-regulatory region binding;GO:0000976//transcription cis-regulatory region binding;GO:0000976//transcription cis-regulatory region binding;GO:0000977//RNA polymerase II transcription regulatory region sequence-specific DNA binding;GO:0000978//RNA polymerase II cis-regulatory region sequence-specific DNA binding;GO:0001228//DNA-binding transcription activator activity,…	ko05165(Human papillomavirus infection);ko05133(Pertussis);ko04917(Prolactin signaling pathway);ko04668(TNF signaling pathway);ko04625(C-type lectin receptor signaling pathway)
ENSRNOG00000057569	1275.88	683.584	1868.18	2.73292	1.45044	3.82649e-08	1.86065e-06	1	205882273	205970926	+	18609	Ahnak	GO:0005515;GO:0005634;GO:0005634;GO:0005634;GO:0005737;GO:0005737;GO:0005737;GO:0005737;GO:0005829;GO:0005829;GO:0005829;GO:0005886;GO:0005886;GO:0005886;GO:0015629;GO:0015629;GO:0015629;GO:0031982;GO:0031982;GO:0031982;GO:0042383;GO:0042383;GO:0042802;GO:0043034;GO:0043034;GO:0043034;GO:0043484;GO:0043484;GO:0043484;GO:0044291;GO:0044291;GO:0044291;GO:0044548;GO:0044548;GO:0045121;GO:0045121;GO:…	K23934	-	-	-	AHNAK nucleoprotein [Source:RGD Symbol;Acc:619779]	191572	A0A0G2JUA5	GO:0043484//regulation of RNA splicing;GO:0043484//regulation of RNA splicing;GO:0043484//regulation of RNA splicing;GO:1901385//regulation of voltage-gated calcium channel activity;GO:1901385//regulation of voltage-gated calcium channel activity;GO:0043484//regulation of RNA splicing;GO:1901385//regulation of voltage-gated calcium channel activity;	GO:0005634//nucleus;GO:0005634//nucleus;GO:0005634//nucleus;GO:0005737//cytoplasm;GO:0005737//cytoplasm;GO:0005737//cytoplasm;GO:0005737//cytoplasm;GO:0005829//cytosol;GO:0005829//cytosol;GO:0005829//cytosol;GO:0005886//plasma membrane;GO:0005886//plasma membrane;GO:0005886//plasma membrane;GO:0015629//actin cytoskeleton;GO:0015629//actin cytoskeleton;GO:0015629//actin cytoskeleton;GO:0031982//ve…	GO:0005515//protein binding;GO:0042802//identical protein binding;GO:0044548//S100 protein binding;GO:0044548//S100 protein binding;GO:0097493//structural molecule activity conferring elasticity;GO:0097493//structural molecule activity conferring elasticity;GO:0005515//protein binding;GO:0005515//protein binding;GO:0005515//protein binding;GO:0042802//identical protein binding;GO:0044548//S100 pr…	ko05132(Salmonella infection)
ENSRNOG00000018487	3270.24	1823.82	4716.66	2.58614	1.3708	5.22179e-08	2.46948e-06	1	205604468	205618931	-	1979	Slc3a2	GO:0003725;GO:0003824;GO:0005654;GO:0005886;GO:0005975;GO:0005975;GO:0006865;GO:0006865;GO:0009986;GO:0015173;GO:0015175;GO:0015180;GO:0015190;GO:0015801;GO:0015820;GO:0015823;GO:0016020;GO:0016021;GO:0016323;GO:0016324;GO:0043025;GO:0043330;GO:0044225;GO:0045202;GO:0046718;GO:0098713;GO:1903801;GO:1904273;GO:1990184;	K06519	-	G	KOG0471;35KKU;399RS;3BI6U;3CVZR;3J52U;48BWS;48YX4;4PVN3	solute carrier family 3 member 2 [Source:RGD Symbol;Acc:3073]	50567	Q794F9	GO:0005975//carbohydrate metabolic process;GO:0005975//carbohydrate metabolic process;GO:0006865//amino acid transport;GO:0006865//amino acid transport;GO:0015801//aromatic amino acid transport;GO:0015820//leucine transport;GO:0015823//phenylalanine transport;GO:0043330//response to exogenous dsRNA;GO:0046718//viral entry into host cell;GO:0098713//leucine import across plasma membrane;GO:1903801…	GO:0005654//nucleoplasm;GO:0005886//plasma membrane;GO:0009986//cell surface;GO:0016020//membrane;GO:0016021//integral component of membrane;GO:0016323//basolateral plasma membrane;GO:0016324//apical plasma membrane;GO:0043025//neuronal cell body;GO:0044225//apical pole of neuron;GO:0045202//synapse;GO:1990184//amino acid transport complex;	GO:0003725//double-stranded RNA binding;GO:0003824//catalytic activity;GO:0015173//aromatic amino acid transmembrane transporter activity;GO:0015175//neutral amino acid transmembrane transporter activity;GO:0015180//L-alanine transmembrane transporter activity;GO:0015190//L-leucine transmembrane transporter activity;	ko04974(Protein digestion and absorption);ko04216(Ferroptosis);ko04150(mTOR signaling pathway)
ENSRNOG00000006778	93.6313	36.0716	151.191	4.19142	2.06744	5.28003e-08	2.48463e-06	7	1221343	1229555	+	2513	Mmp19	GO:0001541;GO:0001542;GO:0001554;GO:0003674;GO:0004222;GO:0004222;GO:0004222;GO:0004222;GO:0005575;GO:0005615;GO:0006508;GO:0006508;GO:0006508;GO:0008233;GO:0008237;GO:0008237;GO:0008237;GO:0008270;GO:0008270;GO:0009725;GO:0016787;GO:0030198;GO:0030574;GO:0031012;GO:0031012;GO:0046872;GO:0051591;	K07998	EC:3.4.24.-	O;M	KOG1565;35EUV;38CRR;3B9IY;3CT1E;3J5YT;481TV;496SD;4PWZP	matrix metallopeptidase 19 [Source:RGD Symbol;Acc:1311376]	304608	C0M4B0	GO:0001541//ovarian follicle development;GO:0001542//ovulation from ovarian follicle;GO:0001554//luteolysis;GO:0006508//proteolysis;GO:0006508//proteolysis;GO:0006508//proteolysis;GO:0009725//response to hormone;GO:0030198//extracellular matrix organization;GO:0030574//collagen catabolic process;GO:0051591//response to cAMP;	GO:0005575//cellular_component;GO:0005615//extracellular space;GO:0031012//extracellular matrix;GO:0031012//extracellular matrix;	GO:0003674//molecular_function;GO:0004222//metalloendopeptidase activity;GO:0004222//metalloendopeptidase activity;GO:0004222//metalloendopeptidase activity;GO:0004222//metalloendopeptidase activity;GO:0008233//peptidase activity;GO:0008237//metallopeptidase activity;GO:0008237//metallopeptidase activity;GO:0008237//metallopeptidase activity;GO:0008270//zinc ion binding;GO:0008270//zinc ion bindi…	-
ENSRNOG00000014276	269.966	133.806	406.125	3.03517	1.60178	5.67895e-08	2.64608e-06	1	236244683	236551438	+	8379	Plce1	GO:0004435;GO:0004435;GO:0004629;GO:0005085;GO:0005829;GO:0005886;GO:0006629;GO:0006651;GO:0007165;GO:0007173;GO:0007200;GO:0007264;GO:0007265;GO:0008081;GO:0008277;GO:0010592;GO:0019899;GO:0030027;GO:0031267;GO:0032835;GO:0035556;GO:0043410;GO:0045859;GO:0046578;GO:0004435;GO:0004435;GO:0004435;GO:0005085;GO:0005085;GO:0005085;GO:0005829;GO:0006629;GO:0006629;GO:0006629;GO:0007165;GO:0007165;GO:…	K05860	EC:3.1.4.11	S;I	KOG0169;35DZA;38BAR;3BDE8;3CSQY;3JAPT;487PC;48V7T;4PZN5	phospholipase C, epsilon 1 [Source:RGD Symbol;Acc:69424]	114633	Q99P84	GO:0006629//lipid metabolic process;GO:0006651//diacylglycerol biosynthetic process;GO:0007165//signal transduction;GO:0007173//epidermal growth factor receptor signaling pathway;GO:0007200//phospholipase C-activating G protein-coupled receptor signaling pathway;GO:0007264//small GTPase mediated signal transduction;GO:0007265//Ras protein signal transduction;GO:0008277//regulation of G protein-co…	GO:0005829//cytosol;GO:0005886//plasma membrane;GO:0030027//lamellipodium;GO:0005829//cytosol;	GO:0004435//phosphatidylinositol phospholipase C activity;GO:0004435//phosphatidylinositol phospholipase C activity;GO:0004629//phospholipase C activity;GO:0005085//guanyl-nucleotide exchange factor activity;GO:0008081//phosphoric diester hydrolase activity;GO:0019899//enzyme binding;GO:0031267//small GTPase binding;GO:0004435//phosphatidylinositol phospholipase C activity;GO:0004435//phosphatidy…	ko05205(Proteoglycans in cancer);ko04933(AGE-RAGE signaling pathway in diabetic complications);ko04919(Thyroid hormone signaling pathway);ko04070(Phosphatidylinositol signaling system);ko04024(cAMP signaling pathway);ko04020(Calcium signaling pathway);ko04015(Rap1 signaling pathway);ko04014(Ras signaling pathway);ko00562(Inositol phosphate metabolism)
ENSRNOG00000001843	706.605	336.507	1076.7	3.19964	1.67791	5.82074e-08	2.7055e-06	11	76854090	76877389	+	3389	Bcl6	GO:0000122;GO:0000122;GO:0000122;GO:0000122;GO:0000902;GO:0000902;GO:0000977;GO:0000977;GO:0000978;GO:0000978;GO:0000978;GO:0001161;GO:0001161;GO:0001222;GO:0001222;GO:0001227;GO:0001227;GO:0001227;GO:0001227;GO:0001817;GO:0001953;GO:0001953;GO:0002317;GO:0002467;GO:0002467;GO:0002682;GO:0002829;GO:0002829;GO:0003674;GO:0003682;GO:0003682;GO:0003682;GO:0003700;GO:0003700;GO:0005515;GO:0005575;GO:…	K15618	-	S;K	35AP1;38FV0;3BISR;3CS6A;3J60G;483QR;491EA;4PYKN	BCL6, transcription repressor [Source:RGD Symbol;Acc:1309345]	303836	B2GUV8	GO:0000122//negative regulation of transcription by RNA polymerase II;GO:0000122//negative regulation of transcription by RNA polymerase II;GO:0000122//negative regulation of transcription by RNA polymerase II;GO:0000122//negative regulation of transcription by RNA polymerase II;GO:0000902//cell morphogenesis;GO:0000902//cell morphogenesis;GO:0001817//regulation of cytokine production;GO:0001953/…	GO:0005575//cellular_component;GO:0005634//nucleus;GO:0005634//nucleus;GO:0005634//nucleus;GO:0005654//nucleoplasm;GO:0005654//nucleoplasm;GO:0005657//replication fork;GO:0005657//replication fork;GO:0005730//nucleolus;GO:0005794//Golgi apparatus;GO:0042382//paraspeckles;GO:0042382//paraspeckles;	GO:0000977//RNA polymerase II transcription regulatory region sequence-specific DNA binding;GO:0000977//RNA polymerase II transcription regulatory region sequence-specific DNA binding;GO:0000978//RNA polymerase II cis-regulatory region sequence-specific DNA binding;GO:0000978//RNA polymerase II cis-regulatory region sequence-specific DNA binding;GO:0000978//RNA polymerase II cis-regulatory region…	ko05207(Chemical carcinogenesis - receptor activation);ko05202(Transcriptional misregulation in cancer);ko04068(FoxO signaling pathway)
ENSRNOG00000016316	207.553	98.7129	316.393	3.20518	1.68041	5.96614e-08	2.75956e-06	4	121346434	121360847	-	3261	Mcm2	GO:0000166;GO:0000727;GO:0000785;GO:0000785;GO:0003674;GO:0003677;GO:0003677;GO:0003677;GO:0003678;GO:0003688;GO:0003688;GO:0003697;GO:0004386;GO:0005524;GO:0005524;GO:0005524;GO:0005634;GO:0005634;GO:0005634;GO:0005634;GO:0005634;GO:0005634;GO:0005634;GO:0005654;GO:0005664;GO:0005664;GO:0005694;GO:0005737;GO:0005737;GO:0006260;GO:0006260;GO:0006260;GO:0006268;GO:0006268;GO:0006268;GO:0006268;GO:…	K02540	EC:3.6.4.12	L	KOG0477;35N8U;38B55;3BE4J;3CYCH;3JCB2;48080;495T4;4PT4Q	minichromosome maintenance complex component 2 [Source:RGD Symbol;Acc:1305577]	312538	D3ZP96	GO:0000727//double-strand break repair via break-induced replication;GO:0006260//DNA replication;GO:0006260//DNA replication;GO:0006260//DNA replication;GO:0006268//DNA unwinding involved in DNA replication;GO:0006268//DNA unwinding involved in DNA replication;GO:0006268//DNA unwinding involved in DNA replication;GO:0006268//DNA unwinding involved in DNA replication;GO:0006268//DNA unwinding invo…	GO:0000785//chromatin;GO:0000785//chromatin;GO:0005634//nucleus;GO:0005634//nucleus;GO:0005634//nucleus;GO:0005634//nucleus;GO:0005634//nucleus;GO:0005634//nucleus;GO:0005634//nucleus;GO:0005654//nucleoplasm;GO:0005664//nuclear origin of replication recognition complex;GO:0005664//nuclear origin of replication recognition complex;GO:0005694//chromosome;GO:0005737//cytoplasm;GO:0005737//cytoplasm;…	GO:0000166//nucleotide binding;GO:0003674//molecular_function;GO:0003677//DNA binding;GO:0003677//DNA binding;GO:0003677//DNA binding;GO:0003678//DNA helicase activity;GO:0003688//DNA replication origin binding;GO:0003688//DNA replication origin binding;GO:0003697//single-stranded DNA binding;GO:0004386//helicase activity;GO:0005524//ATP binding;GO:0005524//ATP binding;GO:0005524//ATP binding;GO:…	ko04110(Cell cycle);ko03030(DNA replication)
ENSRNOG00000012439	265.241	111.725	418.757	3.7481	1.90616	6.22266e-08	2.87121e-06	4	154113198	154134720	-	2092	Bid	GO:0001836;GO:0002931;GO:0005515;GO:0005737;GO:0005737;GO:0005737;GO:0005739;GO:0005739;GO:0005739;GO:0005741;GO:0005741;GO:0005829;GO:0005829;GO:0005829;GO:0006626;GO:0006915;GO:0006919;GO:0006919;GO:0006919;GO:0007420;GO:0008637;GO:0010918;GO:0016020;GO:0016020;GO:0031334;GO:0031625;GO:0031966;GO:0032355;GO:0032592;GO:0034263;GO:0034349;GO:0042127;GO:0042775;GO:0042981;GO:0042981;GO:0042981;GO:…	K04726	-	S;C	2SAN7;35PTW;3A2U0;3BQJR;3D6FB;3JGXU;48ETD;49BZ9;4Q5QC	BH3 interacting domain death agonist [Source:RGD Symbol;Acc:620160]	64625	Q9JLT6;A8ASI9	GO:0001836//release of cytochrome c from mitochondria;GO:0002931//response to ischemia;GO:0006626//protein targeting to mitochondrion;GO:0006915//apoptotic process;GO:0006919//activation of cysteine-type endopeptidase activity involved in apoptotic process;GO:0006919//activation of cysteine-type endopeptidase activity involved in apoptotic process;GO:0006919//activation of cysteine-type endopepti…	GO:0005737//cytoplasm;GO:0005737//cytoplasm;GO:0005737//cytoplasm;GO:0005739//mitochondrion;GO:0005739//mitochondrion;GO:0005739//mitochondrion;GO:0005741//mitochondrial outer membrane;GO:0005741//mitochondrial outer membrane;GO:0005829//cytosol;GO:0005829//cytosol;GO:0005829//cytosol;GO:0016020//membrane;GO:0016020//membrane;GO:0031966//mitochondrial membrane;GO:0032592//integral component of mi…	GO:0005515//protein binding;GO:0031625//ubiquitin protein ligase binding;GO:0031625//ubiquitin protein ligase binding;	ko05417(Lipid and atherosclerosis);ko05416(Viral myocarditis);ko05200(Pathways in cancer);ko05170(Human immunodeficiency virus 1 infection);ko05169(Epstein-Barr virus infection);ko05168(Herpes simplex virus 1 infection);ko05167(Kaposi sarcoma-associated herpesvirus infection);ko05164(Influenza A);ko05163(Human cytomegalovirus infection);ko05162(Measles);ko05161(Hepatitis B);ko05160(Hepatitis C);k…
ENSRNOG00000017539	969.356	25.9997	1912.71	73.5666	6.20098	6.50665e-08	2.99495e-06	3	153683858	153692120	+	3083	Mmp9	GO:0001501;GO:0001503;GO:0001503;GO:0001934;GO:0004175;GO:0004222;GO:0004222;GO:0004222;GO:0004222;GO:0004222;GO:0005576;GO:0005615;GO:0006508;GO:0006508;GO:0006508;GO:0006508;GO:0006915;GO:0007566;GO:0008233;GO:0008233;GO:0008233;GO:0008237;GO:0008237;GO:0008237;GO:0008237;GO:0008270;GO:0008270;GO:0016787;GO:0030198;GO:0030335;GO:0030574;GO:0030574;GO:0030574;GO:0030574;GO:0031012;GO:0031012;GO:…	K01403	EC:3.4.24.35	O;M;W	KOG1565;35B8Z;39SEW;3B9DD;3CVA2;3J9CT;488CT;48ZJM;4Q3SE	matrix metallopeptidase 9 [Source:RGD Symbol;Acc:621320]	81687	P50282	GO:0001501//skeletal system development;GO:0001503//ossification;GO:0001503//ossification;GO:0001934//positive regulation of protein phosphorylation;GO:0006508//proteolysis;GO:0006508//proteolysis;GO:0006508//proteolysis;GO:0006508//proteolysis;GO:0006915//apoptotic process;GO:0007566//embryo implantation;GO:0030198//extracellular matrix organization;GO:0030335//positive regulation of cell migrat…	GO:0005576//extracellular region;GO:0005615//extracellular space;GO:0031012//extracellular matrix;GO:0031012//extracellular matrix;GO:0005576//extracellular region;GO:0031012//extracellular matrix;GO:0031012//extracellular matrix;	GO:0004175//endopeptidase activity;GO:0004222//metalloendopeptidase activity;GO:0004222//metalloendopeptidase activity;GO:0004222//metalloendopeptidase activity;GO:0004222//metalloendopeptidase activity;GO:0004222//metalloendopeptidase activity;GO:0008233//peptidase activity;GO:0008233//peptidase activity;GO:0008233//peptidase activity;GO:0008237//metallopeptidase activity;GO:0008237//metallopept…	ko05418(Fluid shear stress and atherosclerosis);ko05417(Lipid and atherosclerosis);ko05415(Diabetic cardiomyopathy);ko05219(Bladder cancer);ko05215(Prostate cancer);ko05206(MicroRNAs in cancer);ko05205(Proteoglycans in cancer);ko05202(Transcriptional misregulation in cancer);ko05200(Pathways in cancer);ko05161(Hepatitis B);ko04926(Relaxin signaling pathway);ko04915(Estrogen signaling pathway);ko0…
ENSRNOG00000005615	746.715	235.373	1258.06	5.34495	2.41818	6.89456e-08	3.14299e-06	4	96154789	96157115	-	2134	Gadd45a	GO:0000122;GO:0005634;GO:0005634;GO:0005634;GO:0005634;GO:0005737;GO:0006469;GO:0007098;GO:0016525;GO:0016607;GO:0019900;GO:0033140;GO:0033140;GO:0042770;GO:0042803;GO:0043065;GO:0043537;GO:0043537;GO:0046330;GO:0046982;GO:0047485;GO:0051726;GO:0051726;GO:0051726;GO:0071260;GO:0071479;GO:0071901;GO:1900745;GO:1990841;GO:2000379;GO:0005634;GO:0051726;	K04402	-	S;K	2RY8P;35DKC;3A04X;3BPSJ;3D1IR;3J2D4;484FJ;491JP;4PU7T	growth arrest and DNA-damage-inducible, alpha [Source:RGD Symbol;Acc:2654]	25112	Q66HL6	GO:0000122//negative regulation of transcription by RNA polymerase II;GO:0006469//negative regulation of protein kinase activity;GO:0007098//centrosome cycle;GO:0016525//negative regulation of angiogenesis;GO:0033140//negative regulation of peptidyl-serine phosphorylation of STAT protein;GO:0033140//negative regulation of peptidyl-serine phosphorylation of STAT protein;GO:0042770//signal transduc…	GO:0005634//nucleus;GO:0005634//nucleus;GO:0005634//nucleus;GO:0005634//nucleus;GO:0005737//cytoplasm;GO:0016607//nuclear speck;GO:0005634//nucleus;	GO:0019900//kinase binding;GO:0042803//protein homodimerization activity;GO:0046982//protein heterodimerization activity;GO:0047485//protein N-terminus binding;GO:1990841//promoter-specific chromatin binding;	ko05226(Gastric cancer);ko05225(Hepatocellular carcinoma);ko05224(Breast cancer);ko05223(Non-small cell lung cancer);ko05222(Small cell lung cancer);ko05220(Chronic myeloid leukemia);ko05218(Melanoma);ko05217(Basal cell carcinoma);ko05216(Thyroid cancer);ko05214(Glioma);ko05213(Endometrial cancer);ko05212(Pancreatic cancer);ko05210(Colorectal cancer);ko05202(Transcriptional misregulation in cance…
ENSRNOG00000048433	1035.01	457.495	1612.52	3.52467	1.81749	7.62954e-08	3.4614e-06	3	158405423	158850128	+	4231	Tshz2	GO:0000981;GO:0003677;GO:0003677;GO:0003677;GO:0003677;GO:0005634;GO:0005634;GO:0006357;GO:0010468;GO:0010468;GO:0010468;GO:0010468;GO:0046872;	-	-	S;K	2QV71;35PDP;38GUF;3BHD7;3CW8M;3JCBZ;4840I;4957N;4PUSP	teashirt zinc finger homeobox 2 [Source:RGD Symbol;Acc:6490867]	-	-	GO:0006357//regulation of transcription by RNA polymerase II;GO:0010468//regulation of gene expression;GO:0010468//regulation of gene expression;GO:0010468//regulation of gene expression;GO:0010468//regulation of gene expression;	GO:0005634//nucleus;GO:0005634//nucleus;	GO:0000981//DNA-binding transcription factor activity, RNA polymerase II-specific;GO:0003677//DNA binding;GO:0003677//DNA binding;GO:0003677//DNA binding;GO:0003677//DNA binding;GO:0046872//metal ion binding;	-
ENSRNOG00000011647	54.9092	16.478	93.3403	5.66453	2.50195	7.68342e-08	3.47753e-06	2	176100899	176102180	+	458	S100a6	GO:0001726;GO:0001726;GO:0005509;GO:0005509;GO:0005509;GO:0005509;GO:0005509;GO:0005509;GO:0005509;GO:0005523;GO:0005523;GO:0005634;GO:0005634;GO:0005634;GO:0005634;GO:0005635;GO:0005635;GO:0005635;GO:0005737;GO:0005737;GO:0005737;GO:0005829;GO:0005829;GO:0005886;GO:0005886;GO:0008270;GO:0008270;GO:0015075;GO:0016020;GO:0031234;GO:0031234;GO:0031234;GO:0034220;GO:0042803;GO:0042803;GO:0044548;GO:…	K23764	-	S	2S6IN;35QKK;3A5DE;3BS66;3D8EV;3JHM9;48FHJ;49C90;4Q5S7	S100 calcium binding protein A6 [Source:RGD Symbol;Acc:620264]	85247	P05964;B2GVB1	GO:0034220//ion transmembrane transport;	GO:0001726//ruffle;GO:0001726//ruffle;GO:0005634//nucleus;GO:0005634//nucleus;GO:0005634//nucleus;GO:0005634//nucleus;GO:0005635//nuclear envelope;GO:0005635//nuclear envelope;GO:0005635//nuclear envelope;GO:0005737//cytoplasm;GO:0005737//cytoplasm;GO:0005737//cytoplasm;GO:0005829//cytosol;GO:0005829//cytosol;GO:0005886//plasma membrane;GO:0005886//plasma membrane;GO:0016020//membrane;GO:0031234/…	GO:0005509//calcium ion binding;GO:0005509//calcium ion binding;GO:0005509//calcium ion binding;GO:0005509//calcium ion binding;GO:0005509//calcium ion binding;GO:0005509//calcium ion binding;GO:0005509//calcium ion binding;GO:0005523//tropomyosin binding;GO:0005523//tropomyosin binding;GO:0008270//zinc ion binding;GO:0008270//zinc ion binding;GO:0015075//ion transmembrane transporter activity;GO…	-
ENSRNOG00000020229	402.057	160.145	643.97	4.02116	2.00761	7.91392e-08	3.5653e-06	16	19132162	19142680	-	3604	Homer3	GO:0007216;GO:0035256;GO:0005737;GO:0005737;GO:0005829;GO:0005886;GO:0007216;GO:0007216;GO:0007216;GO:0008022;GO:0014069;GO:0014069;GO:0014069;GO:0019904;GO:0030054;GO:0030425;GO:0032703;GO:0032703;GO:0035256;GO:0035256;GO:0035256;GO:0042802;GO:0045178;GO:0045202;GO:0070885;GO:0070885;GO:0098962;GO:0098978;GO:0110165;GO:2001256;GO:0007216;GO:0032703;GO:0035256;GO:0042802;GO:0070885;GO:0007216;GO:…	K15010	-	S;T	2R3T0;35ENQ;38BQ9;3BJAZ;3CXBT;3JCCD;48865;48VKU;4Q7B6	homer scaffold protein 3 [Source:RGD Symbol;Acc:620706]	29548	Q9Z2X5	GO:0007216//G protein-coupled glutamate receptor signaling pathway;GO:0007216//G protein-coupled glutamate receptor signaling pathway;GO:0007216//G protein-coupled glutamate receptor signaling pathway;GO:0007216//G protein-coupled glutamate receptor signaling pathway;GO:0032703//negative regulation of interleukin-2 production;GO:0032703//negative regulation of interleukin-2 production;GO:0070885/…	GO:0005737//cytoplasm;GO:0005737//cytoplasm;GO:0005829//cytosol;GO:0005886//plasma membrane;GO:0014069//postsynaptic density;GO:0014069//postsynaptic density;GO:0014069//postsynaptic density;GO:0030054//cell junction;GO:0030425//dendrite;GO:0045178//basal part of cell;GO:0045202//synapse;GO:0098978//glutamatergic synapse;GO:0110165//cellular anatomical entity;	GO:0035256//G protein-coupled glutamate receptor binding;GO:0008022//protein C-terminus binding;GO:0019904//protein domain specific binding;GO:0035256//G protein-coupled glutamate receptor binding;GO:0035256//G protein-coupled glutamate receptor binding;GO:0035256//G protein-coupled glutamate receptor binding;GO:0042802//identical protein binding;GO:0035256//G protein-coupled glutamate receptor b…	ko04724(Glutamatergic synapse);ko04068(FoxO signaling pathway)
ENSRNOG00000009433	53.4343	13.0853	93.7833	7.16709	2.84139	7.91495e-08	3.5653e-06	2	218479301	218549593	-	1167	Mcub	GO:0005654;GO:0005739;GO:0005739;GO:0005739;GO:0005739;GO:0005743;GO:0006811;GO:0006816;GO:0006851;GO:0006851;GO:0016020;GO:0016021;GO:0019855;GO:0019855;GO:0019855;GO:0031224;GO:0031224;GO:0031305;GO:0031305;GO:0031305;GO:0034704;GO:0034704;GO:0036444;GO:0043231;GO:0051560;GO:0051560;GO:0051560;GO:0051560;GO:0051560;GO:0051560;GO:1990246;GO:1990246;GO:1990246;	K22829	-	S	KOG2966;35EU7;38G3W;3BBZK;3CW3P;3J6IU;48AS0;492PF;4PTJZ	mitochondrial calcium uniporter dominant negative subunit beta [Source:RGD Symbol;Acc:1305326]	295462	F1LUQ0	GO:0006811//ion transport;GO:0006816//calcium ion transport;GO:0006851//mitochondrial calcium ion transmembrane transport;GO:0006851//mitochondrial calcium ion transmembrane transport;GO:0036444//calcium import into the mitochondrion;GO:0051560//mitochondrial calcium ion homeostasis;GO:0051560//mitochondrial calcium ion homeostasis;GO:0051560//mitochondrial calcium ion homeostasis;GO:0051560//mit…	GO:0005654//nucleoplasm;GO:0005739//mitochondrion;GO:0005739//mitochondrion;GO:0005739//mitochondrion;GO:0005739//mitochondrion;GO:0005743//mitochondrial inner membrane;GO:0016020//membrane;GO:0016021//integral component of membrane;GO:0031224//intrinsic component of membrane;GO:0031224//intrinsic component of membrane;GO:0031305//integral component of mitochondrial inner membrane;GO:0031305//int…	GO:0019855//calcium channel inhibitor activity;GO:0019855//calcium channel inhibitor activity;GO:0019855//calcium channel inhibitor activity;	-
ENSRNOG00000002217	24.608	3.48102	45.7351	13.1384	3.71572	8.0901e-08	3.63556e-06	14	9063048	9074264	+	617	Plac8	GO:0003682;GO:0003682;GO:0006366;GO:0008284;GO:0008284;GO:0009409;GO:0009409;GO:0040015;GO:0040015;GO:0042742;GO:0042742;GO:0043066;GO:0043066;GO:0045944;GO:0045944;GO:0045944;GO:0050873;GO:0050873;GO:0120162;GO:0120162;GO:0120162;	-	-	S	2S3TI;35Q7H;3A5UZ;3BTAM;3D98W;3JGYH;48ES6;49BR4;4Q5FB	placenta associated 8 [Source:RGD Symbol;Acc:1308102]	360914	B5DF36	GO:0006366//transcription by RNA polymerase II;GO:0008284//positive regulation of cell population proliferation;GO:0008284//positive regulation of cell population proliferation;GO:0009409//response to cold;GO:0009409//response to cold;GO:0040015//negative regulation of multicellular organism growth;GO:0040015//negative regulation of multicellular organism growth;GO:0042742//defense response to ba…	-	GO:0003682//chromatin binding;GO:0003682//chromatin binding;	-
ENSRNOG00000015441	569.503	167.397	971.609	5.80421	2.5371	8.82929e-08	3.94902e-06	1	180115120	180139980	+	3718	Il4r	GO:0002532;GO:0002532;GO:0002639;GO:0003674;GO:0004896;GO:0004896;GO:0004896;GO:0005515;GO:0005576;GO:0005615;GO:0005886;GO:0006954;GO:0006955;GO:0009897;GO:0016020;GO:0016020;GO:0016020;GO:0016021;GO:0016021;GO:0016021;GO:0016064;GO:0016064;GO:0019221;GO:0030728;GO:0032722;GO:0042127;GO:0042832;GO:0043032;GO:0043235;GO:0043306;GO:0043627;GO:0044877;GO:0045626;GO:0045630;GO:0120162;GO:0120162;GO:…	K05071	-	S;T	2S3Y8;35GSG;38DTI;3BMW2;3CX2Y;3JDHK;48BCE;498J7;4PZJK	interleukin 4 receptor [Source:RGD Symbol;Acc:2899]	25084	Q63257	GO:0002532//production of molecular mediator involved in inflammatory response;GO:0002532//production of molecular mediator involved in inflammatory response;GO:0002639//positive regulation of immunoglobulin production;GO:0006954//inflammatory response;GO:0006955//immune response;GO:0016064//immunoglobulin mediated immune response;GO:0016064//immunoglobulin mediated immune response;GO:0019221//cy…	GO:0005576//extracellular region;GO:0005615//extracellular space;GO:0005886//plasma membrane;GO:0009897//external side of plasma membrane;GO:0016020//membrane;GO:0016020//membrane;GO:0016020//membrane;GO:0016021//integral component of membrane;GO:0016021//integral component of membrane;GO:0016021//integral component of membrane;GO:0043235//receptor complex;GO:0005654//nucleoplasm;GO:0005886//plas…	GO:0003674//molecular_function;GO:0004896//cytokine receptor activity;GO:0004896//cytokine receptor activity;GO:0004896//cytokine receptor activity;GO:0005515//protein binding;GO:0044877//protein-containing complex binding;GO:0004896//cytokine receptor activity;GO:0005515//protein binding;	ko05321(Inflammatory bowel disease);ko05200(Pathways in cancer);ko04659(Th17 cell differentiation);ko04658(Th1 and Th2 cell differentiation);ko04640(Hematopoietic cell lineage);ko04630(JAK-STAT signaling pathway);ko04151(PI3K-Akt signaling pathway);ko04060(Cytokine-cytokine receptor interaction)
ENSRNOG00000000818	353.535	179.308	527.763	2.94333	1.55745	8.87917e-08	3.96199e-06	20	2877567	2891802	-	4093	Nrm	GO:0019902;GO:0019902;GO:0005634;GO:0005635;GO:0005635;GO:0005637;GO:0016020;GO:0016021;GO:0031965;GO:0031965;GO:0005637;GO:0016020;GO:0016021;	-	-	S	2RS62;35BAT;39XU1;3BP2S;3D286;3J2VB;481VX;490MD;4Q3YN;2RY8Q;35M04;38NED;3BG8Q;3D2UK;3JF67;482H8;499DA;4PUM3	nurim [Source:RGD Symbol;Acc:1302966]	361791	Q6MG14	-	GO:0005634//nucleus;GO:0005635//nuclear envelope;GO:0005635//nuclear envelope;GO:0005637//nuclear inner membrane;GO:0016020//membrane;GO:0016021//integral component of membrane;GO:0031965//nuclear membrane;GO:0031965//nuclear membrane;GO:0005637//nuclear inner membrane;GO:0016020//membrane;GO:0016021//integral component of membrane;	GO:0019902//phosphatase binding;GO:0019902//phosphatase binding;	-
ENSRNOG00000004583	15.2462	0.844693	29.6477	35.0988	5.13335	1.02109e-07	4.53488e-06	7	108759904	108767383	-	6027	Mb	GO:0015671;GO:0019825;GO:0020037;GO:0001666;GO:0005344;GO:0005515;GO:0007507;GO:0009725;GO:0015671;GO:0015671;GO:0015671;GO:0015671;GO:0015671;GO:0019825;GO:0019825;GO:0019825;GO:0019825;GO:0019825;GO:0020037;GO:0020037;GO:0020037;GO:0020037;GO:0031444;GO:0042542;GO:0043353;GO:0046872;GO:0050873;	K21892	-	C	KOG3378;35JXE;39ZXE;3BQ55;3D4U7;3JFKV;485CB;49090;4PZB6	myoglobin [Source:RGD Symbol;Acc:620411]	59108	Q9QZ76;A0A1K0FUB2	GO:0015671//oxygen transport;GO:0001666//response to hypoxia;GO:0007507//heart development;GO:0009725//response to hormone;GO:0015671//oxygen transport;GO:0015671//oxygen transport;GO:0015671//oxygen transport;GO:0015671//oxygen transport;GO:0015671//oxygen transport;GO:0031444//slow-twitch skeletal muscle fiber contraction;GO:0042542//response to hydrogen peroxide;GO:0043353//enucleate erythrocy…	-	GO:0019825//oxygen binding;GO:0020037//heme binding;GO:0005344//oxygen carrier activity;GO:0005515//protein binding;GO:0019825//oxygen binding;GO:0019825//oxygen binding;GO:0019825//oxygen binding;GO:0019825//oxygen binding;GO:0019825//oxygen binding;GO:0020037//heme binding;GO:0020037//heme binding;GO:0020037//heme binding;GO:0020037//heme binding;GO:0046872//metal ion binding;	-
ENSRNOG00000046327	1475.5	818.488	2132.51	2.60542	1.38152	1.05774e-07	4.67576e-06	14	57338507	57523353	-	6811	Rbpj	GO:0000978;GO:0001228;GO:0003677;GO:0003700;GO:0005634;GO:0006355;GO:0006357;GO:0000978;GO:0001228;GO:0003677;GO:0003700;GO:0005634;GO:0006355;GO:0006357;GO:0000978;GO:0001228;GO:0003677;GO:0003700;GO:0005634;GO:0006355;GO:0006357;GO:0000978;GO:0001228;GO:0003677;GO:0003700;GO:0005634;GO:0006355;GO:0006357;GO:0000122;GO:0000978;GO:0000978;GO:0000978;GO:0000978;GO:0000981;GO:0001228;GO:0001228;GO:…	K06053	-	S;K	KOG3743;35BT8;38B47;3BCQM;3CZ8E;3JA1D;48158;48VGF;4PWB0	recombination signal binding protein for immunoglobulin kappa J region [Source:RGD Symbol;Acc:1593096]	679028	M0R7Q3	GO:0006355//regulation of transcription, DNA-templated;GO:0006357//regulation of transcription by RNA polymerase II;GO:0006355//regulation of transcription, DNA-templated;GO:0006357//regulation of transcription by RNA polymerase II;GO:0006355//regulation of transcription, DNA-templated;GO:0006357//regulation of transcription by RNA polymerase II;GO:0006355//regulation of transcription, DNA-templa…	GO:0005634//nucleus;GO:0005634//nucleus;GO:0005634//nucleus;GO:0005634//nucleus;GO:0002193//MAML1-RBP-Jkappa- ICN1 complex;GO:0002193//MAML1-RBP-Jkappa- ICN1 complex;GO:0005634//nucleus;GO:0005634//nucleus;GO:0005634//nucleus;GO:0005634//nucleus;GO:0005667//transcription regulator complex;GO:0005730//nucleolus;GO:0005737//cytoplasm;GO:0017053//transcription repressor complex;GO:0032991//protein-c…	GO:0000978//RNA polymerase II cis-regulatory region sequence-specific DNA binding;GO:0001228//DNA-binding transcription activator activity, RNA polymerase II-specific;GO:0003677//DNA binding;GO:0003700//DNA-binding transcription factor activity;GO:0000978//RNA polymerase II cis-regulatory region sequence-specific DNA binding;GO:0001228//DNA-binding transcription activator activity, RNA polymerase…	ko05203(Viral carcinogenesis);ko05169(Epstein-Barr virus infection);ko05165(Human papillomavirus infection);ko05017(Spinocerebellar ataxia);ko04658(Th1 and Th2 cell differentiation);ko04330(Notch signaling pathway)
ENSRNOG00000048430	59.2326	19.2218	99.2434	5.16306	2.36823	1.07831e-07	4.75562e-06	12	43747010	43953695	+	8366	Myo18b	GO:0000166;GO:0001570;GO:0001570;GO:0001701;GO:0001701;GO:0003774;GO:0003774;GO:0003774;GO:0003779;GO:0005515;GO:0005524;GO:0005524;GO:0005524;GO:0016459;GO:0016459;GO:0016459;GO:0016461;GO:0016461;GO:0030018;GO:0030018;GO:0031941;GO:0031941;GO:0055013;GO:0055013;GO:0003774;GO:0005515;GO:0005524;GO:0016459;	K10362	-	Z	KOG0161;35IKS;38B7G;3BA4F;3CRJ1;3J9N8;487JS;48Z9F;4PYPU	myosin XVIIIb [Source:RGD Symbol;Acc:1594542]	304551	M0R6Z9	GO:0001570//vasculogenesis;GO:0001570//vasculogenesis;GO:0001701//in utero embryonic development;GO:0001701//in utero embryonic development;GO:0055013//cardiac muscle cell development;GO:0055013//cardiac muscle cell development;	GO:0016459//myosin complex;GO:0016459//myosin complex;GO:0016459//myosin complex;GO:0016461//unconventional myosin complex;GO:0016461//unconventional myosin complex;GO:0030018//Z disc;GO:0030018//Z disc;GO:0031941//filamentous actin;GO:0031941//filamentous actin;GO:0016459//myosin complex;	GO:0000166//nucleotide binding;GO:0003774//cytoskeletal motor activity;GO:0003774//cytoskeletal motor activity;GO:0003774//cytoskeletal motor activity;GO:0003779//actin binding;GO:0005515//protein binding;GO:0005524//ATP binding;GO:0005524//ATP binding;GO:0005524//ATP binding;GO:0003774//cytoskeletal motor activity;GO:0005515//protein binding;GO:0005524//ATP binding;	-
ENSRNOG00000017212	1033.69	573.561	1493.82	2.60447	1.38099	1.12714e-07	4.94792e-06	5	160358308	160418468	-	2733	Spsb1	GO:0005515;GO:0005829;GO:0005829;GO:0006511;GO:0006511;GO:0016567;GO:0016567;GO:0016567;GO:0019005;GO:0043161;GO:1990756;GO:1990756;	K10343	-	-	-	splA/ryanodine receptor domain and SOCS box containing 1 [Source:RGD Symbol;Acc:1309319]	313722	B0BMX8	GO:0006511//ubiquitin-dependent protein catabolic process;GO:0006511//ubiquitin-dependent protein catabolic process;GO:0016567//protein ubiquitination;GO:0016567//protein ubiquitination;GO:0016567//protein ubiquitination;GO:0043161//proteasome-mediated ubiquitin-dependent protein catabolic process;	GO:0005829//cytosol;GO:0005829//cytosol;GO:0019005//SCF ubiquitin ligase complex;	GO:0005515//protein binding;GO:1990756//ubiquitin ligase-substrate adaptor activity;GO:1990756//ubiquitin ligase-substrate adaptor activity;	-
ENSRNOG00000016581	83.1015	31.5964	134.607	4.26019	2.09092	1.1743e-07	5.13122e-06	17	31590677	31599102	+	1284	Serpinb1a	GO:0004867;GO:0004867;GO:0004867;GO:0004867;GO:0005576;GO:0005576;GO:0005576;GO:0005615;GO:0005615;GO:0005615;GO:0005737;GO:0005764;GO:0005768;GO:0005769;GO:0006954;GO:0006954;GO:0010466;GO:0010951;GO:0010951;GO:0019725;GO:0019725;GO:0030414;GO:0030414;GO:0032691;GO:0032691;GO:0032691;GO:0042176;GO:0042176;GO:0044194;GO:0044342;GO:0044342;GO:0045088;GO:0045088;	K23425	-	O;V	KOG2392;35P8W;38VR6;3BBFJ;3CV81;3J7VJ;48177;49259;4PUFK	serpin family B member 1A [Source:RGD Symbol;Acc:1306203]	291091	Q4G075	GO:0006954//inflammatory response;GO:0006954//inflammatory response;GO:0010466//negative regulation of peptidase activity;GO:0010951//negative regulation of endopeptidase activity;GO:0010951//negative regulation of endopeptidase activity;GO:0019725//cellular homeostasis;GO:0019725//cellular homeostasis;GO:0032691//negative regulation of interleukin-1 beta production;GO:0032691//negative regulatio…	GO:0005576//extracellular region;GO:0005576//extracellular region;GO:0005576//extracellular region;GO:0005615//extracellular space;GO:0005615//extracellular space;GO:0005615//extracellular space;GO:0005737//cytoplasm;GO:0005764//lysosome;GO:0005768//endosome;GO:0005769//early endosome;GO:0044194//cytolytic granule;	GO:0004867//serine-type endopeptidase inhibitor activity;GO:0004867//serine-type endopeptidase inhibitor activity;GO:0004867//serine-type endopeptidase inhibitor activity;GO:0004867//serine-type endopeptidase inhibitor activity;GO:0030414//peptidase inhibitor activity;GO:0030414//peptidase inhibitor activity;	-
[truncated: 1,103 more rows]
