# Supplementary material for: Exploring the “gene–metabolite” network of ischemic stroke with blood stasis and toxin syndrome by integrated transcriptomics and metabolomics strategy
Source: Sci Rep. 2024 May 25;14:11947. doi: 10.1038/s41598-024-61633-y (PMC11126742; doi:10.1038/s41598-024-61633-y)
Supplement: Supplementary file 4 — Supplementary Information 4. [file 41598_2024_61633_MOESM4_ESM.xlsx]

## Sheet: Sheet1
ID	name	formula	KEGG	NC1	NC2	NC3	NC4	NC5	NC6	NC7	NC8	DS1	DS2	DS3	DS4	DS5	DS6	DS7	DS8
M101T110	Succinic acid	C4H6O4	C00042	6.25765e+06	5.81965e+06	5.43936e+06	6.23623e+06	5.43024e+06	5.33424e+06	5.76818e+06	5.66471e+06	1.73953e+06	2.64353e+06	3.24612e+06	2.88507e+06	2.11822e+06	2.5475e+06	466274	6.63905e+06
M104T103	Choline	C5H14NO	C00114	3.99552e+08	3.20451e+08	3.27009e+08	6.56561e+08	3.60596e+08	3.12955e+08	8.57687e+08	6.52031e+08	1.36362e+08	3.06249e+08	6.17981e+07	1.08399e+08	3.84709e+08	2.26816e+08	1.10785e+08	2.61506e+08
M104T129	gamma-Aminobutyric acid	C4H9NO2	C00334	3.38389e+07	3.06369e+07	3.41071e+07	4.39617e+07	3.29189e+07	3.45759e+07	5.94873e+07	5.90832e+07	3.15047e+07	4.18417e+07	1.86208e+07	2.11576e+07	2.795e+07	2.31882e+07	1.97663e+07	2.66938e+07
M110T88	Hypotaurine	C2H7NO2S	C00519	4.73819e+06	8.46475e+06	8.12758e+06	1.05617e+07	2.9528e+06	5.53509e+06	8.11733e+06	881733	1.33982e+07	1.36294e+07	1.3133e+07	1.1126e+07	1.30103e+07	8.44295e+06	1.18491e+07	4.48505e+06
M110T919	Hydroquinone	C6H6O2	C00530	2.63665e+08	2.51317e+08	3.37911e+08	2.03401e+08	2.13683e+08	4.16751e+08	2.20998e+07	1.93483e+07	1.20134e+08	5.31519e+08	5.00705e+08	4.99575e+08	9.53324e+08	7.93491e+08	5.45906e+08	9.29567e+08
M119T151	2-Methylserine	C4H9NO3	C02115	3.86345e+07	3.03395e+07	3.28201e+07	2.05466e+07	3.01497e+07	2.49753e+07	2.10398e+07	2.71549e+07	1.21535e+07	1.67143e+07	1.04168e+07	6.83268e+06	2.50029e+07	1.99423e+07	1.66965e+07	2.99612e+07
M120T88	L-Threonine	C4H9NO3	C00188	1.74866e+08	4.48662e+08	2.77838e+08	6.37435e+08	2.84078e+08	4.11652e+08	2.99305e+08	4.95699e+08	8.60774e+07	1.24551e+08	2.00376e+08	1.55773e+08	1.10858e+08	1.71787e+08	1.1295e+08	2.08691e+08
M124T965	Picolinic acid	C6H5NO2	C10164	4.70101e+08	4.49795e+08	3.11448e+08	4.77105e+08	4.6517e+08	4.27081e+08	5.63371e+08	5.50098e+08	2.99652e+08	2.37411e+08	5.14614e+08	3.23576e+08	3.4171e+08	3.4051e+08	3.14198e+08	3.21108e+08
M129T95	gamma-Amino-gamma-cyanobutanoate	C5H8N2O2	C05715	8.59557e+07	1.20131e+08	7.24179e+07	7.10878e+08	8.9579e+07	1.01129e+08	5.14551e+08	9.67423e+08	1.90568e+08	1.22286e+08	3.71151e+07	4.05114e+07	1.23861e+08	5.07864e+07	4.53932e+07	9.53114e+07
M130T88	Pipecolic acid	C6H11NO2	C00408	1.45173e+09	1.93199e+09	1.5996e+09	3.30501e+09	1.49095e+09	1.03415e+09	2.80374e+09	2.63273e+09	1.99919e+09	2.37653e+09	5.18729e+08	6.81426e+08	8.73067e+08	4.68802e+08	5.24646e+08	9.11721e+08
M131T64	cis-4-Hydroxy-L-proline	C5H9NO3	C01015	2.80877e+07	2.98312e+07	2.43402e+07	7.38827e+07	2.89754e+07	2.08691e+07	5.7641e+07	5.2273e+07	4.77725e+07	4.71012e+07	1.00924e+07	1.26827e+07	1.87588e+07	8.99196e+06	9.96938e+06	1.81592e+07
M132T979_1	Ketoleucine	C6H10O3	C00233	1.67162e+08	1.32032e+08	2.72119e+07	4.65467e+06	1.82255e+08	1.30676e+08	1.75587e+06	3.68507e+06	2.35735e+08	2.12652e+08	3.33208e+08	3.1682e+08	1.59784e+08	2.91593e+08	3.44345e+08	1.20346e+08
M135T122_2	(R)-mandelic Acid	C8H8O3	C01983	5.88989e+07	9.73178e+07	6.17079e+07	1.43792e+07	6.70653e+07	1.89538e+07	7.04752e+07	1.74269e+08	2.06509e+07	2.24892e+07	1.66567e+07	1.84817e+07	2.65103e+07	2.4535e+07	1.80359e+07	8.8279e+07
M135T738	Chavicol	C9H10O	C16930	3.64836e+06	4.02566e+06	3.39985e+06	1.01297e+06	4.02626e+06	1.11533e+06	1.12288e+06	2.17865e+06	5.08298e+07	4.69642e+07	3.42054e+07	3.05562e+07	3.54924e+07	3.94626e+07	5.69117e+07	5.80581e+06
M137T277	Trigonelline	C7H7NO2	C01004	2.23273e+09	2.91504e+09	2.04433e+09	6.15211e+09	2.6632e+09	2.31845e+09	7.60123e+09	5.4173e+09	1.07951e+09	1.15735e+09	1.18128e+09	1.19731e+09	1.08648e+09	4.91972e+08	3.60159e+08	1.94105e+09
M138T97	p-Aminobenzoic acid	C7H7NO2	C00568	1.63901e+07	1.39427e+07	1.7003e+07	2.254e+07	1.7996e+07	1.80625e+07	3.39693e+07	2.0969e+07	5.18386e+07	4.16594e+07	3.30288e+07	2.63216e+07	5.31224e+07	2.9674e+07	8.2487e+07	2.19535e+07
M139T149	Urocanic acid	C6H6N2O2	C00785	2.45086e+06	2.884e+06	2.79411e+06	3.41444e+06	3.2241e+06	2.12008e+06	1.66734e+06	3.34005e+06	1.53051e+07	8.7608e+06	3.61241e+06	4.62989e+06	1.33725e+07	6.57397e+06	1.41449e+07	3.1645e+06
M142T87	O-Phosphoethanolamine	C2H8NO4P	C00346	1.16188e+08	9.95405e+07	1.18672e+08	5.11235e+07	1.15325e+08	1.13391e+08	5.18147e+07	5.42368e+07	1.25626e+07	1.80187e+07	6.12647e+07	5.23474e+07	2.98644e+07	4.99874e+07	2.38327e+07	9.67734e+07
M146T122	4-Guanidinobutanoic acid	C5H11N3O2	C01035	8.83708e+06	1.95532e+07	2.60352e+07	1.90716e+07	1.12275e+07	8.55715e+06	9.32675e+06	1.5217e+08	4.90331e+08	2.94167e+07	1.24248e+08	1.04447e+08	1.52184e+08	7.37544e+07	1.97224e+08	6.26606e+07
M147T77	L-Lysine	C6H14N2O2	C00047	5.50596e+08	7.71819e+08	3.36854e+08	3.21481e+08	7.99007e+08	5.24098e+08	4.03203e+08	2.31831e+08	2.36236e+08	2.67955e+08	2.27711e+08	3.15138e+08	2.73646e+08	2.81703e+08	3.81011e+08	3.14754e+08
M147T974	4-Hydroxycinnamic acid	C9H8O3	C00811	8.53452e+07	7.49782e+07	1.17838e+08	2.21924e+08	8.60701e+07	5.49758e+07	3.45473e+08	2.26719e+08	2.19556e+07	4.47765e+07	1.09246e+07	1.33152e+07	5.16787e+07	2.36928e+07	7.08558e+06	6.01238e+07
M148T88	(R) 2,3-Dihydroxy-3-methylvalerate	C6H12O4	C06007	5.63912e+07	6.03016e+07	5.93872e+07	9.27116e+07	5.72232e+07	5.666e+07	8.83137e+07	9.67601e+07	1.22162e+08	1.81034e+08	8.41022e+07	1.06473e+08	1.79069e+08	1.37112e+08	1.19303e+08	5.50192e+07
M151T74	D-Ribose	C5H10O5	C00121	2.24269e+09	1.05439e+09	7.77632e+08	1.90591e+09	1.04431e+09	1.99976e+08	6.96494e+09	9.69815e+08	2.68502e+08	4.23799e+08	2.57845e+08	7.34745e+08	3.42033e+08	2.91493e+08	2.77646e+08	7.37143e+08
M152T278	Guanine	C5H5N5O	C00242	1.18761e+07	3.57203e+07	9.03581e+06	2.02484e+07	3.05826e+07	8.38717e+06	9.75501e+06	3.87756e+07	2.85414e+07	9.99793e+07	1.41178e+08	8.65013e+07	3.154e+07	2.81511e+07	1.67369e+08	5.71188e+07
M153T110	2',4'-Dihydroxyacetophenone	C8H8O3	C03663	1.30937e+07	2.45708e+07	1.28021e+07	1.16398e+07	1.60879e+06	1.17936e+07	7.81029e+06	2.11237e+07	678816	1.11847e+06	779677	6.89502e+06	1.05611e+07	1.88872e+06	1.58328e+06	1.21763e+06
M155T61	2,3-Butanediol	C4H10O2S2	C00265	2.38729e+06	1.86239e+06	2.50726e+06	961277	1.75019e+06	1.52136e+06	2.60789e+06	273238	1.93728e+07	6.76581e+07	4.14503e+06	1.02826e+07	2.53276e+07	1.40961e+07	1.03938e+07	826851
M161T78	N(6)-Methyllysine	C7H16N2O2	C02728	3.68059e+07	3.95527e+07	3.36836e+07	5.36978e+07	3.53869e+07	4.26037e+07	5.12428e+07	5.39406e+07	2.26777e+07	4.4408e+07	2.38e+07	2.7365e+07	4.11812e+07	3.31268e+07	2.65754e+07	2.89163e+07
M162T119	N-methyl-L-glutamic Acid	C6H11NO4	C01046	7.90018e+07	6.2552e+07	4.5971e+07	8.86419e+07	4.94232e+07	1.05662e+08	1.04814e+08	6.49363e+07	5.98138e+06	1.11866e+06	7.86043e+06	1.31943e+07	1.67981e+07	1.67266e+07	2.53332e+06	3.11075e+07
M162T306	Aminoadipic acid	C6H11NO4	C00956	9.32122e+06	2.33851e+07	9.10459e+06	9.68579e+06	9.58873e+06	8.98612e+06	4.66558e+07	1.15646e+07	5.14151e+07	4.80914e+07	2.21225e+07	2.83153e+07	4.31658e+07	1.14727e+07	2.57276e+07	1.0255e+07
M164T113	L-threo-3-Phenylserine	C9H11NO3	C03290	7.78403e+06	9.28142e+06	8.93074e+06	1.27699e+07	8.21256e+06	8.05441e+06	1.24742e+07	1.42819e+07	1.19744e+06	1.83038e+06	2.77357e+06	2.96669e+06	3.06569e+06	3.25806e+06	1.27122e+06	6.02844e+06
M165T152	3,4-Dihydroxyphenylpropanoate	C9H10O4	C10447	1.99735e+08	3.14111e+08	2.34077e+08	5.6228e+08	2.62985e+08	2.4367e+08	6.8362e+08	6.8226e+08	3.2586e+08	2.95298e+08	2.49343e+08	1.57525e+08	2.34601e+08	8.84228e+07	8.76102e+07	2.10935e+08
M166T110	7-Methylxanthine	C6H6N4O2	C16353	1.05413e+07	1.01454e+07	9.46727e+06	1.7292e+07	1.09796e+07	1.04436e+07	1.43812e+07	1.55113e+07	1.65399e+07	2.02458e+07	1.50734e+07	1.62354e+07	2.32866e+07	1.98404e+07	1.3112e+07	9.08279e+06
M169T122	Uric acid	C5H4N4O3	C00366	1.90241e+07	2.62874e+07	4.86544e+06	6.88717e+06	1.76168e+07	9.17114e+06	6.06872e+06	4.94914e+07	2.76608e+07	2.47655e+07	2.24832e+07	7.81869e+07	2.40381e+07	2.84782e+07	1.23667e+08	1.11861e+08
M169T334	Pyridoxamine	C8H12N2O2	C00534	2.40966e+06	2.43129e+06	2.18254e+06	2.55605e+06	2.76155e+06	2.71874e+06	3.17193e+06	2.18792e+06	1.45402e+07	2.19514e+07	6.38349e+06	6.37145e+06	1.85158e+07	1.06441e+07	9.66879e+06	2.50697e+06
M170T485	8-Amino-7-oxononanoate	C9H17NO3	C01092	2.90006e+07	3.33389e+07	2.74854e+07	8.86289e+07	2.8392e+07	2.76383e+07	8.55188e+07	9.6388e+07	1.97667e+07	2.69721e+07	4.91763e+06	1.37105e+07	1.0577e+07	6.05947e+06	6.01349e+06	1.80122e+07
M172T63	3-Dehydroshikimate	C7H8O5	C02637	7.14245e+06	6.29758e+06	5.61777e+06	1.13016e+07	5.48237e+06	5.75636e+06	1.5424e+07	1.16629e+07	2.44039e+07	3.56636e+07	1.09916e+07	1.29219e+07	2.27241e+07	1.54838e+07	1.03209e+07	1.08991e+07
M173T110	Iminoarginine	C6H12N4O2	C21026	7.33167e+07	7.66984e+07	7.27776e+07	6.80938e+07	5.97377e+07	5.98013e+07	6.52708e+07	6.89666e+07	6.11787e+07	6.75657e+07	6.4736e+07	6.37324e+07	6.06489e+07	5.53036e+07	5.74471e+07	6.05657e+07
M175T113	2-Isopropyl-3-oxosuccinate	C7H10O5	C04236	2.72975e+07	3.08686e+07	3.13377e+07	3.23574e+07	2.71462e+07	2.72026e+07	2.89547e+07	2.67812e+07	3.58098e+07	3.10651e+07	3.04025e+07	3.1618e+07	3.02468e+07	3.17553e+07	3.53755e+07	3.56975e+07
M175T149	cis-Aconitic acid	C6H6O6	C00417	9.55494e+06	8.15994e+06	8.1115e+06	8.36823e+06	1.09674e+07	5.85673e+06	9.12621e+06	6.7207e+06	1.64785e+07	1.4259e+07	6.14575e+06	1.58525e+07	7.02506e+06	1.59854e+07	1.63644e+07	9.79631e+06
M176T139	N-Acetyl-L-aspartic acid	C6H9NO5	C01042	2.05126e+09	2.47308e+09	2.20755e+09	7.58757e+08	2.20468e+09	2.08204e+09	3.16007e+09	2.88522e+09	8.05099e+08	7.41167e+08	1.00824e+09	9.10314e+08	1.14617e+09	8.10643e+08	3.39175e+08	1.79093e+09
M177T313	Serotonin	C10H12N2O	C00780	576129	521158	564306	366550	525462	570481	350078	262322	961642	823614	1.60951e+06	1.82911e+06	1.34453e+06	1.61954e+06	1.6148e+06	659436
M182T126	(S)-beta-Tyrosine	C9H11NO3	C21308	1.30509e+09	1.43964e+09	1.29783e+09	2.04417e+09	1.45306e+09	1.54129e+09	1.62848e+09	2.05837e+09	7.69828e+07	1.11256e+08	4.48302e+08	4.30758e+08	2.84381e+08	3.8677e+08	1.21904e+08	9.31183e+08
M182T197	L-Tyrosine	C9H11NO3	C00082	8.02714e+08	6.9831e+08	6.54641e+08	7.99969e+08	1.04117e+09	1.05464e+09	1.06866e+09	8.85292e+08	8.21896e+08	3.24368e+08	3.17651e+08	2.98937e+08	1.20496e+09	5.56805e+08	2.94667e+08	2.93355e+08
M184T360	3,4-Dihydroxymandelic acid	C8H8O5	C05580	9.69303e+06	8.72876e+06	9.65272e+06	6.96288e+06	8.75807e+06	7.02911e+06	7.11743e+06	6.8703e+06	3.37513e+06	4.61275e+06	3.61783e+06	4.30083e+06	5.23756e+06	4.86954e+06	3.80865e+06	6.60793e+06
M189T105	N-Alpha-acetyllysine	C8H16N2O3	C12989	3.44699e+07	3.82727e+07	3.35071e+07	1.27773e+08	3.05631e+07	4.18314e+07	1.23851e+08	1.30248e+08	1.12462e+07	3.5485e+07	1.31122e+07	1.5187e+07	2.56383e+07	8.26935e+06	6.04676e+06	2.03994e+07
M189T122	N-Acetylglutamic acid	C7H11NO5	C00624	6.33976e+07	3.18136e+07	7.60614e+07	3.40004e+07	6.00664e+07	5.71663e+07	9.41338e+07	2.72901e+07	3.08751e+07	3.27627e+07	1.18704e+07	1.51098e+07	7.01962e+07	1.12531e+07	1.08921e+07	1.61193e+07
M198T109	Tauropine	C5H11NO5S	C01616	2.6122e+07	2.904e+07	2.31552e+07	8.18154e+07	2.76322e+07	3.61131e+07	8.04817e+07	8.6246e+07	2.16963e+07	1.70405e+07	2.51336e+06	9.57213e+06	2.10603e+07	8.0074e+06	3.71392e+06	1.57635e+07
M206T340	Homoisocitrate	C7H10O7	C05662	3.86824e+06	3.86038e+06	3.55848e+06	1.44499e+07	4.15205e+06	3.03901e+06	2.05205e+07	1.10961e+07	2.01673e+06	5.97642e+06	1.07217e+06	1.47711e+06	4.36821e+06	3.05269e+06	1.08688e+06	1.0356e+06
M215T248	Dethiobiotin	C10H18N2O3	C01909	1.71384e+07	2.60165e+07	1.76114e+07	9.1723e+07	1.99928e+07	1.81376e+07	9.17384e+07	9.85312e+07	14573.1	1.42412e+07	832660	1.34965e+06	1.41948e+06	248042	2.57329e+06	6.74566e+06
M216T654	12-Hydroxydodecanoic acid	C12H24O3	C08317	7.18403e+06	4.46454e+06	7.97229e+06	573226	9.18101e+06	8.77368e+06	8.17759e+06	3.55743e+06	5.96973e+06	1.99856e+07	1.22774e+07	1.69489e+07	1.86232e+07	2.05146e+07	1.03722e+07	2.43286e+07
M218T577	N-Acetylserotonin	C12H14N2O2	C00978	5.81357e+07	5.81164e+07	5.72355e+07	7.72568e+07	5.98085e+07	5.42843e+07	9.51436e+07	9.85602e+07	1.1901e+07	8.48029e+06	7.04894e+06	5.83628e+06	2.0748e+06	5.14008e+06	243672	4.05416e+07
M219T121	gamma-Glutamylalanine	C7H11N2O5R	C03740	1.06614e+08	1.78194e+08	1.68488e+08	4.38171e+08	5.87685e+07	1.15599e+08	2.95607e+08	2.87558e+08	5.17866e+07	8.19228e+07	2.29484e+07	3.99998e+07	6.434e+07	2.00837e+07	1.57397e+07	5.17223e+07
M219T660	Capsidiol	C15H24O2	C09627	1.09778e+06	888463	856881	1.22968e+06	845359	1.01713e+06	750300	898792	8.45518e+06	9.47589e+06	3.60996e+06	3.99701e+06	6.96193e+06	4.79472e+06	6.77925e+06	794762
M224T978_1	Methyl jasmonate	C13H20O3	C11512	1.64394e+08	1.93438e+08	1.90346e+08	1.05568e+08	5.92289e+07	2.07181e+08	9.08895e+07	8.76379e+07	5.06327e+07	4.75216e+07	4.37898e+07	4.69194e+07	5.275e+07	4.20061e+07	4.18981e+07	3.65049e+08
M228T743	Deoxyuridine	C9H12N2O5	C00526	1.43588e+08	9.07737e+07	1.09057e+08	2.68645e+08	1.46461e+08	9.68791e+07	3.5606e+08	3.113e+08	6.90022e+09	6.11798e+09	2.87881e+09	3.93085e+09	5.61084e+09	4.64313e+09	9.32664e+09	2.47749e+08
M229T100	D-Octopine	C9H18N4O4	C04137	3.08395e+07	1.27226e+07	1.0864e+07	1.02762e+08	3.19691e+06	3.21872e+07	1.32822e+08	9.21402e+07	1.59322e+06	4.83831e+06	914462	1.47057e+06	3.66732e+06	2.08122e+06	797262	7.61971e+06
M230T104	Ergothioneine	C9H16N3O2S	C05570	2.4165e+07	3.69331e+07	2.67449e+07	6.38623e+07	4.32232e+07	2.74483e+07	1.33583e+08	1.55864e+08	3.25129e+06	1.29535e+07	1.62952e+07	2.0613e+07	2.04468e+07	5.81999e+06	125212	1.39245e+07
M232T122	N2-Succinyl-L-ornithine	C9H16N2O5	C03415	1.72739e+06	3.14942e+06	1.0496e+06	1.32445e+07	2.63321e+06	1.95172e+06	9.26836e+06	2.7354e+06	1.53795e+08	1.17147e+08	1.34127e+07	3.52934e+07	8.2968e+07	4.21409e+07	5.25285e+07	5.10777e+06
M240T371	Anserine	C10H16N4O3	C01262	755980	715523	614378	296641	857092	300200	1.31554e+06	696983	1.32898e+06	2.22846e+06	2.1663e+06	1.21346e+06	1.11054e+06	548967	2.48984e+06	881407
M243T382	1-Hexadecanol	C16H34O	C00823	9.10509e+07	7.99045e+07	7.60564e+07	4.27192e+07	8.11276e+07	7.97739e+07	4.84583e+07	4.22065e+07	1.83335e+08	1.46955e+08	2.96814e+08	3.32991e+08	2.49313e+08	3.15778e+08	3.20946e+08	1.03415e+08
M243T565	Lumichrome	C12H10N4O2	C01727	1.66842e+07	1.95207e+07	1.1563e+07	3.2733e+07	1.66258e+07	1.11145e+07	4.5239e+07	4.14272e+07	8.30288e+06	7.79541e+06	1.68182e+07	1.41346e+07	1.44411e+07	1.02573e+07	1.71219e+06	2.10247e+07
M250T743	Alprenolol	C15H23NO2	D07156	2.50981e+07	5.63299e+07	5.48739e+07	8.29647e+07	2.33188e+07	1.54768e+07	3.22491e+07	2.33252e+07	1.16722e+08	1.46162e+08	1.10933e+08	7.06992e+07	1.15384e+08	1.06267e+08	1.4564e+08	7.41275e+07
M261T91	D-Glucose 1-phosphate	C6H13O9P	C00103	1.2304e+07	1.53332e+07	9.57547e+06	4.69078e+07	2.06319e+07	1.30904e+07	1.18563e+08	7.89757e+07	6.27141e+06	4.76597e+06	1.52028e+06	4.57594e+06	3.76167e+07	4.13215e+06	3.31182e+06	9.8147e+06
M270T277	Medicarpin	C16H14O4	C10503	1.23832e+08	1.90062e+08	1.491e+08	3.78096e+08	1.65613e+08	1.47478e+08	4.92088e+08	4.62245e+08	9.32572e+07	6.57504e+07	7.00062e+07	8.23083e+07	8.26155e+07	4.228e+07	2.50541e+07	1.39156e+08
M273T743	Estradiol	C18H24O2	C00951	4.96228e+08	7.40792e+08	7.04686e+08	6.44049e+08	5.53216e+08	6.37876e+08	4.14198e+08	6.32481e+08	9.37548e+07	1.54457e+08	2.59167e+08	2.47331e+08	2.7425e+08	3.67022e+08	1.97911e+08	4.32167e+08
M273T781	Neocembrene	C20H32	C09140	1.3314e+08	1.44817e+08	1.78526e+08	2.21619e+08	1.26288e+08	2.38979e+08	1.43239e+08	1.80888e+08	9.49907e+07	1.81863e+08	7.54074e+07	7.1911e+07	1.61952e+08	1.41173e+08	9.92201e+07	1.07832e+08
M279T880	Dibutyl phthalate	C16H22O4	C14214	5.23933e+07	5.0121e+07	5.6893e+07	1.20397e+08	5.00563e+07	5.01078e+07	1.16324e+08	1.22432e+08	7.33958e+06	5.95449e+07	3.23116e+07	2.23883e+07	2.02454e+07	1.81576e+07	1.59106e+06	8.28499e+07
M295T80	Indican	C14H17NO6	C08481	1.13994e+06	1.0244e+07	1.89158e+06	3.77674e+06	8.27792e+06	5.74346e+06	1.17899e+07	2.73044e+06	2.77209e+07	3.86919e+07	9.57092e+06	1.16788e+07	2.88236e+07	1.20246e+07	1.60629e+07	8.26169e+06
M300T803	Sphingosine	C18H37NO2	C00319	1.13225e+06	1.38433e+06	1.08988e+06	7.29676e+06	1.26188e+06	1.13853e+06	3.69869e+06	1.44048e+07	9.85166e+07	4.07872e+08	2.77706e+07	1.24623e+08	2.51004e+08	1.18709e+08	9.34598e+07	5.51228e+06
M302T789	Sphinganine	C18H39NO2	C00836	756336	1.05933e+06	446737	5.92567e+06	806032	890635	3.06376e+06	1.48956e+07	1.01805e+08	3.50631e+08	2.6551e+07	1.33052e+08	2.34332e+08	1.17737e+08	8.86165e+07	5.215e+06
M324T102	CMP	C9H14N3O8P	C00055	7.64115e+07	8.8162e+07	6.46731e+07	2.39734e+08	1.05101e+08	6.62321e+07	4.79683e+08	4.70336e+08	2.19682e+06	6.94581e+06	2.22422e+07	3.34314e+07	3.13034e+07	2.35177e+07	736530	4.23519e+07
M326T106	trans-beta-D-Glucosyl-2-hydroxycinnamate	C15H18O8	C05158	2.11209e+07	9.62914e+06	2.18157e+06	8.22688e+07	8.62713e+06	1.2132e+07	1.42682e+08	8.92403e+07	1.98065e+06	1.40949e+07	1.67497e+06	7.68285e+06	3.74672e+07	747686	401537	1.05053e+06
M326T955	Oleoylethanolamide	C20H39NO2	C20792	3.84118e+08	6.76616e+08	7.70036e+08	2.9091e+09	4.60201e+08	3.84607e+08	8.71677e+08	1.58894e+09	2.3457e+10	4.17305e+10	3.46018e+09	6.49723e+09	2.16633e+10	9.2054e+09	2.25286e+10	1.23946e+09
M337T639	Prostaglandin E1	C20H34O5	C04741	1.83955e+06	2.36046e+06	2.40839e+06	4.99387e+06	2.96379e+06	1.28178e+06	6.87846e+06	8.1696e+06	104856	12388.9	1.99419e+06	1.39938e+06	513894	650559	9776.57	7.86961e+06
M338T877	Erucic acid	C22H42O2	C08316	2.19492e+08	3.23203e+08	2.43075e+08	6.52478e+08	2.4067e+08	2.81633e+08	6.58238e+08	7.1167e+08	7.72071e+06	5.44677e+06	4.66025e+07	5.01799e+07	2.14161e+07	3.18194e+07	1.05628e+07	8.72237e+07
M341T160	D-Fructose 2,6-bisphosphate	C6H14O12P2	C00665	1.31657e+07	9.08569e+06	1.00475e+07	2.6114e+07	4.19038e+06	9.1011e+06	5.31741e+07	2.62555e+07	2.60802e+06	3.53951e+06	8.13181e+06	7.10141e+06	7.97783e+06	4.78047e+06	2.07568e+06	2.04714e+07
M348T403	AMP	C10H14N5O7P	C00020	1.93033e+07	2.7118e+07	1.75412e+07	5.95078e+07	1.33772e+07	1.15682e+07	7.18757e+07	5.62027e+07	1.76299e+07	2.68031e+07	2.08557e+06	1.07615e+07	3.18111e+07	1.25967e+07	2.08542e+06	7.6029e+06
M348T902	Anandamide	C22H37NO2	C11695	4.36748e+06	8.21567e+06	1.87291e+06	2.5995e+07	4.04294e+06	3.15813e+06	3.54302e+07	6.43911e+07	1.41641e+08	2.08047e+09	8.51126e+06	1.38765e+08	3.39431e+08	7.35705e+07	4.33788e+07	3.43102e+06
M349T135	IMP	C10H13N4O8P	C00130	2.3665e+08	2.05128e+08	2.87275e+08	6.45023e+08	2.0804e+08	1.65119e+08	4.39528e+08	2.26254e+08	4.22253e+07	2.03035e+08	3.79886e+06	2.21434e+07	2.28984e+08	1.60206e+08	2.49647e+07	1.56033e+08
M350T309	S-(Formylmethyl)glutathione	C12H19N3O7S	C14871	3.67953e+06	5.43594e+06	5.31859e+06	1.06256e+07	6.04085e+06	7.23007e+06	1.72142e+07	1.74128e+07	242372	1.92171e+06	2.53329e+06	2.01718e+06	2.63958e+06	1.21392e+06	172336	4.95026e+06
M350T924	Alpha-Linolenoyl ethanolamide	C22H39NO2	C13828	3.93217e+07	5.06701e+07	4.09369e+07	6.72365e+07	4.52904e+07	5.93296e+07	8.81487e+07	1.89636e+08	2.71823e+07	8.55804e+07	2.42403e+07	1.94862e+07	2.66264e+07	4.15203e+07	1.92913e+07	3.06001e+07
M357T769	(4Z,7Z,10Z,13Z,16Z,19Z)-Docosahexaenoic acid ethyl ester	C24H36O2	C16185	3.01722e+06	2.83424e+06	2.6345e+06	1.32151e+07	2.97899e+06	2.27069e+06	1.21219e+07	1.3397e+07	206416	219173	220237	257405	396576	149764	179281	1.99728e+06
M364T121_1	GMP	C10H14N5O8P	C00144	2.08421e+08	3.6895e+08	2.27861e+08	7.34105e+08	2.39751e+08	1.81517e+08	4.5493e+08	8.82649e+08	3.32121e+07	8.08826e+06	1.66232e+07	8.53621e+07	4.01551e+07	1.98149e+07	6.04283e+06	5.67509e+07
M367T866	Nervonic acid	C24H46O2	C08323	8.68535e+08	5.84793e+08	8.41856e+08	5.73322e+08	6.33956e+08	4.73779e+08	8.51279e+08	7.00031e+08	1.01921e+08	2.26224e+08	1.7002e+08	2.19262e+08	2.50242e+08	2.16817e+08	1.44952e+08	4.07261e+08
M376T844_1	Lithocholic acid	C24H40O3	C03990	2.39655e+08	2.53348e+08	4.17251e+08	1.06236e+08	2.50081e+08	2.76303e+08	8.32417e+07	1.04939e+08	1.24425e+08	5.21723e+07	7.12232e+07	8.40182e+07	5.11229e+07	1.43991e+08	3.56302e+07	1.98205e+08
M380T800	Sphingosine 1-phosphate	C18H38NO5P	C06124	9.7833e+06	2.47358e+06	1.84755e+06	1.26e+07	1.87854e+06	923103	1.84706e+07	3.88806e+06	1.15374e+07	2.57454e+07	1.28804e+07	2.44824e+07	3.09138e+07	1.96072e+07	1.82821e+07	2.49304e+06
M382T816	Sphinganine 1-phosphate	C18H40NO5P	C01120	1.53061e+07	1.70135e+07	2.0975e+07	1.25393e+08	1.34387e+07	1.64046e+07	6.17675e+07	3.831e+08	6.21185e+06	3.03401e+06	1.31239e+06	9.45e+06	1.75833e+07	7.76045e+06	1.09262e+07	2.42526e+07
M385T865_1	7-Dehydrocholesterol	C27H44O	C01164	2.04022e+08	2.08366e+08	2.02817e+08	1.10743e+08	2.9847e+08	1.27406e+08	1.0783e+08	1.04732e+08	4.14681e+07	6.66038e+07	4.92462e+07	4.0938e+07	3.82278e+07	3.18333e+07	3.42059e+07	3.85899e+07
M393T792	Deoxycholic acid	C24H40O4	C04483	4.96756e+07	2.17054e+07	5.24595e+07	3.13067e+07	4.56032e+07	2.3012e+07	2.96862e+07	3.01237e+07	1.72867e+08	4.26331e+08	1.4557e+08	2.17101e+08	4.7498e+08	4.10642e+08	4.30583e+08	4.32787e+06
M402T422	25-Hydroxycholesterol	C27H46O2	C15519	92036.7	323732	666237	207296	187318	294533	1.09129e+06	4.41348e+06	5.75953e+06	9.79158e+06	2.13661e+06	5.70375e+06	6.30804e+06	2.50621e+06	371166	2.86056e+06
M408T939_2	Allocholic acid	C24H40O5	C00695	3.17681e+07	2.46425e+07	3.05517e+07	1.07396e+07	1.47157e+07	1.82763e+07	1.27948e+07	5.02263e+06	1.14113e+07	2.55755e+07	6.53148e+07	7.96918e+07	6.60257e+07	9.44754e+07	6.90805e+07	5.76561e+07
M413T329	6-Amino-6-deoxyfutalosine	C19H19N5O6	C20773	1.24618e+06	6.46891e+06	4.35279e+06	1.65006e+07	5.44709e+06	4.18601e+06	1.32523e+07	1.93149e+07	8.62389e+06	1.50536e+06	511635	427235	1.22239e+06	673941	420214	1.0029e+06
M427T98	S-Glutathionyl-L-cysteine	C13H22N4O8S2	C05526	5.99303e+08	8.08416e+08	6.05208e+08	1.60798e+08	5.7448e+08	6.36671e+08	2.16386e+08	1.80457e+08	2.13074e+07	1.10889e+08	1.42266e+08	8.25488e+07	3.87148e+07	4.46805e+07	3.77971e+06	6.20576e+08
M496T799_1	1-palmitoylglycerophosphocholine	C24H51NO7P	C04102	9.33903e+09	2.6645e+09	7.91147e+09	7.29594e+08	7.07278e+09	5.69822e+09	1.13726e+09	1.31799e+09	1.11584e+10	1.16533e+10	1.35904e+10	1.99544e+10	2.5501e+10	2.54602e+10	2.10088e+10	2.89125e+09
M499T788	L-Olivosyl-oleandolide	C26H44O10	C11991	1.74881e+07	1.87822e+07	2.01095e+07	1.19719e+07	6.34212e+06	1.65446e+07	1.54367e+07	4.59614e+07	2.05764e+07	3.1186e+07	1.10601e+08	2.0763e+07	4.98046e+07	4.27142e+07	3.75351e+07	2.056e+07
M542T112_1	Adenosine diphosphate ribose	C15H23N5O14P2	C00301	238963	498847	247100	1.90022e+06	139472	1.02034e+06	1.88817e+06	2.28508e+06	9.51678e+06	1.86435e+07	2.82982e+06	4.10196e+06	1.23942e+07	5.09346e+06	4.73735e+06	3.61917e+06
M546T99_1	alpha-D-Galactosyl-1,3-beta-D-galactosyl-1,4-N-acetyl-D-glucosamine	C20H35NO16	C04847	1.3461e+07	1.1567e+07	1.92045e+06	1.97192e+07	1.34035e+07	1.27686e+07	3.25302e+07	1.9953e+07	9.81306e+06	4.61564e+06	1.11826e+06	7.26456e+06	1.34466e+07	8.46251e+06	2.0013e+06	2.81033e+06
M568T936_1	Protoporphyrinogen IX	C34H40N4O4	C01079	1.73753e+07	3.14846e+07	1.37915e+07	1.16796e+08	1.94186e+07	2.62962e+07	3.22927e+07	7.67336e+07	2.93733e+08	1.84629e+09	7.60877e+07	1.09742e+08	3.37169e+08	2.04283e+08	5.33949e+08	4.13048e+07
M101T985	Succinic acid semialdehyde	C4H6O3	C00232	334212	1.3579e+06	3.49109e+06	440814	331915	264203	507086	577428	8.07798e+06	1.86725e+06	2.96135e+06	2.95783e+06	3.12968e+06	2.55099e+06	3.64368e+06	5.6081e+06
M102T81	Dimethylglycine	C4H9NO2	C01026	7.46913e+07	5.78923e+07	5.90969e+07	1.40983e+08	6.53202e+07	5.48078e+07	2.34568e+08	1.72029e+08	1.98032e+07	2.83234e+07	3.04516e+07	3.81523e+07	9.81568e+07	5.47456e+07	1.04127e+07	3.21462e+07
M111T70	2-Furoate	C5H4O3	C01546	7.63473e+07	5.61089e+07	1.06295e+08	7.58028e+07	6.73066e+07	1.26432e+07	7.68271e+07	1.0975e+08	3.52811e+08	3.70285e+08	1.6823e+08	1.26596e+08	2.50284e+08	1.83032e+08	2.41267e+08	8.18572e+07
M113T94	Oxalacetic acid	C4H4O5	C00036	2.21499e+09	2.46612e+09	2.79192e+09	7.03092e+09	2.33602e+09	2.47977e+09	4.12119e+09	5.24115e+09	1.1183e+09	1.95933e+09	9.87329e+08	1.01029e+09	1.10956e+09	2.48112e+08	8.70493e+08	2.65871e+09
M116T108	L-Valine	C5H11NO2	C00183	4.79153e+07	2.80968e+07	3.56761e+07	3.31025e+07	3.3991e+07	3.03423e+07	4.68086e+07	8.51239e+06	1.25869e+08	6.12782e+07	4.67894e+07	5.64932e+07	6.07433e+07	6.06511e+07	7.04216e+07	3.92002e+07
M129T72	Mesaconate	C5H6O4	C01732	3.11734e+07	3.48139e+07	3.193e+07	1.60389e+07	2.48077e+07	2.8211e+07	1.70436e+07	7.83726e+07	1.29559e+07	1.43884e+07	9.01861e+06	1.31402e+07	1.52518e+07	1.05104e+07	5.7058e+06	2.35499e+07
M130T134	Beta-Leucine	C6H13NO2	C02486	5.38027e+07	5.91828e+07	5.87272e+07	1.06837e+08	5.24687e+07	6.05795e+07	1.02487e+08	1.21576e+08	2.87593e+07	4.28777e+07	2.85639e+07	2.50668e+07	4.1443e+07	3.36316e+07	1.72982e+07	4.57489e+07
M131T103	D-Ornithine	C5H12N2O2	C00515	2.89638e+07	2.68773e+07	2.30285e+07	3.25879e+07	2.6214e+07	2.45567e+07	3.23448e+07	2.82168e+07	1.00951e+07	1.29982e+07	1.56081e+07	1.87677e+07	1.96883e+07	1.64699e+07	1.19039e+07	1.83839e+07
M133T186	L-Malic acid	C4H6O5	C00149	2.57114e+06	2.96821e+06	2.25279e+06	5.49892e+06	2.46705e+06	2.1311e+06	5.18618e+06	5.46245e+06	2.55024e+06	2.44001e+06	1.04552e+06	1.28555e+06	2.17462e+06	1.21433e+06	1.18505e+06	1.85007e+06
M134T250	Adenine	C5H5N5	C00147	1.63442e+07	1.7541e+07	1.42555e+07	3.22464e+07	1.42352e+07	1.03861e+07	3.22421e+07	3.1484e+07	1.57986e+07	1.26859e+07	6.5127e+06	6.613e+06	1.29133e+07	7.55061e+06	7.32388e+06	1.11338e+07
M135T122	Hypoxanthine	C5H4N4O	C00262	2.5856e+08	2.44178e+08	3.18051e+08	1.99332e+08	3.4726e+08	3.75365e+08	2.11649e+08	2.33211e+08	1.01714e+09	8.01725e+08	1.1552e+09	1.13688e+09	8.75991e+08	9.77357e+08	1.61636e+09	5.32987e+08
M135T863	Phenyl acetate	C8H8O2	C00548	1.16541e+09	1.03903e+09	8.29008e+08	2.79373e+09	9.64962e+08	7.56886e+08	2.43347e+09	2.32076e+09	8.80924e+08	8.49634e+08	3.07742e+08	4.02182e+08	6.82681e+08	4.60354e+08	3.66958e+08	5.01793e+08
M145T121	L-Fucose	C6H12O5	C00507	1.48504e+07	1.39647e+07	1.18274e+07	1.61924e+07	1.307e+07	1.14929e+07	1.74006e+07	1.50113e+07	5.25749e+06	6.76899e+06	9.64131e+06	9.69242e+06	6.14869e+06	7.15867e+06	1.79142e+06	1.55836e+07
M146T81	L-Glutamic acid	C5H9NO4	C00025	1.73596e+09	4.35671e+09	2.25668e+09	1.91921e+09	7.69152e+09	1.78114e+09	1.82546e+09	1.59267e+09	6.60087e+09	8.27321e+09	6.62759e+09	4.85989e+09	6.06531e+09	7.91783e+09	1.90909e+09	4.37818e+09
M154T128	2-Oxoarginine	C6H11N3O3	C03771	4.03822e+06	2.61413e+06	3.02965e+06	1.20542e+06	3.80272e+06	3.25487e+06	1.16416e+06	680974	4.45122e+06	3.87138e+06	8.32378e+06	8.90184e+06	5.73367e+06	7.74146e+06	9.62421e+06	5.22403e+06
M159T380	Oxoadipic acid	C6H8O5	C00322	1.98736e+07	3.18862e+07	1.9803e+07	2.52846e+07	1.34891e+07	1.23741e+07	2.01242e+07	2.52744e+07	1.19998e+08	2.40124e+07	3.61115e+07	3.4629e+07	3.1408e+07	3.71603e+07	3.52019e+07	3.57011e+07
M165T680	4-Hydroxyphenyl-2-propionic acid	C9H10O3	C03080	1.09616e+06	4.29045e+06	1.1722e+06	1.1221e+06	3.84831e+06	3.77228e+06	3.40083e+06	3.87192e+06	4.67383e+06	9.35403e+06	1.31434e+07	5.83168e+06	4.02488e+06	9.85737e+06	4.82702e+06	5.92594e+06
M174T91	Citrulline	C6H13N3O3	C00327	1.33697e+07	1.57275e+07	1.26288e+07	3.07682e+07	1.20759e+07	1.29227e+07	3.23157e+07	2.64938e+07	5.15537e+06	4.17666e+06	4.88135e+06	4.31519e+06	5.93213e+06	3.82793e+06	1.23719e+06	8.60829e+06
M176T155	N-Formyl-L-methionine	C6H11NO3S	C03145	4.77851e+06	5.43907e+06	4.48858e+06	9.94948e+06	4.74719e+06	4.39232e+06	1.01418e+07	1.05985e+07	1.39634e+06	1.51482e+06	1.60195e+06	1.40112e+06	2.08753e+06	1.30499e+06	492394	3.13447e+06
M177T78	Pyrophosphate	H4P2O7	C00013	4.75288e+08	4.24679e+08	4.50067e+08	3.02221e+08	3.57816e+08	3.27924e+08	3.11038e+08	2.62397e+08	1.38727e+09	1.29714e+09	8.12395e+08	1.16652e+08	5.1313e+08	1.17494e+09	1.31015e+09	5.50818e+08
M181T123	Hydroxyphenyllactic acid	C9H10O4	C03672	6.67473e+06	9.65097e+06	1.08632e+07	2.05291e+07	8.79904e+06	1.03234e+07	3.36753e+07	5.17929e+07	7.60886e+07	2.05609e+08	1.99921e+07	2.79732e+07	2.0261e+08	6.12341e+07	7.13143e+07	9.7938e+06
M187T112	Homo-L-arginine	C7H16N4O2	C01924	2.61291e+06	5.35203e+06	3.31693e+06	5.54391e+06	2.76345e+06	2.80244e+06	6.5688e+06	5.22255e+06	5.35407e+06	6.93275e+06	8.89438e+06	7.69058e+06	6.22188e+06	4.07426e+06	5.62965e+06	4.13552e+06
M187T122	Azelaic acid	C9H16O4	C08261	1.5029e+07	7.9369e+06	1.0478e+07	2.88289e+07	9.46909e+06	1.57e+07	5.67714e+07	4.3973e+07	2.70887e+06	1.09744e+07	2.83176e+06	2.81612e+06	8.16489e+06	2.94945e+06	2.67786e+06	5.66842e+06
M197T504_2	DNOC	C7H6N2O5	C18653	2.85707e+06	1.99015e+06	4.81254e+06	2.9311e+06	3.19972e+06	2.00492e+06	2.29035e+06	1.49234e+06	516503	838587	568131	3.02848e+06	2.55085e+06	1.74897e+06	2.03806e+06	1.82977e+06
M206T371	N-Acetyl-L-phenylalanine	C11H13NO3	C03519	2.9078e+06	1.05712e+06	2.59735e+06	9.21983e+06	4.05907e+06	1.06462e+06	1.21124e+07	1.40573e+07	1.55529e+07	3.08965e+07	8.94854e+06	1.77344e+07	3.53267e+07	2.02009e+07	1.61499e+07	1.15171e+07
M227T937	Myristic acid	C14H28O2	C06424	5.99848e+07	5.75859e+07	4.70451e+07	6.20926e+07	6.03715e+07	5.7315e+07	6.75532e+07	5.96807e+07	3.5391e+07	3.64831e+07	3.55869e+07	4.35563e+07	3.86722e+07	3.86207e+07	3.09284e+07	4.51049e+07
M229T454	Dodecanedioic acid	C12H22O4	C02678	2.36002e+06	2.77076e+06	1.62163e+06	2.45269e+06	479557	429418	1.62994e+06	1.87632e+06	845332	530645	271797	1.15873e+06	1.04478e+06	285573	328306	379357
M239T116	Homocarnosine	C10H16N4O3	C00884	980397	243509	111999	2.01626e+06	997414	1.06582e+06	262177	289261	1.01633e+08	6.53248e+07	7.59485e+06	8.57805e+06	2.63378e+07	9.82902e+06	1.91079e+07	952590
M255T520	Isoliquiritigenin	C15H12O4	C08650	1.5173e+08	1.83782e+08	2.11403e+08	5.49983e+07	4.03067e+08	2.27418e+08	5.42462e+07	5.4883e+07	5.9845e+07	2.01936e+07	6.43153e+07	3.2352e+07	2.64031e+07	9.01163e+07	1.24481e+08	1.40263e+08
M270T435	Genistein	C15H10O5	C06563	6.7466e+06	7.82481e+06	6.95879e+06	8.09538e+06	7.64082e+06	8.80007e+06	9.42251e+06	8.18316e+06	1.033e+07	2.05543e+07	1.0819e+07	9.3472e+06	1.23016e+07	1.00508e+07	9.39629e+06	9.95032e+06
M277T922	Alpha-Linolenic acid	C18H30O2	C06427	7.85494e+07	9.10114e+07	1.435e+08	5.89919e+07	1.01474e+08	9.56281e+07	5.30605e+07	4.04595e+07	1.08985e+08	9.64694e+07	1.79918e+08	2.21227e+08	1.73735e+08	2.27747e+08	4.51223e+08	1.51126e+08
M281T108	Pseudobaptigenin	C16H10O5	C10522	7.20367e+06	2.47906e+07	3.14487e+07	1.3047e+07	3.60535e+07	3.65483e+07	1.3717e+07	4.92184e+07	1.28441e+06	5.50897e+06	1.7647e+07	1.99868e+06	9.06211e+06	5.50986e+06	5.68162e+06	2.77441e+07
M294T640	Cinchonidine	C19H22N2O	C11379	5.81938e+06	7.00729e+06	5.7317e+06	1.01095e+07	5.24168e+06	6.22116e+06	8.64367e+06	6.47151e+06	4.63247e+06	3.84644e+06	975501	6.02576e+06	3.85741e+06	3.00269e+06	2.60872e+06	2.54415e+06
M308T84	N-Acetyl-a-neuraminic acid	C11H19NO9	C19909	6.29633e+08	5.99691e+08	4.90231e+08	7.30537e+08	4.17508e+08	4.88961e+08	5.87849e+08	5.78642e+08	9.58194e+06	8.11757e+06	4.29771e+07	6.49392e+07	9.1036e+07	6.11033e+07	2.78613e+07	1.00386e+08
M309T69	D-Ribose 2,5-bisphosphate	C5H12O11P2	C20986	2.1314e+07	2.04569e+07	1.63585e+07	1.1424e+08	1.95227e+07	1.25559e+07	9.40172e+07	9.38662e+07	6.30283e+06	1.25495e+07	1.56414e+06	2.46496e+06	3.13924e+06	2.60425e+06	2.3948e+06	6.31437e+06
M309T772	Ribose 1,5-bisphosphate	C5H12O11P2	C01151	6.09956e+06	5.76583e+06	4.54413e+06	1.63396e+07	6.09341e+06	3.9953e+06	2.16328e+07	1.78364e+07	1.63607e+08	1.76846e+08	1.99203e+07	3.40326e+07	6.2346e+07	3.03522e+07	5.8861e+07	6.59975e+06
M319T840	16(R)-HETE	C20H32O3	C14778	1.63496e+08	1.69303e+08	1.34689e+08	2.49063e+08	1.41665e+08	1.34946e+08	2.60865e+08	2.51427e+08	3.39876e+08	6.14608e+08	2.30947e+08	3.2836e+08	2.91455e+08	2.60485e+08	3.12508e+08	2.16846e+08
M323T595	3'-UMP	C9H13N2O9P	C01368	2.13419e+07	6.79758e+06	5.57711e+06	4.41041e+07	5.7657e+06	1.07963e+07	3.83588e+07	9.47822e+06	3.28411e+07	6.83049e+07	2.95559e+07	3.71163e+07	5.24161e+07	2.15874e+07	6.59535e+07	3.04466e+07
M329T972_1	Docosapentaenoic acid (22n-3)	C22H34O2	C16513	3.49174e+09	3.78591e+09	2.71689e+09	1.07402e+10	2.52755e+09	2.60348e+09	1.31675e+10	1.01981e+10	9.12784e+07	1.36185e+08	2.92338e+08	1.4009e+08	1.20486e+08	1.15194e+08	1.16149e+08	2.13832e+09
M330T75	dAMP	C10H14N5O6P	C00360	5.0876e+06	6.08582e+06	6.03274e+06	1.62332e+07	7.85832e+06	6.01575e+06	1.22863e+07	3.85321e+07	5.52445e+06	3.5396e+06	4.09981e+06	3.78444e+06	3.91068e+06	1.71012e+06	808173	7.11763e+06
M342T154	Mannobiose	C12H22O11	C01728	1.10772e+06	1.27791e+06	795887	2.09998e+06	1.49067e+06	477032	2.04896e+06	1.69883e+06	168068	952181	474724	609853	821863	577076	193956	323996
M346T107_2	dGMP	C10H14N5O7P	C00362	6.99025e+07	4.16284e+07	3.76257e+06	2.56791e+08	3.9815e+07	4.31977e+07	2.78725e+08	1.84197e+08	782231	4.27892e+07	3.62825e+06	2.44394e+07	2.25984e+07	1.34519e+07	370731	5.79222e+07
M346T75	3'-AMP	C10H14N5O7P	C01367	3.7446e+07	4.98063e+06	5.52057e+06	1.0921e+08	4.98533e+06	5.99711e+06	5.47857e+07	3.94781e+07	1.4805e+07	1.32686e+06	3.87487e+06	3.66334e+06	3.50589e+06	4.23008e+06	6.23743e+06	6.5464e+06
M369T508	6-Keto-prostaglandin F1a	C20H34O6	C05961	18302.2	21139.2	22407.3	60480.6	6721.41	23218.6	52953.9	33554.2	4.02616e+06	1.71685e+07	524039	2.96611e+06	6.68022e+06	2.41482e+06	2.70538e+06	88006.7
M377T102	Ergocalciferol	C28H44O	C05441	3.382e+06	1.51867e+06	2.91198e+06	2.92042e+06	1.5846e+06	798808	1.89768e+06	1.89995e+06	4.31244e+06	2.5722e+06	4.54518e+06	4.59329e+06	3.89573e+06	5.15084e+06	3.46163e+06	4.23324e+06
M378T120_2	S-Lactoylglutathione	C13H21N3O8S	C03451	1.48991e+07	1.73703e+07	2.16946e+07	7.54643e+06	7.49805e+06	7.52238e+06	8.38019e+06	7.12325e+06	4.19759e+06	4.0346e+06	4.88213e+06	4.24936e+06	3.60334e+06	1.84669e+06	6.68683e+06	6.16124e+06
M423T951	Alpha-Tocotrienol	C29H44O2	C14153	1.66093e+08	1.97116e+08	1.5067e+08	2.33124e+08	1.70765e+08	2.12591e+08	3.39576e+08	2.27026e+08	3.48887e+08	2.55667e+08	2.46858e+08	3.27968e+08	4.00195e+08	3.74515e+08	3.04524e+08	2.3202e+08
M455T376_2	FMN	C17H21N4O9P	C00061	6.47648e+06	7.53053e+06	6.3227e+06	1.92409e+07	6.23106e+06	4.77609e+06	2.02696e+07	1.97217e+07	2.93063e+06	2.46215e+06	242316	1.22707e+06	3.45016e+06	1.24401e+06	273625	2.48016e+06
M458T300	5-Methyltetrahydrofolic acid	C20H25N7O6	C00440	887377	467382	226352	1.88498e+06	772058	555057	6.32376e+06	1.63194e+06	453754	844325	78953.8	317649	997677	127923	47575.5	117171
M506T82_1	Phosphoadenosine phosphosulfate	C10H15N5O13P2S	C00053	1.39874e+06	1.12635e+06	1.82041e+06	4.09334e+06	691856	2.07847e+06	1.6859e+06	2.71309e+06	2.86488e+06	4.99193e+07	1.53151e+07	1.5099e+07	5.46265e+07	1.76675e+07	1.08773e+06	1.30146e+06
M604T83	Guanosine diphosphate mannose	C16H25N5O16P2	C00096	15218.9	13229.8	1.87451e+06	672413	11810.2	3766.42	100336	631409	3.56418e+06	1.29672e+08	3.1709e+06	1.41503e+07	1.00571e+07	1.28646e+07	9.46796e+06	553197
M606T81_2	Uridine diphosphate-N-acetylglucosamine	C17H27N3O17P2	C00043	6.69923e+07	7.84519e+07	7.95513e+07	1.17243e+08	9.1009e+07	7.58313e+07	1.71954e+08	1.43577e+08	1.80447e+07	1.96372e+07	4.98553e+07	5.04034e+07	4.16359e+07	2.77501e+07	1.69193e+07	1.06673e+08
M613T79_2	Cytidine monophosphate N-acetylneuraminic acid	C20H31N4O16P	C00128	4.12238e+07	1.56114e+07	3.17822e+07	5.3089e+07	3.18863e+07	3.25461e+07	1.02707e+08	6.70281e+07	2.86442e+07	2.48887e+07	1.50997e+07	1.67004e+07	4.25918e+07	1.89633e+07	6.61981e+06	3.80509e+07
