# Supplementary material for: Exploring the “gene–metabolite” network of ischemic stroke with blood stasis and toxin syndrome by integrated transcriptomics and metabolomics strategy
Source: Sci Rep. 2024 May 25;14:11947. doi: 10.1038/s41598-024-61633-y (PMC11126742; doi:10.1038/s41598-024-61633-y)
Supplement: Supplementary file 5 — Supplementary Information 5. [file 41598_2024_61633_MOESM5_ESM.xlsx]

## Sheet: Sheet1
id	baseMean	baseMean_NC	baseMean_Disease	foldChange(Disease/NC)	log2FoldChange	pval	padj	Chromosome	Start Site	End Site	Direction	Length	Name	GO	KEGG	EC	eggNOG Class	eggNOG	Description	Entrez_geneID	UniProtAC	BP	CC	MF	Pathway
ENSRNOG00000013902	233.159	338.326	127.992	0.378309	-1.40236	4.31224e-06	0.00834074	2	143481430	143523361	-	3104	P2ry12	GO:0001609;GO:0001621;GO:0001973;GO:0004930;GO:0004930;GO:0004930;GO:0005739;GO:0005886;GO:0005886;GO:0005886;GO:0005901;GO:0006930;GO:0006930;GO:0007165;GO:0007186;GO:0007186;GO:0007186;GO:0007186;GO:0007186;GO:0007188;GO:0007193;GO:0007193;GO:0007200;GO:0007596;GO:0007596;GO:0007596;GO:0007599;GO:0008347;GO:0009897;GO:0009925;GO:0010700;GO:0016020;GO:0016021;GO:0016021;GO:0016021;GO:0019722;GO:…	K04298	-	S;T	2QUS2;35K22;39RN4;3BHA5;3CVG7;3J6X3;484US;4919M;4PTN2	purinergic receptor P2Y12 [Source:RGD Symbol;Acc:621681]	64803	Q9EPX4	GO:0001973//G protein-coupled adenosine receptor signaling pathway;GO:0006930//substrate-dependent cell migration, cell extension;GO:0006930//substrate-dependent cell migration, cell extension;GO:0007165//signal transduction;GO:0007186//G protein-coupled receptor signaling pathway;GO:0007186//G protein-coupled receptor signaling pathway;GO:0007186//G protein-coupled receptor signaling pathway;GO:…	GO:0005739//mitochondrion;GO:0005886//plasma membrane;GO:0005886//plasma membrane;GO:0005886//plasma membrane;GO:0005901//caveola;GO:0009897//external side of plasma membrane;GO:0009925//basal plasma membrane;GO:0016020//membrane;GO:0016021//integral component of membrane;GO:0016021//integral component of membrane;GO:0016021//integral component of membrane;GO:0031224//intrinsic component of membr…	GO:0001609//G protein-coupled adenosine receptor activity;GO:0001621//G protein-coupled ADP receptor activity;GO:0004930//G protein-coupled receptor activity;GO:0004930//G protein-coupled receptor activity;GO:0004930//G protein-coupled receptor activity;GO:0045028//G protein-coupled purinergic nucleotide receptor activity;GO:0045028//G protein-coupled purinergic nucleotide receptor activity;GO:00…	ko04611(Platelet activation)
ENSRNOG00000006471	349.495	539.742	159.247	0.295043	-1.761	4.31949e-06	0.00834074	7	109772593	109784561	-	1267	-	GO:0005509;GO:0005509;GO:0005509;GO:0005509;GO:0005634;GO:0005634;GO:0005737;GO:0005737;GO:0010467;GO:0030424;GO:0032420;GO:0032437;GO:0032991;GO:0042802;GO:0043025;GO:0043195;GO:0044877;GO:0046872;GO:0090102;GO:0098976;GO:0098977;	K23926	-	Z;T;D	KOG0027;35QFR;3A3IJ;3BRMH;3D8C1;3JH8G;48FBW;49C25;4Q620	-	25269	P02625	GO:0010467//gene expression;GO:0090102//cochlea development;GO:0098976//excitatory chemical synaptic transmission;GO:0098977//inhibitory chemical synaptic transmission;	GO:0005634//nucleus;GO:0005634//nucleus;GO:0005737//cytoplasm;GO:0005737//cytoplasm;GO:0030424//axon;GO:0032420//stereocilium;GO:0032437//cuticular plate;GO:0032991//protein-containing complex;GO:0043025//neuronal cell body;GO:0043195//terminal bouton;	GO:0005509//calcium ion binding;GO:0005509//calcium ion binding;GO:0005509//calcium ion binding;GO:0005509//calcium ion binding;GO:0042802//identical protein binding;GO:0044877//protein-containing complex binding;GO:0046872//metal ion binding;	-
ENSRNOG00000029756	122.708	173.833	71.5827	0.411791	-1.28001	0.000105703	0.0584156	2	143470425	143473434	-	2568	P2ry13	GO:0004930;GO:0004930;GO:0004930;GO:0005783;GO:0005783;GO:0005886;GO:0007165;GO:0007186;GO:0007186;GO:0007186;GO:0007186;GO:0007194;GO:0007194;GO:0016020;GO:0016021;GO:0016021;GO:0016021;GO:0035589;GO:0045028;GO:0045028;GO:0045028;GO:0045028;GO:0071407;GO:0071407;	K08388	-	S;T	2QUS2;35JPK;39RN4;3BHA5;3CVG7;3J41E;484US;4919M;4Q00W	purinergic receptor P2Y13 [Source:RGD Symbol;Acc:1302941]	310444	Q6GUG4	GO:0007165//signal transduction;GO:0007186//G protein-coupled receptor signaling pathway;GO:0007186//G protein-coupled receptor signaling pathway;GO:0007186//G protein-coupled receptor signaling pathway;GO:0007186//G protein-coupled receptor signaling pathway;GO:0007194//negative regulation of adenylate cyclase activity;GO:0007194//negative regulation of adenylate cyclase activity;GO:0035589//G p…	GO:0005783//endoplasmic reticulum;GO:0005783//endoplasmic reticulum;GO:0005886//plasma membrane;GO:0016020//membrane;GO:0016021//integral component of membrane;GO:0016021//integral component of membrane;GO:0016021//integral component of membrane;	GO:0004930//G protein-coupled receptor activity;GO:0004930//G protein-coupled receptor activity;GO:0004930//G protein-coupled receptor activity;GO:0045028//G protein-coupled purinergic nucleotide receptor activity;GO:0045028//G protein-coupled purinergic nucleotide receptor activity;GO:0045028//G protein-coupled purinergic nucleotide receptor activity;GO:0045028//G protein-coupled purinergic nucl…	ko04080(Neuroactive ligand-receptor interaction)
ENSRNOG00000002593	346.695	480.973	212.418	0.441642	-1.17905	0.000150696	0.0635718	13	99564669	99783397	+	3117	Esrrg	GO:0000977;GO:0000977;GO:0000978;GO:0001228;GO:0001228;GO:0003677;GO:0003677;GO:0003677;GO:0003700;GO:0003700;GO:0003707;GO:0003707;GO:0004879;GO:0004879;GO:0004879;GO:0005496;GO:0005496;GO:0005634;GO:0005634;GO:0005634;GO:0006355;GO:0006355;GO:0006355;GO:0006355;GO:0006355;GO:0006357;GO:0008270;GO:0008270;GO:0034056;GO:0034056;GO:0043401;GO:0043565;GO:0043565;GO:0045893;GO:0045893;GO:0045944;GO:…	K08554	-	K	KOG3575;35JEP;38BSF;3BAW9;3CUBX;3J50E;480IX;48XNZ;4Q3MM	estrogen-related receptor gamma [Source:RGD Symbol;Acc:1303236]	360896	P62510	GO:0006355//regulation of transcription, DNA-templated;GO:0006355//regulation of transcription, DNA-templated;GO:0006355//regulation of transcription, DNA-templated;GO:0006355//regulation of transcription, DNA-templated;GO:0006355//regulation of transcription, DNA-templated;GO:0006357//regulation of transcription by RNA polymerase II;GO:0043401//steroid hormone mediated signaling pathway;GO:00458…	GO:0005634//nucleus;GO:0005634//nucleus;GO:0005634//nucleus;GO:0005634//nucleus;	GO:0000977//RNA polymerase II transcription regulatory region sequence-specific DNA binding;GO:0000977//RNA polymerase II transcription regulatory region sequence-specific DNA binding;GO:0000978//RNA polymerase II cis-regulatory region sequence-specific DNA binding;GO:0001228//DNA-binding transcription activator activity, RNA polymerase II-specific;GO:0001228//DNA-binding transcription activator …	-
ENSRNOG00000014226	662.316	904.157	420.475	0.465046	-1.10455	0.000299495	0.0908437	5	165544200	165602356	-	5899	Plch2	GO:0004435;GO:0004629;GO:0005509;GO:0006629;GO:0007165;GO:0008081;GO:0035556;GO:0004435;GO:0004629;GO:0005509;GO:0006629;GO:0007165;GO:0008081;GO:0035556;GO:0004435;GO:0004435;GO:0004629;GO:0004629;GO:0005509;GO:0005886;GO:0006629;GO:0007165;GO:0008081;GO:0035556;GO:0046488;GO:0048015;GO:0004435;GO:0004435;GO:0004435;GO:0004435;GO:0004435;GO:0004435;GO:0004629;GO:0004629;GO:0004629;GO:0005509;GO:…	K19006	EC:3.1.4.11	-	-	phospholipase C, eta 2 [Source:RGD Symbol;Acc:1304675]	313756	-	GO:0006629//lipid metabolic process;GO:0007165//signal transduction;GO:0035556//intracellular signal transduction;GO:0006629//lipid metabolic process;GO:0007165//signal transduction;GO:0035556//intracellular signal transduction;GO:0006629//lipid metabolic process;GO:0007165//signal transduction;GO:0035556//intracellular signal transduction;GO:0046488//phosphatidylinositol metabolic process;GO:004…	GO:0005886//plasma membrane;GO:0005886//plasma membrane;	GO:0004435//phosphatidylinositol phospholipase C activity;GO:0004629//phospholipase C activity;GO:0005509//calcium ion binding;GO:0008081//phosphoric diester hydrolase activity;GO:0004435//phosphatidylinositol phospholipase C activity;GO:0004629//phospholipase C activity;GO:0005509//calcium ion binding;GO:0008081//phosphoric diester hydrolase activity;GO:0004435//phosphatidylinositol phospholipas…	ko00562(Inositol phosphate metabolism)
ENSRNOG00000046852	351.21	503.089	199.331	0.396213	-1.33565	0.000505941	0.103094	9	26167174	26250153	+	2166	B3gat2	GO:0000139;GO:0000139;GO:0005794;GO:0005975;GO:0006486;GO:0015018;GO:0015018;GO:0015018;GO:0015018;GO:0015018;GO:0015018;GO:0016020;GO:0016020;GO:0016020;GO:0016021;GO:0016051;GO:0016740;GO:0046872;GO:0050650;GO:0015018;GO:0016020;	-	-	O;M;G	KOG1476;35JWN;3928R;3BJ82;3CUUT;3JAED;484F1;4924T;4Q484	beta-1,3-glucuronyltransferase 2 [Source:RGD Symbol;Acc:620903]	-	-	GO:0005975//carbohydrate metabolic process;GO:0006486//protein glycosylation;GO:0016051//carbohydrate biosynthetic process;GO:0050650//chondroitin sulfate proteoglycan biosynthetic process;	GO:0000139//Golgi membrane;GO:0000139//Golgi membrane;GO:0005794//Golgi apparatus;GO:0016020//membrane;GO:0016020//membrane;GO:0016020//membrane;GO:0016021//integral component of membrane;GO:0016020//membrane;	GO:0015018//galactosylgalactosylxylosylprotein 3-beta-glucuronosyltransferase activity;GO:0015018//galactosylgalactosylxylosylprotein 3-beta-glucuronosyltransferase activity;GO:0015018//galactosylgalactosylxylosylprotein 3-beta-glucuronosyltransferase activity;GO:0015018//galactosylgalactosylxylosylprotein 3-beta-glucuronosyltransferase activity;GO:0015018//galactosylgalactosylxylosylprotein 3-be…	-
ENSRNOG00000042445	50.4311	73.395	27.4672	0.374238	-1.41797	0.000693258	0.113734	10	101104209	101125693	+	5398	AC130970.1	GO:0005515;GO:0005856;GO:0005856;	-	-	Z;N	KOG4229;35KYA;38DNN;3BAAM;3CR9E;3J5FW;4808X;497VD	myosin XVB [Source:RGD Symbol;Acc:1597365]	-	-	-	GO:0005856//cytoskeleton;GO:0005856//cytoskeleton;	GO:0005515//protein binding;	-
ENSRNOG00000019404	103.84	170.665	37.0143	0.216883	-2.20501	0.000821078	0.120789	8	121447002	121454001	-	1925	Hhatl	GO:0005783;GO:0005783;GO:0016020;GO:0016021;GO:0016746;GO:0048471;GO:0060262;GO:0060262;GO:0060262;GO:0060262;GO:0005783;GO:0048471;GO:0060262;GO:0060262;	K24679	-	M;T	KOG3860;35CN1;39SM1;3BH11;3CV2X;3JFHV;483GP;4971T;4PXKG	hedgehog acyltransferase-like [Source:RGD Symbol;Acc:1311911]	301073	D4A9P9	GO:0060262//negative regulation of N-terminal protein palmitoylation;GO:0060262//negative regulation of N-terminal protein palmitoylation;GO:0060262//negative regulation of N-terminal protein palmitoylation;GO:0060262//negative regulation of N-terminal protein palmitoylation;GO:0060262//negative regulation of N-terminal protein palmitoylation;GO:0060262//negative regulation of N-terminal protein …	GO:0005783//endoplasmic reticulum;GO:0005783//endoplasmic reticulum;GO:0016020//membrane;GO:0016021//integral component of membrane;GO:0048471//perinuclear region of cytoplasm;GO:0005783//endoplasmic reticulum;GO:0048471//perinuclear region of cytoplasm;	GO:0016746//acyltransferase activity;	ko04340(Hedgehog signaling pathway)
ENSRNOG00000009372	121.814	165.747	77.8804	0.469876	-1.08965	0.00108826	0.138619	2	223266536	223363791	+	2159	Tacr3	GO:0004930;GO:0004930;GO:0004930;GO:0004995;GO:0004995;GO:0004995;GO:0004995;GO:0005634;GO:0005737;GO:0005886;GO:0005886;GO:0005886;GO:0005886;GO:0007165;GO:0007186;GO:0007186;GO:0007186;GO:0007217;GO:0007568;GO:0010460;GO:0016020;GO:0016020;GO:0016021;GO:0016021;GO:0016021;GO:0032355;GO:0032590;GO:0032809;GO:0042053;GO:0042220;GO:0042538;GO:0043278;GO:0045777;GO:0060259;GO:0070472;GO:0070474;GO:…	K04224	-	S;T	KOG4219;35GAQ;38C5T;3BE9X;3D079;3J87U;487UV;497Q1;4PSUX	tachykinin receptor 3 [Source:RGD Symbol;Acc:3810]	24808	P16177	GO:0007165//signal transduction;GO:0007186//G protein-coupled receptor signaling pathway;GO:0007186//G protein-coupled receptor signaling pathway;GO:0007186//G protein-coupled receptor signaling pathway;GO:0007217//tachykinin receptor signaling pathway;GO:0007568//aging;GO:0010460//positive regulation of heart rate;GO:0032355//response to estradiol;GO:0042053//regulation of dopamine metabolic pro…	GO:0005634//nucleus;GO:0005737//cytoplasm;GO:0005886//plasma membrane;GO:0005886//plasma membrane;GO:0005886//plasma membrane;GO:0005886//plasma membrane;GO:0016020//membrane;GO:0016020//membrane;GO:0016021//integral component of membrane;GO:0016021//integral component of membrane;GO:0016021//integral component of membrane;GO:0032590//dendrite membrane;GO:0032809//neuronal cell body membrane;GO:0…	GO:0004930//G protein-coupled receptor activity;GO:0004930//G protein-coupled receptor activity;GO:0004930//G protein-coupled receptor activity;GO:0004995//tachykinin receptor activity;GO:0004995//tachykinin receptor activity;GO:0004995//tachykinin receptor activity;GO:0004995//tachykinin receptor activity;	ko04080(Neuroactive ligand-receptor interaction);ko04020(Calcium signaling pathway)
ENSRNOG00000017406	3518.93	5211	1826.86	0.350578	-1.51219	0.00134458	0.148742	1	256670627	257213197	+	8850	Atrnl1	GO:0005515;GO:0007186;GO:0005515;GO:0003674;GO:0005515;GO:0005575;GO:0005604;GO:0007186;GO:0008150;GO:0009887;GO:0009888;GO:0016020;GO:0016021;GO:0016477;GO:0034446;GO:0005515;GO:0005515;	-	-	O;T	KOG1388;35F1A;38DSY;3BCFB;3CTGV;3JF5H;47YV3;48XFH;4PS8U	attractin like 1 [Source:RGD Symbol;Acc:1563485]	-	-	GO:0007186//G protein-coupled receptor signaling pathway;GO:0007186//G protein-coupled receptor signaling pathway;GO:0008150//biological_process;GO:0009887//animal organ morphogenesis;GO:0009888//tissue development;GO:0016477//cell migration;GO:0034446//substrate adhesion-dependent cell spreading;	GO:0005575//cellular_component;GO:0005604//basement membrane;GO:0016020//membrane;GO:0016021//integral component of membrane;	GO:0005515//protein binding;GO:0005515//protein binding;GO:0003674//molecular_function;GO:0005515//protein binding;GO:0005515//protein binding;GO:0005515//protein binding;	-
ENSRNOG00000017679	296.891	430.913	162.869	0.377963	-1.40368	0.00165497	0.166435	1	159771733	159814881	+	2258	Cckbr	GO:0004930;GO:0007186;GO:0015054;GO:0016021;GO:0001696;GO:0004930;GO:0004930;GO:0004930;GO:0004951;GO:0005886;GO:0007165;GO:0007186;GO:0007186;GO:0007186;GO:0007200;GO:0007204;GO:0008284;GO:0015054;GO:0015054;GO:0015054;GO:0016020;GO:0016020;GO:0016021;GO:0016021;GO:0016021;GO:0017046;GO:0031741;GO:0038188;GO:0045851;GO:0048565;GO:0048732;GO:0004930;GO:0004930;GO:0007186;GO:0007186;GO:0015054;GO:…	K04195	-	O;T	KOG3656;35M8Q;38D0Q;3BDYY;3CXYC;3J1TB;48166;4974G;4PYJJ	cholecystokinin B receptor [Source:RGD Symbol;Acc:2290]	25706	P30553	GO:0007186//G protein-coupled receptor signaling pathway;GO:0001696//gastric acid secretion;GO:0007165//signal transduction;GO:0007186//G protein-coupled receptor signaling pathway;GO:0007186//G protein-coupled receptor signaling pathway;GO:0007186//G protein-coupled receptor signaling pathway;GO:0007200//phospholipase C-activating G protein-coupled receptor signaling pathway;GO:0007204//positive…	GO:0016021//integral component of membrane;GO:0005886//plasma membrane;GO:0016020//membrane;GO:0016020//membrane;GO:0016021//integral component of membrane;GO:0016021//integral component of membrane;GO:0016021//integral component of membrane;GO:0016020//membrane;GO:0016021//integral component of membrane;GO:0016021//integral component of membrane;GO:0016021//integral component of membrane;	GO:0004930//G protein-coupled receptor activity;GO:0015054//gastrin receptor activity;GO:0004930//G protein-coupled receptor activity;GO:0004930//G protein-coupled receptor activity;GO:0004930//G protein-coupled receptor activity;GO:0004951//cholecystokinin receptor activity;GO:0015054//gastrin receptor activity;GO:0015054//gastrin receptor activity;GO:0015054//gastrin receptor activity;GO:001704…	ko04971(Gastric acid secretion);ko04080(Neuroactive ligand-receptor interaction);ko04020(Calcium signaling pathway)
ENSRNOG00000067962	656.349	880.965	431.734	0.490069	-1.02894	0.00171239	0.169486	4	118239304	118285500	-	6757	Nat8f3	GO:0001702;GO:0004402;GO:0005634;GO:0005634;GO:0005737;GO:0008080;GO:0008080;GO:0008080;GO:0008080;GO:0010485;GO:0016020;GO:0016021;GO:0016573;GO:0016740;GO:0016746;GO:0031965;GO:0031965;GO:0043967;GO:0048471;GO:0001702;GO:0004402;GO:0005634;GO:0005634;GO:0005737;GO:0008080;GO:0008080;GO:0008080;GO:0008080;GO:0010485;GO:0016020;GO:0016021;GO:0016573;GO:0016740;GO:0016746;GO:0031965;GO:0031965;GO:…	-	-	-	-	N-acetyltransferase 8 (GCN5-related) family member 3 [Source:RGD Symbol;Acc:621607]	-	-	GO:0001702//gastrulation with mouth forming second;GO:0016573//histone acetylation;GO:0043967//histone H4 acetylation;GO:0001702//gastrulation with mouth forming second;GO:0016573//histone acetylation;GO:0043967//histone H4 acetylation;	GO:0005634//nucleus;GO:0005634//nucleus;GO:0005737//cytoplasm;GO:0016020//membrane;GO:0016021//integral component of membrane;GO:0031965//nuclear membrane;GO:0031965//nuclear membrane;GO:0048471//perinuclear region of cytoplasm;GO:0005634//nucleus;GO:0005634//nucleus;GO:0005737//cytoplasm;GO:0016020//membrane;GO:0016021//integral component of membrane;GO:0031965//nuclear membrane;GO:0031965//nucl…	GO:0004402//histone acetyltransferase activity;GO:0008080//N-acetyltransferase activity;GO:0008080//N-acetyltransferase activity;GO:0008080//N-acetyltransferase activity;GO:0008080//N-acetyltransferase activity;GO:0010485//H4 histone acetyltransferase activity;GO:0016740//transferase activity;GO:0016746//acyltransferase activity;GO:0004402//histone acetyltransferase activity;GO:0008080//N-acetylt…	-
ENSRNOG00000012362	1478.28	2024.01	932.537	0.460736	-1.11799	0.00174426	0.169486	1	177201288	177297024	+	2201	Cacng3	GO:0005244;GO:0005245;GO:0005262;GO:0006605;GO:0006605;GO:0006605;GO:0006811;GO:0006816;GO:0006816;GO:0006816;GO:0008104;GO:0008104;GO:0008104;GO:0016020;GO:0016020;GO:0016020;GO:0016021;GO:0016021;GO:0016021;GO:0016247;GO:0019226;GO:0030165;GO:0030425;GO:0032281;GO:0032281;GO:0032281;GO:0032281;GO:0034703;GO:0034765;GO:0035255;GO:0036477;GO:0036477;GO:0036477;GO:0051968;GO:0060076;GO:0070588;GO:…	K04868	-	C;P	2QVF5;35P35;38G9J;3BDBG;3D1N8;3J2J6;48BP8;493W1;4Q2JM	calcium voltage-gated channel auxiliary subunit gamma 3 [Source:RGD Symbol;Acc:628803]	140724	Q8VHX0	GO:0006605//protein targeting;GO:0006605//protein targeting;GO:0006605//protein targeting;GO:0006811//ion transport;GO:0006816//calcium ion transport;GO:0006816//calcium ion transport;GO:0006816//calcium ion transport;GO:0008104//protein localization;GO:0008104//protein localization;GO:0008104//protein localization;GO:0019226//transmission of nerve impulse;GO:0034765//regulation of ion transmembr…	GO:0016020//membrane;GO:0016020//membrane;GO:0016020//membrane;GO:0016021//integral component of membrane;GO:0016021//integral component of membrane;GO:0016021//integral component of membrane;GO:0030425//dendrite;GO:0032281//AMPA glutamate receptor complex;GO:0032281//AMPA glutamate receptor complex;GO:0032281//AMPA glutamate receptor complex;GO:0032281//AMPA glutamate receptor complex;GO:0034703…	GO:0005244//voltage-gated ion channel activity;GO:0005245//voltage-gated calcium channel activity;GO:0005262//calcium channel activity;GO:0016247//channel regulator activity;GO:0030165//PDZ domain binding;GO:0035255//ionotropic glutamate receptor binding;	ko05414(Dilated cardiomyopathy);ko05412(Arrhythmogenic right ventricular cardiomyopathy);ko05410(Hypertrophic cardiomyopathy);ko04921(Oxytocin signaling pathway);ko04261(Adrenergic signaling in cardiomyocytes);ko04260(Cardiac muscle contraction);ko04010(MAPK signaling pathway)
ENSRNOG00000052510	136.215	197.928	74.5016	0.376407	-1.40963	0.00208443	0.185671	9	76349931	76362400	+	2464	Wnt10a	GO:0001942;GO:0001942;GO:0003674;GO:0005102;GO:0005102;GO:0005109;GO:0005125;GO:0005575;GO:0005576;GO:0005576;GO:0005576;GO:0005615;GO:0007275;GO:0008150;GO:0010628;GO:0010628;GO:0014033;GO:0014033;GO:0016055;GO:0016055;GO:0016055;GO:0030182;GO:0031069;GO:0031069;GO:0042476;GO:0042476;GO:0042487;GO:0042487;GO:0043586;GO:0043586;GO:0043588;GO:0043588;GO:0045165;GO:0048018;GO:0048018;GO:0048730;GO:…	K01357	-	-	-	Wnt family member 10A [Source:RGD Symbol;Acc:1307015]	316527	D3ZRW5	GO:0001942//hair follicle development;GO:0001942//hair follicle development;GO:0007275//multicellular organism development;GO:0008150//biological_process;GO:0010628//positive regulation of gene expression;GO:0010628//positive regulation of gene expression;GO:0014033//neural crest cell differentiation;GO:0014033//neural crest cell differentiation;GO:0016055//Wnt signaling pathway;GO:0016055//Wnt s…	GO:0005575//cellular_component;GO:0005576//extracellular region;GO:0005576//extracellular region;GO:0005576//extracellular region;GO:0005615//extracellular space;	GO:0003674//molecular_function;GO:0005102//signaling receptor binding;GO:0005102//signaling receptor binding;GO:0005109//frizzled binding;GO:0005125//cytokine activity;GO:0048018//receptor ligand activity;GO:0048018//receptor ligand activity;	ko05226(Gastric cancer);ko05225(Hepatocellular carcinoma);ko05224(Breast cancer);ko05217(Basal cell carcinoma);ko05205(Proteoglycans in cancer);ko05200(Pathways in cancer);ko05165(Human papillomavirus infection);ko05022(Pathways of neurodegeneration - multiple diseases);ko05010(Alzheimer disease);ko04934(Cushing syndrome);ko04916(Melanogenesis);ko04550(Signaling pathways regulating pluripotency o…
ENSRNOG00000069992	185.091	254.446	115.735	0.45485	-1.13654	0.00238749	0.201341	9	79763284	79880457	+	1236	Sgpp2	-	-	-	-	-	sphingosine-1-phosphate phosphatase 2 [Source:RGD Symbol;Acc:1565739]	-	-	-	-	-	-
ENSRNOG00000022899	12.5078	20.942	4.0736	0.194518	-2.36202	0.00257121	0.206428	9	60711715	60802777	+	1692	Cdk15	GO:0000083;GO:0003674;GO:0004672;GO:0004672;GO:0004674;GO:0004674;GO:0004693;GO:0004693;GO:0005524;GO:0005524;GO:0005575;GO:0005634;GO:0005737;GO:0005829;GO:0006468;GO:0006468;GO:0006468;GO:0008150;GO:0030332;GO:0051726;	-	-	T;G	KOG0594;35H5T;38B58;3BDPB;3CT12;3J2N2;4829J;492U8;4Q07M	cyclin-dependent kinase 15 [Source:RGD Symbol;Acc:1306205]	-	-	GO:0000083//regulation of transcription involved in G1/S transition of mitotic cell cycle;GO:0006468//protein phosphorylation;GO:0006468//protein phosphorylation;GO:0006468//protein phosphorylation;GO:0008150//biological_process;GO:0051726//regulation of cell cycle;	GO:0005575//cellular_component;GO:0005634//nucleus;GO:0005737//cytoplasm;GO:0005829//cytosol;	GO:0003674//molecular_function;GO:0004672//protein kinase activity;GO:0004672//protein kinase activity;GO:0004674//protein serine/threonine kinase activity;GO:0004674//protein serine/threonine kinase activity;GO:0004693//cyclin-dependent protein serine/threonine kinase activity;GO:0004693//cyclin-dependent protein serine/threonine kinase activity;GO:0005524//ATP binding;GO:0005524//ATP binding;GO…	-
ENSRNOG00000028743	779.66	1065.72	493.595	0.463155	-1.11043	0.00292454	0.216348	1	202593692	202603445	+	2182	Gal3st3	GO:0001733;GO:0001733;GO:0003824;GO:0008146;GO:0009247;GO:0009247;GO:0016020;GO:0016021;GO:0016021;GO:0016021;GO:0016740;GO:0050694;GO:0050694;GO:0050694;	K09676	EC:2.8.2.-	S;G	2QPNT;35KVG;38HME;3BDI7;3CY0D;3JB9M;489K5;48Z4B;4PXZP	galactose-3-O-sulfotransferase 3 [Source:RGD Symbol;Acc:1564991]	499302	Q505J7	GO:0009247//glycolipid biosynthetic process;GO:0009247//glycolipid biosynthetic process;	GO:0016020//membrane;GO:0016021//integral component of membrane;GO:0016021//integral component of membrane;GO:0016021//integral component of membrane;	GO:0001733//galactosylceramide sulfotransferase activity;GO:0001733//galactosylceramide sulfotransferase activity;GO:0003824//catalytic activity;GO:0008146//sulfotransferase activity;GO:0016740//transferase activity;GO:0050694//galactose 3-O-sulfotransferase activity;GO:0050694//galactose 3-O-sulfotransferase activity;GO:0050694//galactose 3-O-sulfotransferase activity;	-
ENSRNOG00000007477	35.5606	51.5017	19.6194	0.380947	-1.39234	0.00292912	0.216348	3	163562520	163585093	+	737	Edn3	GO:0005576;GO:0005576;GO:0005576;GO:0019229;GO:0019229;GO:0042310;GO:0065008;	K05227	-	S;T	2S4W0;35PU6;3A1M3;3BR38;3D6TX;3JG3E;48EG6;49AY3;4Q5C5	endothelin 3 [Source:RGD Symbol;Acc:2534]	366270	P13207	GO:0019229//regulation of vasoconstriction;GO:0019229//regulation of vasoconstriction;GO:0042310//vasoconstriction;GO:0065008//regulation of biological quality;	GO:0005576//extracellular region;GO:0005576//extracellular region;GO:0005576//extracellular region;	-	ko04924(Renin secretion);ko04270(Vascular smooth muscle contraction);ko04080(Neuroactive ligand-receptor interaction);ko04024(cAMP signaling pathway)
ENSRNOG00000005347	1274.71	1735.75	813.666	0.468769	-1.09305	0.00336407	0.234472	3	88774220	88776321	-	2102	Fjx1	GO:0005615;GO:0005615;GO:0005615;GO:0007267;GO:0010842;GO:0010842;	K16674	-	S	2QUJ4;35NG2;38ESZ;3BJ8T;3CXSP;3J4CF;485S4;494CJ;4PV8F	four-jointed box kinase 1 [Source:RGD Symbol;Acc:1306113]	366140	D4AB25	GO:0007267//cell-cell signaling;GO:0010842//retina layer formation;GO:0010842//retina layer formation;	GO:0005615//extracellular space;GO:0005615//extracellular space;GO:0005615//extracellular space;	-	-
ENSRNOG00000024580	39.0728	56.2141	21.9316	0.390144	-1.35792	0.00346757	0.239185	1	96110343	96115744	+	1729	Mamstr	GO:0003712;GO:0005634;GO:0005634;GO:0005634;GO:0006357;GO:0010831;GO:0010831;GO:0045944;GO:0045944;	-	-	K	2RJE6;35DPK;39XEB;3BCHR;3D4AH;3J6P0;486PJ;48VP8;4PT5V	MEF2 activating motif and SAP domain containing transcriptional regulator [Source:RGD Symbol;Acc:1588652]	691041	D3ZHU3	GO:0006357//regulation of transcription by RNA polymerase II;GO:0010831//positive regulation of myotube differentiation;GO:0010831//positive regulation of myotube differentiation;GO:0045944//positive regulation of transcription by RNA polymerase II;GO:0045944//positive regulation of transcription by RNA polymerase II;	GO:0005634//nucleus;GO:0005634//nucleus;GO:0005634//nucleus;	GO:0003712//transcription coregulator activity;	-
ENSRNOG00000070632	4.20578	8.41157	0	0	-Inf	0.0034687	0.239185	7	129588021	129596083	+	4865	Olr1108	GO:0003008;GO:0004930;GO:0004930;GO:0004930;GO:0004984;GO:0004984;GO:0004984;GO:0005886;GO:0007165;GO:0007186;GO:0007186;GO:0007186;GO:0007608;GO:0016020;GO:0016021;GO:0016021;GO:0016021;GO:0038023;GO:0050896;GO:0050911;GO:0003008;GO:0004930;GO:0004930;GO:0004930;GO:0004984;GO:0004984;GO:0004984;GO:0005886;GO:0007165;GO:0007186;GO:0007186;GO:0007186;GO:0007608;GO:0016020;GO:0016021;GO:0016021;GO:…	-	-	-	-	olfactory receptor 1108 [Source:RGD Symbol;Acc:1333018]	-	-	GO:0003008//system process;GO:0007165//signal transduction;GO:0007186//G protein-coupled receptor signaling pathway;GO:0007186//G protein-coupled receptor signaling pathway;GO:0007186//G protein-coupled receptor signaling pathway;GO:0007608//sensory perception of smell;GO:0050896//response to stimulus;GO:0050911//detection of chemical stimulus involved in sensory perception of smell;GO:0003008//s…	GO:0005886//plasma membrane;GO:0016020//membrane;GO:0016021//integral component of membrane;GO:0016021//integral component of membrane;GO:0016021//integral component of membrane;GO:0005886//plasma membrane;GO:0016020//membrane;GO:0016021//integral component of membrane;GO:0016021//integral component of membrane;GO:0016021//integral component of membrane;	GO:0004930//G protein-coupled receptor activity;GO:0004930//G protein-coupled receptor activity;GO:0004930//G protein-coupled receptor activity;GO:0004984//olfactory receptor activity;GO:0004984//olfactory receptor activity;GO:0004984//olfactory receptor activity;GO:0038023//signaling receptor activity;GO:0004930//G protein-coupled receptor activity;GO:0004930//G protein-coupled receptor activity…	-
ENSRNOG00000000384	31.9694	59.2265	4.71238	0.0795654	-3.65171	0.00368078	0.244596	20	25530826	25531275	-	450	Atoh7	GO:0000976;GO:0000976;GO:0000976;GO:0000978;GO:0000981;GO:0003407;GO:0003407;GO:0003407;GO:0003407;GO:0003407;GO:0003674;GO:0003677;GO:0005575;GO:0005634;GO:0005634;GO:0005634;GO:0005634;GO:0005634;GO:0006355;GO:0006355;GO:0006357;GO:0006357;GO:0006357;GO:0007623;GO:0007623;GO:0008150;GO:0009649;GO:0009649;GO:0010996;GO:0010996;GO:0021554;GO:0021554;GO:0030182;GO:0030424;GO:0030424;GO:0043153;GO:…	K09083	-	S;K	KOG4395;35GRD;3A0BH;3BQF4;3D6JW;3JEKS;48BJA;49AJ8;4Q5ME	atonal bHLH transcription factor 7 [Source:RGD Symbol;Acc:1304957]	365564	D3ZG53	GO:0003407//neural retina development;GO:0003407//neural retina development;GO:0003407//neural retina development;GO:0003407//neural retina development;GO:0003407//neural retina development;GO:0006355//regulation of transcription, DNA-templated;GO:0006355//regulation of transcription, DNA-templated;GO:0006357//regulation of transcription by RNA polymerase II;GO:0006357//regulation of transcriptio…	GO:0005575//cellular_component;GO:0005634//nucleus;GO:0005634//nucleus;GO:0005634//nucleus;GO:0005634//nucleus;GO:0005634//nucleus;GO:0030424//axon;GO:0030424//axon;GO:0043204//perikaryon;GO:0043204//perikaryon;	GO:0000976//transcription cis-regulatory region binding;GO:0000976//transcription cis-regulatory region binding;GO:0000976//transcription cis-regulatory region binding;GO:0000978//RNA polymerase II cis-regulatory region sequence-specific DNA binding;GO:0000981//DNA-binding transcription factor activity, RNA polymerase II-specific;GO:0003674//molecular_function;GO:0003677//DNA binding;GO:0046983//…	-
ENSRNOG00000023389	593.702	846.792	340.612	0.402238	-1.31388	0.00422677	0.258531	14	2340248	2373022	-	1666	Ephx4	GO:0003824;GO:0003824;GO:0003824;GO:0016787;GO:0016787;	K22369	EC:3.3.-.-	I;L	KOG4178;35B1G;38GM9;3BFEQ;3CRPT;3JE22;488GX;48XBV;4Q2J2	epoxide hydrolase 4 [Source:RGD Symbol;Acc:1308891]	289440	D3ZKP8	-	-	GO:0003824//catalytic activity;GO:0003824//catalytic activity;GO:0003824//catalytic activity;GO:0016787//hydrolase activity;GO:0016787//hydrolase activity;	ko05208(Chemical carcinogenesis - reactive oxygen species);ko05207(Chemical carcinogenesis - receptor activation)
ENSRNOG00000000699	484.8	687.505	282.095	0.410316	-1.28519	0.00427821	0.259474	12	42796580	42812585	+	6402	Selplg	GO:0001931;GO:0005886;GO:0005886;GO:0016020;GO:0016021;GO:0030097;GO:0044853;GO:0050900;GO:0050901;GO:0050901;GO:0050902;GO:0071354;	-	-	S;J;T	KOG4818;35UFD;39WYS;3BIUX;3DI8Y;3J4TW;48RAT;49MWF;4PXCH	selectin P ligand [Source:RGD Symbol;Acc:1307971]	-	-	GO:0030097//hemopoiesis;GO:0050900//leukocyte migration;GO:0050901//leukocyte tethering or rolling;GO:0050901//leukocyte tethering or rolling;GO:0050902//leukocyte adhesive activation;GO:0071354//cellular response to interleukin-6;	GO:0001931//uropod;GO:0005886//plasma membrane;GO:0005886//plasma membrane;GO:0016020//membrane;GO:0016021//integral component of membrane;GO:0044853//plasma membrane raft;	-	-
ENSRNOG00000047258	33.8604	49.0331	18.6877	0.381124	-1.39167	0.00475704	0.270561	15	38312982	38323103	-	1573	Prss55	GO:0001669;GO:0004252;GO:0004252;GO:0005886;GO:0006508;GO:0006508;GO:0007339;GO:0030317;	-	-	O	KOG3627;35KJ8;39YG5;3BMSX;3D0Q9;3JEGF;488VN;48W4E;4PT86	serine protease 55 [Source:RGD Symbol;Acc:1586875]	683415	M0RBY1	GO:0006508//proteolysis;GO:0006508//proteolysis;GO:0007339//binding of sperm to zona pellucida;GO:0030317//flagellated sperm motility;	GO:0001669//acrosomal vesicle;GO:0005886//plasma membrane;	GO:0004252//serine-type endopeptidase activity;GO:0004252//serine-type endopeptidase activity;	-
ENSRNOG00000012196	406.948	581.265	232.632	0.400216	-1.32115	0.00491855	0.275418	1	229865662	229939162	-	5012	Asah2	GO:0000139;GO:0005509;GO:0005509;GO:0005576;GO:0005576;GO:0005615;GO:0005615;GO:0005615;GO:0005739;GO:0005739;GO:0005794;GO:0005794;GO:0005886;GO:0005886;GO:0005886;GO:0005887;GO:0005887;GO:0005887;GO:0005901;GO:0005901;GO:0005901;GO:0006629;GO:0006665;GO:0006670;GO:0006670;GO:0006672;GO:0006672;GO:0006915;GO:0007346;GO:0007346;GO:0008270;GO:0008270;GO:0010033;GO:0016020;GO:0016020;GO:0016020;GO:…	K12349	EC:3.5.1.23	T	KOG2232;35PEV;38HV3;3BDI5;3CUYY;3J3XR;485Y7;48Y5T;4PW7N	N-acylsphingosine amidohydrolase 2 [Source:RGD Symbol;Acc:69410]	114104	Q91XT9	GO:0006629//lipid metabolic process;GO:0006665//sphingolipid metabolic process;GO:0006670//sphingosine metabolic process;GO:0006670//sphingosine metabolic process;GO:0006672//ceramide metabolic process;GO:0006672//ceramide metabolic process;GO:0006915//apoptotic process;GO:0007346//regulation of mitotic cell cycle;GO:0007346//regulation of mitotic cell cycle;GO:0010033//response to organic substa…	GO:0000139//Golgi membrane;GO:0005576//extracellular region;GO:0005576//extracellular region;GO:0005615//extracellular space;GO:0005615//extracellular space;GO:0005615//extracellular space;GO:0005739//mitochondrion;GO:0005739//mitochondrion;GO:0005794//Golgi apparatus;GO:0005794//Golgi apparatus;GO:0005886//plasma membrane;GO:0005886//plasma membrane;GO:0005886//plasma membrane;GO:0005887//integr…	GO:0005509//calcium ion binding;GO:0005509//calcium ion binding;GO:0008270//zinc ion binding;GO:0008270//zinc ion binding;GO:0016787//hydrolase activity;GO:0017040//N-acylsphingosine amidohydrolase activity;GO:0017040//N-acylsphingosine amidohydrolase activity;GO:0017040//N-acylsphingosine amidohydrolase activity;GO:0017040//N-acylsphingosine amidohydrolase activity;GO:0017040//N-acylsphingosine …	ko04071(Sphingolipid signaling pathway);ko00600(Sphingolipid metabolism)
ENSRNOG00000004075	74.6316	108.94	40.3233	0.370142	-1.43385	0.00543336	0.28412	10	53289956	53300135	+	1324	Ccdc42	GO:0007286;GO:0007286;GO:0007286;	-	-	S	2QRZS;35AFY;38HA0;3BHS2;3D1DT;3JC3T;483XJ;496GX;4PTP4	coiled-coil domain containing 42 [Source:RGD Symbol;Acc:1565925]	303234	D3ZAZ8	GO:0007286//spermatid development;GO:0007286//spermatid development;GO:0007286//spermatid development;	-	-	-
ENSRNOG00000068922	7.24506	12.7988	1.69136	0.13215	-2.91975	0.00562015	0.28412	12	35697015	35706323	-	1564	Oas1f	GO:0001730;GO:0001730;GO:0002376;GO:0003725;GO:0003725;GO:0016779;GO:0016779;GO:0045087;GO:0051607;GO:0051607;GO:0051607;	-	-	-	-	2 ' -5 ' oligoadenylate synthetase 1F [Source:RGD Symbol;Acc:1359647]	-	-	GO:0002376//immune system process;GO:0045087//innate immune response;GO:0051607//defense response to virus;GO:0051607//defense response to virus;GO:0051607//defense response to virus;	-	GO:0001730//2'-5'-oligoadenylate synthetase activity;GO:0001730//2'-5'-oligoadenylate synthetase activity;GO:0003725//double-stranded RNA binding;GO:0003725//double-stranded RNA binding;GO:0016779//nucleotidyltransferase activity;GO:0016779//nucleotidyltransferase activity;	-
ENSRNOG00000015076	240.453	335.603	145.303	0.43296	-1.20769	0.00588981	0.289957	4	117041808	117058628	-	4550	Cyp26b1	GO:0001709;GO:0001709;GO:0001768;GO:0001768;GO:0001822;GO:0001972;GO:0001972;GO:0004497;GO:0004497;GO:0004497;GO:0004497;GO:0005506;GO:0005506;GO:0005575;GO:0005737;GO:0005737;GO:0005783;GO:0005789;GO:0006629;GO:0006805;GO:0006805;GO:0006805;GO:0006954;GO:0006954;GO:0007140;GO:0007140;GO:0007283;GO:0007283;GO:0008401;GO:0008401;GO:0009954;GO:0009954;GO:0010628;GO:0010628;GO:0016020;GO:0016125;GO:…	K12664	EC:1.14.14.-	Q	KOG0157;35MME;393K8;3BDM4;3CS0Z;3JBES;4802R;49093;4Q1HX	cytochrome P450, family 26, subfamily b, polypeptide 1 [Source:RGD Symbol;Acc:631379]	312495	G3V7X8	GO:0001709//cell fate determination;GO:0001709//cell fate determination;GO:0001768//establishment of T cell polarity;GO:0001768//establishment of T cell polarity;GO:0001822//kidney development;GO:0006629//lipid metabolic process;GO:0006805//xenobiotic metabolic process;GO:0006805//xenobiotic metabolic process;GO:0006805//xenobiotic metabolic process;GO:0006954//inflammatory response;GO:0006954//i…	GO:0005575//cellular_component;GO:0005737//cytoplasm;GO:0005737//cytoplasm;GO:0005783//endoplasmic reticulum;GO:0005789//endoplasmic reticulum membrane;GO:0016020//membrane;GO:0043231//intracellular membrane-bounded organelle;	GO:0001972//retinoic acid binding;GO:0001972//retinoic acid binding;GO:0004497//monooxygenase activity;GO:0004497//monooxygenase activity;GO:0004497//monooxygenase activity;GO:0004497//monooxygenase activity;GO:0005506//iron ion binding;GO:0005506//iron ion binding;GO:0008401//retinoic acid 4-hydroxylase activity;GO:0008401//retinoic acid 4-hydroxylase activity;GO:0016491//oxidoreductase activity…	ko00830(Retinol metabolism)
ENSRNOG00000008130	5.6354	10.3279	0.942853	0.0912915	-3.45338	0.00658235	0.305649	4	172383688	172392778	-	979	Rergl	GO:0003924;GO:0003924;GO:0005525;GO:0005525;	K17198	-	S;G	KOG0395;35H5V;39T5U;3BBT8;3D2DA;3J5Z6;489Y8;496T1;4PUB0	RERG like [Source:RGD Symbol;Acc:1560090]	500356	D3ZM99	-	-	GO:0003924//GTPase activity;GO:0003924//GTPase activity;GO:0005525//GTP binding;GO:0005525//GTP binding;	-
ENSRNOG00000010480	182.652	249.883	115.421	0.461899	-1.11435	0.00664318	0.307597	8	12080203	12100427	+	1849	Vstm5	GO:0005886;GO:0005886;GO:0005886;GO:0005886;GO:0016020;GO:0016021;GO:0016021;GO:0016021;GO:0016021;GO:0021517;GO:0021517;GO:0030424;GO:0030424;GO:0030424;GO:0030424;GO:0030425;GO:0030425;GO:0030425;GO:0030425;GO:0042995;GO:0046847;GO:0046847;GO:0046847;GO:0046847;GO:0051260;GO:0051260;GO:0051260;GO:1904891;GO:1904891;GO:1904891;GO:1904891;	-	-	S;T	2S0GW;35G9H;39XUP;3BNCI;3D58A;3J913;47YV2;492VU;4PSNR	V-set and transmembrane domain containing 5 [Source:RGD Symbol;Acc:1563328]	500947	Q5M7U7	GO:0021517//ventral spinal cord development;GO:0021517//ventral spinal cord development;GO:0046847//filopodium assembly;GO:0046847//filopodium assembly;GO:0046847//filopodium assembly;GO:0046847//filopodium assembly;GO:0051260//protein homooligomerization;GO:0051260//protein homooligomerization;GO:0051260//protein homooligomerization;GO:1904891//positive regulation of excitatory synapse assembly;…	GO:0005886//plasma membrane;GO:0005886//plasma membrane;GO:0005886//plasma membrane;GO:0005886//plasma membrane;GO:0016020//membrane;GO:0016021//integral component of membrane;GO:0016021//integral component of membrane;GO:0016021//integral component of membrane;GO:0016021//integral component of membrane;GO:0030424//axon;GO:0030424//axon;GO:0030424//axon;GO:0030424//axon;GO:0030425//dendrite;GO:00…	-	-
ENSRNOG00000023643	1854.66	2495.24	1214.08	0.486556	-1.03932	0.00699904	0.312096	12	27074409	27099316	-	3509	Mmp17	GO:0001822;GO:0001822;GO:0004222;GO:0004222;GO:0004222;GO:0006508;GO:0006508;GO:0006508;GO:0008233;GO:0008237;GO:0008237;GO:0008237;GO:0008270;GO:0008270;GO:0016787;GO:0030198;GO:0030574;GO:0031012;GO:0031012;GO:0042756;GO:0042756;GO:0046872;	K07997	EC:3.4.24.-	O;M;W	KOG1565;35C0X;38CRR;3B9IY;3CT1E;3J8M5;4866C;4902C;4PTH1	matrix metallopeptidase 17 [Source:RGD Symbol;Acc:1311541]	288626	D3ZXJ0	GO:0001822//kidney development;GO:0001822//kidney development;GO:0006508//proteolysis;GO:0006508//proteolysis;GO:0006508//proteolysis;GO:0030198//extracellular matrix organization;GO:0030574//collagen catabolic process;GO:0042756//drinking behavior;GO:0042756//drinking behavior;	GO:0031012//extracellular matrix;GO:0031012//extracellular matrix;	GO:0004222//metalloendopeptidase activity;GO:0004222//metalloendopeptidase activity;GO:0004222//metalloendopeptidase activity;GO:0008233//peptidase activity;GO:0008237//metallopeptidase activity;GO:0008237//metallopeptidase activity;GO:0008237//metallopeptidase activity;GO:0008270//zinc ion binding;GO:0008270//zinc ion binding;GO:0016787//hydrolase activity;GO:0046872//metal ion binding;	ko04928(Parathyroid hormone synthesis, secretion and action)
ENSRNOG00000062731	6685.8	9249.31	4122.28	0.445685	-1.1659	0.00773601	0.325466	17	12725149	12761663	+	6476	Diras2	GO:0003924;GO:0005525;GO:0007165;GO:0016020;GO:0003924;GO:0005525;GO:0007165;GO:0016020;GO:0003924;GO:0005525;GO:0007165;GO:0016020;GO:0003924;GO:0005525;GO:0007165;GO:0016020;	-	-	-	-	DIRAS family GTPase 2 [Source:RGD Symbol;Acc:1305580]	-	-	GO:0007165//signal transduction;GO:0007165//signal transduction;GO:0007165//signal transduction;GO:0007165//signal transduction;	GO:0016020//membrane;GO:0016020//membrane;GO:0016020//membrane;GO:0016020//membrane;	GO:0003924//GTPase activity;GO:0005525//GTP binding;GO:0003924//GTPase activity;GO:0005525//GTP binding;GO:0003924//GTPase activity;GO:0005525//GTP binding;GO:0003924//GTPase activity;GO:0005525//GTP binding;	-
ENSRNOG00000007139	63.2331	84.5985	41.8677	0.494898	-1.0148	0.00864731	0.340212	5	33497137	33518073	+	2654	Ttpa	GO:0001890;GO:0001890;GO:0001892;GO:0001892;GO:0005546;GO:0005546;GO:0005546;GO:0005737;GO:0005770;GO:0005770;GO:0005829;GO:0007584;GO:0008289;GO:0008431;GO:0008431;GO:0008431;GO:0009268;GO:0009636;GO:0009636;GO:0019842;GO:0032502;GO:0042360;GO:0042360;GO:0042360;GO:0043325;GO:0043325;GO:0043325;GO:0051180;GO:0051180;GO:0051180;GO:0051180;GO:0051452;GO:0060548;GO:0090212;GO:0090212;GO:0120009;GO:…	K24455	-	S;I	KOG1471;35IKP;39MC8;3BI8Q;3CYGB;3J99R;481NM;4944R;4PZSV	alpha tocopherol transfer protein [Source:RGD Symbol;Acc:3915]	25571	P41034	GO:0001890//placenta development;GO:0001890//placenta development;GO:0001892//embryonic placenta development;GO:0001892//embryonic placenta development;GO:0007584//response to nutrient;GO:0009268//response to pH;GO:0009636//response to toxic substance;GO:0009636//response to toxic substance;GO:0032502//developmental process;GO:0042360//vitamin E metabolic process;GO:0042360//vitamin E metabolic p…	GO:0005737//cytoplasm;GO:0005770//late endosome;GO:0005770//late endosome;GO:0005829//cytosol;	GO:0005546//phosphatidylinositol-4,5-bisphosphate binding;GO:0005546//phosphatidylinositol-4,5-bisphosphate binding;GO:0005546//phosphatidylinositol-4,5-bisphosphate binding;GO:0008289//lipid binding;GO:0008431//vitamin E binding;GO:0008431//vitamin E binding;GO:0008431//vitamin E binding;GO:0019842//vitamin binding;GO:0043325//phosphatidylinositol-3,4-bisphosphate binding;GO:0043325//phosphatidy…	-
ENSRNOG00000002365	960.628	1281.93	639.327	0.498722	-1.00369	0.00935694	0.346486	X	72486381	72492363	-	1595	Itm2a	GO:0001540;GO:0002317;GO:0002317;GO:0005794;GO:0005886;GO:0005886;GO:0016020;GO:0016021;GO:0042985;	K18241	-	S	KOG4681;358YM;38Q6P;3B9CR;3CYVP;3JD61;480UU;48VA6;4Q0TU	integral membrane protein 2A [Source:RGD Symbol;Acc:1559423]	317218	Q4KLJ2	GO:0002317//plasma cell differentiation;GO:0002317//plasma cell differentiation;GO:0042985//negative regulation of amyloid precursor protein biosynthetic process;	GO:0005794//Golgi apparatus;GO:0005886//plasma membrane;GO:0005886//plasma membrane;GO:0016020//membrane;GO:0016021//integral component of membrane;	GO:0001540//amyloid-beta binding;	-
ENSRNOG00000027157	3.5862	6.92288	0.249512	0.0360417	-4.79419	0.00949919	0.346877	20	3744999	3750849	-	1521	Ly6g6e	GO:0002029;GO:0002029;GO:0004675;GO:0004675;GO:0005886;GO:0005886;GO:0007178;GO:0016020;GO:0016020;GO:0030549;GO:0030549;GO:0033130;GO:0033130;GO:0045202;GO:0095500;GO:0095500;GO:0004675;GO:0016020;	K06846	-	S;T	2S5P1;35QP6;3A79J;3BTPQ;3D86R;3JH7D;48EP2;49BRG;4Q5SK	lymphocyte antigen 6 family member G6E [Source:RGD Symbol;Acc:1303112]	406866	Q6MG57	GO:0002029//desensitization of G protein-coupled receptor signaling pathway;GO:0002029//desensitization of G protein-coupled receptor signaling pathway;GO:0007178//transmembrane receptor protein serine/threonine kinase signaling pathway;GO:0095500//acetylcholine receptor signaling pathway;GO:0095500//acetylcholine receptor signaling pathway;	GO:0005886//plasma membrane;GO:0005886//plasma membrane;GO:0016020//membrane;GO:0016020//membrane;GO:0045202//synapse;GO:0016020//membrane;	GO:0004675//transmembrane receptor protein serine/threonine kinase activity;GO:0004675//transmembrane receptor protein serine/threonine kinase activity;GO:0030549//acetylcholine receptor activator activity;GO:0030549//acetylcholine receptor activator activity;GO:0033130//acetylcholine receptor binding;GO:0033130//acetylcholine receptor binding;GO:0004675//transmembrane receptor protein serine/thr…	-
ENSRNOG00000009556	18.8	30.5768	7.02328	0.229693	-2.12222	0.00995886	0.351381	4	120021747	120033379	-	3839	Prokr1	GO:0004930;GO:0004930;GO:0004930;GO:0004930;GO:0004930;GO:0004983;GO:0004983;GO:0005575;GO:0005886;GO:0005887;GO:0007165;GO:0007186;GO:0007186;GO:0007186;GO:0007186;GO:0007218;GO:0016020;GO:0016021;GO:0016021;GO:0016021;GO:0043066;	K08379	-	O;T	KOG3656;35I65;38H0C;3BHI4;3CRS3;3JA7T;4885K;48Y0S;4Q3YW	prokineticin receptor 1 [Source:RGD Symbol;Acc:708443]	192648	Q8R416	GO:0007165//signal transduction;GO:0007186//G protein-coupled receptor signaling pathway;GO:0007186//G protein-coupled receptor signaling pathway;GO:0007186//G protein-coupled receptor signaling pathway;GO:0007186//G protein-coupled receptor signaling pathway;GO:0007218//neuropeptide signaling pathway;GO:0043066//negative regulation of apoptotic process;	GO:0005575//cellular_component;GO:0005886//plasma membrane;GO:0005887//integral component of plasma membrane;GO:0016020//membrane;GO:0016021//integral component of membrane;GO:0016021//integral component of membrane;GO:0016021//integral component of membrane;	GO:0004930//G protein-coupled receptor activity;GO:0004930//G protein-coupled receptor activity;GO:0004930//G protein-coupled receptor activity;GO:0004930//G protein-coupled receptor activity;GO:0004930//G protein-coupled receptor activity;GO:0004983//neuropeptide Y receptor activity;GO:0004983//neuropeptide Y receptor activity;	-
ENSRNOG00000032827	30.504	45.3912	15.6167	0.344048	-1.53932	0.0109428	0.353345	7	105662744	105730060	-	4217	AABR07058412.1	GO:0005737;	-	-	S	KOG2032;35C76;39WI8;3BK1G;3D1MA;3J5MT;486BQ;4960P;4PYN4	maestro heat-like repeat family member 5 [Source:RGD Symbol;Acc:1559695]	-	-	-	GO:0005737//cytoplasm;	-	-
ENSRNOG00000055103	7.50526	12.8583	2.15224	0.167382	-2.57879	0.0114578	0.360958	4	46560885	46728756	+	7068	Cftr	GO:0000166;GO:0005254;GO:0005254;GO:0005254;GO:0005254;GO:0005254;GO:0005260;GO:0005260;GO:0005524;GO:0005524;GO:0005524;GO:0005737;GO:0005768;GO:0005769;GO:0005783;GO:0005789;GO:0005789;GO:0005829;GO:0005829;GO:0005886;GO:0005886;GO:0005886;GO:0005887;GO:0005887;GO:0006695;GO:0006811;GO:0006811;GO:0006811;GO:0006821;GO:0006821;GO:0006904;GO:0009986;GO:0010008;GO:0015106;GO:0015106;GO:0015108;GO:…	K05031	EC:5.6.1.6	-	-	CF transmembrane conductance regulator [Source:RGD Symbol;Acc:2332]	24255	P34158	GO:0006695//cholesterol biosynthetic process;GO:0006811//ion transport;GO:0006811//ion transport;GO:0006811//ion transport;GO:0006821//chloride transport;GO:0006821//chloride transport;GO:0006904//vesicle docking involved in exocytosis;GO:0015701//bicarbonate transport;GO:0030301//cholesterol transport;GO:0034976//response to endoplasmic reticulum stress;GO:0035377//transepithelial water transpor…	GO:0005737//cytoplasm;GO:0005768//endosome;GO:0005769//early endosome;GO:0005783//endoplasmic reticulum;GO:0005789//endoplasmic reticulum membrane;GO:0005789//endoplasmic reticulum membrane;GO:0005829//cytosol;GO:0005829//cytosol;GO:0005886//plasma membrane;GO:0005886//plasma membrane;GO:0005886//plasma membrane;GO:0005887//integral component of plasma membrane;GO:0005887//integral component of p…	GO:0000166//nucleotide binding;GO:0005254//chloride channel activity;GO:0005254//chloride channel activity;GO:0005254//chloride channel activity;GO:0005254//chloride channel activity;GO:0005254//chloride channel activity;GO:0005260//intracellularly ATP-gated chloride channel activity;GO:0005260//intracellularly ATP-gated chloride channel activity;GO:0005524//ATP binding;GO:0005524//ATP binding;GO…	ko04976(Bile secretion);ko04972(Pancreatic secretion);ko04971(Gastric acid secretion);ko04530(Tight junction);ko04152(AMPK signaling pathway);ko04024(cAMP signaling pathway);ko02010(ABC transporters)
ENSRNOG00000018385	1493.08	2034.16	952.011	0.468013	-1.09538	0.0117027	0.36257	1	205567220	205582356	+	2291	Chrm1	GO:0004930;GO:0004930;GO:0004930;GO:0004993;GO:0005886;GO:0005887;GO:0005887;GO:0005887;GO:0007165;GO:0007186;GO:0007186;GO:0007186;GO:0007187;GO:0007197;GO:0007213;GO:0007268;GO:0007274;GO:0014069;GO:0016020;GO:0016020;GO:0016021;GO:0016021;GO:0016021;GO:0016907;GO:0016907;GO:0016907;GO:0016907;GO:0030054;GO:0030425;GO:0030425;GO:0030594;GO:0032279;GO:0040012;GO:0040012;GO:0040012;GO:0040012;GO:…	K04129	-	M;T	KOG4220;35GN4;38DKH;3BBA2;3CRCK;3JBZI;480MJ;4909V;4PS7M	cholinergic receptor, muscarinic 1 [Source:RGD Symbol;Acc:2342]	25229	P08482	GO:0007165//signal transduction;GO:0007186//G protein-coupled receptor signaling pathway;GO:0007186//G protein-coupled receptor signaling pathway;GO:0007186//G protein-coupled receptor signaling pathway;GO:0007187//G protein-coupled receptor signaling pathway, coupled to cyclic nucleotide second messenger;GO:0007197//adenylate cyclase-inhibiting G protein-coupled acetylcholine receptor signaling …	GO:0005886//plasma membrane;GO:0005887//integral component of plasma membrane;GO:0005887//integral component of plasma membrane;GO:0005887//integral component of plasma membrane;GO:0014069//postsynaptic density;GO:0016020//membrane;GO:0016020//membrane;GO:0016021//integral component of membrane;GO:0016021//integral component of membrane;GO:0016021//integral component of membrane;GO:0030054//cell …	GO:0004930//G protein-coupled receptor activity;GO:0004930//G protein-coupled receptor activity;GO:0004930//G protein-coupled receptor activity;GO:0004993//G protein-coupled serotonin receptor activity;GO:0016907//G protein-coupled acetylcholine receptor activity;GO:0016907//G protein-coupled acetylcholine receptor activity;GO:0016907//G protein-coupled acetylcholine receptor activity;GO:0016907/…	ko05022(Pathways of neurodegeneration - multiple diseases);ko05010(Alzheimer disease);ko04810(Regulation of actin cytoskeleton);ko04725(Cholinergic synapse);ko04151(PI3K-Akt signaling pathway);ko04080(Neuroactive ligand-receptor interaction);ko04024(cAMP signaling pathway);ko04020(Calcium signaling pathway)
ENSRNOG00000025670	30.5583	51.8629	9.25381	0.178428	-2.48658	0.0119674	0.36626	14	40563673	40568244	-	2194	Shisa3	GO:0016020;GO:0016021;GO:0090090;GO:0090090;	-	-	S	2RY5T;35DHB;38FJ0;3BHVT;3D1UC;3JDAZ;47ZMZ;48VGR;4PX04	shisa family member 3 [Source:RGD Symbol;Acc:1565710]	498356	B5DF81	GO:0090090//negative regulation of canonical Wnt signaling pathway;GO:0090090//negative regulation of canonical Wnt signaling pathway;	GO:0016020//membrane;GO:0016021//integral component of membrane;	-	-
ENSRNOG00000006146	70.4942	128.706	12.2822	0.0954286	-3.38943	0.0126728	0.378346	6	25239340	25258511	-	3141	Trim54	GO:0005737;GO:0005737;GO:0005856;GO:0005874;GO:0005875;GO:0007026;GO:0008017;GO:0008270;GO:0008270;GO:0016567;GO:0030018;GO:0030154;GO:0046872;GO:0061630;GO:0008270;GO:0008270;	K10653	-	O	KOG2177;35EUH;38DV0;3BBKN;3CXE8;3J21H;480M3;48UU5;4PS8C	tripartite motif-containing 54 [Source:RGD Symbol;Acc:1306453]	362708	Q5XIH6	GO:0007026//negative regulation of microtubule depolymerization;GO:0016567//protein ubiquitination;GO:0030154//cell differentiation;	GO:0005737//cytoplasm;GO:0005737//cytoplasm;GO:0005856//cytoskeleton;GO:0005874//microtubule;GO:0005875//microtubule associated complex;GO:0030018//Z disc;	GO:0008017//microtubule binding;GO:0008270//zinc ion binding;GO:0008270//zinc ion binding;GO:0046872//metal ion binding;GO:0061630//ubiquitin protein ligase activity;GO:0008270//zinc ion binding;GO:0008270//zinc ion binding;	-
ENSRNOG00000037710	22.3562	32.6671	12.0453	0.368728	-1.43937	0.0128947	0.378902	5	123987474	124022417	+	2121	Calr4	GO:0005509;GO:0005509;GO:0005509;GO:0005515;GO:0005783;GO:0005783;GO:0005783;GO:0005788;GO:0005789;GO:0006457;GO:0006457;GO:0006457;GO:0030433;GO:0046872;GO:0051082;GO:0051082;GO:0005509;GO:0005509;GO:0005509;GO:0005515;GO:0005783;GO:0005783;GO:0005783;GO:0005788;GO:0005789;GO:0006457;GO:0006457;GO:0006457;GO:0030433;GO:0046872;GO:0051082;GO:0051082;	K08057	-	O	KOG0674;35D3K;39WE7;3BXEF;3D3WK;3J75F;4829C;4996Q;4Q45C	calreticulin 4 [Source:RGD Symbol;Acc:1591090]	689537	-	GO:0006457//protein folding;GO:0006457//protein folding;GO:0006457//protein folding;GO:0030433//ubiquitin-dependent ERAD pathway;GO:0006457//protein folding;GO:0006457//protein folding;GO:0006457//protein folding;GO:0030433//ubiquitin-dependent ERAD pathway;	GO:0005783//endoplasmic reticulum;GO:0005783//endoplasmic reticulum;GO:0005783//endoplasmic reticulum;GO:0005788//endoplasmic reticulum lumen;GO:0005789//endoplasmic reticulum membrane;GO:0005783//endoplasmic reticulum;GO:0005783//endoplasmic reticulum;GO:0005783//endoplasmic reticulum;GO:0005788//endoplasmic reticulum lumen;GO:0005789//endoplasmic reticulum membrane;	GO:0005509//calcium ion binding;GO:0005509//calcium ion binding;GO:0005509//calcium ion binding;GO:0005515//protein binding;GO:0046872//metal ion binding;GO:0051082//unfolded protein binding;GO:0051082//unfolded protein binding;GO:0005509//calcium ion binding;GO:0005509//calcium ion binding;GO:0005509//calcium ion binding;GO:0005515//protein binding;GO:0046872//metal ion binding;GO:0051082//unfol…	ko05170(Human immunodeficiency virus 1 infection);ko05169(Epstein-Barr virus infection);ko05168(Herpes simplex virus 1 infection);ko05166(Human T-cell leukemia virus 1 infection);ko05163(Human cytomegalovirus infection);ko05142(Chagas disease);ko04612(Antigen processing and presentation);ko04145(Phagosome);ko04141(Protein processing in endoplasmic reticulum)
ENSRNOG00000006776	101.606	185.029	18.1828	0.0982698	-3.34711	0.0134096	0.386848	4	103200322	103311766	-	4240	Smyd1	GO:0005515;GO:0018024;GO:0034968;GO:0005515;GO:0018024;GO:0034968;GO:0003674;GO:0003714;GO:0003714;GO:0005515;GO:0005575;GO:0005634;GO:0005634;GO:0005634;GO:0005737;GO:0005737;GO:0006338;GO:0006338;GO:0007507;GO:0007507;GO:0008150;GO:0010831;GO:0010831;GO:0018024;GO:0018024;GO:0018024;GO:0034968;GO:0034968;GO:0034968;GO:0035914;GO:0035914;GO:0045663;GO:0045663;GO:0045892;GO:0045892;GO:0046872;GO:…	K11426	-	K;E;B	KOG2084;35FRZ;39V1R;3BE5K;3D03S;3JA89;48ACI;494B4;4PUMI	SET and MYND domain containing 1 [Source:RGD Symbol;Acc:1305105]	297333	D4A3D2	GO:0034968//histone lysine methylation;GO:0034968//histone lysine methylation;GO:0006338//chromatin remodeling;GO:0006338//chromatin remodeling;GO:0007507//heart development;GO:0007507//heart development;GO:0008150//biological_process;GO:0010831//positive regulation of myotube differentiation;GO:0010831//positive regulation of myotube differentiation;GO:0034968//histone lysine methylation;GO:0034…	GO:0005575//cellular_component;GO:0005634//nucleus;GO:0005634//nucleus;GO:0005634//nucleus;GO:0005737//cytoplasm;GO:0005737//cytoplasm;	GO:0005515//protein binding;GO:0018024//histone-lysine N-methyltransferase activity;GO:0005515//protein binding;GO:0018024//histone-lysine N-methyltransferase activity;GO:0003674//molecular_function;GO:0003714//transcription corepressor activity;GO:0003714//transcription corepressor activity;GO:0005515//protein binding;GO:0018024//histone-lysine N-methyltransferase activity;GO:0018024//histone-ly…	ko00310(Lysine degradation)
ENSRNOG00000000406	10.2228	17.4892	2.95652	0.169049	-2.56449	0.0134325	0.386848	20	31432637	31583865	-	7905	Ros1	GO:0000166;GO:0001558;GO:0001558;GO:0002066;GO:0002066;GO:0002066;GO:0004672;GO:0004672;GO:0004712;GO:0004713;GO:0004713;GO:0004713;GO:0004713;GO:0004713;GO:0004714;GO:0004714;GO:0005515;GO:0005524;GO:0005524;GO:0005524;GO:0005886;GO:0005887;GO:0006468;GO:0006468;GO:0006468;GO:0006468;GO:0006468;GO:0007165;GO:0007165;GO:0007169;GO:0007283;GO:0007283;GO:0007283;GO:0009986;GO:0009986;GO:0010467;GO:…	K05088	EC:2.7.10.1	T;K;L	KOG1095;35HGV;38FFY;3BA0F;3CSJG;3J72W;48ATF;4919Y;4PWBF	ROS proto-oncogene 1 , receptor tyrosine kinase [Source:RGD Symbol;Acc:3591]	25346	Q63132	GO:0001558//regulation of cell growth;GO:0001558//regulation of cell growth;GO:0002066//columnar/cuboidal epithelial cell development;GO:0002066//columnar/cuboidal epithelial cell development;GO:0002066//columnar/cuboidal epithelial cell development;GO:0006468//protein phosphorylation;GO:0006468//protein phosphorylation;GO:0006468//protein phosphorylation;GO:0006468//protein phosphorylation;GO:00…	GO:0005886//plasma membrane;GO:0005887//integral component of plasma membrane;GO:0009986//cell surface;GO:0009986//cell surface;GO:0016020//membrane;GO:0016021//integral component of membrane;GO:0043235//receptor complex;GO:0048471//perinuclear region of cytoplasm;GO:0048471//perinuclear region of cytoplasm;GO:0005886//plasma membrane;GO:0005887//integral component of plasma membrane;GO:0009986//…	GO:0000166//nucleotide binding;GO:0004672//protein kinase activity;GO:0004672//protein kinase activity;GO:0004712//protein serine/threonine/tyrosine kinase activity;GO:0004713//protein tyrosine kinase activity;GO:0004713//protein tyrosine kinase activity;GO:0004713//protein tyrosine kinase activity;GO:0004713//protein tyrosine kinase activity;GO:0004713//protein tyrosine kinase activity;GO:000471…	-
ENSRNOG00000015155	51.3917	71.2519	31.5314	0.442534	-1.17614	0.0139802	0.395218	3	153513271	153516029	-	749	Tnnc2	GO:0003009;GO:0003009;GO:0003779;GO:0005509;GO:0005509;GO:0005509;GO:0005861;GO:0005861;GO:0006937;GO:0046872;GO:0048306;GO:0051015;GO:0003009;GO:0003009;GO:0003009;GO:0003779;GO:0003779;GO:0005509;GO:0005509;GO:0005509;GO:0005861;GO:0005861;GO:0005861;GO:0006937;GO:0046872;GO:0048306;GO:0051015;	K12042	-	Z;T;D	KOG0027;35F4R;38ETG;3BMXS;3D2SK;3J4FU;487YK;491CU;4PV91	troponin C2, fast skeletal type [Source:RGD Symbol;Acc:1311973]	296369	Q304F3	GO:0003009//skeletal muscle contraction;GO:0003009//skeletal muscle contraction;GO:0006937//regulation of muscle contraction;GO:0003009//skeletal muscle contraction;GO:0003009//skeletal muscle contraction;GO:0003009//skeletal muscle contraction;GO:0006937//regulation of muscle contraction;	GO:0005861//troponin complex;GO:0005861//troponin complex;GO:0005861//troponin complex;GO:0005861//troponin complex;GO:0005861//troponin complex;	GO:0003779//actin binding;GO:0005509//calcium ion binding;GO:0005509//calcium ion binding;GO:0005509//calcium ion binding;GO:0046872//metal ion binding;GO:0048306//calcium-dependent protein binding;GO:0051015//actin filament binding;GO:0003779//actin binding;GO:0003779//actin binding;GO:0005509//calcium ion binding;GO:0005509//calcium ion binding;GO:0005509//calcium ion binding;GO:0046872//metal …	ko04020(Calcium signaling pathway)
ENSRNOG00000004077	1084.88	1535.98	633.784	0.412626	-1.27709	0.0140229	0.395374	7	47700288	47883968	+	4711	Kcnc2	GO:0005216;GO:0005249;GO:0005515;GO:0006811;GO:0006813;GO:0008076;GO:0016020;GO:0051260;GO:0055085;GO:0005216;GO:0005249;GO:0005515;GO:0006811;GO:0006813;GO:0008076;GO:0016020;GO:0051260;GO:0055085;GO:0005216;GO:0005249;GO:0005515;GO:0006811;GO:0006813;GO:0008076;GO:0016020;GO:0051260;GO:0055085;GO:0001508;GO:0001508;GO:0005216;GO:0005216;GO:0005244;GO:0005249;GO:0005249;GO:0005249;GO:0005249;GO:…	K04888	-	J;P	KOG3713;359T9;38D0S;3BAS8;3CR98;3J8NX;4827M;491FE;4Q1UX	potassium voltage-gated channel subfamily C member 2 [Source:RGD Symbol;Acc:628829]	246153	P22462	GO:0006811//ion transport;GO:0006813//potassium ion transport;GO:0051260//protein homooligomerization;GO:0055085//transmembrane transport;GO:0006811//ion transport;GO:0006813//potassium ion transport;GO:0051260//protein homooligomerization;GO:0055085//transmembrane transport;GO:0006811//ion transport;GO:0006813//potassium ion transport;GO:0051260//protein homooligomerization;GO:0055085//transmemb…	GO:0008076//voltage-gated potassium channel complex;GO:0016020//membrane;GO:0008076//voltage-gated potassium channel complex;GO:0016020//membrane;GO:0008076//voltage-gated potassium channel complex;GO:0016020//membrane;GO:0005886//plasma membrane;GO:0005886//plasma membrane;GO:0005887//integral component of plasma membrane;GO:0008076//voltage-gated potassium channel complex;GO:0008076//voltage-ga…	GO:0005216//ion channel activity;GO:0005249//voltage-gated potassium channel activity;GO:0005515//protein binding;GO:0005216//ion channel activity;GO:0005249//voltage-gated potassium channel activity;GO:0005515//protein binding;GO:0005216//ion channel activity;GO:0005249//voltage-gated potassium channel activity;GO:0005515//protein binding;GO:0005216//ion channel activity;GO:0005216//ion channel …	-
ENSRNOG00000051208	9.98327	16.0251	3.94139	0.24595	-2.02356	0.0142887	0.398095	1	83551473	83558756	-	1226	Selenov	GO:0005829;GO:0010269;GO:0005829;GO:0010269;	-	-	S	2S9W8;35Q1P;3A921;3BU3V;3E6T6;3JNW7;48A80;49NXH;4QAE0	selenoprotein V [Source:RGD Symbol;Acc:1562943]	499113	B0BNC5	GO:0010269//response to selenium ion;GO:0010269//response to selenium ion;	GO:0005829//cytosol;GO:0005829//cytosol;	-	-
ENSRNOG00000062221	18.4923	27.584	9.40064	0.340801	-1.553	0.014691	0.403917	X	100961812	102271753	+	3024	Il1rapl2	GO:0003953;GO:0004910;GO:0004910;GO:0007165;GO:0007165;GO:0016020;GO:0016021;GO:0016787;GO:0019221;GO:0098978;GO:0098978;GO:1905606;GO:1905606;	K05170	-	-	-	interleukin 1 receptor accessory protein-like 2 [Source:RGD Symbol;Acc:1561761]	300913	A0A1W2Q6G2	GO:0007165//signal transduction;GO:0007165//signal transduction;GO:0019221//cytokine-mediated signaling pathway;GO:1905606//regulation of presynapse assembly;GO:1905606//regulation of presynapse assembly;	GO:0016020//membrane;GO:0016021//integral component of membrane;GO:0098978//glutamatergic synapse;GO:0098978//glutamatergic synapse;	GO:0003953//NAD+ nucleosidase activity;GO:0004910//interleukin-1, type II, blocking receptor activity;GO:0004910//interleukin-1, type II, blocking receptor activity;GO:0016787//hydrolase activity;	-
ENSRNOG00000005348	505.328	693.167	317.488	0.458025	-1.1265	0.0148502	0.40651	3	88889046	88988606	+	2740	Pamr1	GO:0004252;GO:0004252;GO:0004252;GO:0005509;GO:0005509;GO:0006508;GO:0006508;	K24362	-	O;T;E	KOG3627;35K48;38DHN;3BKFZ;3CU6S;3J64F;4858Y;491GX;4Q2FN	peptidase domain containing associated with muscle regeneration 1 [Source:RGD Symbol;Acc:1308745]	311252	-	GO:0006508//proteolysis;GO:0006508//proteolysis;	-	GO:0004252//serine-type endopeptidase activity;GO:0004252//serine-type endopeptidase activity;GO:0004252//serine-type endopeptidase activity;GO:0005509//calcium ion binding;GO:0005509//calcium ion binding;	-
ENSRNOG00000060435	108.75	150.488	67.0116	0.445294	-1.16717	0.01575	0.412526	5	134275934	134326932	-	3361	Kcnq4	GO:0005216;GO:0005216;GO:0005244;GO:0005249;GO:0005249;GO:0005249;GO:0005267;GO:0005886;GO:0006811;GO:0006811;GO:0006811;GO:0006813;GO:0006813;GO:0006813;GO:0006813;GO:0007605;GO:0008076;GO:0008076;GO:0015075;GO:0016020;GO:0016020;GO:0016020;GO:0016021;GO:0034765;GO:0042472;GO:0055085;GO:0055085;GO:0071805;	K04929	-	-	-	potassium voltage-gated channel subfamily Q member 4 [Source:RGD Symbol;Acc:61799]	298496	A0A0G2K666	GO:0006811//ion transport;GO:0006811//ion transport;GO:0006811//ion transport;GO:0006813//potassium ion transport;GO:0006813//potassium ion transport;GO:0006813//potassium ion transport;GO:0006813//potassium ion transport;GO:0007605//sensory perception of sound;GO:0034765//regulation of ion transmembrane transport;GO:0042472//inner ear morphogenesis;GO:0055085//transmembrane transport;GO:0055085/…	GO:0005886//plasma membrane;GO:0008076//voltage-gated potassium channel complex;GO:0008076//voltage-gated potassium channel complex;GO:0016020//membrane;GO:0016020//membrane;GO:0016020//membrane;GO:0016021//integral component of membrane;	GO:0005216//ion channel activity;GO:0005216//ion channel activity;GO:0005244//voltage-gated ion channel activity;GO:0005249//voltage-gated potassium channel activity;GO:0005249//voltage-gated potassium channel activity;GO:0005249//voltage-gated potassium channel activity;GO:0005267//potassium channel activity;GO:0015075//ion transmembrane transporter activity;	ko04725(Cholinergic synapse)
ENSRNOG00000016525	43.9284	59.0317	28.8251	0.4883	-1.03416	0.016029	0.415782	17	15400845	15417044	+	1443	Susd3	GO:0005886;GO:0005886;GO:0005886;GO:0016020;GO:0016021;	K23821	-	S;T	2RY7E;35EF4;39W3R;3BKYW;3D5X2;3J9I1;48DHC;497Z2;4Q40A	sushi domain containing 3 [Source:RGD Symbol;Acc:1310933]	306810	D3Z8I2	-	GO:0005886//plasma membrane;GO:0005886//plasma membrane;GO:0005886//plasma membrane;GO:0016020//membrane;GO:0016021//integral component of membrane;	-	-
ENSRNOG00000019472	34.5272	50.9639	18.0904	0.354966	-1.49425	0.0163182	0.416957	8	121561211	121573582	+	4029	Ackr2	GO:0004930;GO:0004930;GO:0004950;GO:0004950;GO:0005044;GO:0005044;GO:0005768;GO:0005769;GO:0005886;GO:0005887;GO:0005887;GO:0006897;GO:0006935;GO:0006935;GO:0006954;GO:0006954;GO:0007186;GO:0007186;GO:0016020;GO:0016021;GO:0016021;GO:0016021;GO:0019957;GO:0019957;GO:0070098;GO:0004930;GO:0004930;GO:0004950;GO:0004950;GO:0004950;GO:0005044;GO:0005044;GO:0005044;GO:0005654;GO:0005768;GO:0005769;GO:…	K04187	-	O;T	KOG3656;35I1J;39R8I;3BJVU;3D0Z0;3J608;4804Q;49859;4Q2NY	atypical chemokine receptor 2 [Source:RGD Symbol;Acc:620323]	140473	Q5U1W0	GO:0006897//endocytosis;GO:0006935//chemotaxis;GO:0006935//chemotaxis;GO:0006954//inflammatory response;GO:0006954//inflammatory response;GO:0007186//G protein-coupled receptor signaling pathway;GO:0007186//G protein-coupled receptor signaling pathway;GO:0070098//chemokine-mediated signaling pathway;GO:0006897//endocytosis;GO:0006935//chemotaxis;GO:0006935//chemotaxis;GO:0006954//inflammatory res…	GO:0005768//endosome;GO:0005769//early endosome;GO:0005886//plasma membrane;GO:0005887//integral component of plasma membrane;GO:0005887//integral component of plasma membrane;GO:0016020//membrane;GO:0016021//integral component of membrane;GO:0016021//integral component of membrane;GO:0016021//integral component of membrane;GO:0005654//nucleoplasm;GO:0005768//endosome;GO:0005769//early endosome;G…	GO:0004930//G protein-coupled receptor activity;GO:0004930//G protein-coupled receptor activity;GO:0004950//chemokine receptor activity;GO:0004950//chemokine receptor activity;GO:0005044//scavenger receptor activity;GO:0005044//scavenger receptor activity;GO:0019957//C-C chemokine binding;GO:0019957//C-C chemokine binding;GO:0004930//G protein-coupled receptor activity;GO:0004930//G protein-coupl…	-
ENSRNOG00000028622	165.57	258.41	72.7291	0.281448	-1.82906	0.0167756	0.423466	20	6917931	6952375	+	3010	Pnpla1	GO:0003824;GO:0004806;GO:0005737;GO:0005737;GO:0005811;GO:0006629;GO:0006629;GO:0006629;GO:0016020;GO:0016042;GO:0016042;GO:0016042;GO:0016747;GO:0016747;GO:0016787;GO:0016787;GO:0016787;GO:0019433;GO:0030216;GO:0030216;GO:0030280;GO:0030280;GO:0046513;GO:0046513;GO:0055088;GO:0061436;GO:0061436;GO:0106341;GO:0106341;GO:0106342;GO:0106342;	K16813	EC:2.3.1.296	S;U	KOG3773;35M1E;399WU;3BJJA;3D4TR;3J4XZ;48C1D;48VKJ;4PVUX	patatin-like phospholipase domain containing 1 [Source:RGD Symbol;Acc:1306685]	361812	D4A3G9	GO:0006629//lipid metabolic process;GO:0006629//lipid metabolic process;GO:0006629//lipid metabolic process;GO:0016042//lipid catabolic process;GO:0016042//lipid catabolic process;GO:0016042//lipid catabolic process;GO:0019433//triglyceride catabolic process;GO:0030216//keratinocyte differentiation;GO:0030216//keratinocyte differentiation;GO:0046513//ceramide biosynthetic process;GO:0046513//cera…	GO:0005737//cytoplasm;GO:0005737//cytoplasm;GO:0005811//lipid droplet;GO:0016020//membrane;	GO:0003824//catalytic activity;GO:0004806//triglyceride lipase activity;GO:0016747//acyltransferase activity, transferring groups other than amino-acyl groups;GO:0016747//acyltransferase activity, transferring groups other than amino-acyl groups;GO:0016787//hydrolase activity;GO:0016787//hydrolase activity;GO:0016787//hydrolase activity;GO:0030280//structural constituent of skin epidermis;GO:0030…	-
ENSRNOG00000018854	52.6713	84.1431	21.1996	0.251947	-1.98881	0.0178195	0.432924	9	87320051	87324251	-	1020	Nppc	GO:0001503;GO:0001666;GO:0003418;GO:0003418;GO:0003418;GO:0003419;GO:0003419;GO:0003419;GO:0005102;GO:0005102;GO:0005102;GO:0005179;GO:0005179;GO:0005179;GO:0005179;GO:0005179;GO:0005576;GO:0005576;GO:0005576;GO:0005615;GO:0006182;GO:0006182;GO:0006182;GO:0006182;GO:0006457;GO:0006457;GO:0007168;GO:0007168;GO:0007168;GO:0007168;GO:0007168;GO:0008285;GO:0009410;GO:0009791;GO:0009791;GO:0010753;GO:…	K12336	-	O;T;M	2S2QY;35Q5N;3A241;3BR8N;3D799;3JGHJ;48E22;49B57;4Q5NU	natriuretic peptide C [Source:RGD Symbol;Acc:620850]	114593	P55207	GO:0001503//ossification;GO:0001666//response to hypoxia;GO:0003418//growth plate cartilage chondrocyte differentiation;GO:0003418//growth plate cartilage chondrocyte differentiation;GO:0003418//growth plate cartilage chondrocyte differentiation;GO:0003419//growth plate cartilage chondrocyte proliferation;GO:0003419//growth plate cartilage chondrocyte proliferation;GO:0003419//growth plate cartil…	GO:0005576//extracellular region;GO:0005576//extracellular region;GO:0005576//extracellular region;GO:0005615//extracellular space;GO:0030141//secretory granule;GO:0032991//protein-containing complex;GO:0032991//protein-containing complex;	GO:0005102//signaling receptor binding;GO:0005102//signaling receptor binding;GO:0005102//signaling receptor binding;GO:0005179//hormone activity;GO:0005179//hormone activity;GO:0005179//hormone activity;GO:0005179//hormone activity;GO:0005179//hormone activity;GO:0051427//hormone receptor binding;GO:0051427//hormone receptor binding;GO:0051427//hormone receptor binding;	ko05418(Fluid shear stress and atherosclerosis);ko04270(Vascular smooth muscle contraction);ko04022(cGMP-PKG signaling pathway)
ENSRNOG00000011642	22.9347	42.9706	2.89887	0.0674616	-3.88979	0.0188287	0.443169	9	21680577	21740728	+	1741	Tfap2d	GO:0000977;GO:0000977;GO:0000981;GO:0000981;GO:0003677;GO:0003700;GO:0003700;GO:0005634;GO:0005634;GO:0005634;GO:0005634;GO:0005667;GO:0006355;GO:0006355;GO:0006357;GO:0042127;GO:0043524;GO:0045893;GO:0045944;GO:0045944;GO:0048856;GO:0061379;GO:0000977;GO:0000981;GO:0003700;GO:0005634;GO:0005667;GO:0006355;GO:0006366;GO:0043524;GO:0045893;GO:0045944;GO:0061379;	K09178	-	S;K	KOG3811;35GKM;38IGZ;3BGJE;3CT6W;3J386;483KE;48ZJ4;4Q4S1	transcription factor AP-2 delta [Source:RGD Symbol;Acc:1304864]	301284	D3ZYF2	GO:0006355//regulation of transcription, DNA-templated;GO:0006355//regulation of transcription, DNA-templated;GO:0006357//regulation of transcription by RNA polymerase II;GO:0042127//regulation of cell population proliferation;GO:0043524//negative regulation of neuron apoptotic process;GO:0045893//positive regulation of transcription, DNA-templated;GO:0045944//positive regulation of transcription…	GO:0005634//nucleus;GO:0005634//nucleus;GO:0005634//nucleus;GO:0005634//nucleus;GO:0005667//transcription regulator complex;GO:0005634//nucleus;GO:0005667//transcription regulator complex;	GO:0000977//RNA polymerase II transcription regulatory region sequence-specific DNA binding;GO:0000977//RNA polymerase II transcription regulatory region sequence-specific DNA binding;GO:0000981//DNA-binding transcription factor activity, RNA polymerase II-specific;GO:0000981//DNA-binding transcription factor activity, RNA polymerase II-specific;GO:0003677//DNA binding;GO:0003700//DNA-binding tra…	-
ENSRNOG00000001309	1946.85	2623.13	1270.57	0.484372	-1.04581	0.0193881	0.448478	12	33791052	33843279	+	5272	Camkk2	GO:0004672;GO:0005524;GO:0006468;GO:0004672;GO:0005524;GO:0006468;GO:0001934;GO:0004672;GO:0005509;GO:0005524;GO:0005829;GO:0006468;GO:0006468;GO:0046777;GO:0061762;GO:0004672;GO:0004672;GO:0005524;GO:0005524;GO:0006468;GO:0006468;	K07359	EC:2.7.11.17	T	KOG0585;35E27;38C0I;3BB86;3CUWI;3JC25;485CU;48ZCY;4Q3JJ	calcium/calmodulin-dependent protein kinase kinase 2 [Source:RGD Symbol;Acc:620092]	83506	O88831	GO:0006468//protein phosphorylation;GO:0006468//protein phosphorylation;GO:0001934//positive regulation of protein phosphorylation;GO:0006468//protein phosphorylation;GO:0006468//protein phosphorylation;GO:0046777//protein autophosphorylation;GO:0061762//CAMKK-AMPK signaling cascade;GO:0006468//protein phosphorylation;GO:0006468//protein phosphorylation;	GO:0005829//cytosol;	GO:0004672//protein kinase activity;GO:0005524//ATP binding;GO:0004672//protein kinase activity;GO:0005524//ATP binding;GO:0004672//protein kinase activity;GO:0005509//calcium ion binding;GO:0005524//ATP binding;GO:0004672//protein kinase activity;GO:0004672//protein kinase activity;GO:0005524//ATP binding;GO:0005524//ATP binding;	ko05034(Alcoholism);ko04936(Alcoholic liver disease);ko04921(Oxytocin signaling pathway);ko04920(Adipocytokine signaling pathway);ko04211(Longevity regulating pathway);ko04152(AMPK signaling pathway);ko04140(Autophagy - animal)
ENSRNOG00000030224	4.40441	8.09303	0.715794	0.0884458	-3.49906	0.0203041	0.457549	10	98813794	98814795	-	1002	AABR07030729.1	GO:0000166;GO:0004365;GO:0004365;GO:0004365;GO:0005829;GO:0006006;GO:0006006;GO:0006096;GO:0006096;GO:0016491;GO:0016620;GO:0016620;GO:0050661;GO:0050661;GO:0051287;GO:0051287;GO:0051287;	-	-	-	-	-	-	-	GO:0006006//glucose metabolic process;GO:0006006//glucose metabolic process;GO:0006096//glycolytic process;GO:0006096//glycolytic process;	GO:0005829//cytosol;	GO:0000166//nucleotide binding;GO:0004365//glyceraldehyde-3-phosphate dehydrogenase (NAD+) (phosphorylating) activity;GO:0004365//glyceraldehyde-3-phosphate dehydrogenase (NAD+) (phosphorylating) activity;GO:0004365//glyceraldehyde-3-phosphate dehydrogenase (NAD+) (phosphorylating) activity;GO:0016491//oxidoreductase activity;GO:0016620//oxidoreductase activity, acting on the aldehyde or oxo grou…	-
ENSRNOG00000067971	2051.78	2749.1	1354.46	0.492693	-1.02124	0.0224722	0.474669	1	194943826	194948460	-	3768	Sprn	GO:0003676;GO:0003676;GO:0003676;GO:0005634;GO:0005634;GO:0005634;GO:0005730;GO:0005730;GO:0005829;GO:0005829;GO:0005886;GO:0005886;GO:0005886;GO:0006606;GO:0006606;GO:0006606;GO:0016020;GO:0016020;GO:0016020;GO:0031225;GO:0031225;GO:0031225;GO:0031982;GO:0031982;	-	-	-	-	shadow of prion protein [Source:RGD Symbol;Acc:1561845]	-	-	GO:0006606//protein import into nucleus;GO:0006606//protein import into nucleus;GO:0006606//protein import into nucleus;	GO:0005634//nucleus;GO:0005634//nucleus;GO:0005634//nucleus;GO:0005730//nucleolus;GO:0005730//nucleolus;GO:0005829//cytosol;GO:0005829//cytosol;GO:0005886//plasma membrane;GO:0005886//plasma membrane;GO:0005886//plasma membrane;GO:0016020//membrane;GO:0016020//membrane;GO:0016020//membrane;GO:0031225//anchored component of membrane;GO:0031225//anchored component of membrane;GO:0031225//anchored c…	GO:0003676//nucleic acid binding;GO:0003676//nucleic acid binding;GO:0003676//nucleic acid binding;	-
ENSRNOG00000003959	24.4271	42.4121	6.44218	0.151895	-2.71886	0.0225976	0.475112	13	56494010	56516098	-	1170	Rgs18	GO:0005096;GO:0005096;GO:0005096;GO:0005737;GO:0007186;GO:0007186;GO:0007186;GO:0008277;GO:0050790;	K16449	-	S;T	KOG3589;35B84;39UVT;3BME8;3D0UG;3J5JW;485ZN;48WE9;4PYB7	regulator of G-protein signaling 18 [Source:RGD Symbol;Acc:1306522]	289076	Q4L0E8	GO:0007186//G protein-coupled receptor signaling pathway;GO:0007186//G protein-coupled receptor signaling pathway;GO:0007186//G protein-coupled receptor signaling pathway;GO:0008277//regulation of G protein-coupled receptor signaling pathway;GO:0050790//regulation of catalytic activity;	GO:0005737//cytoplasm;	GO:0005096//GTPase activator activity;GO:0005096//GTPase activator activity;GO:0005096//GTPase activator activity;	-
ENSRNOG00000010834	2251.25	3087.94	1414.55	0.458087	-1.12631	0.0226807	0.475443	7	114944764	115011787	+	3189	Mpped1	GO:0016787;GO:0016787;	-	-	S	KOG3947;35KRY;39RNM;3BDZ6;3CWXR;3J6T0;485B1;4935P;4Q0QF	metallophosphoesterase domain containing 1 [Source:RGD Symbol;Acc:1308244]	362971	D4A120	-	-	GO:0016787//hydrolase activity;GO:0016787//hydrolase activity;	-
ENSRNOG00000001173	924.808	1340.93	508.691	0.379358	-1.39837	0.0229575	0.477059	12	41378897	41448927	+	3923	Cabp1	GO:0005509;GO:0000139;GO:0005509;GO:0005509;GO:0005886;GO:0014069;GO:0046872;GO:0048306;GO:0000139;GO:0005509;GO:0005509;GO:0005509;GO:0005515;GO:0005515;GO:0005634;GO:0005737;GO:0005737;GO:0005829;GO:0005856;GO:0005856;GO:0005886;GO:0007601;GO:0007601;GO:0008139;GO:0008139;GO:0009898;GO:0010651;GO:0014069;GO:0014069;GO:0014069;GO:0019904;GO:0030141;GO:0030424;GO:0030425;GO:0030425;GO:0031800;GO:…	K23531	-	Z;T;D	KOG0027;35FZH;39ITS;3BD18;3CUMW;3J9QD;4860X;496IM;4Q1RE	calcium binding protein 1 [Source:RGD Symbol;Acc:620385]	171051	O88751	GO:0007601//visual perception;GO:0007601//visual perception;GO:0010651//negative regulation of cell communication by electrical coupling;GO:0042308//negative regulation of protein import into nucleus;GO:0048167//regulation of synaptic plasticity;GO:0050896//response to stimulus;GO:0098885//modification of postsynaptic actin cytoskeleton;GO:0099527//postsynapse to nucleus signaling pathway;GO:1901…	GO:0000139//Golgi membrane;GO:0005886//plasma membrane;GO:0014069//postsynaptic density;GO:0000139//Golgi membrane;GO:0005634//nucleus;GO:0005737//cytoplasm;GO:0005737//cytoplasm;GO:0005829//cytosol;GO:0005856//cytoskeleton;GO:0005856//cytoskeleton;GO:0005886//plasma membrane;GO:0009898//cytoplasmic side of plasma membrane;GO:0014069//postsynaptic density;GO:0014069//postsynaptic density;GO:00140…	GO:0005509//calcium ion binding;GO:0005509//calcium ion binding;GO:0005509//calcium ion binding;GO:0046872//metal ion binding;GO:0048306//calcium-dependent protein binding;GO:0005509//calcium ion binding;GO:0005509//calcium ion binding;GO:0005509//calcium ion binding;GO:0005515//protein binding;GO:0005515//protein binding;GO:0008139//nuclear localization sequence binding;GO:0008139//nuclear local…	-
ENSRNOG00000042078	14.1853	21.4454	6.92519	0.322921	-1.63075	0.023513	0.480568	8	19566075	19567171	+	845	Icam4	GO:0005178;GO:0005737;GO:0005887;GO:0007155;GO:0007155;GO:0016020;GO:0016020;GO:0016020;GO:0016021;GO:0098609;GO:0098609;GO:0110165;	K06581	-	S	2TF7V;35FYZ;39XS9;3BMEY;3D2KN;3JDZ8;4888E;49842;4PSX7	intercellular adhesion molecule 4, Landsteiner- Wiener blood group [Source:RGD Symbol;Acc:1308971]	298702	D3ZP29	GO:0007155//cell adhesion;GO:0007155//cell adhesion;GO:0098609//cell-cell adhesion;GO:0098609//cell-cell adhesion;	GO:0005737//cytoplasm;GO:0005887//integral component of plasma membrane;GO:0016020//membrane;GO:0016020//membrane;GO:0016020//membrane;GO:0016021//integral component of membrane;GO:0110165//cellular anatomical entity;	GO:0005178//integrin binding;	-
ENSRNOG00000009932	92.9522	124.316	61.5885	0.49542	-1.01328	0.023986	0.485556	1	125771233	126002928	-	5885	Mctp2	GO:0005509;GO:0005654;GO:0005829;GO:0016021;GO:0005509;GO:0005509;GO:0016020;GO:0016021;GO:0016021;GO:0016021;GO:0030672;GO:0046928;	-	-	S;Z;T;D	KOG1030;35IID;38BAV;3BAZY;3CUDD;3JCDT;47YZU;490TE;4PSH0	multiple C2 and transmembrane domain containing 2 [Source:RGD Symbol;Acc:1562967]	308742	D4A733	GO:0046928//regulation of neurotransmitter secretion;	GO:0005654//nucleoplasm;GO:0005829//cytosol;GO:0016021//integral component of membrane;GO:0016020//membrane;GO:0016021//integral component of membrane;GO:0016021//integral component of membrane;GO:0016021//integral component of membrane;GO:0030672//synaptic vesicle membrane;	GO:0005509//calcium ion binding;GO:0005509//calcium ion binding;GO:0005509//calcium ion binding;	-
ENSRNOG00000062314	32.7263	45.4323	20.0202	0.440661	-1.18226	0.0240187	0.485695	17	32912744	32915377	-	2634	Foxq1	GO:0000122;GO:0000978;GO:0001227;GO:0003700;GO:0006355;GO:0031069;GO:0043524;GO:0043565;GO:1990837;	-	-	-	-	forkhead box Q1 [Source:RGD Symbol;Acc:621572]	-	-	GO:0000122//negative regulation of transcription by RNA polymerase II;GO:0006355//regulation of transcription, DNA-templated;GO:0031069//hair follicle morphogenesis;GO:0043524//negative regulation of neuron apoptotic process;	-	GO:0000978//RNA polymerase II cis-regulatory region sequence-specific DNA binding;GO:0001227//DNA-binding transcription repressor activity, RNA polymerase II-specific;GO:0003700//DNA-binding transcription factor activity;GO:0043565//sequence-specific DNA binding;GO:1990837//sequence-specific double-stranded DNA binding;	-
ENSRNOG00000020259	16.654	24.2982	9.00969	0.370796	-1.4313	0.0246141	0.487181	5	132048773	132051925	+	1086	RGD1305347	-	-	-	-	-	similar to RIKEN cDNA 2610528J11 [Source:RGD Symbol;Acc:1305347]	362576	D3ZJJ3	-	-	-	-
ENSRNOG00000012283	5.75864	11.2751	0.242172	0.0214785	-5.54096	0.0273881	0.503058	16	64697741	64704441	+	1755	Chrna6	GO:0004888;GO:0004888;GO:0005216;GO:0005216;GO:0005230;GO:0005230;GO:0005886;GO:0005892;GO:0006811;GO:0006811;GO:0006811;GO:0014059;GO:0016020;GO:0016021;GO:0016021;GO:0016021;GO:0022848;GO:0022848;GO:0022848;GO:0030054;GO:0034220;GO:0034220;GO:0045202;GO:0045211;GO:0045211;GO:0045211;GO:0051899;GO:0060078;GO:0060079;GO:0098691;GO:0099055;GO:0099056;GO:2000300;	K04808	-	T;U	KOG3645;35C85;38BP2;3BD2A;3CS0W;3J4EV;485AH;48Y4Q;4Q09A	cholinergic receptor nicotinic alpha 6 subunit [Source:RGD Symbol;Acc:69281]	81721	P43143	GO:0006811//ion transport;GO:0006811//ion transport;GO:0006811//ion transport;GO:0014059//regulation of dopamine secretion;GO:0034220//ion transmembrane transport;GO:0034220//ion transmembrane transport;GO:0051899//membrane depolarization;GO:0060078//regulation of postsynaptic membrane potential;GO:0060079//excitatory postsynaptic potential;GO:2000300//regulation of synaptic vesicle exocytosis;	GO:0005886//plasma membrane;GO:0005892//acetylcholine-gated channel complex;GO:0016020//membrane;GO:0016021//integral component of membrane;GO:0016021//integral component of membrane;GO:0016021//integral component of membrane;GO:0030054//cell junction;GO:0045202//synapse;GO:0045211//postsynaptic membrane;GO:0045211//postsynaptic membrane;GO:0045211//postsynaptic membrane;GO:0098691//dopaminergic …	GO:0004888//transmembrane signaling receptor activity;GO:0004888//transmembrane signaling receptor activity;GO:0005216//ion channel activity;GO:0005216//ion channel activity;GO:0005230//extracellular ligand-gated ion channel activity;GO:0005230//extracellular ligand-gated ion channel activity;GO:0022848//acetylcholine-gated cation-selective channel activity;GO:0022848//acetylcholine-gated cation-…	ko05033(Nicotine addiction);ko04725(Cholinergic synapse);ko04080(Neuroactive ligand-receptor interaction)
ENSRNOG00000003878	203.589	284.585	122.594	0.430781	-1.21497	0.0276474	0.504304	13	40768570	41666501	+	5543	Thsd7b	GO:0005886;GO:0016020;GO:0016021;GO:0031532;	-	-	O;P	KOG3538;KOG4597;35NW5;38BB1;3BAUA;3CX6M;3JBT2;481C5;497TK;4PYUQ	thrombospondin type 1 domain containing 7B [Source:RGD Symbol;Acc:1306938]	289007	F1LPD7	GO:0031532//actin cytoskeleton reorganization;	GO:0005886//plasma membrane;GO:0016020//membrane;GO:0016021//integral component of membrane;	-	-
ENSRNOG00000005934	237.809	369.856	105.763	0.285957	-1.80613	0.0280504	0.506782	8	77935079	78204254	-	4418	Mlip	GO:0000122;GO:0000122;GO:0000122;GO:0003714;GO:0003714;GO:0005521;GO:0005521;GO:0005634;GO:0005634;GO:0005635;GO:0005635;GO:0005635;GO:0005886;GO:0010614;GO:0010614;GO:0016020;GO:0016605;GO:0016605;GO:0016605;GO:0031981;GO:0042383;GO:0042383;GO:0042383;GO:0045944;GO:1903243;	-	-	S;K	2QTJV;35CRQ;38HE9;3BM7M;3D2QR;3J6HS;487N3;493SS;4PSZ5	muscular LMNA-interacting protein [Source:RGD Symbol;Acc:1590513]	681849	-	GO:0000122//negative regulation of transcription by RNA polymerase II;GO:0000122//negative regulation of transcription by RNA polymerase II;GO:0000122//negative regulation of transcription by RNA polymerase II;GO:0010614//negative regulation of cardiac muscle hypertrophy;GO:0010614//negative regulation of cardiac muscle hypertrophy;GO:0045944//positive regulation of transcription by RNA polymeras…	GO:0005634//nucleus;GO:0005634//nucleus;GO:0005635//nuclear envelope;GO:0005635//nuclear envelope;GO:0005635//nuclear envelope;GO:0005886//plasma membrane;GO:0016020//membrane;GO:0016605//PML body;GO:0016605//PML body;GO:0016605//PML body;GO:0031981//nuclear lumen;GO:0042383//sarcolemma;GO:0042383//sarcolemma;GO:0042383//sarcolemma;	GO:0003714//transcription corepressor activity;GO:0003714//transcription corepressor activity;GO:0005521//lamin binding;GO:0005521//lamin binding;	-
ENSRNOG00000011202	628.536	897.334	359.738	0.400897	-1.3187	0.0305281	0.5205	3	168136266	168156957	-	4660	Chrna4	GO:0004888;GO:0004888;GO:0005216;GO:0005216;GO:0005230;GO:0005230;GO:0005886;GO:0006811;GO:0006811;GO:0006811;GO:0016020;GO:0016021;GO:0016021;GO:0016021;GO:0022848;GO:0022848;GO:0030054;GO:0034220;GO:0034220;GO:0045202;GO:0045211;GO:0045211;GO:0045211;GO:0060078;GO:0060079;GO:0001666;GO:0004888;GO:0004888;GO:0005216;GO:0005216;GO:0005230;GO:0005230;GO:0005886;GO:0005892;GO:0006281;GO:0006811;GO:…	K04806	-	T;U	KOG3645;35G7Q;38BP2;3BD2A;3CS0W;3JBW8;485AH;48UV8;4PW3G	cholinergic receptor nicotinic alpha 4 subunit [Source:RGD Symbol;Acc:2346]	25590	P09483	GO:0006811//ion transport;GO:0006811//ion transport;GO:0006811//ion transport;GO:0034220//ion transmembrane transport;GO:0034220//ion transmembrane transport;GO:0060078//regulation of postsynaptic membrane potential;GO:0060079//excitatory postsynaptic potential;GO:0001666//response to hypoxia;GO:0006281//DNA repair;GO:0006811//ion transport;GO:0006811//ion transport;GO:0006811//ion transport;GO:0…	GO:0005886//plasma membrane;GO:0016020//membrane;GO:0016021//integral component of membrane;GO:0016021//integral component of membrane;GO:0016021//integral component of membrane;GO:0030054//cell junction;GO:0045202//synapse;GO:0045211//postsynaptic membrane;GO:0045211//postsynaptic membrane;GO:0045211//postsynaptic membrane;GO:0005886//plasma membrane;GO:0005892//acetylcholine-gated channel compl…	GO:0004888//transmembrane signaling receptor activity;GO:0004888//transmembrane signaling receptor activity;GO:0005216//ion channel activity;GO:0005216//ion channel activity;GO:0005230//extracellular ligand-gated ion channel activity;GO:0005230//extracellular ligand-gated ion channel activity;GO:0022848//acetylcholine-gated cation-selective channel activity;GO:0022848//acetylcholine-gated cation-…	ko05207(Chemical carcinogenesis - receptor activation);ko05033(Nicotine addiction);ko04725(Cholinergic synapse);ko04080(Neuroactive ligand-receptor interaction)
ENSRNOG00000040109	9.43702	16.2305	2.64349	0.162871	-2.6182	0.0306195	0.520642	9	12635590	12642347	-	1267	Treml1	GO:0004888;GO:0005794;GO:0005829;GO:0005886;GO:0005886;GO:0009986;GO:0009986;GO:0016020;GO:0016021;GO:0016607;GO:0030168;GO:0030168;GO:0030168;GO:0031091;GO:0031091;	-	-	S;T	2SRZV;358VE;39XR0;3BNWK;3CWWA;3JDY5;4807U;49923;4PXC5	triggering receptor expressed on myeloid cells-like 1 [Source:RGD Symbol;Acc:1565175]	-	-	GO:0030168//platelet activation;GO:0030168//platelet activation;GO:0030168//platelet activation;	GO:0005794//Golgi apparatus;GO:0005829//cytosol;GO:0005886//plasma membrane;GO:0005886//plasma membrane;GO:0009986//cell surface;GO:0009986//cell surface;GO:0016020//membrane;GO:0016021//integral component of membrane;GO:0016607//nuclear speck;GO:0031091//platelet alpha granule;GO:0031091//platelet alpha granule;	GO:0004888//transmembrane signaling receptor activity;	-
ENSRNOG00000068106	44.2724	62.3149	26.2299	0.420925	-1.24837	0.0310051	0.524354	10	83381719	83382887	+	979	Tcap	GO:0001756;GO:0001756;GO:0003009;GO:0003009;GO:0003300;GO:0003300;GO:0005515;GO:0007512;GO:0007512;GO:0007512;GO:0008307;GO:0008307;GO:0014898;GO:0014898;GO:0030018;GO:0030018;GO:0030018;GO:0030240;GO:0030240;GO:0030241;GO:0030241;GO:0030674;GO:0030674;GO:0030916;GO:0030916;GO:0031432;GO:0031432;GO:0031674;GO:0031674;GO:0035995;GO:0035995;GO:0036122;GO:0036122;GO:0044325;GO:0044325;GO:0045214;GO:…	-	-	-	-	titin-cap [Source:RGD Symbol;Acc:1592387]	-	-	GO:0001756//somitogenesis;GO:0001756//somitogenesis;GO:0003009//skeletal muscle contraction;GO:0003009//skeletal muscle contraction;GO:0003300//cardiac muscle hypertrophy;GO:0003300//cardiac muscle hypertrophy;GO:0007512//adult heart development;GO:0007512//adult heart development;GO:0007512//adult heart development;GO:0014898//cardiac muscle hypertrophy in response to stress;GO:0014898//cardiac …	GO:0030018//Z disc;GO:0030018//Z disc;GO:0030018//Z disc;GO:0031674//I band;GO:0031674//I band;GO:1990733//titin-telethonin complex;GO:1990733//titin-telethonin complex;	GO:0005515//protein binding;GO:0008307//structural constituent of muscle;GO:0008307//structural constituent of muscle;GO:0030674//protein-macromolecule adaptor activity;GO:0030674//protein-macromolecule adaptor activity;GO:0031432//titin binding;GO:0031432//titin binding;GO:0036122//BMP binding;GO:0036122//BMP binding;GO:0044325//transmembrane transporter binding;GO:0044325//transmembrane transpo…	-
ENSRNOG00000030568	1273.49	1851.93	695.059	0.375316	-1.41382	0.0312284	0.525767	14	75715934	75794596	-	6480	Rgs12	GO:0005096;GO:0005515;GO:0005654;GO:0005730;GO:0005737;GO:0005829;GO:0007165;GO:0007165;GO:0008277;GO:0030425;GO:0030695;GO:0030695;GO:0030695;GO:0050790;GO:0005096;GO:0005515;GO:0005737;GO:0007165;GO:0007165;GO:0008277;GO:0030425;GO:0030695;GO:0030695;GO:0050790;GO:0007165;GO:0030695;GO:0005096;GO:0007165;GO:0007165;GO:0008277;GO:0030425;GO:0030695;GO:0030695;GO:0050790;GO:0007165;GO:0030695;GO:…	K16449	-	S;T	KOG3589;35A58;38BHQ;3BFQI;3D2D2;3JBMU;4813D;48ZC9;4Q4C7	regulator of G-protein signaling 12 [Source:RGD Symbol;Acc:3564]	54292	O08774	GO:0007165//signal transduction;GO:0007165//signal transduction;GO:0008277//regulation of G protein-coupled receptor signaling pathway;GO:0050790//regulation of catalytic activity;GO:0007165//signal transduction;GO:0007165//signal transduction;GO:0008277//regulation of G protein-coupled receptor signaling pathway;GO:0050790//regulation of catalytic activity;GO:0007165//signal transduction;GO:0007…	GO:0005654//nucleoplasm;GO:0005730//nucleolus;GO:0005737//cytoplasm;GO:0005829//cytosol;GO:0030425//dendrite;GO:0005737//cytoplasm;GO:0030425//dendrite;GO:0030425//dendrite;	GO:0005096//GTPase activator activity;GO:0005515//protein binding;GO:0030695//GTPase regulator activity;GO:0030695//GTPase regulator activity;GO:0030695//GTPase regulator activity;GO:0005096//GTPase activator activity;GO:0005515//protein binding;GO:0030695//GTPase regulator activity;GO:0030695//GTPase regulator activity;GO:0030695//GTPase regulator activity;GO:0005096//GTPase activator activity;G…	-
ENSRNOG00000027228	23.2606	32.6274	13.8938	0.425833	-1.23164	0.0321224	0.531304	1	153521815	153545756	-	1746	Mogat2	GO:0003846;GO:0003846;GO:0003846;GO:0003846;GO:0005783;GO:0005783;GO:0005783;GO:0005789;GO:0006629;GO:0006629;GO:0006629;GO:0006640;GO:0006640;GO:0006651;GO:0006651;GO:0006651;GO:0008374;GO:0008374;GO:0008374;GO:0016020;GO:0016021;GO:0016407;GO:0016407;GO:0016740;GO:0016746;GO:0019432;GO:0019432;GO:0044255;GO:0050892;GO:0050892;GO:1990578;GO:1990578;	K14457	EC:2.3.1.22	S;I	KOG0831;35H8X;38BMV;3BDI4;3CU5W;3J43P;48A1D;48V2C;4PYHA	monoacylglycerol O-acyltransferase 2 [Source:RGD Symbol;Acc:1598060]	681211	B2RZ21	GO:0006629//lipid metabolic process;GO:0006629//lipid metabolic process;GO:0006629//lipid metabolic process;GO:0006640//monoacylglycerol biosynthetic process;GO:0006640//monoacylglycerol biosynthetic process;GO:0006651//diacylglycerol biosynthetic process;GO:0006651//diacylglycerol biosynthetic process;GO:0006651//diacylglycerol biosynthetic process;GO:0019432//triglyceride biosynthetic process;G…	GO:0005783//endoplasmic reticulum;GO:0005783//endoplasmic reticulum;GO:0005783//endoplasmic reticulum;GO:0005789//endoplasmic reticulum membrane;GO:0016020//membrane;GO:0016021//integral component of membrane;GO:1990578//perinuclear endoplasmic reticulum membrane;GO:1990578//perinuclear endoplasmic reticulum membrane;	GO:0003846//2-acylglycerol O-acyltransferase activity;GO:0003846//2-acylglycerol O-acyltransferase activity;GO:0003846//2-acylglycerol O-acyltransferase activity;GO:0003846//2-acylglycerol O-acyltransferase activity;GO:0008374//O-acyltransferase activity;GO:0008374//O-acyltransferase activity;GO:0008374//O-acyltransferase activity;GO:0016407//acetyltransferase activity;GO:0016407//acetyltransfera…	ko04975(Fat digestion and absorption);ko00561(Glycerolipid metabolism)
ENSRNOG00000025930	9.19745	14.5131	3.88177	0.267466	-1.90257	0.0322612	0.532197	4	122824022	122838019	-	1797	Chst13	GO:0000139;GO:0001537;GO:0001537;GO:0005794;GO:0005975;GO:0008146;GO:0008146;GO:0008146;GO:0008146;GO:0016020;GO:0016021;GO:0016021;GO:0016051;GO:0016051;GO:0016740;GO:0030166;GO:0030206;GO:0030206;GO:0047756;GO:0047756;	K07779	EC:2.8.2.5	M;G	KOG4651;35HZ5;39NS8;3BPSA;3D6N3;3J4CV;485QJ;497AS;4Q10A	carbohydrate sulfotransferase 13 [Source:RGD Symbol;Acc:1562825]	500257	D3ZPV0	GO:0005975//carbohydrate metabolic process;GO:0016051//carbohydrate biosynthetic process;GO:0016051//carbohydrate biosynthetic process;GO:0030166//proteoglycan biosynthetic process;GO:0030206//chondroitin sulfate biosynthetic process;GO:0030206//chondroitin sulfate biosynthetic process;	GO:0000139//Golgi membrane;GO:0005794//Golgi apparatus;GO:0016020//membrane;GO:0016021//integral component of membrane;GO:0016021//integral component of membrane;	GO:0001537//N-acetylgalactosamine 4-O-sulfotransferase activity;GO:0001537//N-acetylgalactosamine 4-O-sulfotransferase activity;GO:0008146//sulfotransferase activity;GO:0008146//sulfotransferase activity;GO:0008146//sulfotransferase activity;GO:0008146//sulfotransferase activity;GO:0016740//transferase activity;GO:0047756//chondroitin 4-sulfotransferase activity;GO:0047756//chondroitin 4-sulfotra…	ko00532(Glycosaminoglycan biosynthesis - chondroitin sulfate / dermatan sulfate)
ENSRNOG00000047450	1768.39	2393.09	1143.68	0.477908	-1.0652	0.0325017	0.533357	4	171234696	171292222	-	2140	Lmo3	GO:0005737;GO:0035360;GO:0070373;GO:2000324;GO:0005737;GO:0035360;GO:0045600;GO:0046872;GO:0070373;GO:2000324;	K24098	-	K	KOG0490;35G7X;399UA;3BHZE;3CWFE;3JDIZ;4842V;49190;4Q2H8	LIM domain only 3 [Source:RGD Symbol;Acc:1561357]	497798	M0R4L0	GO:0035360//positive regulation of peroxisome proliferator activated receptor signaling pathway;GO:0070373//negative regulation of ERK1 and ERK2 cascade;GO:2000324//positive regulation of glucocorticoid receptor signaling pathway;GO:0035360//positive regulation of peroxisome proliferator activated receptor signaling pathway;GO:0045600//positive regulation of fat cell differentiation;GO:0070373//n…	GO:0005737//cytoplasm;GO:0005737//cytoplasm;	GO:0046872//metal ion binding;	-
ENSRNOG00000050714	1273.31	1742.32	804.295	0.461622	-1.11522	0.0333527	0.540783	8	58608709	58614650	-	3413	Islr2	GO:0005515;GO:0009986;GO:0009986;GO:0016020;GO:0016021;GO:0045773;GO:0045773;	-	-	T;U	KOG0619;35CVV;38HBP;3B967;3D0E6;3JC4V;48C83;492SI;4PTU0	immunoglobulin superfamily containing leucine-rich repeat 2 [Source:RGD Symbol;Acc:6497037]	100910729	M0R4G0	GO:0045773//positive regulation of axon extension;GO:0045773//positive regulation of axon extension;	GO:0009986//cell surface;GO:0009986//cell surface;GO:0016020//membrane;GO:0016021//integral component of membrane;	GO:0005515//protein binding;	-
ENSRNOG00000062554	41.3038	63.6854	18.9223	0.297122	-1.75087	0.0344929	0.544387	20	1925049	1966105	+	6055	-	-	-	-	-	-	HLA class I histocompatibility antigen, A-24 alpha chain-like [Source:RGD Symbol;Acc:7624899]	-	-	-	-	-	-
ENSRNOG00000005600	731.683	1285.68	177.683	0.138201	-2.85516	0.0345702	0.544387	3	41689851	41697877	-	3445	Nr4a2	GO:0000122;GO:0000977;GO:0000978;GO:0001228;GO:0001228;GO:0001666;GO:0001764;GO:0001975;GO:0003677;GO:0003677;GO:0003677;GO:0003677;GO:0003700;GO:0003700;GO:0004879;GO:0004879;GO:0005634;GO:0005634;GO:0005634;GO:0005634;GO:0005634;GO:0005737;GO:0006351;GO:0006351;GO:0006355;GO:0006355;GO:0006355;GO:0006366;GO:0007399;GO:0008270;GO:0008270;GO:0008344;GO:0009791;GO:0010467;GO:0010468;GO:0016607;GO:…	K08558	-	K	KOG4217;35EJQ;38CUZ;3BHDW;3CZ0T;3JCXP;47ZNA;493PX;4PSPY	nuclear receptor subfamily 4, group A, member 2 [Source:RGD Symbol;Acc:3202]	54278	Q07917;A0A0G2JSV4;Q3LZI5	GO:0000122//negative regulation of transcription by RNA polymerase II;GO:0001666//response to hypoxia;GO:0001764//neuron migration;GO:0001975//response to amphetamine;GO:0006351//transcription, DNA-templated;GO:0006351//transcription, DNA-templated;GO:0006355//regulation of transcription, DNA-templated;GO:0006355//regulation of transcription, DNA-templated;GO:0006355//regulation of transcription,…	GO:0005634//nucleus;GO:0005634//nucleus;GO:0005634//nucleus;GO:0005634//nucleus;GO:0005634//nucleus;GO:0005737//cytoplasm;GO:0016607//nuclear speck;GO:0005634//nucleus;GO:0005634//nucleus;GO:0005634//nucleus;GO:0005737//cytoplasm;	GO:0000977//RNA polymerase II transcription regulatory region sequence-specific DNA binding;GO:0000978//RNA polymerase II cis-regulatory region sequence-specific DNA binding;GO:0001228//DNA-binding transcription activator activity, RNA polymerase II-specific;GO:0001228//DNA-binding transcription activator activity, RNA polymerase II-specific;GO:0003677//DNA binding;GO:0003677//DNA binding;GO:0003…	ko04928(Parathyroid hormone synthesis, secretion and action);ko04925(Aldosterone synthesis and secretion)
ENSRNOG00000019518	30.1826	40.6706	19.6946	0.484246	-1.04619	0.0352704	0.55091	16	18691700	18710640	-	2668	Pde4c	GO:0004114;GO:0004114;GO:0004115;GO:0006198;GO:0007165;GO:0007165;GO:0008081;GO:0008081;GO:0016787;GO:0046872;GO:0004114;GO:0004115;GO:0007165;GO:0008081;GO:0004114;GO:0007165;GO:0008081;	K13293	EC:3.1.4.53	T	KOG3689;35U7B;38EXP;3B97Q;3CS86;3JNBV;4885Q;493T5;4PU14	phosphodiesterase 4C [Source:RGD Symbol;Acc:727918]	290646	G3V8J8	GO:0006198//cAMP catabolic process;GO:0007165//signal transduction;GO:0007165//signal transduction;GO:0007165//signal transduction;GO:0007165//signal transduction;	-	GO:0004114//3',5'-cyclic-nucleotide phosphodiesterase activity;GO:0004114//3',5'-cyclic-nucleotide phosphodiesterase activity;GO:0004115//3',5'-cyclic-AMP phosphodiesterase activity;GO:0008081//phosphoric diester hydrolase activity;GO:0008081//phosphoric diester hydrolase activity;GO:0016787//hydrolase activity;GO:0046872//metal ion binding;GO:0004114//3',5'-cyclic-nucleotide phosphodiesterase ac…	ko05032(Morphine addiction);ko04928(Parathyroid hormone synthesis, secretion and action);ko04024(cAMP signaling pathway);ko00230(Purine metabolism)
ENSRNOG00000013829	30.2556	41.2553	19.2558	0.466747	-1.09929	0.0360557	0.558827	8	55401702	55415165	-	1978	Chrna3	GO:0004888;GO:0004888;GO:0005216;GO:0005216;GO:0005230;GO:0005230;GO:0005886;GO:0005886;GO:0005892;GO:0006811;GO:0006811;GO:0006811;GO:0007165;GO:0007271;GO:0007399;GO:0015464;GO:0016020;GO:0016021;GO:0016021;GO:0016021;GO:0016607;GO:0022848;GO:0022848;GO:0022848;GO:0030054;GO:0034220;GO:0034220;GO:0035095;GO:0045202;GO:0045211;GO:0045211;GO:0045211;GO:0060078;GO:0060079;GO:0060084;GO:0004888;GO:…	K04805	-	T;U	KOG3645;35H8F;38BP2;3BD2A;3CS0W;3JBFS;485AH;49138;4PWC3	cholinergic receptor nicotinic alpha 3 subunit [Source:RGD Symbol;Acc:2345]	25101	Q6PW51	GO:0006811//ion transport;GO:0006811//ion transport;GO:0006811//ion transport;GO:0007165//signal transduction;GO:0007271//synaptic transmission, cholinergic;GO:0007399//nervous system development;GO:0034220//ion transmembrane transport;GO:0034220//ion transmembrane transport;GO:0035095//behavioral response to nicotine;GO:0060078//regulation of postsynaptic membrane potential;GO:0060079//excitator…	GO:0005886//plasma membrane;GO:0005886//plasma membrane;GO:0005892//acetylcholine-gated channel complex;GO:0016020//membrane;GO:0016021//integral component of membrane;GO:0016021//integral component of membrane;GO:0016021//integral component of membrane;GO:0016607//nuclear speck;GO:0030054//cell junction;GO:0045202//synapse;GO:0045211//postsynaptic membrane;GO:0045211//postsynaptic membrane;GO:00…	GO:0004888//transmembrane signaling receptor activity;GO:0004888//transmembrane signaling receptor activity;GO:0005216//ion channel activity;GO:0005216//ion channel activity;GO:0005230//extracellular ligand-gated ion channel activity;GO:0005230//extracellular ligand-gated ion channel activity;GO:0015464//acetylcholine receptor activity;GO:0022848//acetylcholine-gated cation-selective channel acti…	ko05207(Chemical carcinogenesis - receptor activation);ko04725(Cholinergic synapse);ko04080(Neuroactive ligand-receptor interaction)
ENSRNOG00000039680	3.72852	6.71731	0.739722	0.110122	-3.18283	0.0366765	0.562134	11	41898356	41900441	+	1939	Gpr15	GO:0001525;GO:0001618;GO:0001618;GO:0004930;GO:0004930;GO:0004930;GO:0004930;GO:0004930;GO:0004930;GO:0004930;GO:0005737;GO:0005737;GO:0005768;GO:0005768;GO:0005886;GO:0005886;GO:0005886;GO:0007165;GO:0007186;GO:0007186;GO:0007186;GO:0007186;GO:0007186;GO:0007186;GO:0015026;GO:0015026;GO:0016020;GO:0016021;GO:0016021;GO:0016021;GO:0046718;GO:0046718;GO:0072678;GO:0072678;	K08403	-	S;T	2RCE3;35MMC;39TPV;3BJXQ;3D3RH;3J3MQ;485UT;491FX;4Q2TK	G protein-coupled receptor 15 [Source:RGD Symbol;Acc:1306639]	288181	D4AA67	GO:0001525//angiogenesis;GO:0007165//signal transduction;GO:0007186//G protein-coupled receptor signaling pathway;GO:0007186//G protein-coupled receptor signaling pathway;GO:0007186//G protein-coupled receptor signaling pathway;GO:0007186//G protein-coupled receptor signaling pathway;GO:0007186//G protein-coupled receptor signaling pathway;GO:0007186//G protein-coupled receptor signaling pathway;…	GO:0005737//cytoplasm;GO:0005737//cytoplasm;GO:0005768//endosome;GO:0005768//endosome;GO:0005886//plasma membrane;GO:0005886//plasma membrane;GO:0005886//plasma membrane;GO:0016020//membrane;GO:0016021//integral component of membrane;GO:0016021//integral component of membrane;GO:0016021//integral component of membrane;	GO:0001618//virus receptor activity;GO:0001618//virus receptor activity;GO:0004930//G protein-coupled receptor activity;GO:0004930//G protein-coupled receptor activity;GO:0004930//G protein-coupled receptor activity;GO:0004930//G protein-coupled receptor activity;GO:0004930//G protein-coupled receptor activity;GO:0004930//G protein-coupled receptor activity;GO:0004930//G protein-coupled receptor …	-
ENSRNOG00000054809	1366.54	1919.41	813.662	0.423913	-1.23816	0.0373544	0.565179	16	56422138	56471065	-	6386	AABR07026032.1	GO:0005509;GO:0005515;	-	-	-	-	prolow-density lipoprotein receptor-related protein 1-like [Source:RGD Symbol;Acc:6499975]	-	-	-	-	GO:0005509//calcium ion binding;GO:0005515//protein binding;	-
ENSRNOG00000046851	413.109	553.882	272.335	0.491684	-1.0242	0.0391749	0.577837	4	153698194	153699912	-	1719	Tmem121b	GO:0016020;GO:0016021;	-	-	S	2R54H;35H8Y;38DDM;3BIQJ;3CTQK;3J6G1;482ZR;48Z7Q;4PXD5	transmembrane protein 121B [Source:RGD Symbol;Acc:1565302]	-	-	-	GO:0016020//membrane;GO:0016021//integral component of membrane;	-	-
ENSRNOG00000008697	1633.49	2544.86	722.114	0.283753	-1.81729	0.0395611	0.580785	7	86094000	86101019	+	1448	Ccn3	GO:0001525;GO:0001525;GO:0001525;GO:0002062;GO:0002062;GO:0002062;GO:0005112;GO:0005112;GO:0005178;GO:0005178;GO:0005178;GO:0005515;GO:0005576;GO:0005576;GO:0005576;GO:0005737;GO:0005737;GO:0005737;GO:0005921;GO:0005921;GO:0005921;GO:0007155;GO:0007165;GO:0007165;GO:0007165;GO:0008083;GO:0008083;GO:0008201;GO:0010468;GO:0010761;GO:0010761;GO:0010761;GO:0010832;GO:0010832;GO:0010832;GO:0014909;GO:…	K23571	-	O;T;W	2QR9V;35BAW;38FRG;3BGTZ;3CSCV;3JDV4;4874X;494MC;4PTB3	cellular communication network factor 3 [Source:RGD Symbol;Acc:621553]	81526	Q9QZQ5	GO:0001525//angiogenesis;GO:0001525//angiogenesis;GO:0001525//angiogenesis;GO:0002062//chondrocyte differentiation;GO:0002062//chondrocyte differentiation;GO:0002062//chondrocyte differentiation;GO:0007155//cell adhesion;GO:0007165//signal transduction;GO:0007165//signal transduction;GO:0007165//signal transduction;GO:0010468//regulation of gene expression;GO:0010761//fibroblast migration;GO:0010…	GO:0005576//extracellular region;GO:0005576//extracellular region;GO:0005576//extracellular region;GO:0005737//cytoplasm;GO:0005737//cytoplasm;GO:0005737//cytoplasm;GO:0005921//gap junction;GO:0005921//gap junction;GO:0005921//gap junction;GO:0030054//cell junction;GO:0030424//axon;GO:0030425//dendrite;GO:0031012//extracellular matrix;GO:0043025//neuronal cell body;GO:0043231//intracellular membr…	GO:0005112//Notch binding;GO:0005112//Notch binding;GO:0005178//integrin binding;GO:0005178//integrin binding;GO:0005178//integrin binding;GO:0005515//protein binding;GO:0008083//growth factor activity;GO:0008083//growth factor activity;GO:0008201//heparin binding;	-
ENSRNOG00000008074	12.0569	17.9864	6.12741	0.340669	-1.55356	0.0398722	0.583246	8	58404669	58434338	+	1968	Cyp11a1	GO:0004497;GO:0004497;GO:0004497;GO:0005506;GO:0005506;GO:0005739;GO:0005739;GO:0005739;GO:0005743;GO:0006629;GO:0006694;GO:0006700;GO:0006700;GO:0008202;GO:0008203;GO:0008207;GO:0008386;GO:0008386;GO:0008386;GO:0008386;GO:0016020;GO:0016491;GO:0016705;GO:0016705;GO:0020037;GO:0020037;GO:0046872;GO:0004497;GO:0005506;GO:0005739;GO:0005739;GO:0006700;GO:0006700;GO:0006700;GO:0008203;GO:0008386;GO:…	K00498	EC:1.14.15.6	Q;C	KOG0159;35JDG;38FXJ;3BI5I;3CVWR;3J1ZN;4898Q;48Y6U;4PXNX	cytochrome P450, family 11, subfamily a, polypeptide 1 [Source:RGD Symbol;Acc:69325]	29680	P14137	GO:0006629//lipid metabolic process;GO:0006694//steroid biosynthetic process;GO:0006700//C21-steroid hormone biosynthetic process;GO:0006700//C21-steroid hormone biosynthetic process;GO:0008202//steroid metabolic process;GO:0008203//cholesterol metabolic process;GO:0008207//C21-steroid hormone metabolic process;GO:0006700//C21-steroid hormone biosynthetic process;GO:0006700//C21-steroid hormone b…	GO:0005739//mitochondrion;GO:0005739//mitochondrion;GO:0005739//mitochondrion;GO:0005743//mitochondrial inner membrane;GO:0016020//membrane;GO:0005739//mitochondrion;GO:0005739//mitochondrion;	GO:0004497//monooxygenase activity;GO:0004497//monooxygenase activity;GO:0004497//monooxygenase activity;GO:0005506//iron ion binding;GO:0005506//iron ion binding;GO:0008386//cholesterol monooxygenase (side-chain-cleaving) activity;GO:0008386//cholesterol monooxygenase (side-chain-cleaving) activity;GO:0008386//cholesterol monooxygenase (side-chain-cleaving) activity;GO:0008386//cholesterol monoo…	ko04934(Cushing syndrome);ko04927(Cortisol synthesis and secretion);ko04925(Aldosterone synthesis and secretion);ko04913(Ovarian steroidogenesis);ko00140(Steroid hormone biosynthesis)
ENSRNOG00000049410	828.842	1156.09	501.598	0.433876	-1.20465	0.0398838	0.583246	17	60005202	60467278	+	4554	Chrm3	GO:0003056;GO:0003063;GO:0004930;GO:0004930;GO:0004930;GO:0004993;GO:0005515;GO:0005783;GO:0005789;GO:0005886;GO:0005887;GO:0005887;GO:0005887;GO:0005887;GO:0006939;GO:0006939;GO:0007165;GO:0007186;GO:0007186;GO:0007186;GO:0007187;GO:0007197;GO:0007213;GO:0007213;GO:0007268;GO:0007271;GO:0007271;GO:0009925;GO:0016020;GO:0016020;GO:0016021;GO:0016021;GO:0016021;GO:0016323;GO:0016907;GO:0016907;GO:…	K04131	-	M;T	KOG4220;35NCY;38DKH;3BBA2;3CRCK;3JA12;480MJ;490AC;4Q4ND	cholinergic receptor, muscarinic 3 [Source:RGD Symbol;Acc:2343]	24260	P08483	GO:0003056//regulation of vascular associated smooth muscle contraction;GO:0003063//negative regulation of heart rate by acetylcholine;GO:0006939//smooth muscle contraction;GO:0006939//smooth muscle contraction;GO:0007165//signal transduction;GO:0007186//G protein-coupled receptor signaling pathway;GO:0007186//G protein-coupled receptor signaling pathway;GO:0007186//G protein-coupled receptor sig…	GO:0005783//endoplasmic reticulum;GO:0005789//endoplasmic reticulum membrane;GO:0005886//plasma membrane;GO:0005887//integral component of plasma membrane;GO:0005887//integral component of plasma membrane;GO:0005887//integral component of plasma membrane;GO:0005887//integral component of plasma membrane;GO:0009925//basal plasma membrane;GO:0016020//membrane;GO:0016020//membrane;GO:0016021//integr…	GO:0004930//G protein-coupled receptor activity;GO:0004930//G protein-coupled receptor activity;GO:0004930//G protein-coupled receptor activity;GO:0004993//G protein-coupled serotonin receptor activity;GO:0005515//protein binding;GO:0016907//G protein-coupled acetylcholine receptor activity;GO:0016907//G protein-coupled acetylcholine receptor activity;GO:0016907//G protein-coupled acetylcholine r…	ko05022(Pathways of neurodegeneration - multiple diseases);ko05010(Alzheimer disease);ko04972(Pancreatic secretion);ko04971(Gastric acid secretion);ko04970(Salivary secretion);ko04911(Insulin secretion);ko04810(Regulation of actin cytoskeleton);ko04742(Taste transduction);ko04725(Cholinergic synapse);ko04080(Neuroactive ligand-receptor interaction);ko04020(Calcium signaling pathway)
ENSRNOG00000048686	136.467	212.19	60.7435	0.286269	-1.80456	0.0401834	0.585352	9	10664752	10683939	+	3043	AABR07066379.1	-	-	-	-	-	hypothetical protein LOC685668 [Source:RGD Symbol;Acc:1591345]	-	-	-	-	-	-
ENSRNOG00000007999	4.18036	7.62834	0.732382	0.0960081	-3.3807	0.0402451	0.585797	7	72970186	72974255	-	1283	Abra	GO:0003779;GO:0003779;GO:0003779;GO:0003779;GO:0003779;GO:0003779;GO:0005737;GO:0005856;GO:0005886;GO:0006366;GO:0006606;GO:0006606;GO:0015031;GO:0015629;GO:0015629;GO:0015629;GO:0030016;GO:0030016;GO:0030017;GO:0030017;GO:0030017;GO:0035025;GO:0035025;GO:0035025;GO:0035025;GO:0035025;GO:0035025;GO:0045893;GO:0045893;GO:0045944;GO:0045944;GO:0045944;GO:0051091;GO:0051091;GO:0051091;GO:0051091;	-	-	S;K	KOG3376;35GRZ;39UFJ;3B9UP;3CZ04;3J1HS;480SG;49151;4Q2YW	actin-binding Rho activating protein [Source:RGD Symbol;Acc:708493]	286965	Q8K4K7	GO:0006366//transcription by RNA polymerase II;GO:0006606//protein import into nucleus;GO:0006606//protein import into nucleus;GO:0015031//protein transport;GO:0035025//positive regulation of Rho protein signal transduction;GO:0035025//positive regulation of Rho protein signal transduction;GO:0035025//positive regulation of Rho protein signal transduction;GO:0035025//positive regulation of Rho pr…	GO:0005737//cytoplasm;GO:0005856//cytoskeleton;GO:0005886//plasma membrane;GO:0015629//actin cytoskeleton;GO:0015629//actin cytoskeleton;GO:0015629//actin cytoskeleton;GO:0030016//myofibril;GO:0030016//myofibril;GO:0030017//sarcomere;GO:0030017//sarcomere;GO:0030017//sarcomere;	GO:0003779//actin binding;GO:0003779//actin binding;GO:0003779//actin binding;GO:0003779//actin binding;GO:0003779//actin binding;GO:0003779//actin binding;	-
ENSRNOG00000069271	131.472	208.784	54.16	0.259407	-1.94671	0.0402904	0.586002	3	61652439	61924741	-	113560	Ttn	GO:0004672;GO:0005515;GO:0005524;GO:0006468;GO:0004672;GO:0005515;GO:0005524;GO:0006468;GO:0005886;GO:0016020;	-	-	-	-	titin [Source:RGD Symbol;Acc:621114]	-	-	GO:0006468//protein phosphorylation;GO:0006468//protein phosphorylation;	GO:0005886//plasma membrane;GO:0016020//membrane;	GO:0004672//protein kinase activity;GO:0005515//protein binding;GO:0005524//ATP binding;GO:0004672//protein kinase activity;GO:0005515//protein binding;GO:0005524//ATP binding;	-
ENSRNOG00000054548	29.1452	39.5361	18.7544	0.474361	-1.07594	0.0405251	0.587653	X	151510539	151515198	+	2074	Srpk3	GO:0000166;GO:0000245;GO:0004672;GO:0004672;GO:0004674;GO:0004674;GO:0004674;GO:0005524;GO:0005524;GO:0005524;GO:0005634;GO:0005737;GO:0006468;GO:0006468;GO:0006468;GO:0006468;GO:0007519;GO:0007519;GO:0035556;GO:0050684;GO:0060537;GO:0060537;	K08832	EC:2.7.11.1	-	-	SRSF protein kinase 3 [Source:RGD Symbol;Acc:727856]	293854	G3V8I2	GO:0000245//spliceosomal complex assembly;GO:0006468//protein phosphorylation;GO:0006468//protein phosphorylation;GO:0006468//protein phosphorylation;GO:0006468//protein phosphorylation;GO:0007519//skeletal muscle tissue development;GO:0007519//skeletal muscle tissue development;GO:0035556//intracellular signal transduction;GO:0050684//regulation of mRNA processing;GO:0060537//muscle tissue devel…	GO:0005634//nucleus;GO:0005737//cytoplasm;	GO:0000166//nucleotide binding;GO:0004672//protein kinase activity;GO:0004672//protein kinase activity;GO:0004674//protein serine/threonine kinase activity;GO:0004674//protein serine/threonine kinase activity;GO:0004674//protein serine/threonine kinase activity;GO:0005524//ATP binding;GO:0005524//ATP binding;GO:0005524//ATP binding;	-
ENSRNOG00000024237	17.8875	25.4388	10.3361	0.406313	-1.29934	0.0411417	0.590619	15	80339951	80456372	+	3105	Scel	GO:0005737;GO:0005737;GO:0005737;GO:0005737;GO:0008544;GO:0008544;GO:0008544;GO:0009612;GO:0009612;GO:0009792;GO:0009792;GO:0030216;GO:0030216;GO:0046872;GO:0048471;GO:0048471;GO:0090263;GO:0090263;GO:0005737;GO:0005737;GO:0008544;GO:0008544;GO:0009612;GO:0009792;GO:0030216;GO:0046872;GO:0048471;GO:0090263;	K24424	-	S;Z;T	KOG1704;35ACS;39Y8M;3BP6F;3CW1Q;3JCW4;4889E;4933W;4PTBA	sciellin [Source:RGD Symbol;Acc:1305102]	361086	G3V921	GO:0008544//epidermis development;GO:0008544//epidermis development;GO:0008544//epidermis development;GO:0009612//response to mechanical stimulus;GO:0009612//response to mechanical stimulus;GO:0009792//embryo development ending in birth or egg hatching;GO:0009792//embryo development ending in birth or egg hatching;GO:0030216//keratinocyte differentiation;GO:0030216//keratinocyte differentiation;G…	GO:0005737//cytoplasm;GO:0005737//cytoplasm;GO:0005737//cytoplasm;GO:0005737//cytoplasm;GO:0048471//perinuclear region of cytoplasm;GO:0048471//perinuclear region of cytoplasm;GO:0005737//cytoplasm;GO:0005737//cytoplasm;GO:0048471//perinuclear region of cytoplasm;	GO:0046872//metal ion binding;GO:0046872//metal ion binding;	-
ENSRNOG00000004117	834.671	1146.1	523.247	0.456548	-1.13116	0.0418525	0.596272	7	76260695	76269170	-	3952	Kcnv1	GO:0005216;GO:0005216;GO:0005244;GO:0005249;GO:0005249;GO:0005249;GO:0005267;GO:0005267;GO:0005515;GO:0005886;GO:0005886;GO:0006811;GO:0006811;GO:0006811;GO:0006813;GO:0006813;GO:0006813;GO:0008076;GO:0008076;GO:0008076;GO:0016020;GO:0016020;GO:0016020;GO:0016021;GO:0016021;GO:0034765;GO:0045171;GO:0051260;GO:0051260;GO:0055085;GO:0055085;GO:0071805;GO:0071805;	K04934	-	J;P	KOG3713;35I4N;39XU9;3BHVX;3CSAH;3J5U6;484NR;492EH;4Q0D8	potassium voltage-gated channel modifier subfamily V member 1 [Source:RGD Symbol;Acc:621264]	60326	P97557	GO:0006811//ion transport;GO:0006811//ion transport;GO:0006811//ion transport;GO:0006813//potassium ion transport;GO:0006813//potassium ion transport;GO:0006813//potassium ion transport;GO:0034765//regulation of ion transmembrane transport;GO:0051260//protein homooligomerization;GO:0051260//protein homooligomerization;GO:0055085//transmembrane transport;GO:0055085//transmembrane transport;GO:0071…	GO:0005886//plasma membrane;GO:0005886//plasma membrane;GO:0008076//voltage-gated potassium channel complex;GO:0008076//voltage-gated potassium channel complex;GO:0008076//voltage-gated potassium channel complex;GO:0016020//membrane;GO:0016020//membrane;GO:0016020//membrane;GO:0016021//integral component of membrane;GO:0016021//integral component of membrane;GO:0045171//intercellular bridge;	GO:0005216//ion channel activity;GO:0005216//ion channel activity;GO:0005244//voltage-gated ion channel activity;GO:0005249//voltage-gated potassium channel activity;GO:0005249//voltage-gated potassium channel activity;GO:0005249//voltage-gated potassium channel activity;GO:0005267//potassium channel activity;GO:0005267//potassium channel activity;GO:0005515//protein binding;	-
ENSRNOG00000019301	43.6971	76.3528	11.0415	0.144611	-2.78975	0.043003	0.599718	1	231618284	231637410	+	1919	Lipm	GO:0016042;GO:0016787;GO:0016788;GO:0016788;	K19406	EC:3.1.1.-	C;I	KOG2624;35BFA;38E9D;3BA6C;3CTTI;3J7ZG;47YWD;49216;4PXPZ	lipase, family member M [Source:RGD Symbol;Acc:1304912]	309528	D4AA61	GO:0016042//lipid catabolic process;	-	GO:0016787//hydrolase activity;GO:0016788//hydrolase activity, acting on ester bonds;GO:0016788//hydrolase activity, acting on ester bonds;	-
ENSRNOG00000043311	8.224	12.8665	3.58149	0.278357	-1.84499	0.0431183	0.599718	3	168047824	168052606	+	1180	Birc7	GO:0002088;GO:0002088;GO:0004842;GO:0004842;GO:0005634;GO:0005634;GO:0005634;GO:0005654;GO:0005737;GO:0005737;GO:0005737;GO:0005794;GO:0005794;GO:0005813;GO:0005829;GO:0006915;GO:0010804;GO:0010804;GO:0016567;GO:0016567;GO:0031398;GO:0042127;GO:0042127;GO:0042981;GO:0042981;GO:0043027;GO:0043066;GO:0043066;GO:0043066;GO:0043154;GO:0046330;GO:0046330;GO:0046872;GO:0051726;GO:0061630;GO:0070247;GO:…	K16061	-	O;K	KOG1101;35H4S;38BNS;3BC7N;3CSGM;3JDZB;48CB3;497JF;4Q1NY	baculoviral IAP repeat-containing 7 [Source:RGD Symbol;Acc:1562883]	296468	D4A690	GO:0002088//lens development in camera-type eye;GO:0002088//lens development in camera-type eye;GO:0006915//apoptotic process;GO:0010804//negative regulation of tumor necrosis factor-mediated signaling pathway;GO:0010804//negative regulation of tumor necrosis factor-mediated signaling pathway;GO:0016567//protein ubiquitination;GO:0016567//protein ubiquitination;GO:0031398//positive regulation of …	GO:0005634//nucleus;GO:0005634//nucleus;GO:0005634//nucleus;GO:0005654//nucleoplasm;GO:0005737//cytoplasm;GO:0005737//cytoplasm;GO:0005737//cytoplasm;GO:0005794//Golgi apparatus;GO:0005794//Golgi apparatus;GO:0005813//centrosome;GO:0005829//cytosol;	GO:0004842//ubiquitin-protein transferase activity;GO:0004842//ubiquitin-protein transferase activity;GO:0043027//cysteine-type endopeptidase inhibitor activity involved in apoptotic process;GO:0046872//metal ion binding;GO:0061630//ubiquitin protein ligase activity;	ko05222(Small cell lung cancer);ko05200(Pathways in cancer);ko05145(Toxoplasmosis);ko04215(Apoptosis - multiple species);ko04120(Ubiquitin mediated proteolysis)
ENSRNOG00000009256	5.05081	8.63538	1.46624	0.169794	-2.55814	0.0431942	0.599718	4	119818280	119824363	+	719	Gkn2	GO:0005576;GO:0005615;GO:0009617;GO:0009617;GO:0042127;GO:0045178;GO:0045178;	-	-	S	2SNS6;35MGH;39Z32;3BKAZ;3CTDQ;3J33A;489M1;498RR;4Q37V	gastrokine 2 [Source:RGD Symbol;Acc:1311934]	297419	Q29TV8	GO:0009617//response to bacterium;GO:0009617//response to bacterium;GO:0042127//regulation of cell population proliferation;	GO:0005576//extracellular region;GO:0005615//extracellular space;GO:0045178//basal part of cell;GO:0045178//basal part of cell;	-	-
ENSRNOG00000005609	43.9759	69.4923	18.4594	0.265632	-1.9125	0.043555	0.600509	3	64359395	64363649	-	2771	Neurod1	GO:0000978;GO:0000978;GO:0000978;GO:0000981;GO:0000981;GO:0000981;GO:0001228;GO:0001228;GO:0001228;GO:0003326;GO:0003326;GO:0003329;GO:0003329;GO:0003677;GO:0003677;GO:0003677;GO:0003682;GO:0003682;GO:0003682;GO:0003690;GO:0003700;GO:0003700;GO:0005634;GO:0005634;GO:0005634;GO:0005634;GO:0005634;GO:0005737;GO:0005737;GO:0005737;GO:0006355;GO:0006355;GO:0006357;GO:0006366;GO:0006913;GO:0007259;GO:…	K08033	-	K	KOG3898;35BMA;396W1;3BI1A;3CW4U;3JET3;47ZQR;490RA;4Q446	neuronal differentiation 1 [Source:RGD Symbol;Acc:3165]	29458	Q64289	GO:0003326//pancreatic A cell fate commitment;GO:0003326//pancreatic A cell fate commitment;GO:0003329//pancreatic PP cell fate commitment;GO:0003329//pancreatic PP cell fate commitment;GO:0006355//regulation of transcription, DNA-templated;GO:0006355//regulation of transcription, DNA-templated;GO:0006357//regulation of transcription by RNA polymerase II;GO:0006366//transcription by RNA polymeras…	GO:0005634//nucleus;GO:0005634//nucleus;GO:0005634//nucleus;GO:0005634//nucleus;GO:0005634//nucleus;GO:0005737//cytoplasm;GO:0005737//cytoplasm;GO:0005737//cytoplasm;GO:0090575//RNA polymerase II transcription regulator complex;GO:0090575//RNA polymerase II transcription regulator complex;	GO:0000978//RNA polymerase II cis-regulatory region sequence-specific DNA binding;GO:0000978//RNA polymerase II cis-regulatory region sequence-specific DNA binding;GO:0000978//RNA polymerase II cis-regulatory region sequence-specific DNA binding;GO:0000981//DNA-binding transcription factor activity, RNA polymerase II-specific;GO:0000981//DNA-binding transcription factor activity, RNA polymerase I…	ko04950(Maturity onset diabetes of the young)
ENSRNOG00000021474	57.1678	82.3627	31.973	0.388197	-1.36514	0.0437256	0.600678	1	93768319	93776694	+	2477	Siglec5	GO:0005764;GO:0005886;GO:0007155;GO:0016020;GO:0016021;GO:0030100;GO:0033691;GO:0033691;GO:0048029;	K06549	-	S;T	2S41V;358ZD;39U9G;3BJ4J;3D1CW;3J9VB;486JH;48ZAD;4Q6W5	sialic acid binding Ig-like lectin 5 [Source:RGD Symbol;Acc:1305432]	292843	-	GO:0007155//cell adhesion;GO:0030100//regulation of endocytosis;	GO:0005764//lysosome;GO:0005886//plasma membrane;GO:0016020//membrane;GO:0016021//integral component of membrane;	GO:0033691//sialic acid binding;GO:0033691//sialic acid binding;GO:0048029//monosaccharide binding;	-
ENSRNOG00000029912	12018.9	16100.4	7937.35	0.49299	-1.02037	0.0452335	0.606056	11	82369754	82379393	+	4017	Septin5	GO:0000166;GO:0005525;GO:0005525;GO:0005525;GO:0005737;GO:0005856;GO:0005886;GO:0008021;GO:0008021;GO:0008021;GO:0017157;GO:0017157;GO:0017157;GO:0042802;GO:0000166;GO:0005525;GO:0005525;GO:0005525;GO:0005737;GO:0005856;GO:0008021;GO:0008021;GO:0017157;GO:0017157;	K04557	-	Z;D;U	KOG2655;3591T;38BV0;3B9J1;3CTCI;3JCJP;487M2;48WQA;4Q47U	septin 5 [Source:RGD Symbol;Acc:621763]	116728	D3ZDH8	GO:0017157//regulation of exocytosis;GO:0017157//regulation of exocytosis;GO:0017157//regulation of exocytosis;GO:0017157//regulation of exocytosis;GO:0017157//regulation of exocytosis;	GO:0005737//cytoplasm;GO:0005856//cytoskeleton;GO:0005886//plasma membrane;GO:0008021//synaptic vesicle;GO:0008021//synaptic vesicle;GO:0008021//synaptic vesicle;GO:0005737//cytoplasm;GO:0005856//cytoskeleton;GO:0008021//synaptic vesicle;GO:0008021//synaptic vesicle;	GO:0000166//nucleotide binding;GO:0005525//GTP binding;GO:0005525//GTP binding;GO:0005525//GTP binding;GO:0042802//identical protein binding;GO:0000166//nucleotide binding;GO:0005525//GTP binding;GO:0005525//GTP binding;GO:0005525//GTP binding;	ko05022(Pathways of neurodegeneration - multiple diseases);ko05012(Parkinson disease)
ENSRNOG00000016110	130.254	197.413	63.095	0.319609	-1.64562	0.0453305	0.606056	6	6739991	6790661	+	3460	Kcnk12	GO:0005267;GO:0016020;GO:0016021;GO:0071805;GO:0005244;GO:0005267;GO:0005267;GO:0005267;GO:0005887;GO:0006811;GO:0006813;GO:0016020;GO:0016020;GO:0016020;GO:0016021;GO:0016021;GO:0016021;GO:0022841;GO:0030322;GO:0034765;GO:0071805;GO:0071805;GO:0071805;GO:0071805;	K04921	-	P;U	KOG4404;35NEI;3905H;3BDDW;3D02U;3JDMN;481YN;494D6;4PU78	potassium two pore domain channel subfamily K member 12 [Source:RGD Symbol;Acc:68940]	64119	Q9ERS1	GO:0071805//potassium ion transmembrane transport;GO:0006811//ion transport;GO:0006813//potassium ion transport;GO:0030322//stabilization of membrane potential;GO:0034765//regulation of ion transmembrane transport;GO:0071805//potassium ion transmembrane transport;GO:0071805//potassium ion transmembrane transport;GO:0071805//potassium ion transmembrane transport;GO:0071805//potassium ion transmemb…	GO:0016020//membrane;GO:0016021//integral component of membrane;GO:0005887//integral component of plasma membrane;GO:0016020//membrane;GO:0016020//membrane;GO:0016020//membrane;GO:0016021//integral component of membrane;GO:0016021//integral component of membrane;GO:0016021//integral component of membrane;	GO:0005267//potassium channel activity;GO:0005244//voltage-gated ion channel activity;GO:0005267//potassium channel activity;GO:0005267//potassium channel activity;GO:0005267//potassium channel activity;GO:0022841//potassium ion leak channel activity;	-
ENSRNOG00000024903	1.92197	3.84393	0	0	-Inf	0.0460827	0.610304	5	33277416	33298092	+	1822	Slc7a13	GO:0006865;GO:0015179;GO:0015810;GO:0015810;GO:0015811;GO:0015811;GO:0015813;GO:0015813;GO:0016020;GO:0016020;GO:0016020;GO:0016021;GO:0016324;GO:0016324;GO:0022857;GO:0022857;GO:0046982;GO:0046982;GO:0055085;GO:0055085;	K13870	-	E	KOG1287;35PAI;39U1F;3BIYY;3D3S0;3J1II;483HV;491F2;4Q36U	solute carrier family 7 member 13 [Source:RGD Symbol;Acc:1311633]	313089	Q5RKI7	GO:0006865//amino acid transport;GO:0015810//aspartate transmembrane transport;GO:0015810//aspartate transmembrane transport;GO:0015811//L-cystine transport;GO:0015811//L-cystine transport;GO:0015813//L-glutamate transmembrane transport;GO:0015813//L-glutamate transmembrane transport;GO:0055085//transmembrane transport;GO:0055085//transmembrane transport;	GO:0016020//membrane;GO:0016020//membrane;GO:0016020//membrane;GO:0016021//integral component of membrane;GO:0016324//apical plasma membrane;GO:0016324//apical plasma membrane;	GO:0015179//L-amino acid transmembrane transporter activity;GO:0022857//transmembrane transporter activity;GO:0022857//transmembrane transporter activity;GO:0046982//protein heterodimerization activity;GO:0046982//protein heterodimerization activity;	-
ENSRNOG00000021763	8.83877	14.0106	3.66691	0.261723	-1.93388	0.0482601	0.622235	1	235873576	235891597	+	1388	Ffar4	GO:0001818;GO:0001818;GO:0001818;GO:0004930;GO:0004930;GO:0004930;GO:0004930;GO:0004930;GO:0004930;GO:0005504;GO:0005504;GO:0005504;GO:0005504;GO:0005764;GO:0005765;GO:0005765;GO:0005768;GO:0005886;GO:0005886;GO:0005886;GO:0005887;GO:0005929;GO:0005929;GO:0005929;GO:0005929;GO:0006954;GO:0007165;GO:0007186;GO:0007186;GO:0007186;GO:0007186;GO:0007186;GO:0007186;GO:0007186;GO:0007200;GO:0007200;GO:…	K08425	-	S;O;T	KOG3656;35AN4;38H4J;3BBMS;3D0ZN;3J3QF;48116;4908X;4PW9R	free fatty acid receptor 4 [Source:RGD Symbol;Acc:1308252]	294075	Q2AC31	GO:0001818//negative regulation of cytokine production;GO:0001818//negative regulation of cytokine production;GO:0001818//negative regulation of cytokine production;GO:0006954//inflammatory response;GO:0007165//signal transduction;GO:0007186//G protein-coupled receptor signaling pathway;GO:0007186//G protein-coupled receptor signaling pathway;GO:0007186//G protein-coupled receptor signaling pathw…	GO:0005764//lysosome;GO:0005765//lysosomal membrane;GO:0005765//lysosomal membrane;GO:0005768//endosome;GO:0005886//plasma membrane;GO:0005886//plasma membrane;GO:0005886//plasma membrane;GO:0005887//integral component of plasma membrane;GO:0005929//cilium;GO:0005929//cilium;GO:0005929//cilium;GO:0005929//cilium;GO:0010008//endosome membrane;GO:0010008//endosome membrane;GO:0016020//membrane;GO:0…	GO:0004930//G protein-coupled receptor activity;GO:0004930//G protein-coupled receptor activity;GO:0004930//G protein-coupled receptor activity;GO:0004930//G protein-coupled receptor activity;GO:0004930//G protein-coupled receptor activity;GO:0004930//G protein-coupled receptor activity;GO:0005504//fatty acid binding;GO:0005504//fatty acid binding;GO:0005504//fatty acid binding;GO:0005504//fatty …	-
ENSRNOG00000013694	491.567	773.953	209.182	0.270277	-1.88749	0.0487695	0.624151	3	12492639	12545890	-	2387	Ntng2	GO:0005886;GO:0007409;GO:0010975;GO:0030424;GO:0046658;GO:0050804;GO:0098685;GO:0098698;GO:0098978;GO:0099029;GO:0099560;GO:0150011;GO:1905606;GO:2001222;GO:0005886;GO:0007409;GO:0009887;GO:0009888;GO:0010975;GO:0016477;GO:0030424;GO:0034446;GO:0043256;GO:0046658;GO:0050804;GO:0070831;GO:0098685;GO:0098698;GO:0098978;GO:0099029;GO:0099560;GO:0110165;GO:0150011;GO:1905606;GO:2001222;GO:0005886;GO:…	K16359	-	S;T	KOG3512;35M1F;39UG5;3BAKN;3CWG2;3J2ZM;4819A;491D6;4PWRM	netrin G2 [Source:RGD Symbol;Acc:1307089]	311836	D4A9F4	GO:0007409//axonogenesis;GO:0010975//regulation of neuron projection development;GO:0050804//modulation of chemical synaptic transmission;GO:0098698//postsynaptic specialization assembly;GO:0099560//synaptic membrane adhesion;GO:0150011//regulation of neuron projection arborization;GO:1905606//regulation of presynapse assembly;GO:2001222//regulation of neuron migration;GO:0007409//axonogenesis;GO…	GO:0005886//plasma membrane;GO:0030424//axon;GO:0046658//anchored component of plasma membrane;GO:0098685//Schaffer collateral - CA1 synapse;GO:0098978//glutamatergic synapse;GO:0099029//anchored component of presynaptic active zone membrane;GO:0005886//plasma membrane;GO:0030424//axon;GO:0043256//laminin complex;GO:0046658//anchored component of plasma membrane;GO:0098685//Schaffer collateral - …	-	ko04514(Cell adhesion molecules);ko04360(Axon guidance)
