# Supplementary material for: Exploring the “gene–metabolite” network of ischemic stroke with blood stasis and toxin syndrome by integrated transcriptomics and metabolomics strategy
Source: Sci Rep. 2024 May 25;14:11947. doi: 10.1038/s41598-024-61633-y (PMC11126742; doi:10.1038/s41598-024-61633-y)
Supplement: Supplementary file 6 — Supplementary Information 6. [file 41598_2024_61633_MOESM6_ESM.xlsx]

## Sheet: Sheet1
id	baseMean	baseMean_NC	baseMean_Disease	foldChange(Disease/NC)	log2FoldChange	pval	padj	Chromosome	Start Site	End Site	Direction	Length	Name	GO	KEGG	EC	eggNOG Class	eggNOG	Description	Entrez_geneID	UniProtAC	BP	CC	MF	Pathway
ENSRNOG00000011648	430.1	136.609	723.59	5.2968	2.40512	4.42241e-16	8.31679e-12	4	84482512	84494690	+	2624	Aqp1	GO:0003094;GO:0003094;GO:0003097;GO:0003097;GO:0003097;GO:0005223;GO:0005223;GO:0005267;GO:0005267;GO:0005372;GO:0005372;GO:0005515;GO:0005634;GO:0005634;GO:0005737;GO:0005737;GO:0005886;GO:0005886;GO:0005901;GO:0005903;GO:0005903;GO:0005903;GO:0006813;GO:0006813;GO:0006833;GO:0006833;GO:0006833;GO:0006884;GO:0006884;GO:0006972;GO:0006972;GO:0008519;GO:0008519;GO:0008519;GO:0009725;GO:0009925;GO:…	K09864	-	G;U	KOG0223;35BG8;398Y2;3BH3M;3CT99;3JDTD;483I4;495P2;4Q769	aquaporin 1 [Source:RGD Symbol;Acc:2141]	25240	P29975	GO:0003094//glomerular filtration;GO:0003094//glomerular filtration;GO:0003097//renal water transport;GO:0003097//renal water transport;GO:0003097//renal water transport;GO:0006813//potassium ion transport;GO:0006813//potassium ion transport;GO:0006833//water transport;GO:0006833//water transport;GO:0006833//water transport;GO:0006884//cell volume homeostasis;GO:0006884//cell volume homeostasis;G…	GO:0005634//nucleus;GO:0005634//nucleus;GO:0005737//cytoplasm;GO:0005737//cytoplasm;GO:0005886//plasma membrane;GO:0005886//plasma membrane;GO:0005901//caveola;GO:0005903//brush border;GO:0005903//brush border;GO:0005903//brush border;GO:0009925//basal plasma membrane;GO:0009925//basal plasma membrane;GO:0016020//membrane;GO:0016020//membrane;GO:0016020//membrane;GO:0016020//membrane;GO:0016020//…	GO:0005223//intracellular cGMP-activated cation channel activity;GO:0005223//intracellular cGMP-activated cation channel activity;GO:0005267//potassium channel activity;GO:0005267//potassium channel activity;GO:0005372//water transmembrane transporter activity;GO:0005372//water transmembrane transporter activity;GO:0005515//protein binding;GO:0008519//ammonium transmembrane transporter activity;G…	ko04976(Bile secretion);ko04964(Proximal tubule bicarbonate reclamation);ko04924(Renin secretion)
ENSRNOG00000029949	132.666	1.56078	263.772	169	7.40088	7.46495e-08	0.000701929	6	123323629	123332433	+	3339	RGD1565462	GO:0004867;GO:0004867;GO:0004867;GO:0004867;GO:0005576;GO:0005576;GO:0005615;GO:0005615;GO:0005615;GO:0005615;GO:0006954;GO:0009617;GO:0010466;GO:0010951;GO:0010951;GO:0030414;GO:0032496;GO:0034097;GO:0034516;GO:0043434;GO:0071320;GO:0071346;GO:0071347;GO:0071354;GO:0071385;GO:0004867;GO:0004867;GO:0005615;GO:0005615;GO:0010951;	K04525	-	O;V	KOG2392;35MGV;38BQD;3BGRB;3CV0W;3JEYE;47Z2V;48UVT;4PYUZ	similar to BC049975 protein [Source:RGD Symbol;Acc:1565462]	100909605	F1M8F5	GO:0006954//inflammatory response;GO:0009617//response to bacterium;GO:0010466//negative regulation of peptidase activity;GO:0010951//negative regulation of endopeptidase activity;GO:0010951//negative regulation of endopeptidase activity;GO:0032496//response to lipopolysaccharide;GO:0034097//response to cytokine;GO:0034516//response to vitamin B6;GO:0043434//response to peptide hormone;GO:0071320…	GO:0005576//extracellular region;GO:0005576//extracellular region;GO:0005615//extracellular space;GO:0005615//extracellular space;GO:0005615//extracellular space;GO:0005615//extracellular space;GO:0005615//extracellular space;GO:0005615//extracellular space;	GO:0004867//serine-type endopeptidase inhibitor activity;GO:0004867//serine-type endopeptidase inhibitor activity;GO:0004867//serine-type endopeptidase inhibitor activity;GO:0004867//serine-type endopeptidase inhibitor activity;GO:0030414//peptidase inhibitor activity;GO:0004867//serine-type endopeptidase inhibitor activity;GO:0004867//serine-type endopeptidase inhibitor activity;	-
ENSRNOG00000013973	217.944	12.4571	423.432	33.9912	5.08709	1.92228e-07	0.00116469	3	15680687	15684095	-	1133	Lcn2	GO:0036094;GO:0002020;GO:0002376;GO:0005506;GO:0005506;GO:0005576;GO:0005576;GO:0005615;GO:0005615;GO:0005737;GO:0005829;GO:0006811;GO:0006915;GO:0006953;GO:0006979;GO:0007614;GO:0007616;GO:0009410;GO:0009615;GO:0009617;GO:0009635;GO:0009636;GO:0009637;GO:0009750;GO:0010040;GO:0010046;GO:0010595;GO:0010628;GO:0015891;GO:0015891;GO:0031346;GO:0031410;GO:0031667;GO:0031669;GO:0036094;GO:0036094;GO:…	K21129	-	S	2T7VZ;35IBM;3AGP6;3BYDM;3CWHW;3JAP8;48CX5;491FY;4PYBJ	lipocalin 2 [Source:RGD Symbol;Acc:69408]	170496	P30152	GO:0002376//immune system process;GO:0006811//ion transport;GO:0006915//apoptotic process;GO:0006953//acute-phase response;GO:0006979//response to oxidative stress;GO:0007614//short-term memory;GO:0007616//long-term memory;GO:0009410//response to xenobiotic stimulus;GO:0009615//response to virus;GO:0009617//response to bacterium;GO:0009635//response to herbicide;GO:0009636//response to toxic subs…	GO:0005576//extracellular region;GO:0005576//extracellular region;GO:0005615//extracellular space;GO:0005615//extracellular space;GO:0005737//cytoplasm;GO:0005829//cytosol;GO:0031410//cytoplasmic vesicle;GO:0060205//cytoplasmic vesicle lumen;	GO:0036094//small molecule binding;GO:0002020//protease binding;GO:0005506//iron ion binding;GO:0005506//iron ion binding;GO:0036094//small molecule binding;GO:0036094//small molecule binding;GO:0042802//identical protein binding;GO:1903981//enterobactin binding;GO:1903981//enterobactin binding;	ko04657(IL-17 signaling pathway)
ENSRNOG00000008816	551.538	114.495	988.581	8.63429	3.11008	2.47728e-07	0.00116469	4	78010197	78049367	+	2807	Gpnmb	GO:0001649;GO:0001818;GO:0001934;GO:0001934;GO:0005178;GO:0005178;GO:0005178;GO:0005768;GO:0005886;GO:0005887;GO:0005887;GO:0005887;GO:0007155;GO:0007155;GO:0007155;GO:0007165;GO:0007267;GO:0008201;GO:0008201;GO:0016020;GO:0016021;GO:0016021;GO:0030282;GO:0030335;GO:0031410;GO:0031410;GO:0031901;GO:0031954;GO:0032720;GO:0032720;GO:0033162;GO:0034103;GO:0034103;GO:0042130;GO:0045545;GO:0048018;GO:…	K20732	-	S;T	2QVWX;35BJ4;38FB8;3BG7X;3CXV8;3JC3J;488T0;492VP;4PXGY	glycoprotein nmb [Source:RGD Symbol;Acc:71008]	113955	Q9QZF6	GO:0001649//osteoblast differentiation;GO:0001818//negative regulation of cytokine production;GO:0001934//positive regulation of protein phosphorylation;GO:0001934//positive regulation of protein phosphorylation;GO:0007155//cell adhesion;GO:0007155//cell adhesion;GO:0007155//cell adhesion;GO:0007165//signal transduction;GO:0007267//cell-cell signaling;GO:0030282//bone mineralization;GO:0030335//p…	GO:0005768//endosome;GO:0005886//plasma membrane;GO:0005887//integral component of plasma membrane;GO:0005887//integral component of plasma membrane;GO:0005887//integral component of plasma membrane;GO:0016020//membrane;GO:0016021//integral component of membrane;GO:0016021//integral component of membrane;GO:0031410//cytoplasmic vesicle;GO:0031410//cytoplasmic vesicle;GO:0031901//early endosome me…	GO:0005178//integrin binding;GO:0005178//integrin binding;GO:0005178//integrin binding;GO:0008201//heparin binding;GO:0008201//heparin binding;GO:0045545//syndecan binding;GO:0048018//receptor ligand activity;	-
ENSRNOG00000036703	52.4883	7.50309	97.4735	12.9911	3.69945	1.117e-06	0.00420127	1	182719609	182740698	+	5089	Itgax	GO:0005178;GO:0007155;GO:0007155;GO:0007155;GO:0007160;GO:0007229;GO:0007229;GO:0008284;GO:0008305;GO:0008305;GO:0008305;GO:0009897;GO:0009897;GO:0009986;GO:0010628;GO:0016020;GO:0016021;GO:0030335;GO:0030971;GO:0031643;GO:0033627;GO:0034113;GO:0045766;GO:0046872;GO:0051607;GO:0098609;GO:1905956;GO:0007155;GO:0008284;GO:0008305;GO:0009897;GO:0009986;GO:0010628;GO:0030335;GO:0030971;GO:0031643;GO:…	K06462	-	M;W	KOG3637;35I7M;38WNI;3BECD;3CTZK;3J7K7;47ZGY;48VQ0;4Q059	integrin subunit alpha X [Source:RGD Symbol;Acc:1561123]	499271	-	GO:0007155//cell adhesion;GO:0007155//cell adhesion;GO:0007155//cell adhesion;GO:0007160//cell-matrix adhesion;GO:0007229//integrin-mediated signaling pathway;GO:0007229//integrin-mediated signaling pathway;GO:0008284//positive regulation of cell population proliferation;GO:0010628//positive regulation of gene expression;GO:0030335//positive regulation of cell migration;GO:0031643//positive regul…	GO:0008305//integrin complex;GO:0008305//integrin complex;GO:0008305//integrin complex;GO:0009897//external side of plasma membrane;GO:0009897//external side of plasma membrane;GO:0009986//cell surface;GO:0016020//membrane;GO:0016021//integral component of membrane;GO:0008305//integrin complex;GO:0009897//external side of plasma membrane;GO:0009986//cell surface;	GO:0005178//integrin binding;GO:0030971//receptor tyrosine kinase binding;GO:0046872//metal ion binding;GO:0030971//receptor tyrosine kinase binding;	ko05152(Tuberculosis);ko04810(Regulation of actin cytoskeleton);ko04610(Complement and coagulation cascades)
ENSRNOG00000001195	36.144	11.4023	60.8857	5.33976	2.41677	2.22786e-06	0.00698287	12	41938560	41977517	+	3211	Trpv4	GO:0000122;GO:0000122;GO:0000166;GO:0002024;GO:0002024;GO:0003779;GO:0005034;GO:0005034;GO:0005080;GO:0005216;GO:0005216;GO:0005216;GO:0005261;GO:0005261;GO:0005261;GO:0005262;GO:0005262;GO:0005262;GO:0005262;GO:0005262;GO:0005262;GO:0005515;GO:0005515;GO:0005515;GO:0005516;GO:0005516;GO:0005516;GO:0005524;GO:0005881;GO:0005886;GO:0005886;GO:0005886;GO:0005886;GO:0005887;GO:0005912;GO:0005912;GO:…	K04973	-	T;P;U	KOG3676;35AZE;38YU4;3BH2W;3D39X;3J5VN;485BM;495DR;4Q18H	transient receptor potential cation channel, subfamily V, member 4 [Source:RGD Symbol;Acc:69337]	66026	Q9ERZ8	GO:0000122//negative regulation of transcription by RNA polymerase II;GO:0000122//negative regulation of transcription by RNA polymerase II;GO:0002024//diet induced thermogenesis;GO:0002024//diet induced thermogenesis;GO:0006811//ion transport;GO:0006811//ion transport;GO:0006811//ion transport;GO:0006816//calcium ion transport;GO:0006816//calcium ion transport;GO:0006816//calcium ion transport;G…	GO:0005881//cytoplasmic microtubule;GO:0005886//plasma membrane;GO:0005886//plasma membrane;GO:0005886//plasma membrane;GO:0005886//plasma membrane;GO:0005887//integral component of plasma membrane;GO:0005912//adherens junction;GO:0005912//adherens junction;GO:0005912//adherens junction;GO:0005925//focal adhesion;GO:0005929//cilium;GO:0005929//cilium;GO:0005929//cilium;GO:0005929//cilium;GO:00099…	GO:0000166//nucleotide binding;GO:0003779//actin binding;GO:0005034//osmosensor activity;GO:0005034//osmosensor activity;GO:0005080//protein kinase C binding;GO:0005216//ion channel activity;GO:0005216//ion channel activity;GO:0005216//ion channel activity;GO:0005261//cation channel activity;GO:0005261//cation channel activity;GO:0005261//cation channel activity;GO:0005262//calcium channel activi…	ko05418(Fluid shear stress and atherosclerosis);ko04750(Inflammatory mediator regulation of TRP channels);ko04218(Cellular senescence)
ENSRNOG00000056457	3581.15	1213.77	5948.53	4.90085	2.29303	4.26331e-06	0.00834074	7	130844138	130851529	+	3574	Gpd1	GO:0004367;GO:0005975;GO:0006072;GO:0009331;GO:0016491;GO:0016616;GO:0042803;GO:0046168;GO:0051287;GO:0004367;GO:0004367;GO:0004367;GO:0004367;GO:0004367;GO:0004367;GO:0004367;GO:0004368;GO:0005737;GO:0005829;GO:0005829;GO:0005975;GO:0005975;GO:0005975;GO:0006072;GO:0006072;GO:0006072;GO:0006072;GO:0006072;GO:0006094;GO:0006094;GO:0006116;GO:0006116;GO:0006116;GO:0006127;GO:0006127;GO:0006734;GO:…	K00006	EC:1.1.1.8	-	-	glycerol-3-phosphate dehydrogenase 1 [Source:RGD Symbol;Acc:621381]	60666	O35077	GO:0005975//carbohydrate metabolic process;GO:0006072//glycerol-3-phosphate metabolic process;GO:0046168//glycerol-3-phosphate catabolic process;GO:0005975//carbohydrate metabolic process;GO:0005975//carbohydrate metabolic process;GO:0005975//carbohydrate metabolic process;GO:0006072//glycerol-3-phosphate metabolic process;GO:0006072//glycerol-3-phosphate metabolic process;GO:0006072//glycerol-3-…	GO:0009331//glycerol-3-phosphate dehydrogenase complex;GO:0005737//cytoplasm;GO:0005829//cytosol;GO:0005829//cytosol;GO:0009331//glycerol-3-phosphate dehydrogenase complex;GO:0009331//glycerol-3-phosphate dehydrogenase complex;	GO:0004367//glycerol-3-phosphate dehydrogenase [NAD+] activity;GO:0016491//oxidoreductase activity;GO:0016616//oxidoreductase activity, acting on the CH-OH group of donors, NAD or NADP as acceptor;GO:0042803//protein homodimerization activity;GO:0051287//NAD binding;GO:0004367//glycerol-3-phosphate dehydrogenase [NAD+] activity;GO:0004367//glycerol-3-phosphate dehydrogenase [NAD+] activity;GO:000…	ko00564(Glycerophospholipid metabolism)
ENSRNOG00000019728	473.391	200.563	746.219	3.72062	1.89554	4.43515e-06	0.00834074	1	182659000	182709503	+	4348	Itgam	GO:0001774;GO:0001781;GO:0001846;GO:0001851;GO:0002523;GO:0005615;GO:0005615;GO:0005634;GO:0005886;GO:0005886;GO:0006898;GO:0006909;GO:0006911;GO:0007155;GO:0007155;GO:0007155;GO:0007155;GO:0007159;GO:0007229;GO:0008201;GO:0008305;GO:0008305;GO:0009897;GO:0009986;GO:0009986;GO:0010668;GO:0010668;GO:0014005;GO:0016020;GO:0016021;GO:0016021;GO:0030593;GO:0030900;GO:0031072;GO:0031072;GO:0032930;GO:…	K06461	-	M;W	KOG3637;35J6A;38WNI;3BECD;3CTZK;3J7K7;47ZGY;48VQ0;4Q4F9	integrin subunit alpha M [Source:RGD Symbol;Acc:2926]	25021	Q9JI30	GO:0001774//microglial cell activation;GO:0001781//neutrophil apoptotic process;GO:0002523//leukocyte migration involved in inflammatory response;GO:0006898//receptor-mediated endocytosis;GO:0006909//phagocytosis;GO:0006911//phagocytosis, engulfment;GO:0007155//cell adhesion;GO:0007155//cell adhesion;GO:0007155//cell adhesion;GO:0007155//cell adhesion;GO:0007159//leukocyte cell-cell adhesion;GO:0…	GO:0005615//extracellular space;GO:0005615//extracellular space;GO:0005634//nucleus;GO:0005886//plasma membrane;GO:0005886//plasma membrane;GO:0008305//integrin complex;GO:0008305//integrin complex;GO:0009897//external side of plasma membrane;GO:0009986//cell surface;GO:0009986//cell surface;GO:0016020//membrane;GO:0016021//integral component of membrane;GO:0016021//integral component of membrane…	GO:0001846//opsonin binding;GO:0001851//complement component C3b binding;GO:0008201//heparin binding;GO:0031072//heat shock protein binding;GO:0031072//heat shock protein binding;GO:0038024//cargo receptor activity;GO:0043395//heparan sulfate proteoglycan binding;GO:0044877//protein-containing complex binding;GO:0046872//metal ion binding;	ko05221(Acute myeloid leukemia);ko05202(Transcriptional misregulation in cancer);ko05152(Tuberculosis);ko05150(Staphylococcus aureus infection);ko05146(Amoebiasis);ko05140(Leishmaniasis);ko05134(Legionellosis);ko05133(Pertussis);ko04810(Regulation of actin cytoskeleton);ko04670(Leukocyte transendothelial migration);ko04640(Hematopoietic cell lineage);ko04613(Neutrophil extracellular trap formatio…
ENSRNOG00000012779	84.1112	7.3583	160.864	21.8616	4.45033	1.05714e-05	0.0157436	16	52717732	52799676	+	1953	Msr1	GO:0001540;GO:0001540;GO:0003674;GO:0005044;GO:0005044;GO:0005829;GO:0005886;GO:0006898;GO:0006898;GO:0006898;GO:0006911;GO:0009897;GO:0010629;GO:0010744;GO:0010886;GO:0010886;GO:0016020;GO:0016020;GO:0016020;GO:0016021;GO:0030169;GO:0030169;GO:0030301;GO:0031410;GO:0034381;GO:0034381;GO:0038024;GO:0042953;GO:0071407;GO:0097242;GO:0097242;	K06558	-	T;U	2QUW0;35NH7;39U8R;3BHUR;3CXD4;3JA2J;485P8;4900W;4Q1HR	macrophage scavenger receptor 1 [Source:RGD Symbol;Acc:1564316]	498638	-	GO:0006898//receptor-mediated endocytosis;GO:0006898//receptor-mediated endocytosis;GO:0006898//receptor-mediated endocytosis;GO:0006911//phagocytosis, engulfment;GO:0010629//negative regulation of gene expression;GO:0010744//positive regulation of macrophage derived foam cell differentiation;GO:0010886//positive regulation of cholesterol storage;GO:0010886//positive regulation of cholesterol sto…	GO:0005829//cytosol;GO:0005886//plasma membrane;GO:0009897//external side of plasma membrane;GO:0016020//membrane;GO:0016020//membrane;GO:0016020//membrane;GO:0016021//integral component of membrane;GO:0031410//cytoplasmic vesicle;	GO:0001540//amyloid-beta binding;GO:0001540//amyloid-beta binding;GO:0003674//molecular_function;GO:0005044//scavenger receptor activity;GO:0005044//scavenger receptor activity;GO:0030169//low-density lipoprotein particle binding;GO:0030169//low-density lipoprotein particle binding;GO:0038024//cargo receptor activity;	ko04145(Phagosome)
ENSRNOG00000002045	1044.63	645.58	1443.68	2.23624	1.16108	1.11059e-05	0.0157436	14	12719795	12781617	-	2813	Anxa3	GO:0004859;GO:0004859;GO:0005509;GO:0005509;GO:0005544;GO:0005544;GO:0043086;GO:0004859;GO:0004859;GO:0005509;GO:0005509;GO:0005509;GO:0005543;GO:0005544;GO:0005544;GO:0005544;GO:0005544;GO:0005544;GO:0005737;GO:0005737;GO:0005886;GO:0005886;GO:0006909;GO:0006909;GO:0010595;GO:0010595;GO:0016020;GO:0016020;GO:0019834;GO:0019834;GO:0021766;GO:0030424;GO:0030425;GO:0030670;GO:0030670;GO:0031100;GO:…	K17089	-	S;U	KOG0819;35GT6;38F66;3BEM4;3CV1V;3J5QN;483CF;48Y8R;4PUEN	annexin A3 [Source:RGD Symbol;Acc:2119]	25291	P14669	GO:0043086//negative regulation of catalytic activity;GO:0006909//phagocytosis;GO:0006909//phagocytosis;GO:0010595//positive regulation of endothelial cell migration;GO:0010595//positive regulation of endothelial cell migration;GO:0021766//hippocampus development;GO:0031100//animal organ regeneration;GO:0042742//defense response to bacterium;GO:0042742//defense response to bacterium;GO:0043086//n…	GO:0005737//cytoplasm;GO:0005737//cytoplasm;GO:0005886//plasma membrane;GO:0005886//plasma membrane;GO:0016020//membrane;GO:0016020//membrane;GO:0030424//axon;GO:0030425//dendrite;GO:0030670//phagocytic vesicle membrane;GO:0030670//phagocytic vesicle membrane;GO:0042581//specific granule;GO:0042581//specific granule;GO:0043025//neuronal cell body;	GO:0004859//phospholipase inhibitor activity;GO:0004859//phospholipase inhibitor activity;GO:0005509//calcium ion binding;GO:0005509//calcium ion binding;GO:0005544//calcium-dependent phospholipid binding;GO:0005544//calcium-dependent phospholipid binding;GO:0004859//phospholipase inhibitor activity;GO:0004859//phospholipase inhibitor activity;GO:0005509//calcium ion binding;GO:0005509//calcium i…	-
ENSRNOG00000050697	484.112	254.311	713.914	2.80724	1.48915	1.13769e-05	0.0157436	3	163224875	163235645	-	2678	Ctsz	GO:0004180;GO:0004197;GO:0004197;GO:0005576;GO:0005615;GO:0005615;GO:0005615;GO:0005764;GO:0005764;GO:0005938;GO:0005938;GO:0006508;GO:0006508;GO:0006508;GO:0006508;GO:0008233;GO:0008234;GO:0008234;GO:0008234;GO:0009986;GO:0010757;GO:0010977;GO:0016787;GO:0030426;GO:0031410;GO:0032091;GO:0043525;GO:0051603;GO:0060441;GO:1901214;GO:2000179;GO:0004180;GO:0005615;GO:0005764;GO:0005783;GO:0005938;GO:…	K08568	EC:3.4.18.1	O	KOG1543;35AE3;38FXY;3BJJC;3CYXA;3JCV0;487EE;490WI;4Q1NW	cathepsin Z [Source:RGD Symbol;Acc:708479]	252929	Q9R1T3	GO:0006508//proteolysis;GO:0006508//proteolysis;GO:0006508//proteolysis;GO:0006508//proteolysis;GO:0010757//negative regulation of plasminogen activation;GO:0010977//negative regulation of neuron projection development;GO:0032091//negative regulation of protein binding;GO:0043525//positive regulation of neuron apoptotic process;GO:0051603//proteolysis involved in cellular protein catabolic proces…	GO:0005576//extracellular region;GO:0005615//extracellular space;GO:0005615//extracellular space;GO:0005615//extracellular space;GO:0005764//lysosome;GO:0005764//lysosome;GO:0005938//cell cortex;GO:0005938//cell cortex;GO:0009986//cell surface;GO:0030426//growth cone;GO:0031410//cytoplasmic vesicle;GO:0005615//extracellular space;GO:0005764//lysosome;GO:0005783//endoplasmic reticulum;GO:0005938//…	GO:0004180//carboxypeptidase activity;GO:0004197//cysteine-type endopeptidase activity;GO:0004197//cysteine-type endopeptidase activity;GO:0008233//peptidase activity;GO:0008234//cysteine-type peptidase activity;GO:0008234//cysteine-type peptidase activity;GO:0008234//cysteine-type peptidase activity;GO:0016787//hydrolase activity;GO:0004180//carboxypeptidase activity;GO:0008234//cysteine-type pe…	ko04210(Apoptosis);ko04142(Lysosome)
ENSRNOG00000000991	527.377	273.199	781.555	2.86075	1.51639	1.17521e-05	0.0157436	12	9480831	9495747	-	2809	Arpc1b	GO:0003779;GO:0005200;GO:0005200;GO:0005515;GO:0005634;GO:0005737;GO:0005856;GO:0005885;GO:0005885;GO:0005885;GO:0005885;GO:0005885;GO:0015629;GO:0015629;GO:0030833;GO:0030833;GO:0032355;GO:0034314;GO:0034314;GO:0034314;GO:0034314;GO:0034314;GO:0036284;GO:0043627;GO:0044877;GO:0051015;GO:0051015;GO:0051015;GO:0005515;GO:0005885;GO:0015629;GO:0030833;GO:0034314;	K05757	-	Z;O	KOG1523;35NJE;38FWT;3BD4C;3CSS9;3JAYS;4874V;48Y4I;4PW34	actin related protein 2/3 complex, subunit 1B [Source:RGD Symbol;Acc:2155]	54227	O88656	GO:0030833//regulation of actin filament polymerization;GO:0030833//regulation of actin filament polymerization;GO:0032355//response to estradiol;GO:0034314//Arp2/3 complex-mediated actin nucleation;GO:0034314//Arp2/3 complex-mediated actin nucleation;GO:0034314//Arp2/3 complex-mediated actin nucleation;GO:0034314//Arp2/3 complex-mediated actin nucleation;GO:0034314//Arp2/3 complex-mediated actin…	GO:0005634//nucleus;GO:0005737//cytoplasm;GO:0005856//cytoskeleton;GO:0005885//Arp2/3 protein complex;GO:0005885//Arp2/3 protein complex;GO:0005885//Arp2/3 protein complex;GO:0005885//Arp2/3 protein complex;GO:0005885//Arp2/3 protein complex;GO:0015629//actin cytoskeleton;GO:0015629//actin cytoskeleton;GO:0036284//tubulobulbar complex;GO:0005885//Arp2/3 protein complex;GO:0015629//actin cytoskele…	GO:0003779//actin binding;GO:0005200//structural constituent of cytoskeleton;GO:0005200//structural constituent of cytoskeleton;GO:0005515//protein binding;GO:0044877//protein-containing complex binding;GO:0051015//actin filament binding;GO:0051015//actin filament binding;GO:0051015//actin filament binding;GO:0005515//protein binding;	ko05135(Yersinia infection);ko05132(Salmonella infection);ko05100(Bacterial invasion of epithelial cells);ko04810(Regulation of actin cytoskeleton);ko04666(Fc gamma R-mediated phagocytosis);ko04530(Tight junction);ko04144(Endocytosis)
ENSRNOG00000017819	142.624	9.71786	275.53	28.353	4.82543	1.25573e-05	0.0157436	18	28335340	28337261	-	1831	Cd14	GO:0001530;GO:0001530;GO:0001530;GO:0001819;GO:0002237;GO:0002237;GO:0002376;GO:0005515;GO:0005515;GO:0005576;GO:0005615;GO:0005794;GO:0005794;GO:0005794;GO:0005886;GO:0005886;GO:0006898;GO:0006898;GO:0006954;GO:0006954;GO:0006954;GO:0009408;GO:0009617;GO:0009617;GO:0009617;GO:0009897;GO:0009897;GO:0009897;GO:0009897;GO:0009986;GO:0016020;GO:0031225;GO:0031362;GO:0031362;GO:0031362;GO:0031663;GO:…	K04391	-	M;T	2SNYQ;35GNU;3AFAC;3BRUS;3D326;3JCDA;486VE;48WSA;4PSCN	CD14 molecule [Source:RGD Symbol;Acc:620588]	60350	Q63691	GO:0001819//positive regulation of cytokine production;GO:0002237//response to molecule of bacterial origin;GO:0002237//response to molecule of bacterial origin;GO:0002376//immune system process;GO:0006898//receptor-mediated endocytosis;GO:0006898//receptor-mediated endocytosis;GO:0006954//inflammatory response;GO:0006954//inflammatory response;GO:0006954//inflammatory response;GO:0009408//respon…	GO:0005576//extracellular region;GO:0005615//extracellular space;GO:0005794//Golgi apparatus;GO:0005794//Golgi apparatus;GO:0005794//Golgi apparatus;GO:0005886//plasma membrane;GO:0005886//plasma membrane;GO:0009897//external side of plasma membrane;GO:0009897//external side of plasma membrane;GO:0009897//external side of plasma membrane;GO:0009897//external side of plasma membrane;GO:0009986//ce…	GO:0001530//lipopolysaccharide binding;GO:0001530//lipopolysaccharide binding;GO:0001530//lipopolysaccharide binding;GO:0005515//protein binding;GO:0005515//protein binding;GO:0070891//lipoteichoic acid binding;GO:0070891//lipoteichoic acid binding;GO:0071723//lipopeptide binding;GO:0071723//lipopeptide binding;	ko05417(Lipid and atherosclerosis);ko05221(Acute myeloid leukemia);ko05202(Transcriptional misregulation in cancer);ko05152(Tuberculosis);ko05146(Amoebiasis);ko05134(Legionellosis);ko05133(Pertussis);ko05132(Salmonella infection);ko04936(Alcoholic liver disease);ko04640(Hematopoietic cell lineage);ko04620(Toll-like receptor signaling pathway);ko04145(Phagosome);ko04064(NF-kappa B signaling pathwa…
ENSRNOG00000002919	30885.5	5743.09	56027.9	9.75571	3.28625	1.4231e-05	0.0167268	10	87852890	87861589	-	3343	Gfap	GO:0005178;GO:0005200;GO:0005200;GO:0005200;GO:0005515;GO:0005737;GO:0005737;GO:0005737;GO:0005737;GO:0005737;GO:0005765;GO:0005856;GO:0005856;GO:0005882;GO:0005882;GO:0005882;GO:0005882;GO:0005882;GO:0005882;GO:0006886;GO:0006886;GO:0009611;GO:0010467;GO:0010467;GO:0010625;GO:0010625;GO:0010977;GO:0010977;GO:0014002;GO:0014002;GO:0014010;GO:0016020;GO:0016020;GO:0019900;GO:0030198;GO:0030198;GO:…	K05640	-	S;Z	2RKU6;35AT7;39RV5;3BKV0;3D24K;3J1WU;4823A;49511;4Q221	glial fibrillary acidic protein [Source:RGD Symbol;Acc:2679]	24387	P47819	GO:0006886//intracellular protein transport;GO:0006886//intracellular protein transport;GO:0009611//response to wounding;GO:0010467//gene expression;GO:0010467//gene expression;GO:0010625//positive regulation of Schwann cell proliferation;GO:0010625//positive regulation of Schwann cell proliferation;GO:0010977//negative regulation of neuron projection development;GO:0010977//negative regulation o…	GO:0005737//cytoplasm;GO:0005737//cytoplasm;GO:0005737//cytoplasm;GO:0005737//cytoplasm;GO:0005737//cytoplasm;GO:0005765//lysosomal membrane;GO:0005856//cytoskeleton;GO:0005856//cytoskeleton;GO:0005882//intermediate filament;GO:0005882//intermediate filament;GO:0005882//intermediate filament;GO:0005882//intermediate filament;GO:0005882//intermediate filament;GO:0005882//intermediate filament;GO:0…	GO:0005178//integrin binding;GO:0005200//structural constituent of cytoskeleton;GO:0005200//structural constituent of cytoskeleton;GO:0005200//structural constituent of cytoskeleton;GO:0005515//protein binding;GO:0019900//kinase binding;GO:0042802//identical protein binding;GO:0042802//identical protein binding;	ko04630(JAK-STAT signaling pathway)
ENSRNOG00000002918	127.66	5.65939	249.661	44.1145	5.46318	2.01897e-05	0.0223346	10	87846285	87852471	+	3641	FAM187A	GO:0016020;GO:0016021;	-	-	S;T	2QRCU;35JDA;39W3T;3BKDY;3CVCQ;3JAH5;48A1U;48YE5;4Q3EQ	family with sequence similarity 187, member A [Source:RGD Symbol;Acc:1307851]	287741	Q6AXV7	-	GO:0016020//membrane;GO:0016021//integral component of membrane;	-	-
ENSRNOG00000010645	260.283	26.4731	494.094	18.664	4.22219	2.90109e-05	0.0303099	15	20607692	20632025	+	1671	Lgals3	GO:0002376;GO:0005576;GO:0005634;GO:0005681;GO:0005737;GO:0008380;GO:0019863;GO:0030246;GO:0030246;GO:0030246;GO:0045087;GO:0002376;GO:0005576;GO:0005634;GO:0005681;GO:0005737;GO:0008380;GO:0019863;GO:0030246;GO:0030246;GO:0030246;GO:0045087;GO:0001501;GO:0001533;GO:0001772;GO:0001772;GO:0002376;GO:0002548;GO:0002548;GO:0005576;GO:0005615;GO:0005615;GO:0005634;GO:0005634;GO:0005634;GO:0005681;GO:…	K06831	-	S;W	KOG3587;35AEE;38GSE;3BESS;3CVT5;3JB9U;485HA;48XI3;4PTGA	galectin 3 [Source:RGD Symbol;Acc:69356]	83781	P08699	GO:0002376//immune system process;GO:0008380//RNA splicing;GO:0045087//innate immune response;GO:0002376//immune system process;GO:0008380//RNA splicing;GO:0045087//innate immune response;GO:0001501//skeletal system development;GO:0002376//immune system process;GO:0002548//monocyte chemotaxis;GO:0002548//monocyte chemotaxis;GO:0006397//mRNA processing;GO:0008284//positive regulation of cell popul…	GO:0005576//extracellular region;GO:0005634//nucleus;GO:0005681//spliceosomal complex;GO:0005737//cytoplasm;GO:0005576//extracellular region;GO:0005634//nucleus;GO:0005681//spliceosomal complex;GO:0005737//cytoplasm;GO:0001533//cornified envelope;GO:0001772//immunological synapse;GO:0001772//immunological synapse;GO:0005576//extracellular region;GO:0005615//extracellular space;GO:0005615//extrace…	GO:0019863//IgE binding;GO:0030246//carbohydrate binding;GO:0030246//carbohydrate binding;GO:0030246//carbohydrate binding;GO:0019863//IgE binding;GO:0030246//carbohydrate binding;GO:0030246//carbohydrate binding;GO:0030246//carbohydrate binding;GO:0019863//IgE binding;GO:0019863//IgE binding;GO:0019863//IgE binding;GO:0019903//protein phosphatase binding;GO:0030246//carbohydrate binding;GO:00302…	-
ENSRNOG00000062678	302.185	2.7893	601.58	215.674	7.75271	4.11049e-05	0.039418	1	197730698	197733134	-	2097	H19	-	-	-	-	-	H19, imprinted maternally expressed transcript (non-protein coding) [Source:RGD Symbol;Acc:2775]	-	-	-	-	-	-
ENSRNOG00000007637	224.248	133.114	315.381	2.36926	1.24444	4.19206e-05	0.039418	5	101391885	101442614	+	5157	Acer2	GO:0001953;GO:0001953;GO:0003674;GO:0005575;GO:0005794;GO:0005794;GO:0006629;GO:0006665;GO:0006672;GO:0006672;GO:0006919;GO:0006919;GO:0006974;GO:0006974;GO:0008150;GO:0008284;GO:0008284;GO:0010506;GO:0010506;GO:0010942;GO:0010942;GO:0016020;GO:0016021;GO:0016021;GO:0016021;GO:0016787;GO:0016811;GO:0016811;GO:0017040;GO:0017040;GO:0017040;GO:0030173;GO:0030173;GO:0030330;GO:0030330;GO:0032526;GO:…	K01441	EC:3.5.1.23	S;I	KOG2329;35G4V;39KPK;3BDSV;3CTVR;3J7BD;488EJ;48Y12;4PVYU	alkaline ceramidase 2 [Source:RGD Symbol;Acc:1304629]	313339	D3ZNW4	GO:0001953//negative regulation of cell-matrix adhesion;GO:0001953//negative regulation of cell-matrix adhesion;GO:0006629//lipid metabolic process;GO:0006665//sphingolipid metabolic process;GO:0006672//ceramide metabolic process;GO:0006672//ceramide metabolic process;GO:0006919//activation of cysteine-type endopeptidase activity involved in apoptotic process;GO:0006919//activation of cysteine-ty…	GO:0005575//cellular_component;GO:0005794//Golgi apparatus;GO:0005794//Golgi apparatus;GO:0016020//membrane;GO:0016021//integral component of membrane;GO:0016021//integral component of membrane;GO:0016021//integral component of membrane;GO:0030173//integral component of Golgi membrane;GO:0030173//integral component of Golgi membrane;GO:0016021//integral component of membrane;	GO:0003674//molecular_function;GO:0016787//hydrolase activity;GO:0016811//hydrolase activity, acting on carbon-nitrogen (but not peptide) bonds, in linear amides;GO:0016811//hydrolase activity, acting on carbon-nitrogen (but not peptide) bonds, in linear amides;GO:0017040//N-acylsphingosine amidohydrolase activity;GO:0017040//N-acylsphingosine amidohydrolase activity;GO:0017040//N-acylsphingosine…	ko04071(Sphingolipid signaling pathway);ko00600(Sphingolipid metabolism)
ENSRNOG00000000187	333.828	32.1794	635.477	19.7479	4.30363	4.60627e-05	0.0395047	7	109886425	109904157	+	2943	Csf2rb	GO:0004896;GO:0005515;GO:0016020;GO:0003674;GO:0004896;GO:0004896;GO:0004896;GO:0005515;GO:0005575;GO:0005886;GO:0006468;GO:0006468;GO:0007259;GO:0007259;GO:0009897;GO:0016020;GO:0016020;GO:0016020;GO:0016021;GO:0016021;GO:0016021;GO:0016064;GO:0019221;GO:0019221;GO:0019221;GO:0030526;GO:0030526;GO:0032496;GO:0038157;GO:0038157;GO:0070665;GO:0070665;GO:0004896;GO:0005515;GO:0016020;	K04738	-	S;T	2RP2T;35IM4;38Z8X;3BBTQ;3CSSC;3JDIY;48536;494EE;4PZTA	colony stimulating factor 2 receptor subunit beta [Source:RGD Symbol;Acc:620189]	171081	Q78ZF5	GO:0006468//protein phosphorylation;GO:0006468//protein phosphorylation;GO:0007259//receptor signaling pathway via JAK-STAT;GO:0007259//receptor signaling pathway via JAK-STAT;GO:0016064//immunoglobulin mediated immune response;GO:0019221//cytokine-mediated signaling pathway;GO:0019221//cytokine-mediated signaling pathway;GO:0019221//cytokine-mediated signaling pathway;GO:0032496//response to lip…	GO:0016020//membrane;GO:0005575//cellular_component;GO:0005886//plasma membrane;GO:0009897//external side of plasma membrane;GO:0016020//membrane;GO:0016020//membrane;GO:0016020//membrane;GO:0016021//integral component of membrane;GO:0016021//integral component of membrane;GO:0016021//integral component of membrane;GO:0030526//granulocyte macrophage colony-stimulating factor receptor complex;GO:0…	GO:0004896//cytokine receptor activity;GO:0005515//protein binding;GO:0003674//molecular_function;GO:0004896//cytokine receptor activity;GO:0004896//cytokine receptor activity;GO:0004896//cytokine receptor activity;GO:0005515//protein binding;GO:0004896//cytokine receptor activity;GO:0005515//protein binding;	ko05200(Pathways in cancer);ko04630(JAK-STAT signaling pathway);ko04210(Apoptosis);ko04060(Cytokine-cytokine receptor interaction)
ENSRNOG00000010208	646.979	40.6672	1253.29	30.8182	4.94571	4.62141e-05	0.0395047	X	1212972	1217664	-	873	Timp1	GO:0001775;GO:0002020;GO:0002020;GO:0002248;GO:0002248;GO:0004857;GO:0005125;GO:0005125;GO:0005125;GO:0005515;GO:0005515;GO:0005576;GO:0005604;GO:0005604;GO:0005615;GO:0005615;GO:0005615;GO:0005615;GO:0006694;GO:0007165;GO:0007568;GO:0008083;GO:0008191;GO:0008191;GO:0008191;GO:0008191;GO:0008191;GO:0008191;GO:0008270;GO:0008270;GO:0008284;GO:0008284;GO:0008284;GO:0009725;GO:0010033;GO:0010033;GO:…	K16451	-	O	KOG4745;35KGX;39VNT;3BNV6;3D2QV;3J47Q;481PW;495PV;4PY4A	TIMP metallopeptidase inhibitor 1 [Source:RGD Symbol;Acc:621675]	116510	P30120	GO:0001775//cell activation;GO:0002248//connective tissue replacement involved in inflammatory response wound healing;GO:0002248//connective tissue replacement involved in inflammatory response wound healing;GO:0006694//steroid biosynthetic process;GO:0007165//signal transduction;GO:0007568//aging;GO:0008284//positive regulation of cell population proliferation;GO:0008284//positive regulation of …	GO:0005576//extracellular region;GO:0005604//basement membrane;GO:0005604//basement membrane;GO:0005615//extracellular space;GO:0005615//extracellular space;GO:0005615//extracellular space;GO:0005615//extracellular space;GO:0031012//extracellular matrix;GO:0031012//extracellular matrix;GO:0031012//extracellular matrix;	GO:0002020//protease binding;GO:0002020//protease binding;GO:0004857//enzyme inhibitor activity;GO:0005125//cytokine activity;GO:0005125//cytokine activity;GO:0005125//cytokine activity;GO:0005515//protein binding;GO:0005515//protein binding;GO:0008083//growth factor activity;GO:0008191//metalloendopeptidase inhibitor activity;GO:0008191//metalloendopeptidase inhibitor activity;GO:0008191//metall…	ko04066(HIF-1 signaling pathway)
ENSRNOG00000001224	284.398	172.914	395.882	2.28947	1.19501	4.99306e-05	0.0397672	20	11061430	11097600	-	3943	Itgb2	GO:0001540;GO:0001540;GO:0001851;GO:0002523;GO:0005178;GO:0005886;GO:0005886;GO:0005925;GO:0006898;GO:0006909;GO:0006911;GO:0007155;GO:0007155;GO:0007155;GO:0007155;GO:0007159;GO:0007160;GO:0007160;GO:0007160;GO:0007160;GO:0007229;GO:0007229;GO:0007229;GO:0007229;GO:0007229;GO:0007568;GO:0008305;GO:0008305;GO:0009897;GO:0009986;GO:0016020;GO:0016020;GO:0016021;GO:0016477;GO:0019901;GO:0030101;GO:…	K06464	-	M;T;W	KOG1226;359JS;38DSI;3BA6T;3D3JZ;3J2HP;484MI;4957C;4Q1XE	integrin subunit beta 2 [Source:RGD Symbol;Acc:1305581]	309684	B2RYB8	GO:0002523//leukocyte migration involved in inflammatory response;GO:0006898//receptor-mediated endocytosis;GO:0006909//phagocytosis;GO:0006911//phagocytosis, engulfment;GO:0007155//cell adhesion;GO:0007155//cell adhesion;GO:0007155//cell adhesion;GO:0007155//cell adhesion;GO:0007159//leukocyte cell-cell adhesion;GO:0007160//cell-matrix adhesion;GO:0007160//cell-matrix adhesion;GO:0007160//cell-m…	GO:0005886//plasma membrane;GO:0005886//plasma membrane;GO:0005925//focal adhesion;GO:0008305//integrin complex;GO:0008305//integrin complex;GO:0009897//external side of plasma membrane;GO:0009986//cell surface;GO:0016020//membrane;GO:0016020//membrane;GO:0016021//integral component of membrane;GO:0034687//integrin alphaL-beta2 complex;GO:0034688//integrin alphaM-beta2 complex;GO:0043235//recepto…	GO:0001540//amyloid-beta binding;GO:0001540//amyloid-beta binding;GO:0001851//complement component C3b binding;GO:0005178//integrin binding;GO:0019901//protein kinase binding;GO:0030369//ICAM-3 receptor activity;GO:0031072//heat shock protein binding;GO:0038023//signaling receptor activity;GO:0038023//signaling receptor activity;GO:0038024//cargo receptor activity;GO:0044877//protein-containing c…	ko05416(Viral myocarditis);ko05323(Rheumatoid arthritis);ko05166(Human T-cell leukemia virus 1 infection);ko05152(Tuberculosis);ko05150(Staphylococcus aureus infection);ko05146(Amoebiasis);ko05144(Malaria);ko05140(Leishmaniasis);ko05134(Legionellosis);ko05133(Pertussis);ko04810(Regulation of actin cytoskeleton);ko04670(Leukocyte transendothelial migration);ko04650(Natural killer cell mediated cyt…
ENSRNOG00000003388	13.3602	2.51714	24.2033	9.61539	3.26535	5.07504e-05	0.0397672	13	101184127	101229669	-	10069	Cenpf	GO:0000278;GO:0000278;GO:0000278;GO:0000775;GO:0000775;GO:0000775;GO:0000775;GO:0000775;GO:0000776;GO:0000922;GO:0000922;GO:0000922;GO:0000940;GO:0001822;GO:0001822;GO:0005634;GO:0005634;GO:0005634;GO:0005634;GO:0005635;GO:0005635;GO:0005654;GO:0005737;GO:0005737;GO:0005813;GO:0005813;GO:0005819;GO:0005819;GO:0005930;GO:0005930;GO:0007059;GO:0007059;GO:0008017;GO:0008017;GO:0008022;GO:0008022;GO:…	K11499	-	S	2QVMD;35G9S;391FA;3BKE4;3CZJE;3JBNG;480EE;48ZI4;4Q2SV	centromere protein F [Source:RGD Symbol;Acc:628667]	257649	-	GO:0000278//mitotic cell cycle;GO:0000278//mitotic cell cycle;GO:0000278//mitotic cell cycle;GO:0001822//kidney development;GO:0001822//kidney development;GO:0007059//chromosome segregation;GO:0007059//chromosome segregation;GO:0010389//regulation of G2/M transition of mitotic cell cycle;GO:0010389//regulation of G2/M transition of mitotic cell cycle;GO:0010389//regulation of G2/M transition of m…	GO:0000775//chromosome, centromeric region;GO:0000775//chromosome, centromeric region;GO:0000775//chromosome, centromeric region;GO:0000775//chromosome, centromeric region;GO:0000775//chromosome, centromeric region;GO:0000776//kinetochore;GO:0000922//spindle pole;GO:0000922//spindle pole;GO:0000922//spindle pole;GO:0000940//outer kinetochore;GO:0005634//nucleus;GO:0005634//nucleus;GO:0005634//nuc…	GO:0008017//microtubule binding;GO:0008017//microtubule binding;GO:0008022//protein C-terminus binding;GO:0008022//protein C-terminus binding;GO:0008134//transcription factor binding;GO:0042803//protein homodimerization activity;GO:0042803//protein homodimerization activity;GO:0042803//protein homodimerization activity;GO:0042803//protein homodimerization activity;GO:0070840//dynein complex bindi…	-
ENSRNOG00000071001	442.217	277.659	606.775	2.18532	1.12785	5.61657e-05	0.0422501	12	19551521	19567462	+	10618	Trim56	GO:0008270;GO:0006513;GO:0008270;GO:0051607;GO:0060340;GO:0061630;GO:0008270;GO:0008270;	-	-	-	-	tripartite motif containing 56 [Source:RGD Symbol;Acc:40958426]	-	-	GO:0006513//protein monoubiquitination;GO:0051607//defense response to virus;GO:0060340//positive regulation of type I interferon-mediated signaling pathway;	-	GO:0008270//zinc ion binding;GO:0008270//zinc ion binding;GO:0061630//ubiquitin protein ligase activity;GO:0008270//zinc ion binding;GO:0008270//zinc ion binding;	-
ENSRNOG00000012749	621.551	368.801	874.301	2.37066	1.24529	6.04956e-05	0.0427319	5	149118846	149124407	-	1088	C1qb	GO:0005515;GO:0005576;GO:0006958;GO:0006958;GO:0042802;GO:0045202;GO:0048839;GO:0098794;GO:0098883;	K03987	-	S;W	2RYR2;35FVG;38HN4;3BGZI;3CZ6H;3J8G0;47ZR5;495KX;4PUPA	complement C1q B chain [Source:RGD Symbol;Acc:2229]	29687	P31721;G3V7N9	GO:0006958//complement activation, classical pathway;GO:0006958//complement activation, classical pathway;GO:0048839//inner ear development;GO:0098883//synapse pruning;	GO:0005576//extracellular region;GO:0045202//synapse;GO:0098794//postsynapse;	GO:0005515//protein binding;GO:0042802//identical protein binding;	ko05322(Systemic lupus erythematosus);ko05171(Coronavirus disease - COVID-19);ko05150(Staphylococcus aureus infection);ko05142(Chagas disease);ko05133(Pertussis);ko05020(Prion disease);ko04936(Alcoholic liver disease);ko04610(Complement and coagulation cascades)
ENSRNOG00000025476	57.5769	21.4689	93.6849	4.36376	2.12557	6.13507e-05	0.0427319	1	222316795	222321943	+	2236	Tmem252	GO:0016020;GO:0016021;	-	-	S	2S6KQ;35PUZ;3A2UK;3BQ9V;3D6HA;3JGH6;48E1M;49B75;4Q5EY	transmembrane protein 252 [Source:RGD Symbol;Acc:1359349]	361744	Q6AXS2	-	GO:0016020//membrane;GO:0016021//integral component of membrane;	-	-
ENSRNOG00000057153	114.564	34.844	194.284	5.57581	2.47918	6.58111e-05	0.0432343	11	62320493	62357779	+	1719	Pla1a	GO:0002080;GO:0002080;GO:0005576;GO:0005615;GO:0006629;GO:0006629;GO:0006629;GO:0008970;GO:0008970;GO:0016042;GO:0016042;GO:0016298;GO:0016298;GO:0016298;GO:0016787;GO:0052689;GO:0052689;	K13618	EC:3.1.1.111	-	-	phospholipase A1 member A [Source:RGD Symbol;Acc:621261]	85311	P97535	GO:0006629//lipid metabolic process;GO:0006629//lipid metabolic process;GO:0006629//lipid metabolic process;GO:0016042//lipid catabolic process;GO:0016042//lipid catabolic process;	GO:0002080//acrosomal membrane;GO:0002080//acrosomal membrane;GO:0005576//extracellular region;GO:0005615//extracellular space;	GO:0008970//phospholipase A1 activity;GO:0008970//phospholipase A1 activity;GO:0016298//lipase activity;GO:0016298//lipase activity;GO:0016298//lipase activity;GO:0016787//hydrolase activity;GO:0052689//carboxylic ester hydrolase activity;GO:0052689//carboxylic ester hydrolase activity;	ko04014(Ras signaling pathway);ko00564(Glycerophospholipid metabolism)
ENSRNOG00000021062	219.887	112.341	327.434	2.91465	1.54332	6.66699e-05	0.0432343	1	86267406	86277519	-	1768	Fxyd5	GO:0016020;GO:0043269;GO:0099106;GO:0003779;GO:0006811;GO:0016020;GO:0016020;GO:0016020;GO:0016021;GO:0016021;GO:0043269;GO:0043269;GO:0045296;GO:0099106;GO:0099106;GO:0003779;GO:0006811;GO:0016020;GO:0016020;GO:0016020;GO:0016021;GO:0016021;GO:0043269;GO:0043269;GO:0045296;GO:0099106;GO:0099106;	K13362	-	M;T	2TDJN;35TYW;3995X;3CDBV;3DH87;3JJX8;48K1X;49H23;4Q9QD	FXYD domain-containing ion transport regulator 5 [Source:RGD Symbol;Acc:620827]	60338	P59647	GO:0043269//regulation of ion transport;GO:0006811//ion transport;GO:0043269//regulation of ion transport;GO:0043269//regulation of ion transport;GO:0006811//ion transport;GO:0043269//regulation of ion transport;GO:0043269//regulation of ion transport;	GO:0016020//membrane;GO:0016020//membrane;GO:0016020//membrane;GO:0016020//membrane;GO:0016021//integral component of membrane;GO:0016021//integral component of membrane;GO:0016020//membrane;GO:0016020//membrane;GO:0016020//membrane;GO:0016021//integral component of membrane;GO:0016021//integral component of membrane;	GO:0099106//ion channel regulator activity;GO:0003779//actin binding;GO:0045296//cadherin binding;GO:0099106//ion channel regulator activity;GO:0099106//ion channel regulator activity;GO:0003779//actin binding;GO:0045296//cadherin binding;GO:0099106//ion channel regulator activity;GO:0099106//ion channel regulator activity;	-
ENSRNOG00000066773	339.48	213.146	465.815	2.18543	1.12792	7.16651e-05	0.0449244	20	4707028	4710432	-	1661	RT1-DMa	GO:0006955;GO:0016020;GO:0019882;GO:0042613;GO:0002503;GO:0005765;GO:0006955;GO:0009986;GO:0016020;GO:0019882;GO:0023026;GO:0031902;GO:0042613;GO:0042613;GO:0043231;GO:0002250;GO:0002503;GO:0002503;GO:0002504;GO:0002636;GO:0002682;GO:0002922;GO:0005764;GO:0005765;GO:0005765;GO:0005770;GO:0005771;GO:0006955;GO:0006955;GO:0009986;GO:0010008;GO:0015031;GO:0016020;GO:0016020;GO:0016020;GO:0016021;GO:…	-	-	S;T	2S6RX;35B4Z;39SPH;3BM2I;3D013;3J8U4;48BH1;49509;4PWR9;2S6RX;35B4Z;39SPH;3BM2I;3D013;3J8U4;48BH1;49509;4PWR9	RT1 class II, locus DMa [Source:RGD Symbol;Acc:735053]	-	-	GO:0006955//immune response;GO:0019882//antigen processing and presentation;GO:0002503//peptide antigen assembly with MHC class II protein complex;GO:0006955//immune response;GO:0019882//antigen processing and presentation;GO:0002250//adaptive immune response;GO:0002503//peptide antigen assembly with MHC class II protein complex;GO:0002503//peptide antigen assembly with MHC class II protein compl…	GO:0016020//membrane;GO:0042613//MHC class II protein complex;GO:0005765//lysosomal membrane;GO:0009986//cell surface;GO:0016020//membrane;GO:0031902//late endosome membrane;GO:0042613//MHC class II protein complex;GO:0042613//MHC class II protein complex;GO:0043231//intracellular membrane-bounded organelle;GO:0005764//lysosome;GO:0005765//lysosomal membrane;GO:0005765//lysosomal membrane;GO:0005…	GO:0023026//MHC class II protein complex binding;GO:0023026//MHC class II protein complex binding;GO:0023026//MHC class II protein complex binding;	-
ENSRNOG00000020845	120.436	69.3337	171.539	2.47411	1.30691	8.54238e-05	0.0518219	1	85672994	85676848	+	529	Tyrobp	GO:0002222;GO:0002222;GO:0002222;GO:0002223;GO:0002223;GO:0002223;GO:0002274;GO:0002274;GO:0002281;GO:0002282;GO:0002282;GO:0002283;GO:0002283;GO:0002376;GO:0005102;GO:0005102;GO:0005102;GO:0005515;GO:0005886;GO:0005886;GO:0005887;GO:0005887;GO:0005887;GO:0007229;GO:0009986;GO:0009986;GO:0009986;GO:0009986;GO:0010628;GO:0016020;GO:0016021;GO:0030036;GO:0030316;GO:0030316;GO:0030889;GO:0030889;GO:…	K07992	-	S;T	2SCVI;35QHX;3AD10;3BVF1;3D88M;3JHGW;48FA5;49C7C;4Q632	transmembrane immune signaling adaptor Tyrobp [Source:RGD Symbol;Acc:1303081]	361537	Q6X9T7	GO:0002222//stimulatory killer cell immunoglobulin-like receptor signaling pathway;GO:0002222//stimulatory killer cell immunoglobulin-like receptor signaling pathway;GO:0002222//stimulatory killer cell immunoglobulin-like receptor signaling pathway;GO:0002223//stimulatory C-type lectin receptor signaling pathway;GO:0002223//stimulatory C-type lectin receptor signaling pathway;GO:0002223//stimulat…	GO:0005886//plasma membrane;GO:0005886//plasma membrane;GO:0005887//integral component of plasma membrane;GO:0005887//integral component of plasma membrane;GO:0005887//integral component of plasma membrane;GO:0009986//cell surface;GO:0009986//cell surface;GO:0009986//cell surface;GO:0009986//cell surface;GO:0016020//membrane;GO:0016021//integral component of membrane;	GO:0005102//signaling receptor binding;GO:0005102//signaling receptor binding;GO:0005102//signaling receptor binding;GO:0005515//protein binding;GO:0042802//identical protein binding;GO:0042802//identical protein binding;GO:0042803//protein homodimerization activity;GO:0042803//protein homodimerization activity;GO:0042803//protein homodimerization activity;GO:0046872//metal ion binding;	ko04650(Natural killer cell mediated cytotoxicity);ko04380(Osteoclast differentiation)
ENSRNOG00000064875	12.6547	0.235789	25.0737	106.339	6.73253	9.65961e-05	0.0567683	18	28314181	28314827	+	459	-	-	-	-	-	-	-	-	-	-	-	-	-
ENSRNOG00000014276	262.336	132.185	392.487	2.96923	1.57009	0.000102699	0.0584156	1	236244683	236551438	+	8379	Plce1	GO:0004435;GO:0004435;GO:0004629;GO:0005085;GO:0005829;GO:0005886;GO:0006629;GO:0006651;GO:0007165;GO:0007173;GO:0007200;GO:0007264;GO:0007265;GO:0008081;GO:0008277;GO:0010592;GO:0019899;GO:0030027;GO:0031267;GO:0032835;GO:0035556;GO:0043410;GO:0045859;GO:0046578;GO:0004435;GO:0004435;GO:0004435;GO:0005085;GO:0005085;GO:0005085;GO:0005829;GO:0006629;GO:0006629;GO:0006629;GO:0007165;GO:0007165;GO:…	K05860	EC:3.1.4.11	S;I	KOG0169;35DZA;38BAR;3BDE8;3CSQY;3JAPT;487PC;48V7T;4PZN5	phospholipase C, epsilon 1 [Source:RGD Symbol;Acc:69424]	114633	Q99P84	GO:0006629//lipid metabolic process;GO:0006651//diacylglycerol biosynthetic process;GO:0007165//signal transduction;GO:0007173//epidermal growth factor receptor signaling pathway;GO:0007200//phospholipase C-activating G protein-coupled receptor signaling pathway;GO:0007264//small GTPase mediated signal transduction;GO:0007265//Ras protein signal transduction;GO:0008277//regulation of G protein-co…	GO:0005829//cytosol;GO:0005886//plasma membrane;GO:0030027//lamellipodium;GO:0005829//cytosol;	GO:0004435//phosphatidylinositol phospholipase C activity;GO:0004435//phosphatidylinositol phospholipase C activity;GO:0004629//phospholipase C activity;GO:0005085//guanyl-nucleotide exchange factor activity;GO:0008081//phosphoric diester hydrolase activity;GO:0019899//enzyme binding;GO:0031267//small GTPase binding;GO:0004435//phosphatidylinositol phospholipase C activity;GO:0004435//phosphatidy…	ko05205(Proteoglycans in cancer);ko04933(AGE-RAGE signaling pathway in diabetic complications);ko04919(Thyroid hormone signaling pathway);ko04070(Phosphatidylinositol signaling system);ko04024(cAMP signaling pathway);ko04020(Calcium signaling pathway);ko04015(Rap1 signaling pathway);ko04014(Ras signaling pathway);ko00562(Inositol phosphate metabolism)
ENSRNOG00000020465	50.7865	13.9695	87.6034	6.27105	2.64871	0.000108718	0.0584156	15	29283145	29292121	-	2584	Ripk3	GO:0004672;GO:0004672;GO:0005524;GO:0005829;GO:0006468;GO:0010922;GO:0032147;GO:0032991;GO:0042802;GO:0044877;GO:0046777;GO:0051092;GO:0060545;GO:0070266;GO:0097527;GO:1990000;GO:0004672;GO:0005524;GO:0006468;GO:0000166;GO:0001914;GO:0001914;GO:0002819;GO:0002819;GO:0004672;GO:0004672;GO:0004672;GO:0004672;GO:0004672;GO:0004674;GO:0004674;GO:0004674;GO:0004704;GO:0004712;GO:0005524;GO:0005524;GO:…	K08847	EC:2.7.11.1	T;K;L	KOG0192;35N4W;39U4N;3B9IZ;3CWF2;3J9V3;484PJ;499CP;4PYFD	receptor-interacting serine-threonine kinase 3 [Source:RGD Symbol;Acc:628899]	246240	Q9Z2P5	GO:0006468//protein phosphorylation;GO:0010922//positive regulation of phosphatase activity;GO:0032147//activation of protein kinase activity;GO:0046777//protein autophosphorylation;GO:0051092//positive regulation of NF-kappaB transcription factor activity;GO:0060545//positive regulation of necroptotic process;GO:0070266//necroptotic process;GO:0097527//necroptotic signaling pathway;GO:1990000//a…	GO:0005829//cytosol;GO:0032991//protein-containing complex;GO:0005634//nucleus;GO:0005634//nucleus;GO:0005737//cytoplasm;GO:0005737//cytoplasm;GO:0005737//cytoplasm;GO:0005829//cytosol;GO:0005829//cytosol;GO:0032991//protein-containing complex;	GO:0004672//protein kinase activity;GO:0004672//protein kinase activity;GO:0005524//ATP binding;GO:0042802//identical protein binding;GO:0044877//protein-containing complex binding;GO:0004672//protein kinase activity;GO:0005524//ATP binding;GO:0000166//nucleotide binding;GO:0004672//protein kinase activity;GO:0004672//protein kinase activity;GO:0004672//protein kinase activity;GO:0004672//protein…	ko05132(Salmonella infection);ko04668(TNF signaling pathway);ko04623(Cytosolic DNA-sensing pathway);ko04621(NOD-like receptor signaling pathway);ko04217(Necroptosis)
ENSRNOG00000046834	387.174	125.893	648.454	5.15085	2.36481	0.00011567	0.059871	9	2087437	2114429	-	5237	C3	GO:0004866;GO:0005515;GO:0005576;GO:0005615;GO:0006954;GO:0006956;GO:0001798;GO:0001934;GO:0001970;GO:0002376;GO:0004866;GO:0004866;GO:0005515;GO:0005576;GO:0005576;GO:0005576;GO:0005576;GO:0005615;GO:0005615;GO:0005615;GO:0005615;GO:0005615;GO:0006954;GO:0006954;GO:0006954;GO:0006955;GO:0006956;GO:0006956;GO:0006956;GO:0006956;GO:0006957;GO:0006958;GO:0009617;GO:0009986;GO:0010575;GO:0010828;GO:…	K03990	-	O;J;T	KOG1366;35GCY;38EBJ;3BBY3;3CYVE;3J5VC;480FU;49297;4PVTY	complement C3 [Source:RGD Symbol;Acc:2232]	24232	P01026;M0RBF1	GO:0006954//inflammatory response;GO:0006956//complement activation;GO:0001798//positive regulation of type IIa hypersensitivity;GO:0001934//positive regulation of protein phosphorylation;GO:0001970//positive regulation of activation of membrane attack complex;GO:0002376//immune system process;GO:0006954//inflammatory response;GO:0006954//inflammatory response;GO:0006954//inflammatory response;GO…	GO:0005576//extracellular region;GO:0005615//extracellular space;GO:0005576//extracellular region;GO:0005576//extracellular region;GO:0005576//extracellular region;GO:0005576//extracellular region;GO:0005615//extracellular space;GO:0005615//extracellular space;GO:0005615//extracellular space;GO:0005615//extracellular space;GO:0005615//extracellular space;GO:0009986//cell surface;GO:0032991//prote…	GO:0004866//endopeptidase inhibitor activity;GO:0005515//protein binding;GO:0004866//endopeptidase inhibitor activity;GO:0004866//endopeptidase inhibitor activity;GO:0005515//protein binding;GO:0031715//C5L2 anaphylatoxin chemotactic receptor binding;GO:0004866//endopeptidase inhibitor activity;GO:0005515//protein binding;	ko05322(Systemic lupus erythematosus);ko05203(Viral carcinogenesis);ko05171(Coronavirus disease - COVID-19);ko05168(Herpes simplex virus 1 infection);ko05167(Kaposi sarcoma-associated herpesvirus infection);ko05152(Tuberculosis);ko05150(Staphylococcus aureus infection);ko05142(Chagas disease);ko05140(Leishmaniasis);ko05134(Legionellosis);ko05133(Pertussis);ko04936(Alcoholic liver disease);ko04613…
ENSRNOG00000043486	24.852	7.6786	42.0255	5.47306	2.45235	0.000117794	0.059871	1	198802971	198823418	-	2813	Tnfrsf26	GO:0005515;GO:0005886;GO:0009986;GO:0016020;GO:0016021;GO:0036462;GO:0043065;GO:0005515;GO:0005515;GO:0005886;GO:0009986;GO:0016020;GO:0016021;GO:0036462;GO:0043065;	K05161	-	S;T	2TD2A;35R2B;3ANXK;3C1VF;3D9JI;3JI0Y;48G41;49D8B;4Q92Y	tumor necrosis factor receptor superfamily, member 26 [Source:RGD Symbol;Acc:1309693]	361685	D4A5X9	GO:0036462//TRAIL-activated apoptotic signaling pathway;GO:0043065//positive regulation of apoptotic process;GO:0036462//TRAIL-activated apoptotic signaling pathway;GO:0043065//positive regulation of apoptotic process;	GO:0005886//plasma membrane;GO:0009986//cell surface;GO:0016020//membrane;GO:0016021//integral component of membrane;GO:0005886//plasma membrane;GO:0009986//cell surface;GO:0016020//membrane;GO:0016021//integral component of membrane;	GO:0005515//protein binding;GO:0005515//protein binding;GO:0005515//protein binding;	-
ENSRNOG00000027008	211.033	120.696	301.369	2.49693	1.32015	0.000121114	0.0599389	10	42357400	42408247	+	5899	Igtp	GO:0005525;GO:0005525;GO:0016020;GO:0016020;GO:0005525;GO:0016020;GO:0003924;GO:0005525;GO:0005525;GO:0005789;GO:0006952;GO:0016020;GO:0016020;GO:0016020;GO:0016021;GO:0035458;GO:0003924;GO:0005525;GO:0005525;GO:0005789;GO:0006952;GO:0016020;GO:0016020;GO:0016020;GO:0016021;GO:0035458;	K14140	-	S	2QS9R;39TDR;3BHJI;3CTCS;3J7RP;480N5;48XME	interferon gamma induced GTPase [Source:RGD Symbol;Acc:1306896]	303163	A1L1K2	GO:0006952//defense response;GO:0035458//cellular response to interferon-beta;GO:0006952//defense response;GO:0035458//cellular response to interferon-beta;	GO:0016020//membrane;GO:0016020//membrane;GO:0016020//membrane;GO:0005789//endoplasmic reticulum membrane;GO:0016020//membrane;GO:0016020//membrane;GO:0016020//membrane;GO:0016021//integral component of membrane;GO:0005789//endoplasmic reticulum membrane;GO:0016020//membrane;GO:0016020//membrane;GO:0016020//membrane;GO:0016021//integral component of membrane;	GO:0005525//GTP binding;GO:0005525//GTP binding;GO:0005525//GTP binding;GO:0003924//GTPase activity;GO:0005525//GTP binding;GO:0005525//GTP binding;GO:0003924//GTPase activity;GO:0005525//GTP binding;GO:0005525//GTP binding;	ko05145(Toxoplasmosis)
ENSRNOG00000026647	139.793	47.9898	231.597	4.82596	2.27082	0.000129912	0.0626442	10	55166723	55171592	-	2189	Cxcl16	GO:0005041;GO:0005041;GO:0005041;GO:0005041;GO:0005044;GO:0005044;GO:0005044;GO:0005044;GO:0005125;GO:0005615;GO:0005615;GO:0005615;GO:0006898;GO:0006898;GO:0006935;GO:0006935;GO:0006935;GO:0007165;GO:0008009;GO:0008009;GO:0008009;GO:0008009;GO:0010818;GO:0010818;GO:0016020;GO:0016021;GO:0016021;GO:0030307;GO:0030307;GO:0030307;GO:0030335;GO:0030335;GO:0030335;GO:0030335;GO:0034097;GO:0034097;GO:…	K10035	-	S;T	2T0B7;35MJ7;3A0U6;3BPMI;3D4BF;3JG7M;48DNI;495DY;4Q5QS	C-X-C motif chemokine ligand 16 [Source:RGD Symbol;Acc:1562928]	497942	Q6AXU5;A0A6M4C4P9	GO:0006898//receptor-mediated endocytosis;GO:0006898//receptor-mediated endocytosis;GO:0006935//chemotaxis;GO:0006935//chemotaxis;GO:0006935//chemotaxis;GO:0007165//signal transduction;GO:0010818//T cell chemotaxis;GO:0010818//T cell chemotaxis;GO:0030307//positive regulation of cell growth;GO:0030307//positive regulation of cell growth;GO:0030307//positive regulation of cell growth;GO:0030335//p…	GO:0005615//extracellular space;GO:0005615//extracellular space;GO:0005615//extracellular space;GO:0016020//membrane;GO:0016021//integral component of membrane;GO:0016021//integral component of membrane;	GO:0005041//low-density lipoprotein particle receptor activity;GO:0005041//low-density lipoprotein particle receptor activity;GO:0005041//low-density lipoprotein particle receptor activity;GO:0005041//low-density lipoprotein particle receptor activity;GO:0005044//scavenger receptor activity;GO:0005044//scavenger receptor activity;GO:0005044//scavenger receptor activity;GO:0005044//scavenger recep…	ko04062(Chemokine signaling pathway);ko04060(Cytokine-cytokine receptor interaction)
ENSRNOG00000050473	90.257	49.7391	130.775	2.62922	1.39463	0.000136806	0.063437	8	67562483	67567418	+	1092	Rps27l	GO:0000028;GO:0003674;GO:0003723;GO:0003735;GO:0003735;GO:0003735;GO:0005575;GO:0005634;GO:0005829;GO:0005840;GO:0005840;GO:0005840;GO:0006412;GO:0006412;GO:0006919;GO:0006978;GO:0008150;GO:0008494;GO:0008656;GO:0022627;GO:0031571;GO:0042771;GO:0045727;GO:0046872;GO:0003735;GO:0005840;GO:0006412;	K02978	-	-	-	ribosomal protein S27-like [Source:RGD Symbol;Acc:1595396]	681429	P24051	GO:0000028//ribosomal small subunit assembly;GO:0006412//translation;GO:0006412//translation;GO:0006919//activation of cysteine-type endopeptidase activity involved in apoptotic process;GO:0006978//DNA damage response, signal transduction by p53 class mediator resulting in transcription of p21 class mediator;GO:0008150//biological_process;GO:0031571//mitotic G1 DNA damage checkpoint signaling;GO:…	GO:0005575//cellular_component;GO:0005634//nucleus;GO:0005829//cytosol;GO:0005840//ribosome;GO:0005840//ribosome;GO:0005840//ribosome;GO:0022627//cytosolic small ribosomal subunit;GO:0005840//ribosome;	GO:0003674//molecular_function;GO:0003723//RNA binding;GO:0003735//structural constituent of ribosome;GO:0003735//structural constituent of ribosome;GO:0003735//structural constituent of ribosome;GO:0008494//translation activator activity;GO:0008656//cysteine-type endopeptidase activator activity involved in apoptotic process;GO:0046872//metal ion binding;GO:0003735//structural constituent of rib…	ko05171(Coronavirus disease - COVID-19);ko03010(Ribosome)
ENSRNOG00000010549	92.3968	22.2665	162.527	7.29919	2.86774	0.000138302	0.063437	7	114720188	114730450	+	873	Tspo	GO:0005497;GO:0005515;GO:0005739;GO:0005739;GO:0005739;GO:0005739;GO:0005741;GO:0005783;GO:0005829;GO:0006694;GO:0006811;GO:0006821;GO:0006869;GO:0007568;GO:0008347;GO:0008503;GO:0009410;GO:0010042;GO:0010266;GO:0010823;GO:0010823;GO:0010940;GO:0014012;GO:0015485;GO:0016020;GO:0016021;GO:0016021;GO:0016021;GO:0016021;GO:0030325;GO:0031397;GO:0031397;GO:0031966;GO:0032570;GO:0032720;GO:0033574;GO:…	K05770	-	T	KOG3797;35VSJ;39ZMY;3BPKS;3D6E9;3JNMJ;48C77;494SZ;4Q1ID	translocator protein [Source:RGD Symbol;Acc:2228]	24230	P16257	GO:0006694//steroid biosynthetic process;GO:0006811//ion transport;GO:0006821//chloride transport;GO:0006869//lipid transport;GO:0007568//aging;GO:0008347//glial cell migration;GO:0009410//response to xenobiotic stimulus;GO:0010042//response to manganese ion;GO:0010266//response to vitamin B1;GO:0010823//negative regulation of mitochondrion organization;GO:0010823//negative regulation of mitochon…	GO:0005739//mitochondrion;GO:0005739//mitochondrion;GO:0005739//mitochondrion;GO:0005739//mitochondrion;GO:0005741//mitochondrial outer membrane;GO:0005783//endoplasmic reticulum;GO:0005829//cytosol;GO:0016020//membrane;GO:0016021//integral component of membrane;GO:0016021//integral component of membrane;GO:0016021//integral component of membrane;GO:0016021//integral component of membrane;GO:0031…	GO:0005497//androgen binding;GO:0005515//protein binding;GO:0008503//benzodiazepine receptor activity;GO:0015485//cholesterol binding;GO:0044325//transmembrane transporter binding;GO:0044325//transmembrane transporter binding;	ko05166(Human T-cell leukemia virus 1 infection);ko04979(Cholesterol metabolism);ko04080(Neuroactive ligand-receptor interaction)
ENSRNOG00000043410	140.628	78.3264	202.929	2.59081	1.37341	0.000145323	0.0635718	8	5180675	5198807	-	1898	Cfap300	GO:0005737;GO:0005856;GO:0031514;GO:0042995;	K24230	-	S	2QUFH;35F2B;38I08;3BMGA;3CUVI;3JDGX;4882Q;493TD;4Q218	cilia and flagella associated protein 300 [Source:RGD Symbol;Acc:1591894]	654482	Q68FQ4	-	GO:0005737//cytoplasm;GO:0005856//cytoskeleton;GO:0031514//motile cilium;GO:0042995//cell projection;	-	-
ENSRNOG00000012843	96.5664	5.38669	187.746	34.8537	5.12324	0.000153884	0.0635718	6	131176874	131196268	+	2524	Aspg	GO:0004067;GO:0004067;GO:0004067;GO:0005515;GO:0006520;GO:0006520;GO:0009066;	K13278	-	J;E	KOG0503;35G1A;38D57;3BFKQ;3CR8B;3J272;48AUR;490WY;4Q3IK	asparaginase [Source:RGD Symbol;Acc:708388]	246266	O88202	GO:0006520//cellular amino acid metabolic process;GO:0006520//cellular amino acid metabolic process;GO:0009066//aspartate family amino acid metabolic process;	-	GO:0004067//asparaginase activity;GO:0004067//asparaginase activity;GO:0004067//asparaginase activity;GO:0005515//protein binding;	-
ENSRNOG00000007650	1675.42	674.231	2676.61	3.96987	1.98909	0.000154431	0.0635718	7	1325103	1399178	+	1324	Cd63	GO:0002092;GO:0005576;GO:0005615;GO:0005654;GO:0005764;GO:0005764;GO:0005765;GO:0005765;GO:0005768;GO:0005770;GO:0005771;GO:0005886;GO:0007160;GO:0009986;GO:0009986;GO:0010008;GO:0010008;GO:0015031;GO:0016020;GO:0016021;GO:0016021;GO:0016021;GO:0016477;GO:0031226;GO:0031902;GO:0031902;GO:0031904;GO:0032585;GO:0035646;GO:0042470;GO:0043231;GO:0043473;GO:0048757;GO:0050931;GO:0070062;GO:0097487;GO:…	K06497	-	S;O;U	KOG3882;35P01;3A1WV;3BQQH;3D7UM;3JCVN;48A8R;497V3;4PTX8	Cd63 molecule [Source:RGD Symbol;Acc:62080]	29186	P28648	GO:0002092//positive regulation of receptor internalization;GO:0007160//cell-matrix adhesion;GO:0015031//protein transport;GO:0016477//cell migration;GO:0035646//endosome to melanosome transport;GO:0043473//pigmentation;GO:0048757//pigment granule maturation;GO:0050931//pigment cell differentiation;GO:1900746//regulation of vascular endothelial growth factor signaling pathway;GO:1900746//regulati…	GO:0005576//extracellular region;GO:0005615//extracellular space;GO:0005654//nucleoplasm;GO:0005764//lysosome;GO:0005764//lysosome;GO:0005765//lysosomal membrane;GO:0005765//lysosomal membrane;GO:0005768//endosome;GO:0005770//late endosome;GO:0005771//multivesicular body;GO:0005886//plasma membrane;GO:0009986//cell surface;GO:0009986//cell surface;GO:0010008//endosome membrane;GO:0010008//endosom…	GO:0005515//protein binding;GO:0005515//protein binding;GO:0044877//protein-containing complex binding;	ko05205(Proteoglycans in cancer);ko04142(Lysosome)
ENSRNOG00000020401	83.5966	45.5227	121.671	2.67275	1.41832	0.000155498	0.0635718	15	29266287	29282108	-	3415	Adcy4	GO:0000166;GO:0004016;GO:0004016;GO:0004016;GO:0005080;GO:0005524;GO:0005737;GO:0005886;GO:0005886;GO:0005886;GO:0006171;GO:0006171;GO:0006171;GO:0007188;GO:0009190;GO:0009190;GO:0016020;GO:0016021;GO:0016829;GO:0016849;GO:0016849;GO:0030425;GO:0035556;GO:0035556;GO:0046872;	K08044	EC:4.6.1.1	T;C	KOG3619;35KZ4;38CKV;3B9YI;3CSK5;3JAG8;4812M;48V2D;4PVWB	adenylate cyclase 4 [Source:RGD Symbol;Acc:2034]	54223	Q66HK5	GO:0006171//cAMP biosynthetic process;GO:0006171//cAMP biosynthetic process;GO:0006171//cAMP biosynthetic process;GO:0007188//adenylate cyclase-modulating G protein-coupled receptor signaling pathway;GO:0009190//cyclic nucleotide biosynthetic process;GO:0009190//cyclic nucleotide biosynthetic process;GO:0035556//intracellular signal transduction;GO:0035556//intracellular signal transduction;	GO:0005737//cytoplasm;GO:0005886//plasma membrane;GO:0005886//plasma membrane;GO:0005886//plasma membrane;GO:0016020//membrane;GO:0016021//integral component of membrane;GO:0030425//dendrite;	GO:0000166//nucleotide binding;GO:0004016//adenylate cyclase activity;GO:0004016//adenylate cyclase activity;GO:0004016//adenylate cyclase activity;GO:0005080//protein kinase C binding;GO:0005524//ATP binding;GO:0016829//lyase activity;GO:0016849//phosphorus-oxygen lyase activity;GO:0016849//phosphorus-oxygen lyase activity;GO:0046872//metal ion binding;	ko05414(Dilated cardiomyopathy);ko05207(Chemical carcinogenesis - receptor activation);ko05200(Pathways in cancer);ko05166(Human T-cell leukemia virus 1 infection);ko05163(Human cytomegalovirus infection);ko05032(Morphine addiction);ko04976(Bile secretion);ko04972(Pancreatic secretion);ko04971(Gastric acid secretion);ko04970(Salivary secretion);ko04935(Growth hormone synthesis, secretion and acti…
ENSRNOG00000056786	340.33	177.405	503.254	2.83676	1.50424	0.000160555	0.0642426	19	50544582	50606501	-	8209	Piezo1	GO:0005783;GO:0006811;GO:0008381;GO:0008381;GO:0010831;GO:0016020;GO:0016021;GO:0016021;GO:0016021;GO:0033625;GO:0033634;GO:0034220;GO:0008381;GO:0016021;	K22128	-	-	-	piezo-type mechanosensitive ion channel component 1 [Source:RGD Symbol;Acc:1308822]	361430	Q0KL00	GO:0006811//ion transport;GO:0010831//positive regulation of myotube differentiation;GO:0033625//positive regulation of integrin activation;GO:0033634//positive regulation of cell-cell adhesion mediated by integrin;GO:0034220//ion transmembrane transport;	GO:0005783//endoplasmic reticulum;GO:0016020//membrane;GO:0016021//integral component of membrane;GO:0016021//integral component of membrane;GO:0016021//integral component of membrane;GO:0016021//integral component of membrane;	GO:0008381//mechanosensitive ion channel activity;GO:0008381//mechanosensitive ion channel activity;GO:0008381//mechanosensitive ion channel activity;	-
ENSRNOG00000029682	509.482	142.116	876.848	6.16994	2.62526	0.00016612	0.0650846	20	3761461	3773712	-	3226	Clic1	GO:0005254;GO:0006821;GO:0051726;GO:0005254;GO:0005254;GO:0005515;GO:0005634;GO:0005635;GO:0005737;GO:0005739;GO:0006749;GO:0006821;GO:0006821;GO:0045669;GO:0048471;GO:0051726;GO:0051881;GO:0070062;GO:0005244;GO:0005247;GO:0005254;GO:0005254;GO:0005254;GO:0005254;GO:0005254;GO:0005515;GO:0005634;GO:0005634;GO:0005635;GO:0005737;GO:0005737;GO:0005737;GO:0005739;GO:0005886;GO:0006749;GO:0006749;GO:…	K05021	-	O;P;E	2QW4J;35GQ9;39SHR;3B9T8;3CSQ4;3J6YM;48QZY;48V75;4Q4G1;KOG1422;35EIK;39TVS;3BFU3;3CSEA;3JCGQ;47ZMY;4913X;4Q3N7	chloride intracellular channel 1 [Source:RGD Symbol;Acc:1303043]	406864	Q6MG61	GO:0006821//chloride transport;GO:0051726//regulation of cell cycle;GO:0006749//glutathione metabolic process;GO:0006821//chloride transport;GO:0006821//chloride transport;GO:0045669//positive regulation of osteoblast differentiation;GO:0051726//regulation of cell cycle;GO:0051881//regulation of mitochondrial membrane potential;GO:0006749//glutathione metabolic process;GO:0006749//glutathione met…	GO:0005634//nucleus;GO:0005635//nuclear envelope;GO:0005737//cytoplasm;GO:0005739//mitochondrion;GO:0048471//perinuclear region of cytoplasm;GO:0070062//extracellular exosome;GO:0005634//nucleus;GO:0005634//nucleus;GO:0005635//nuclear envelope;GO:0005737//cytoplasm;GO:0005737//cytoplasm;GO:0005737//cytoplasm;GO:0005739//mitochondrion;GO:0005886//plasma membrane;GO:0016020//membrane;GO:0016020//me…	GO:0005254//chloride channel activity;GO:0005254//chloride channel activity;GO:0005254//chloride channel activity;GO:0005515//protein binding;GO:0005244//voltage-gated ion channel activity;GO:0005247//voltage-gated chloride channel activity;GO:0005254//chloride channel activity;GO:0005254//chloride channel activity;GO:0005254//chloride channel activity;GO:0005254//chloride channel activity;GO:000…	-
ENSRNOG00000028016	49.2015	18.61	79.7931	4.28765	2.10019	0.000170164	0.0653081	13	64955503	64986277	+	2198	Ncf2	GO:0001669;GO:0005515;GO:0005737;GO:0005829;GO:0006909;GO:0006909;GO:0008022;GO:0016020;GO:0016175;GO:0016176;GO:0016176;GO:0016176;GO:0031267;GO:0042554;GO:0042554;GO:0043020;GO:0043020;GO:0043020;GO:0045730;GO:0045730;GO:0050790;GO:0005515;GO:0006909;GO:0016176;GO:0043020;GO:0045730;	K08010	-	-	-	neutrophil cytosolic factor 2 [Source:RGD Symbol;Acc:1309424]	364018	A7E3N2	GO:0006909//phagocytosis;GO:0006909//phagocytosis;GO:0042554//superoxide anion generation;GO:0042554//superoxide anion generation;GO:0045730//respiratory burst;GO:0045730//respiratory burst;GO:0050790//regulation of catalytic activity;GO:0006909//phagocytosis;GO:0045730//respiratory burst;	GO:0001669//acrosomal vesicle;GO:0005737//cytoplasm;GO:0005829//cytosol;GO:0016020//membrane;GO:0043020//NADPH oxidase complex;GO:0043020//NADPH oxidase complex;GO:0043020//NADPH oxidase complex;GO:0043020//NADPH oxidase complex;	GO:0005515//protein binding;GO:0008022//protein C-terminus binding;GO:0016175//superoxide-generating NAD(P)H oxidase activity;GO:0016176//superoxide-generating NADPH oxidase activator activity;GO:0016176//superoxide-generating NADPH oxidase activator activity;GO:0016176//superoxide-generating NADPH oxidase activator activity;GO:0031267//small GTPase binding;GO:0005515//protein binding;GO:0016176/…	ko05418(Fluid shear stress and atherosclerosis);ko05417(Lipid and atherosclerosis);ko05415(Diabetic cardiomyopathy);ko05208(Chemical carcinogenesis - reactive oxygen species);ko05140(Leishmaniasis);ko05020(Prion disease);ko04670(Leukocyte transendothelial migration);ko04613(Neutrophil extracellular trap formation);ko04380(Osteoclast differentiation);ko04145(Phagosome)
ENSRNOG00000000239	191.018	0.797011	381.24	478.337	8.90188	0.000188868	0.069819	10	67016446	67018303	+	814	Ccl7	GO:0002548;GO:0005125;GO:0005576;GO:0005576;GO:0005576;GO:0005615;GO:0005615;GO:0005615;GO:0005615;GO:0006935;GO:0006954;GO:0006954;GO:0006955;GO:0006955;GO:0007010;GO:0007010;GO:0007186;GO:0008009;GO:0008009;GO:0008009;GO:0008009;GO:0008009;GO:0008201;GO:0008360;GO:0008360;GO:0010332;GO:0030335;GO:0030335;GO:0030593;GO:0031726;GO:0031726;GO:0031727;GO:0031727;GO:0043547;GO:0048020;GO:0048245;GO:…	K05509	-	S;T	2S6ZP;35R22;3ADKV;3C118;3DAGV;3JHXW;48FYS;49CUW;4Q95T	C-C motif chemokine ligand 7 [Source:RGD Symbol;Acc:1359152]	287561	Q9QXY8	GO:0002548//monocyte chemotaxis;GO:0006935//chemotaxis;GO:0006954//inflammatory response;GO:0006954//inflammatory response;GO:0006955//immune response;GO:0006955//immune response;GO:0007010//cytoskeleton organization;GO:0007010//cytoskeleton organization;GO:0007186//G protein-coupled receptor signaling pathway;GO:0008360//regulation of cell shape;GO:0008360//regulation of cell shape;GO:0010332//r…	GO:0005576//extracellular region;GO:0005576//extracellular region;GO:0005576//extracellular region;GO:0005615//extracellular space;GO:0005615//extracellular space;GO:0005615//extracellular space;GO:0005615//extracellular space;	GO:0005125//cytokine activity;GO:0008009//chemokine activity;GO:0008009//chemokine activity;GO:0008009//chemokine activity;GO:0008009//chemokine activity;GO:0008009//chemokine activity;GO:0008201//heparin binding;GO:0031726//CCR1 chemokine receptor binding;GO:0031726//CCR1 chemokine receptor binding;GO:0031727//CCR2 chemokine receptor binding;GO:0031727//CCR2 chemokine receptor binding;GO:0048020…	ko04657(IL-17 signaling pathway);ko04062(Chemokine signaling pathway);ko04061(Viral protein interaction with cytokine and cytokine receptor);ko04060(Cytokine-cytokine receptor interaction)
ENSRNOG00000046036	46.5732	22.3857	70.7608	3.16098	1.66037	0.000189342	0.069819	1	246762472	246786408	-	4501	Itprip	GO:0004860;GO:0004860;GO:0004860;GO:0005634;GO:0005640;GO:0005640;GO:0005640;GO:0005886;GO:0008625;GO:0016020;GO:0016020;GO:0016021;GO:0043086;GO:1902042;GO:1902042;GO:0004860;GO:0004860;GO:0005634;GO:0005640;GO:0005640;GO:0005886;GO:0016020;GO:0016020;GO:0016021;GO:0043086;GO:1902042;	-	-	S;T	2QRDF;35BS8;38EEY;3BFJ1;3D0MG;3JFCH;486KI;48Z2T;4Q25B	inositol 1,4,5-trisphosphate receptor interacting protein [Source:RGD Symbol;Acc:6488464]	100912218	A0A096MJ54	GO:0008625//extrinsic apoptotic signaling pathway via death domain receptors;GO:0043086//negative regulation of catalytic activity;GO:1902042//negative regulation of extrinsic apoptotic signaling pathway via death domain receptors;GO:1902042//negative regulation of extrinsic apoptotic signaling pathway via death domain receptors;GO:0043086//negative regulation of catalytic activity;GO:1902042//ne…	GO:0005634//nucleus;GO:0005640//nuclear outer membrane;GO:0005640//nuclear outer membrane;GO:0005640//nuclear outer membrane;GO:0005886//plasma membrane;GO:0016020//membrane;GO:0016020//membrane;GO:0016021//integral component of membrane;GO:0005634//nucleus;GO:0005640//nuclear outer membrane;GO:0005640//nuclear outer membrane;GO:0005886//plasma membrane;GO:0016020//membrane;GO:0016020//membrane;G…	GO:0004860//protein kinase inhibitor activity;GO:0004860//protein kinase inhibitor activity;GO:0004860//protein kinase inhibitor activity;GO:0004860//protein kinase inhibitor activity;GO:0004860//protein kinase inhibitor activity;	-
ENSRNOG00000043098	568.543	151.577	985.508	6.50168	2.70081	0.000194522	0.0703498	19	10832002	10832784	-	391	Mt2A	GO:0005575;GO:0005634;GO:0005634;GO:0005737;GO:0005737;GO:0006882;GO:0006882;GO:0007263;GO:0008270;GO:0008270;GO:0009617;GO:0010273;GO:0010273;GO:0036016;GO:0036018;GO:0045926;GO:0046870;GO:0046872;GO:0046872;GO:0046872;GO:0046872;GO:0048143;GO:0071276;GO:0071280;GO:0071294;GO:0071294;GO:0071294;	K14739	-	S;P	KOG4738;35SSB;3A96Y;3BUCN;3DBD8;3JI5M;48GQ6;49DDG	metallothionein 2A [Source:RGD Symbol;Acc:1592345]	689415	P04355;B6ID08	GO:0006882//cellular zinc ion homeostasis;GO:0006882//cellular zinc ion homeostasis;GO:0007263//nitric oxide mediated signal transduction;GO:0009617//response to bacterium;GO:0010273//detoxification of copper ion;GO:0010273//detoxification of copper ion;GO:0036016//cellular response to interleukin-3;GO:0036018//cellular response to erythropoietin;GO:0045926//negative regulation of growth;GO:00481…	GO:0005575//cellular_component;GO:0005634//nucleus;GO:0005634//nucleus;GO:0005737//cytoplasm;GO:0005737//cytoplasm;	GO:0008270//zinc ion binding;GO:0008270//zinc ion binding;GO:0046870//cadmium ion binding;GO:0046872//metal ion binding;GO:0046872//metal ion binding;GO:0046872//metal ion binding;GO:0046872//metal ion binding;	ko04978(Mineral absorption)
ENSRNOG00000014398	37.7548	17.0918	58.4179	3.4179	1.77311	0.000204555	0.0725823	15	39880035	39983373	+	2161	Scara5	GO:0005044;GO:0005044;GO:0005886;GO:0005887;GO:0005887;GO:0005887;GO:0005887;GO:0006811;GO:0006879;GO:0006879;GO:0006879;GO:0006897;GO:0006897;GO:0006897;GO:0009897;GO:0009986;GO:0009986;GO:0016020;GO:0016020;GO:0016020;GO:0016021;GO:0034605;GO:0034605;GO:0034755;GO:0034755;GO:0034755;GO:0034755;GO:0034755;GO:0055072;GO:0070207;GO:0070207;GO:0070287;GO:0070287;GO:0070287;GO:0070287;GO:0070287;	-	-	O;T;P	2QSM1;35H79;38G5Y;3BHXI;3D0JR;3JCIK;48BKV;48ZPI;4PSSA	scavenger receptor class A, member 5 [Source:RGD Symbol;Acc:1306539]	305974	-	GO:0006811//ion transport;GO:0006879//cellular iron ion homeostasis;GO:0006879//cellular iron ion homeostasis;GO:0006879//cellular iron ion homeostasis;GO:0006897//endocytosis;GO:0006897//endocytosis;GO:0006897//endocytosis;GO:0034605//cellular response to heat;GO:0034605//cellular response to heat;GO:0034755//iron ion transmembrane transport;GO:0034755//iron ion transmembrane transport;GO:003475…	GO:0005886//plasma membrane;GO:0005887//integral component of plasma membrane;GO:0005887//integral component of plasma membrane;GO:0005887//integral component of plasma membrane;GO:0005887//integral component of plasma membrane;GO:0009897//external side of plasma membrane;GO:0009986//cell surface;GO:0009986//cell surface;GO:0016020//membrane;GO:0016020//membrane;GO:0016020//membrane;GO:0016021//i…	GO:0005044//scavenger receptor activity;GO:0005044//scavenger receptor activity;GO:0070287//ferritin receptor activity;GO:0070287//ferritin receptor activity;GO:0070287//ferritin receptor activity;GO:0070287//ferritin receptor activity;GO:0070287//ferritin receptor activity;	-
ENSRNOG00000054860	25.0317	4.12251	45.941	11.1439	3.47819	0.00021976	0.0765334	4	162798125	162816753	+	1353	Clec12a	GO:0016020;GO:0016021;GO:0030246;	K17516	-	-	-	C-type lectin domain family 12, member A [Source:RGD Symbol;Acc:1592991]	680338	B4F798	-	GO:0016020//membrane;GO:0016021//integral component of membrane;	GO:0030246//carbohydrate binding;	-
ENSRNOG00000054217	12.7031	1.17895	24.2272	20.5499	4.36106	0.000224509	0.0767656	5	147360994	147419156	+	3531	Runx3	GO:0000122;GO:0000785;GO:0000977;GO:0000978;GO:0000981;GO:0000981;GO:0001222;GO:0001222;GO:0001503;GO:0002062;GO:0002062;GO:0003674;GO:0003677;GO:0003677;GO:0003677;GO:0003677;GO:0003700;GO:0003700;GO:0005524;GO:0005524;GO:0005575;GO:0005634;GO:0005634;GO:0005634;GO:0005634;GO:0005634;GO:0005654;GO:0005730;GO:0005737;GO:0005737;GO:0005829;GO:0006355;GO:0006355;GO:0006355;GO:0006357;GO:0006468;GO:…	K09279	-	-	-	RUNX family transcription factor 3 [Source:RGD Symbol;Acc:620082]	156726	Q91ZK1	GO:0000122//negative regulation of transcription by RNA polymerase II;GO:0001503//ossification;GO:0002062//chondrocyte differentiation;GO:0002062//chondrocyte differentiation;GO:0006355//regulation of transcription, DNA-templated;GO:0006355//regulation of transcription, DNA-templated;GO:0006355//regulation of transcription, DNA-templated;GO:0006357//regulation of transcription by RNA polymerase I…	GO:0000785//chromatin;GO:0005575//cellular_component;GO:0005634//nucleus;GO:0005634//nucleus;GO:0005634//nucleus;GO:0005634//nucleus;GO:0005634//nucleus;GO:0005654//nucleoplasm;GO:0005730//nucleolus;GO:0005737//cytoplasm;GO:0005737//cytoplasm;GO:0005829//cytosol;GO:0043231//intracellular membrane-bounded organelle;	GO:0000977//RNA polymerase II transcription regulatory region sequence-specific DNA binding;GO:0000978//RNA polymerase II cis-regulatory region sequence-specific DNA binding;GO:0000981//DNA-binding transcription factor activity, RNA polymerase II-specific;GO:0000981//DNA-binding transcription factor activity, RNA polymerase II-specific;GO:0001222//transcription corepressor binding;GO:0001222//tra…	ko05169(Epstein-Barr virus infection);ko04658(Th1 and Th2 cell differentiation)
ENSRNOG00000053047	100.988	46.0905	155.886	3.38217	1.75795	0.000240547	0.0801176	10	83945735	83976874	-	5764	Top2a	GO:0000166;GO:0000228;GO:0000287;GO:0000775;GO:0000793;GO:0001673;GO:0002244;GO:0003677;GO:0003677;GO:0003677;GO:0003677;GO:0003682;GO:0003916;GO:0003918;GO:0003918;GO:0003918;GO:0003918;GO:0003918;GO:0005080;GO:0005524;GO:0005524;GO:0005524;GO:0005634;GO:0005634;GO:0005634;GO:0005654;GO:0005654;GO:0005730;GO:0005730;GO:0005730;GO:0005737;GO:0005814;GO:0006259;GO:0006259;GO:0006265;GO:0006265;GO:…	K03164	EC:5.6.2.2	-	-	DNA topoisomerase II alpha [Source:RGD Symbol;Acc:62048]	360243	P41516	GO:0002244//hematopoietic progenitor cell differentiation;GO:0006259//DNA metabolic process;GO:0006259//DNA metabolic process;GO:0006265//DNA topological change;GO:0006265//DNA topological change;GO:0006265//DNA topological change;GO:0006265//DNA topological change;GO:0006265//DNA topological change;GO:0006266//DNA ligation;GO:0006974//cellular response to DNA damage stimulus;GO:0007059//chromoso…	GO:0000228//nuclear chromosome;GO:0000775//chromosome, centromeric region;GO:0000793//condensed chromosome;GO:0001673//male germ cell nucleus;GO:0005634//nucleus;GO:0005634//nucleus;GO:0005634//nucleus;GO:0005654//nucleoplasm;GO:0005654//nucleoplasm;GO:0005730//nucleolus;GO:0005730//nucleolus;GO:0005730//nucleolus;GO:0005737//cytoplasm;GO:0005814//centriole;GO:0009330//DNA topoisomerase type II (…	GO:0000166//nucleotide binding;GO:0000287//magnesium ion binding;GO:0003677//DNA binding;GO:0003677//DNA binding;GO:0003677//DNA binding;GO:0003677//DNA binding;GO:0003682//chromatin binding;GO:0003916//DNA topoisomerase activity;GO:0003918//DNA topoisomerase type II (double strand cut, ATP-hydrolyzing) activity;GO:0003918//DNA topoisomerase type II (double strand cut, ATP-hydrolyzing) activity;G…	ko01524(Platinum drug resistance)
ENSRNOG00000009912	76.1165	26.6091	125.624	4.7211	2.23912	0.000242832	0.0801176	5	145189841	145217326	+	2498	Fgr	GO:0000166;GO:0001784;GO:0001784;GO:0001784;GO:0001784;GO:0001819;GO:0001819;GO:0001819;GO:0002376;GO:0004672;GO:0004672;GO:0004712;GO:0004713;GO:0004713;GO:0004713;GO:0004713;GO:0004713;GO:0004713;GO:0004713;GO:0004715;GO:0004715;GO:0004715;GO:0004715;GO:0004715;GO:0005102;GO:0005515;GO:0005515;GO:0005524;GO:0005524;GO:0005524;GO:0005737;GO:0005739;GO:0005743;GO:0005758;GO:0005829;GO:0005829;GO:…	K08891	EC:2.7.10.2	T;K;L	KOG0197;35F7Q;39RZV;3BJWI;3CYEW;3JBZP;48857;49537;4PVZ6	FGR proto-oncogene, Src family tyrosine kinase [Source:RGD Symbol;Acc:621319]	79113	Q6P6U0	GO:0001819//positive regulation of cytokine production;GO:0001819//positive regulation of cytokine production;GO:0001819//positive regulation of cytokine production;GO:0002376//immune system process;GO:0006468//protein phosphorylation;GO:0006468//protein phosphorylation;GO:0007169//transmembrane receptor protein tyrosine kinase signaling pathway;GO:0007229//integrin-mediated signaling pathway;GO:…	GO:0005737//cytoplasm;GO:0005739//mitochondrion;GO:0005743//mitochondrial inner membrane;GO:0005758//mitochondrial intermembrane space;GO:0005829//cytosol;GO:0005829//cytosol;GO:0005856//cytoskeleton;GO:0005856//cytoskeleton;GO:0005856//cytoskeleton;GO:0005886//plasma membrane;GO:0005886//plasma membrane;GO:0005886//plasma membrane;GO:0005886//plasma membrane;GO:0015629//actin cytoskeleton;GO:001…	GO:0000166//nucleotide binding;GO:0001784//phosphotyrosine residue binding;GO:0001784//phosphotyrosine residue binding;GO:0001784//phosphotyrosine residue binding;GO:0001784//phosphotyrosine residue binding;GO:0004672//protein kinase activity;GO:0004672//protein kinase activity;GO:0004712//protein serine/threonine/tyrosine kinase activity;GO:0004713//protein tyrosine kinase activity;GO:0004713//p…	ko04062(Chemokine signaling pathway)
ENSRNOG00000023546	1316.2	65.9969	2566.39	38.8866	5.2812	0.000263617	0.0840974	12	20794028	20795743	-	944	Hspb1	GO:0001533;GO:0001932;GO:0005080;GO:0005634;GO:0005634;GO:0005634;GO:0005737;GO:0005737;GO:0005737;GO:0005819;GO:0005856;GO:0005886;GO:0006469;GO:0008426;GO:0009615;GO:0019901;GO:0030018;GO:0032731;GO:0032760;GO:0035556;GO:0035924;GO:0038033;GO:0042802;GO:0042803;GO:0043122;GO:0043292;GO:0043536;GO:0044183;GO:0045766;GO:0061077;GO:0061629;GO:0099641;GO:1902176;GO:1904115;GO:2001028;GO:2001234;	K04455	-	S;O	KOG3591;35FRU;38HJY;3BFZ0;3D2NH;3J284;4830H;4905W;4PSX9	heat shock protein family B (small) member 1 [Source:RGD Symbol;Acc:61306]	24471	G3V913	GO:0001932//regulation of protein phosphorylation;GO:0006469//negative regulation of protein kinase activity;GO:0009615//response to virus;GO:0032731//positive regulation of interleukin-1 beta production;GO:0032760//positive regulation of tumor necrosis factor production;GO:0035556//intracellular signal transduction;GO:0035924//cellular response to vascular endothelial growth factor stimulus;GO:0…	GO:0001533//cornified envelope;GO:0005634//nucleus;GO:0005634//nucleus;GO:0005634//nucleus;GO:0005737//cytoplasm;GO:0005737//cytoplasm;GO:0005737//cytoplasm;GO:0005819//spindle;GO:0005856//cytoskeleton;GO:0005886//plasma membrane;GO:0030018//Z disc;GO:0043292//contractile fiber;GO:1904115//axon cytoplasm;	GO:0005080//protein kinase C binding;GO:0008426//protein kinase C inhibitor activity;GO:0019901//protein kinase binding;GO:0042802//identical protein binding;GO:0042803//protein homodimerization activity;GO:0044183//protein folding chaperone;GO:0061629//RNA polymerase II-specific DNA-binding transcription factor binding;	ko05146(Amoebiasis);ko04370(VEGF signaling pathway);ko04010(MAPK signaling pathway)
ENSRNOG00000021151	309.372	183.222	435.521	2.37701	1.24915	0.000263839	0.0840974	1	204163299	204167319	+	2632	Ppp1r14b	GO:0005737;GO:0042325;GO:0004864;GO:0004865;GO:0005737;GO:0005737;GO:0005737;GO:0019212;GO:0019888;GO:0042325;GO:0042325;GO:0043086;GO:0045087;GO:0050790;	K17555	-	S;T	KOG0824;359GR;3A24Q;3BG6K;3D4U3;3JF6E;4820E;499DJ;4Q5G8	protein phosphatase 1, regulatory (inhibitor) subunit 14B [Source:RGD Symbol;Acc:628702]	259225	Q8K3F3	GO:0042325//regulation of phosphorylation;GO:0042325//regulation of phosphorylation;GO:0042325//regulation of phosphorylation;GO:0043086//negative regulation of catalytic activity;GO:0045087//innate immune response;GO:0050790//regulation of catalytic activity;	GO:0005737//cytoplasm;GO:0005737//cytoplasm;GO:0005737//cytoplasm;GO:0005737//cytoplasm;	GO:0004864//protein phosphatase inhibitor activity;GO:0004865//protein serine/threonine phosphatase inhibitor activity;GO:0019212//phosphatase inhibitor activity;GO:0019888//protein phosphatase regulator activity;	-
ENSRNOG00000011474	37.6578	16.0622	59.2534	3.689	1.88323	0.000269971	0.0846178	16	56829660	56842406	-	5507	Ppp1r3b	GO:0000164;GO:0000164;GO:0000164;GO:0000164;GO:0004721;GO:0005515;GO:0005975;GO:0005977;GO:0005979;GO:0005979;GO:0005981;GO:0005981;GO:0005981;GO:0005981;GO:0008157;GO:0019888;GO:0019888;GO:0019888;GO:0019899;GO:0042587;GO:0043231;GO:0050196;GO:0050790;GO:2001069;	K07189	-	O;T	KOG3986;35ABA;38C5W;3BD56;3CXB0;3J3ZE;48C2J;493BD;4PT01	protein phosphatase 1, regulatory subunit 3B [Source:RGD Symbol;Acc:621600]	192280	Q6IN01	GO:0005975//carbohydrate metabolic process;GO:0005977//glycogen metabolic process;GO:0005979//regulation of glycogen biosynthetic process;GO:0005979//regulation of glycogen biosynthetic process;GO:0005981//regulation of glycogen catabolic process;GO:0005981//regulation of glycogen catabolic process;GO:0005981//regulation of glycogen catabolic process;GO:0005981//regulation of glycogen catabolic p…	GO:0000164//protein phosphatase type 1 complex;GO:0000164//protein phosphatase type 1 complex;GO:0000164//protein phosphatase type 1 complex;GO:0000164//protein phosphatase type 1 complex;GO:0042587//glycogen granule;GO:0043231//intracellular membrane-bounded organelle;	GO:0004721//phosphoprotein phosphatase activity;GO:0005515//protein binding;GO:0008157//protein phosphatase 1 binding;GO:0019888//protein phosphatase regulator activity;GO:0019888//protein phosphatase regulator activity;GO:0019888//protein phosphatase regulator activity;GO:0019899//enzyme binding;GO:0050196//[phosphorylase] phosphatase activity;GO:2001069//glycogen binding;	ko04931(Insulin resistance);ko04910(Insulin signaling pathway)
ENSRNOG00000063373	669.615	21.7422	1317.49	60.5958	5.92114	0.00027599	0.0850863	10	103193537	103197787	-	3001	Socs3	GO:0001784;GO:0001932;GO:0007165;GO:0007259;GO:0007259;GO:0009968;GO:0009968;GO:0016567;GO:0030154;GO:0035198;GO:0035556;GO:0035556;GO:0040008;GO:0042532;GO:0043066;GO:0043066;GO:0045597;GO:0046426;GO:0046627;GO:0050728;GO:0060670;GO:0060674;GO:0097398;GO:1990830;	-	-	-	-	suppressor of cytokine signaling 3 [Source:RGD Symbol;Acc:621087]	-	-	GO:0001932//regulation of protein phosphorylation;GO:0007165//signal transduction;GO:0007259//receptor signaling pathway via JAK-STAT;GO:0007259//receptor signaling pathway via JAK-STAT;GO:0009968//negative regulation of signal transduction;GO:0009968//negative regulation of signal transduction;GO:0016567//protein ubiquitination;GO:0030154//cell differentiation;GO:0035556//intracellular signal tr…	-	GO:0001784//phosphotyrosine residue binding;GO:0035198//miRNA binding;	-
ENSRNOG00000013598	28.4701	10.1399	46.8002	4.61544	2.20647	0.000317657	0.0948231	5	58540449	58600937	+	2838	Melk	GO:0000166;GO:0004672;GO:0004672;GO:0004672;GO:0004672;GO:0004674;GO:0004674;GO:0004674;GO:0004674;GO:0004674;GO:0004674;GO:0004674;GO:0004715;GO:0004715;GO:0004715;GO:0005509;GO:0005509;GO:0005524;GO:0005524;GO:0005524;GO:0005737;GO:0005737;GO:0005886;GO:0005886;GO:0005938;GO:0005938;GO:0006468;GO:0006468;GO:0006468;GO:0006915;GO:0006915;GO:0008283;GO:0008283;GO:0008631;GO:0008631;GO:0016301;GO:…	K08799	EC:2.7.11.1	T;G	KOG0583;35GQE;38CHI;3BCUZ;3CTI2;3JB4M;48615;48VJK;4Q1XY	maternal embryonic leucine zipper kinase [Source:RGD Symbol;Acc:1308974]	362510	D4A6T6	GO:0006468//protein phosphorylation;GO:0006468//protein phosphorylation;GO:0006468//protein phosphorylation;GO:0006915//apoptotic process;GO:0006915//apoptotic process;GO:0008283//cell population proliferation;GO:0008283//cell population proliferation;GO:0008631//intrinsic apoptotic signaling pathway in response to oxidative stress;GO:0008631//intrinsic apoptotic signaling pathway in response to …	GO:0005737//cytoplasm;GO:0005737//cytoplasm;GO:0005886//plasma membrane;GO:0005886//plasma membrane;GO:0005938//cell cortex;GO:0005938//cell cortex;	GO:0000166//nucleotide binding;GO:0004672//protein kinase activity;GO:0004672//protein kinase activity;GO:0004672//protein kinase activity;GO:0004672//protein kinase activity;GO:0004674//protein serine/threonine kinase activity;GO:0004674//protein serine/threonine kinase activity;GO:0004674//protein serine/threonine kinase activity;GO:0004674//protein serine/threonine kinase activity;GO:0004674//…	-
ENSRNOG00000012865	204.492	90.8649	318.119	3.50101	1.80777	0.000348252	0.0967469	8	107111012	107116782	-	2278	Parp3	GO:0000723;GO:0003950;GO:0003950;GO:0003950;GO:0003950;GO:0003950;GO:0005634;GO:0005730;GO:0006302;GO:0006302;GO:0006302;GO:0006302;GO:0006471;GO:0006471;GO:0006471;GO:0016740;GO:0016757;GO:0030592;GO:0035861;GO:0035861;GO:0045829;GO:0051106;GO:0060236;GO:0070212;GO:0070213;GO:0140289;GO:0140294;GO:1905662;GO:1990166;GO:1990404;GO:1990404;GO:2001034;GO:0000723;GO:0003950;GO:0003950;GO:0005654;GO:…	K10798	EC:2.4.2.30	H;O;K;L	KOG1037;35N8Y;38E97;3BJ20;3CUAT;3JFQ2;48AUU;490DS;4Q0P4	poly (ADP-ribose) polymerase family, member 3 [Source:RGD Symbol;Acc:1305189]	300985	Q5U2U3	GO:0000723//telomere maintenance;GO:0006302//double-strand break repair;GO:0006302//double-strand break repair;GO:0006302//double-strand break repair;GO:0006302//double-strand break repair;GO:0006471//protein ADP-ribosylation;GO:0006471//protein ADP-ribosylation;GO:0006471//protein ADP-ribosylation;GO:0030592//DNA ADP-ribosylation;GO:0045829//negative regulation of isotype switching;GO:0051106//p…	GO:0005634//nucleus;GO:0005730//nucleolus;GO:0035861//site of double-strand break;GO:0035861//site of double-strand break;GO:0005654//nucleoplasm;GO:0016604//nuclear body;GO:0035861//site of double-strand break;GO:0035861//site of double-strand break;GO:0045171//intercellular bridge;	GO:0003950//NAD+ ADP-ribosyltransferase activity;GO:0003950//NAD+ ADP-ribosyltransferase activity;GO:0003950//NAD+ ADP-ribosyltransferase activity;GO:0003950//NAD+ ADP-ribosyltransferase activity;GO:0003950//NAD+ ADP-ribosyltransferase activity;GO:0016740//transferase activity;GO:0016757//glycosyltransferase activity;GO:0140294//NAD DNA ADP-ribosyltransferase activity;GO:1990404//protein ADP-ribo…	ko04210(Apoptosis);ko03410(Base excision repair)
ENSRNOG00000021199	68.8029	37.384	100.222	2.68087	1.4227	0.000351999	0.0967469	2	183851077	183859994	-	1249	Fcgr1a	GO:0001788;GO:0001798;GO:0001805;GO:0004888;GO:0005515;GO:0005886;GO:0005887;GO:0006898;GO:0006910;GO:0006911;GO:0007166;GO:0007166;GO:0009617;GO:0009897;GO:0016020;GO:0016021;GO:0019770;GO:0019771;GO:0019864;GO:0019884;GO:0031774;GO:0032355;GO:0038094;GO:0042590;GO:0042742;GO:0045121;GO:0050766;GO:0050776;GO:0050776;GO:0060100;GO:0061098;GO:0071871;GO:1904058;	K06498	-	S;T	2S1XR;35JKB;39R2P;3BKZP;3D5C7;3JDSX;489K7;493Z1;4PVTF	Fc fragment of IgG receptor Ia [Source:RGD Symbol;Acc:1309912]	295279	A0A0B4J2J0	GO:0001788//antibody-dependent cellular cytotoxicity;GO:0001798//positive regulation of type IIa hypersensitivity;GO:0001805//positive regulation of type III hypersensitivity;GO:0006898//receptor-mediated endocytosis;GO:0006910//phagocytosis, recognition;GO:0006911//phagocytosis, engulfment;GO:0007166//cell surface receptor signaling pathway;GO:0007166//cell surface receptor signaling pathway;GO:…	GO:0005886//plasma membrane;GO:0005887//integral component of plasma membrane;GO:0009897//external side of plasma membrane;GO:0016020//membrane;GO:0016021//integral component of membrane;GO:0045121//membrane raft;	GO:0004888//transmembrane signaling receptor activity;GO:0005515//protein binding;GO:0019770//IgG receptor activity;GO:0019771//high-affinity IgG receptor activity;GO:0019864//IgG binding;GO:0031774//leukotriene receptor binding;	ko05322(Systemic lupus erythematosus);ko05221(Acute myeloid leukemia);ko05202(Transcriptional misregulation in cancer);ko05152(Tuberculosis);ko05150(Staphylococcus aureus infection);ko05140(Leishmaniasis);ko04666(Fc gamma R-mediated phagocytosis);ko04640(Hematopoietic cell lineage);ko04613(Neutrophil extracellular trap formation);ko04380(Osteoclast differentiation);ko04145(Phagosome)
ENSRNOG00000020579	154.118	71.7544	236.481	3.2957	1.72059	0.000355735	0.0967469	8	109604861	109637252	+	9222	Col7a1	GO:0003674;GO:0004867;GO:0005515;GO:0005575;GO:0005604;GO:0005615;GO:0008150;GO:0035987;GO:0035987;GO:0042802;GO:0062023;GO:0110165;	K16628	-	W;D	KOG3544;35MWU;38CJN;3BAFZ;3CSDK;3J8PF;485KV;491AC;4Q32V	collagen type VII alpha 1 chain [Source:RGD Symbol;Acc:1311417]	301012	D3ZE04	GO:0008150//biological_process;GO:0035987//endodermal cell differentiation;GO:0035987//endodermal cell differentiation;	GO:0005575//cellular_component;GO:0005604//basement membrane;GO:0005615//extracellular space;GO:0062023//collagen-containing extracellular matrix;GO:0110165//cellular anatomical entity;	GO:0003674//molecular_function;GO:0004867//serine-type endopeptidase inhibitor activity;GO:0005515//protein binding;GO:0042802//identical protein binding;	ko04974(Protein digestion and absorption)
ENSRNOG00000031312	385.996	192.176	579.816	3.01711	1.59317	0.00035911	0.0967469	4	158150820	158163591	+	2351	Tnfrsf1a	GO:0000139;GO:0005515;GO:0005615;GO:0007165;GO:0033209;GO:0042531;GO:0043120;GO:0043123;GO:0043235;GO:0045121;GO:0045944;GO:0050728;GO:0071260;GO:0072659;GO:1903140;GO:0000139;GO:0005031;GO:0005031;GO:0005515;GO:0005794;GO:0005886;GO:0006693;GO:0006693;GO:0006915;GO:0006954;GO:0006954;GO:0007165;GO:0007165;GO:0016020;GO:0016021;GO:0033209;GO:0033209;GO:0110165;GO:0005031;GO:0005515;GO:0006693;GO:…	K03158	-	S;T	2S050;35DAT;39VXP;3BNC1;3D53I;3J2TP;47YWZ;4980E;4Q164	TNF receptor superfamily member 1A [Source:RGD Symbol;Acc:621237]	25625	P22934	GO:0007165//signal transduction;GO:0033209//tumor necrosis factor-mediated signaling pathway;GO:0042531//positive regulation of tyrosine phosphorylation of STAT protein;GO:0043123//positive regulation of I-kappaB kinase/NF-kappaB signaling;GO:0045944//positive regulation of transcription by RNA polymerase II;GO:0050728//negative regulation of inflammatory response;GO:0071260//cellular response to…	GO:0000139//Golgi membrane;GO:0005615//extracellular space;GO:0043235//receptor complex;GO:0045121//membrane raft;GO:0000139//Golgi membrane;GO:0005794//Golgi apparatus;GO:0005886//plasma membrane;GO:0016020//membrane;GO:0016021//integral component of membrane;GO:0110165//cellular anatomical entity;	GO:0005515//protein binding;GO:0043120//tumor necrosis factor binding;GO:0005031//tumor necrosis factor-activated receptor activity;GO:0005031//tumor necrosis factor-activated receptor activity;GO:0005515//protein binding;GO:0005031//tumor necrosis factor-activated receptor activity;GO:0005515//protein binding;	ko05418(Fluid shear stress and atherosclerosis);ko05417(Lipid and atherosclerosis);ko05171(Coronavirus disease - COVID-19);ko05170(Human immunodeficiency virus 1 infection);ko05168(Herpes simplex virus 1 infection);ko05167(Kaposi sarcoma-associated herpesvirus infection);ko05166(Human T-cell leukemia virus 1 infection);ko05165(Human papillomavirus infection);ko05164(Influenza A);ko05163(Human cyt…
ENSRNOG00000011250	177.056	23.0507	331.061	14.3623	3.84421	0.000363793	0.0967469	4	84318197	84322493	-	1062	Inmt	GO:0004790;GO:0004790;GO:0004790;GO:0005829;GO:0005829;GO:0005829;GO:0008168;GO:0008168;GO:0008168;GO:0008170;GO:0009308;GO:0016740;GO:0030748;GO:0030748;GO:0032259;GO:0032259;	K00562	-	M	KOG4564;35H3N;39SE0;3BFI5;3CWRG;3J96E;484VJ;493XX;4Q748	indolethylamine N-methyltransferase [Source:RGD Symbol;Acc:1597087]	368066	D3ZNJ5	GO:0009308//amine metabolic process;GO:0032259//methylation;GO:0032259//methylation;	GO:0005829//cytosol;GO:0005829//cytosol;GO:0005829//cytosol;	GO:0004790//thioether S-methyltransferase activity;GO:0004790//thioether S-methyltransferase activity;GO:0004790//thioether S-methyltransferase activity;GO:0008168//methyltransferase activity;GO:0008168//methyltransferase activity;GO:0008168//methyltransferase activity;GO:0008170//N-methyltransferase activity;GO:0016740//transferase activity;GO:0030748//amine N-methyltransferase activity;GO:00307…	ko00450(Selenocompound metabolism);ko00380(Tryptophan metabolism)
ENSRNOG00000032737	4.67073	0	9.34145	Inf	Inf	0.000373225	0.0967469	16	76489717	76500610	-	2040	F7	GO:0001666;GO:0002690;GO:0002690;GO:0002690;GO:0004175;GO:0004252;GO:0004252;GO:0004252;GO:0004252;GO:0004252;GO:0005102;GO:0005509;GO:0005509;GO:0005576;GO:0005576;GO:0005576;GO:0005615;GO:0005615;GO:0006508;GO:0006508;GO:0006508;GO:0006508;GO:0007596;GO:0007596;GO:0007596;GO:0007596;GO:0007596;GO:0007596;GO:0007596;GO:0007599;GO:0007623;GO:0008233;GO:0008236;GO:0009725;GO:0010037;GO:0010641;GO:…	K01320	EC:3.4.21.21	O;T	2QRGI;35MZI;39M94;3BMMT;3CXPR;3JDP6;481C7;48WYU;4PSRE	coagulation factor VII [Source:RGD Symbol;Acc:628678]	260320	Q8K3U6	GO:0001666//response to hypoxia;GO:0002690//positive regulation of leukocyte chemotaxis;GO:0002690//positive regulation of leukocyte chemotaxis;GO:0002690//positive regulation of leukocyte chemotaxis;GO:0006508//proteolysis;GO:0006508//proteolysis;GO:0006508//proteolysis;GO:0006508//proteolysis;GO:0007596//blood coagulation;GO:0007596//blood coagulation;GO:0007596//blood coagulation;GO:0007596//b…	GO:0005576//extracellular region;GO:0005576//extracellular region;GO:0005576//extracellular region;GO:0005615//extracellular space;GO:0005615//extracellular space;GO:0016020//membrane;GO:0031982//vesicle;GO:0032991//protein-containing complex;GO:1905286//serine-type peptidase complex;GO:1905286//serine-type peptidase complex;GO:1905370//serine-type endopeptidase complex;GO:0005576//extracellular …	GO:0004175//endopeptidase activity;GO:0004252//serine-type endopeptidase activity;GO:0004252//serine-type endopeptidase activity;GO:0004252//serine-type endopeptidase activity;GO:0004252//serine-type endopeptidase activity;GO:0004252//serine-type endopeptidase activity;GO:0005102//signaling receptor binding;GO:0005509//calcium ion binding;GO:0005509//calcium ion binding;GO:0008233//peptidase acti…	ko04610(Complement and coagulation cascades)
ENSRNOG00000015992	8.21888	0	16.4378	Inf	Inf	0.000376547	0.0967469	9	84388904	84391629	+	941	Ccl20	GO:0002548;GO:0005125;GO:0005125;GO:0005576;GO:0005576;GO:0005576;GO:0005615;GO:0005615;GO:0005615;GO:0006935;GO:0006935;GO:0006954;GO:0006954;GO:0006955;GO:0006955;GO:0007165;GO:0007186;GO:0008009;GO:0008009;GO:0008009;GO:0008009;GO:0016477;GO:0030593;GO:0031731;GO:0031731;GO:0032730;GO:0035584;GO:0035584;GO:0042060;GO:0042379;GO:0043547;GO:0048020;GO:0048247;GO:0051770;GO:0060326;GO:0070098;GO:…	K14625	-	-	-	C-C motif chemokine ligand 20 [Source:RGD Symbol;Acc:3646]	29538	P97884	GO:0002548//monocyte chemotaxis;GO:0006935//chemotaxis;GO:0006935//chemotaxis;GO:0006954//inflammatory response;GO:0006954//inflammatory response;GO:0006955//immune response;GO:0006955//immune response;GO:0007165//signal transduction;GO:0007186//G protein-coupled receptor signaling pathway;GO:0016477//cell migration;GO:0030593//neutrophil chemotaxis;GO:0032730//positive regulation of interleukin-…	GO:0005576//extracellular region;GO:0005576//extracellular region;GO:0005576//extracellular region;GO:0005615//extracellular space;GO:0005615//extracellular space;GO:0005615//extracellular space;	GO:0005125//cytokine activity;GO:0005125//cytokine activity;GO:0008009//chemokine activity;GO:0008009//chemokine activity;GO:0008009//chemokine activity;GO:0008009//chemokine activity;GO:0031731//CCR6 chemokine receptor binding;GO:0031731//CCR6 chemokine receptor binding;GO:0042379//chemokine receptor binding;GO:0048020//CCR chemokine receptor binding;	ko05323(Rheumatoid arthritis);ko04668(TNF signaling pathway);ko04657(IL-17 signaling pathway);ko04062(Chemokine signaling pathway);ko04061(Viral protein interaction with cytokine and cytokine receptor);ko04060(Cytokine-cytokine receptor interaction)
ENSRNOG00000048191	6.8955	0.242683	13.5483	55.8273	5.8029	0.000380144	0.0967469	6	123176204	123182617	+	2075	RGD1565462	GO:0004867;GO:0004867;GO:0004867;GO:0005615;GO:0005615;GO:0005615;GO:0010951;	-	-	O;V	KOG2392;35MGV;38BQD;3BGRB;3CV0W;3JEYE;47Z2V;48UVT;4PYUZ	similar to BC049975 protein [Source:RGD Symbol;Acc:1565462]	-	-	GO:0010951//negative regulation of endopeptidase activity;	GO:0005615//extracellular space;GO:0005615//extracellular space;GO:0005615//extracellular space;	GO:0004867//serine-type endopeptidase inhibitor activity;GO:0004867//serine-type endopeptidase inhibitor activity;GO:0004867//serine-type endopeptidase inhibitor activity;	-
ENSRNOG00000015496	1172.52	649.432	1695.61	2.61091	1.38455	0.000382919	0.0967469	16	17683195	17705984	-	2585	Tpm4	GO:0001725;GO:0002102;GO:0002102;GO:0003779;GO:0005737;GO:0005737;GO:0005737;GO:0005856;GO:0005884;GO:0006936;GO:0006936;GO:0007015;GO:0015629;GO:0030863;GO:0030863;GO:0042802;GO:0042803;GO:0046872;GO:0046982;GO:0051015;GO:0051015;GO:0051015;GO:0051015;	K10375	-	Z;D;U	KOG1003;35FYK;38BKJ;3B9ZX;3CRTU;3J79J;48ARC;496XY;4Q81X	tropomyosin 4 [Source:RGD Symbol;Acc:3899]	24852	P09495	GO:0006936//muscle contraction;GO:0006936//muscle contraction;GO:0007015//actin filament organization;	GO:0001725//stress fiber;GO:0002102//podosome;GO:0002102//podosome;GO:0005737//cytoplasm;GO:0005737//cytoplasm;GO:0005737//cytoplasm;GO:0005856//cytoskeleton;GO:0005884//actin filament;GO:0015629//actin cytoskeleton;GO:0030863//cortical cytoskeleton;GO:0030863//cortical cytoskeleton;	GO:0003779//actin binding;GO:0042802//identical protein binding;GO:0042803//protein homodimerization activity;GO:0046872//metal ion binding;GO:0046982//protein heterodimerization activity;GO:0051015//actin filament binding;GO:0051015//actin filament binding;GO:0051015//actin filament binding;GO:0051015//actin filament binding;	ko05414(Dilated cardiomyopathy);ko05410(Hypertrophic cardiomyopathy);ko04261(Adrenergic signaling in cardiomyocytes);ko04260(Cardiac muscle contraction)
ENSRNOG00000010516	52.8442	11.6895	93.9989	8.04133	3.00743	0.000384092	0.0967469	15	3456232	3462775	-	3506	Plau	GO:0001666;GO:0004252;GO:0004252;GO:0004252;GO:0005615;GO:0006508;GO:0006508;GO:0006508;GO:0008233;GO:0008236;GO:0008236;GO:0008236;GO:0009986;GO:0010469;GO:0014909;GO:0014910;GO:0016301;GO:0016310;GO:0016787;GO:0030155;GO:0030335;GO:0031639;GO:0031639;GO:0031639;GO:0033628;GO:0042127;GO:0042730;GO:0097180;GO:0098637;GO:1905370;GO:1905370;GO:2000097;GO:0004252;GO:0006508;GO:0008236;GO:0031639;GO:…	K01348	EC:3.4.21.73	O	2QRMI;35IQS;38HFU;3BDFW;3CX7A;3JCDF;484IT;4954C;4Q3RU	plasminogen activator, urokinase [Source:RGD Symbol;Acc:3343]	25619	Q3KR76	GO:0001666//response to hypoxia;GO:0006508//proteolysis;GO:0006508//proteolysis;GO:0006508//proteolysis;GO:0010469//regulation of signaling receptor activity;GO:0014909//smooth muscle cell migration;GO:0014910//regulation of smooth muscle cell migration;GO:0016310//phosphorylation;GO:0030155//regulation of cell adhesion;GO:0030335//positive regulation of cell migration;GO:0031639//plasminogen act…	GO:0005615//extracellular space;GO:0009986//cell surface;GO:0097180//serine protease inhibitor complex;GO:0098637//protein complex involved in cell-matrix adhesion;GO:1905370//serine-type endopeptidase complex;GO:1905370//serine-type endopeptidase complex;	GO:0004252//serine-type endopeptidase activity;GO:0004252//serine-type endopeptidase activity;GO:0004252//serine-type endopeptidase activity;GO:0008233//peptidase activity;GO:0008236//serine-type peptidase activity;GO:0008236//serine-type peptidase activity;GO:0008236//serine-type peptidase activity;GO:0016301//kinase activity;GO:0016787//hydrolase activity;GO:0004252//serine-type endopeptidase a…	ko05215(Prostate cancer);ko05206(MicroRNAs in cancer);ko05205(Proteoglycans in cancer);ko05202(Transcriptional misregulation in cancer);ko04610(Complement and coagulation cascades);ko04064(NF-kappa B signaling pathway)
ENSRNOG00000007159	424.702	3.28468	846.12	257.596	8.00896	0.000388535	0.0967469	10	67005424	67007226	+	784	Ccl2	GO:0000165;GO:0001664;GO:0001664;GO:0001666;GO:0001912;GO:0001938;GO:0002523;GO:0002544;GO:0002548;GO:0002548;GO:0002687;GO:0002693;GO:0005125;GO:0005125;GO:0005125;GO:0005576;GO:0005576;GO:0005576;GO:0005576;GO:0005615;GO:0005615;GO:0005615;GO:0005615;GO:0005737;GO:0005791;GO:0006874;GO:0006935;GO:0006954;GO:0006954;GO:0006954;GO:0006955;GO:0006955;GO:0007010;GO:0007179;GO:0007186;GO:0007568;GO:…	K14624	-	S;T	2S6ZP;35R22;3ADKV;3C118;3DAGV;3JHXW;48FYS;49CUW;4Q65M	C-C motif chemokine ligand 2 [Source:RGD Symbol;Acc:3645]	24770	P14844	GO:0000165//MAPK cascade;GO:0001666//response to hypoxia;GO:0001912//positive regulation of leukocyte mediated cytotoxicity;GO:0001938//positive regulation of endothelial cell proliferation;GO:0002523//leukocyte migration involved in inflammatory response;GO:0002544//chronic inflammatory response;GO:0002548//monocyte chemotaxis;GO:0002548//monocyte chemotaxis;GO:0002687//positive regulation of le…	GO:0005576//extracellular region;GO:0005576//extracellular region;GO:0005576//extracellular region;GO:0005576//extracellular region;GO:0005615//extracellular space;GO:0005615//extracellular space;GO:0005615//extracellular space;GO:0005615//extracellular space;GO:0005737//cytoplasm;GO:0005791//rough endoplasmic reticulum;GO:0030139//endocytic vesicle;GO:0030425//dendrite;GO:0043025//neuronal cell …	GO:0001664//G protein-coupled receptor binding;GO:0001664//G protein-coupled receptor binding;GO:0005125//cytokine activity;GO:0005125//cytokine activity;GO:0005125//cytokine activity;GO:0008009//chemokine activity;GO:0008009//chemokine activity;GO:0008009//chemokine activity;GO:0008009//chemokine activity;GO:0008201//heparin binding;GO:0031727//CCR2 chemokine receptor binding;GO:0031727//CCR2 ch…	ko05418(Fluid shear stress and atherosclerosis);ko05417(Lipid and atherosclerosis);ko05323(Rheumatoid arthritis);ko05171(Coronavirus disease - COVID-19);ko05168(Herpes simplex virus 1 infection);ko05164(Influenza A);ko05163(Human cytomegalovirus infection);ko05144(Malaria);ko05142(Chagas disease);ko05135(Yersinia infection);ko04933(AGE-RAGE signaling pathway in diabetic complications);ko04668(TNF…
ENSRNOG00000049918	99.6072	36.2628	162.952	4.49363	2.16788	0.000388637	0.0967469	9	947516	949813	-	2180	Lrg1	GO:0001938;GO:0005114;GO:0005160;GO:0005515;GO:0005615;GO:0009617;GO:0010718;GO:0010838;GO:0030511;GO:0034713;GO:0035313;GO:0045766;GO:0050873;GO:0051546;GO:0060054;GO:0061756;GO:0001938;GO:0001938;GO:0005114;GO:0005160;GO:0005515;GO:0005615;GO:0009617;GO:0010718;GO:0010838;GO:0030511;GO:0030511;GO:0034713;GO:0035313;GO:0043231;GO:0045766;GO:0045766;GO:0050873;GO:0051546;GO:0060054;GO:0061756;	-	-	T;U	KOG0619;35DQQ;3A0U9;3BPHQ;3D27G;3JA7H;47YWG;48Y4X;4PZH3	leucine-rich alpha-2-glycoprotein 1 [Source:RGD Symbol;Acc:1359464]	367455	Q5I0E1	GO:0001938//positive regulation of endothelial cell proliferation;GO:0009617//response to bacterium;GO:0010718//positive regulation of epithelial to mesenchymal transition;GO:0010838//positive regulation of keratinocyte proliferation;GO:0030511//positive regulation of transforming growth factor beta receptor signaling pathway;GO:0035313//wound healing, spreading of epidermal cells;GO:0045766//pos…	GO:0005615//extracellular space;GO:0005615//extracellular space;GO:0043231//intracellular membrane-bounded organelle;	GO:0005114//type II transforming growth factor beta receptor binding;GO:0005160//transforming growth factor beta receptor binding;GO:0005515//protein binding;GO:0034713//type I transforming growth factor beta receptor binding;GO:0005114//type II transforming growth factor beta receptor binding;GO:0005160//transforming growth factor beta receptor binding;GO:0005515//protein binding;GO:0034713//typ…	-
ENSRNOG00000012630	615.81	377.141	854.479	2.26568	1.17994	0.000395751	0.0967469	2	192287130	192295306	+	2351	Rhoc	GO:0003924;GO:0005525;GO:0000281;GO:0003924;GO:0003924;GO:0003924;GO:0005525;GO:0005525;GO:0005525;GO:0005634;GO:0005829;GO:0005856;GO:0005886;GO:0005886;GO:0005938;GO:0007015;GO:0007163;GO:0007264;GO:0008360;GO:0016020;GO:0016477;GO:0019901;GO:0030335;GO:0030865;GO:0031334;GO:0031410;GO:0032154;GO:0032420;GO:0032956;GO:0042995;GO:0043005;GO:0043297;GO:0044319;GO:0051496;GO:0060193;GO:1902766;GO:…	K07857	-	B;U	KOG0393;35HBF;38B7E;3BG87;3CUE7;3JCCR;487IV;48ZSV;4PS43	ras homolog family member C [Source:RGD Symbol;Acc:1304965]	295342	-	GO:0000281//mitotic cytokinesis;GO:0007015//actin filament organization;GO:0007163//establishment or maintenance of cell polarity;GO:0007264//small GTPase mediated signal transduction;GO:0008360//regulation of cell shape;GO:0016477//cell migration;GO:0030335//positive regulation of cell migration;GO:0030865//cortical cytoskeleton organization;GO:0031334//positive regulation of protein-containing …	GO:0005634//nucleus;GO:0005829//cytosol;GO:0005856//cytoskeleton;GO:0005886//plasma membrane;GO:0005886//plasma membrane;GO:0005938//cell cortex;GO:0016020//membrane;GO:0031410//cytoplasmic vesicle;GO:0032154//cleavage furrow;GO:0032420//stereocilium;GO:0042995//cell projection;GO:0043005//neuron projection;	GO:0003924//GTPase activity;GO:0005525//GTP binding;GO:0003924//GTPase activity;GO:0003924//GTPase activity;GO:0003924//GTPase activity;GO:0005525//GTP binding;GO:0005525//GTP binding;GO:0005525//GTP binding;GO:0019901//protein kinase binding;GO:0003924//GTPase activity;GO:0005525//GTP binding;	-
ENSRNOG00000019179	136.207	84.0913	188.322	2.2395	1.16318	0.000396124	0.0967469	3	18732991	18809908	-	3590	Ggta1	GO:0005975;GO:0016020;GO:0016758;GO:0005975;GO:0016020;GO:0016758;GO:0005975;GO:0016020;GO:0016758;GO:0005794;GO:0005794;GO:0005975;GO:0005975;GO:0006486;GO:0016020;GO:0016020;GO:0016020;GO:0016021;GO:0016740;GO:0016757;GO:0016758;GO:0016758;GO:0031982;GO:0031985;GO:0032580;GO:0046872;GO:0047276;GO:0047276;GO:0005975;GO:0016020;GO:0016758;	K00743	EC:2.4.1.87	S;G	2QW2H;35A2H;39RGD;3BBN9;3D2WW;3JCQ4;48626;48VDA;4Q4GB	glycoprotein alpha-galactosyltransferase 1 [Source:RGD Symbol;Acc:629476]	246766	Q3L7M0	GO:0005975//carbohydrate metabolic process;GO:0005975//carbohydrate metabolic process;GO:0005975//carbohydrate metabolic process;GO:0005975//carbohydrate metabolic process;GO:0005975//carbohydrate metabolic process;GO:0006486//protein glycosylation;GO:0005975//carbohydrate metabolic process;	GO:0016020//membrane;GO:0016020//membrane;GO:0016020//membrane;GO:0005794//Golgi apparatus;GO:0005794//Golgi apparatus;GO:0016020//membrane;GO:0016020//membrane;GO:0016020//membrane;GO:0016021//integral component of membrane;GO:0031982//vesicle;GO:0031985//Golgi cisterna;GO:0032580//Golgi cisterna membrane;GO:0016020//membrane;	GO:0016758//hexosyltransferase activity;GO:0016758//hexosyltransferase activity;GO:0016758//hexosyltransferase activity;GO:0016740//transferase activity;GO:0016757//glycosyltransferase activity;GO:0016758//hexosyltransferase activity;GO:0016758//hexosyltransferase activity;GO:0046872//metal ion binding;GO:0047276//N-acetyllactosaminide 3-alpha-galactosyltransferase activity;GO:0047276//N-acetylla…	ko00601(Glycosphingolipid biosynthesis - lacto and neolacto series)
ENSRNOG00000011459	56.3025	22.8432	89.7617	3.92947	1.97433	0.000415538	0.0987132	10	101833157	101860283	-	3480	Rhbdf2	GO:0004252;GO:0005783;GO:0005789;GO:0005789;GO:0005789;GO:0005789;GO:0005886;GO:0005886;GO:0005886;GO:0016020;GO:0016021;GO:0016021;GO:0016021;GO:0042058;GO:0050708;GO:0050709;GO:0050709;GO:0072659;GO:0072659;GO:1904683;GO:1904683;	-	-	T;K	KOG2290;35EKD;38DNK;3BDK1;3CRD9;3J5BY;47ZE4;49341;4PXPF	rhomboid 5 homolog 2 [Source:RGD Symbol;Acc:1309699]	303690	F1LWZ3	GO:0042058//regulation of epidermal growth factor receptor signaling pathway;GO:0050708//regulation of protein secretion;GO:0050709//negative regulation of protein secretion;GO:0050709//negative regulation of protein secretion;GO:0072659//protein localization to plasma membrane;GO:0072659//protein localization to plasma membrane;GO:1904683//regulation of metalloendopeptidase activity;GO:1904683//…	GO:0005783//endoplasmic reticulum;GO:0005789//endoplasmic reticulum membrane;GO:0005789//endoplasmic reticulum membrane;GO:0005789//endoplasmic reticulum membrane;GO:0005789//endoplasmic reticulum membrane;GO:0005886//plasma membrane;GO:0005886//plasma membrane;GO:0005886//plasma membrane;GO:0016020//membrane;GO:0016021//integral component of membrane;GO:0016021//integral component of membrane;GO…	GO:0004252//serine-type endopeptidase activity;	-
ENSRNOG00000005935	251.119	68.5687	433.669	6.32459	2.66097	0.000419363	0.0987132	5	141107983	141115641	+	3859	A3galt2	GO:0001962;GO:0001962;GO:0005794;GO:0005794;GO:0005975;GO:0005975;GO:0006688;GO:0006688;GO:0006688;GO:0016020;GO:0016020;GO:0016020;GO:0016021;GO:0016740;GO:0016757;GO:0016757;GO:0016758;GO:0016758;GO:0030259;GO:0030259;GO:0031982;GO:0031982;GO:0032580;GO:0046872;GO:0047276;GO:0047276;GO:0071287;	K20736	EC:2.4.1.87	S;G	2QW2H;35KEJ;39RGD;3BBN9;3D2WW;3JAZS;48626;48VDA;4PS3V	alpha 1,3-galactosyltransferase 2 [Source:RGD Symbol;Acc:727913]	171553	A0A4Z3	GO:0005975//carbohydrate metabolic process;GO:0005975//carbohydrate metabolic process;GO:0006688//glycosphingolipid biosynthetic process;GO:0006688//glycosphingolipid biosynthetic process;GO:0006688//glycosphingolipid biosynthetic process;GO:0030259//lipid glycosylation;GO:0030259//lipid glycosylation;GO:0071287//cellular response to manganese ion;	GO:0005794//Golgi apparatus;GO:0005794//Golgi apparatus;GO:0016020//membrane;GO:0016020//membrane;GO:0016020//membrane;GO:0016021//integral component of membrane;GO:0031982//vesicle;GO:0031982//vesicle;GO:0032580//Golgi cisterna membrane;	GO:0001962//alpha-1,3-galactosyltransferase activity;GO:0001962//alpha-1,3-galactosyltransferase activity;GO:0016740//transferase activity;GO:0016757//glycosyltransferase activity;GO:0016757//glycosyltransferase activity;GO:0016758//hexosyltransferase activity;GO:0016758//hexosyltransferase activity;GO:0046872//metal ion binding;GO:0047276//N-acetyllactosaminide 3-alpha-galactosyltransferase acti…	ko00603(Glycosphingolipid biosynthesis - globo and isoglobo series)
ENSRNOG00000060949	21.7337	5.18978	38.2775	7.37557	2.88275	0.000434276	0.100421	16	9397113	9412043	+	2253	Anxa8	GO:0003674;GO:0005509;GO:0005509;GO:0005509;GO:0005509;GO:0005543;GO:0005544;GO:0005544;GO:0005544;GO:0005544;GO:0005546;GO:0005547;GO:0005575;GO:0005829;GO:0005886;GO:0007032;GO:0007032;GO:0007596;GO:0007599;GO:0008150;GO:0016197;GO:0016197;GO:0031902;GO:0043325;GO:0046872;GO:0051015;GO:1900004;GO:1900004;GO:1900138;GO:1900138;GO:0005509;GO:0005544;	K17096	-	-	-	annexin A8 [Source:RGD Symbol;Acc:1307719]	306283	Q4FZU6	GO:0007032//endosome organization;GO:0007032//endosome organization;GO:0007596//blood coagulation;GO:0007599//hemostasis;GO:0008150//biological_process;GO:0016197//endosomal transport;GO:0016197//endosomal transport;GO:1900004//negative regulation of serine-type endopeptidase activity;GO:1900004//negative regulation of serine-type endopeptidase activity;GO:1900138//negative regulation of phosphol…	GO:0005575//cellular_component;GO:0005829//cytosol;GO:0005886//plasma membrane;GO:0031902//late endosome membrane;	GO:0003674//molecular_function;GO:0005509//calcium ion binding;GO:0005509//calcium ion binding;GO:0005509//calcium ion binding;GO:0005509//calcium ion binding;GO:0005543//phospholipid binding;GO:0005544//calcium-dependent phospholipid binding;GO:0005544//calcium-dependent phospholipid binding;GO:0005544//calcium-dependent phospholipid binding;GO:0005544//calcium-dependent phospholipid binding;GO:…	-
ENSRNOG00000022392	507.297	266.622	747.973	2.80537	1.48819	0.000437866	0.100421	12	40176532	40191185	+	1798	Hspb8	GO:0005634;GO:0005634;GO:0005634;GO:0005634;GO:0005654;GO:0005737;GO:0005737;GO:0005737;GO:0005737;GO:0005829;GO:0034620;GO:0034620;GO:0034620;GO:0034620;GO:0034620;GO:0042802;GO:0042802;GO:0042803;GO:0042803;GO:0042803;GO:0042803;GO:0101031;GO:0101031;GO:0101031;GO:1905337;GO:1905337;	K08879	-	S;O	KOG3591;35A3Y;39UZS;3BGIV;3CRY3;3JD35;47ZE0;499X5;4Q2UB	heat shock protein family B (small) member 8 [Source:RGD Symbol;Acc:71003]	113906	Q9EPX0	GO:0034620//cellular response to unfolded protein;GO:0034620//cellular response to unfolded protein;GO:0034620//cellular response to unfolded protein;GO:0034620//cellular response to unfolded protein;GO:0034620//cellular response to unfolded protein;GO:1905337//positive regulation of aggrephagy;GO:1905337//positive regulation of aggrephagy;	GO:0005634//nucleus;GO:0005634//nucleus;GO:0005634//nucleus;GO:0005634//nucleus;GO:0005654//nucleoplasm;GO:0005737//cytoplasm;GO:0005737//cytoplasm;GO:0005737//cytoplasm;GO:0005737//cytoplasm;GO:0005829//cytosol;GO:0101031//chaperone complex;GO:0101031//chaperone complex;GO:0101031//chaperone complex;	GO:0042802//identical protein binding;GO:0042802//identical protein binding;GO:0042803//protein homodimerization activity;GO:0042803//protein homodimerization activity;GO:0042803//protein homodimerization activity;GO:0042803//protein homodimerization activity;	-
ENSRNOG00000006048	109.314	65.4984	153.131	2.33793	1.22523	0.000450906	0.101418	4	76624399	76687362	-	3241	Ezh2	GO:0000082;GO:0000122;GO:0000122;GO:0000122;GO:0000781;GO:0000781;GO:0000785;GO:0000785;GO:0000976;GO:0000978;GO:0000978;GO:0000979;GO:0000979;GO:0001222;GO:0001222;GO:0001932;GO:0001932;GO:0003677;GO:0003677;GO:0003682;GO:0003682;GO:0003682;GO:0003714;GO:0003714;GO:0003723;GO:0003723;GO:0005515;GO:0005634;GO:0005634;GO:0005634;GO:0005634;GO:0005654;GO:0005677;GO:0005677;GO:0005721;GO:0005721;GO:…	K11430	EC:2.1.1.356	K;G	KOG1079;35EVZ;38DMC;3BB21;3CR6U;3J80D;480I1;495NA;4Q0MQ	enhancer of zeste 2 polycomb repressive complex 2 subunit [Source:RGD Symbol;Acc:1595860]	312299	B5DFE2	GO:0000082//G1/S transition of mitotic cell cycle;GO:0000122//negative regulation of transcription by RNA polymerase II;GO:0000122//negative regulation of transcription by RNA polymerase II;GO:0000122//negative regulation of transcription by RNA polymerase II;GO:0001932//regulation of protein phosphorylation;GO:0001932//regulation of protein phosphorylation;GO:0006306//DNA methylation;GO:0006306/…	GO:0000781//chromosome, telomeric region;GO:0000781//chromosome, telomeric region;GO:0000785//chromatin;GO:0000785//chromatin;GO:0005634//nucleus;GO:0005634//nucleus;GO:0005634//nucleus;GO:0005634//nucleus;GO:0005654//nucleoplasm;GO:0005677//chromatin silencing complex;GO:0005677//chromatin silencing complex;GO:0005721//pericentric heterochromatin;GO:0005721//pericentric heterochromatin;GO:000573…	GO:0000976//transcription cis-regulatory region binding;GO:0000978//RNA polymerase II cis-regulatory region sequence-specific DNA binding;GO:0000978//RNA polymerase II cis-regulatory region sequence-specific DNA binding;GO:0000979//RNA polymerase II core promoter sequence-specific DNA binding;GO:0000979//RNA polymerase II core promoter sequence-specific DNA binding;GO:0001222//transcription corep…	ko05206(MicroRNAs in cancer);ko00310(Lysine degradation)
ENSRNOG00000020182	290.394	161.383	419.405	2.59881	1.37785	0.000453001	0.101418	1	181594734	181622380	-	2803	Mvp	GO:0005634;GO:0005737;GO:0005634;GO:0005634;GO:0005737;GO:0005737;GO:0005829;GO:0005856;GO:0019901;GO:0019903;GO:0031953;GO:0038127;GO:0042059;GO:0042802;GO:0048471;GO:0061099;	K17266	-	Z;J	2QPP0;35HGA;38CDF;3BGGD;3CRH0;3JFBP;489J5;496K8;4PZBT	major vault protein [Source:RGD Symbol;Acc:70932]	64681	Q62667	GO:0031953//negative regulation of protein autophosphorylation;GO:0038127//ERBB signaling pathway;GO:0042059//negative regulation of epidermal growth factor receptor signaling pathway;GO:0061099//negative regulation of protein tyrosine kinase activity;	GO:0005634//nucleus;GO:0005737//cytoplasm;GO:0005634//nucleus;GO:0005634//nucleus;GO:0005737//cytoplasm;GO:0005737//cytoplasm;GO:0005829//cytosol;GO:0005856//cytoskeleton;GO:0048471//perinuclear region of cytoplasm;	GO:0019901//protein kinase binding;GO:0019903//protein phosphatase binding;GO:0042802//identical protein binding;	-
ENSRNOG00000002341	116.867	71.9603	161.774	2.2481	1.16871	0.000469656	0.103094	10	73812818	73831257	+	2433	Trim25	GO:0003674;GO:0003713;GO:0003713;GO:0004842;GO:0005515;GO:0005575;GO:0005634;GO:0005634;GO:0005654;GO:0005737;GO:0005737;GO:0005737;GO:0005829;GO:0006511;GO:0006511;GO:0006513;GO:0006513;GO:0010494;GO:0010494;GO:0016604;GO:0019076;GO:0019076;GO:0030433;GO:0030433;GO:0032880;GO:0032880;GO:0033280;GO:0039552;GO:0039552;GO:0043123;GO:0043123;GO:0043627;GO:0043627;GO:0044790;GO:0044790;GO:0045087;GO:…	K10652	EC:2.3.2.27	O	KOG2177;35JRE;39MUQ;3BJBY;3CXQM;3JG5G;47Z7X;48ZYJ;4PVAV	tripartite motif-containing 25 [Source:RGD Symbol;Acc:1594396]	494338	Q6P7B3	GO:0006511//ubiquitin-dependent protein catabolic process;GO:0006511//ubiquitin-dependent protein catabolic process;GO:0006513//protein monoubiquitination;GO:0006513//protein monoubiquitination;GO:0019076//viral release from host cell;GO:0019076//viral release from host cell;GO:0030433//ubiquitin-dependent ERAD pathway;GO:0030433//ubiquitin-dependent ERAD pathway;GO:0032880//regulation of protein…	GO:0005575//cellular_component;GO:0005634//nucleus;GO:0005634//nucleus;GO:0005654//nucleoplasm;GO:0005737//cytoplasm;GO:0005737//cytoplasm;GO:0005737//cytoplasm;GO:0005829//cytosol;GO:0010494//cytoplasmic stress granule;GO:0010494//cytoplasmic stress granule;GO:0016604//nuclear body;	GO:0003674//molecular_function;GO:0003713//transcription coactivator activity;GO:0003713//transcription coactivator activity;GO:0004842//ubiquitin-protein transferase activity;GO:0005515//protein binding;GO:0039552//RIG-I binding;GO:0039552//RIG-I binding;GO:0046872//metal ion binding;GO:0061630//ubiquitin protein ligase activity;GO:0061630//ubiquitin protein ligase activity;	ko05164(Influenza A);ko04622(RIG-I-like receptor signaling pathway);ko04064(NF-kappa B signaling pathway)
ENSRNOG00000030183	124.583	76.8371	172.33	2.24279	1.1653	0.000494491	0.103094	8	93084513	93167255	+	3707	Plod2	GO:0005506;GO:0005506;GO:0005783;GO:0005789;GO:0008475;GO:0008475;GO:0008475;GO:0016020;GO:0016491;GO:0016705;GO:0016705;GO:0031418;GO:0031418;GO:0031418;GO:0046872;GO:0051213;GO:0001666;GO:0005506;GO:0005506;GO:0005783;GO:0005789;GO:0008475;GO:0008475;GO:0008475;GO:0008475;GO:0016020;GO:0016491;GO:0016705;GO:0016705;GO:0017185;GO:0031418;GO:0031418;GO:0031418;GO:0046872;GO:0046947;GO:0051213;	K13645	EC:1.14.11.4	O;M	KOG1971;35MEA;38DIW;3BCUS;3CS3C;3JBII;47Z5G;492PJ;4Q0UE	procollagen lysine, 2-oxoglutarate 5-dioxygenase 2 [Source:RGD Symbol;Acc:3353]	300901	G3V9I0	GO:0001666//response to hypoxia;GO:0017185//peptidyl-lysine hydroxylation;GO:0046947//hydroxylysine biosynthetic process;	GO:0005783//endoplasmic reticulum;GO:0005789//endoplasmic reticulum membrane;GO:0016020//membrane;GO:0005783//endoplasmic reticulum;GO:0005789//endoplasmic reticulum membrane;GO:0016020//membrane;	GO:0005506//iron ion binding;GO:0005506//iron ion binding;GO:0008475//procollagen-lysine 5-dioxygenase activity;GO:0008475//procollagen-lysine 5-dioxygenase activity;GO:0008475//procollagen-lysine 5-dioxygenase activity;GO:0016491//oxidoreductase activity;GO:0016705//oxidoreductase activity, acting on paired donors, with incorporation or reduction of molecular oxygen;GO:0016705//oxidoreductase ac…	ko00310(Lysine degradation)
ENSRNOG00000011406	13.0851	2.18917	23.9811	10.9544	3.45344	0.000495074	0.103094	10	68452052	68468231	+	1378	Ccl4	GO:0005125;GO:0005576;GO:0005576;GO:0005576;GO:0005615;GO:0005615;GO:0006935;GO:0006955;GO:0006955;GO:0007165;GO:0008009;GO:0008009;GO:0060326;GO:0070887;GO:0071466;	K12964	-	M;T	2S8M4;35QG9;3A6YT;3C1FD;3D8E3;3JHGM;48F88;49C81;4Q62E	C-C motif chemokine ligand 4 [Source:RGD Symbol;Acc:620441]	116637	P50230	GO:0006935//chemotaxis;GO:0006955//immune response;GO:0006955//immune response;GO:0007165//signal transduction;GO:0060326//cell chemotaxis;GO:0070887//cellular response to chemical stimulus;GO:0071466//cellular response to xenobiotic stimulus;	GO:0005576//extracellular region;GO:0005576//extracellular region;GO:0005576//extracellular region;GO:0005615//extracellular space;GO:0005615//extracellular space;	GO:0005125//cytokine activity;GO:0008009//chemokine activity;GO:0008009//chemokine activity;	ko05163(Human cytomegalovirus infection);ko04623(Cytosolic DNA-sensing pathway);ko04620(Toll-like receptor signaling pathway);ko04064(NF-kappa B signaling pathway);ko04062(Chemokine signaling pathway);ko04061(Viral protein interaction with cytokine and cytokine receptor);ko04060(Cytokine-cytokine receptor interaction)
ENSRNOG00000000195	378.328	184.864	571.792	3.09305	1.62903	0.000498888	0.103094	8	38815210	38839112	+	3975	Vwa5a	-	-	-	S	2QRPK;35D3D;38DTU;3BAKW;3D0NY;3JEFH;48AYV;48XR3;4PT05;2QRPK;35D3D;38DTU;3BAKW;3D0NY;3JEFH;48AYV;48XR3;4PT05	von Willebrand factor A domain containing 5A [Source:RGD Symbol;Acc:735145]	301097	Q75WE7	-	-	-	-
ENSRNOG00000020653	133.472	82.4102	184.533	2.2392	1.16298	0.000499428	0.103094	8	19502627	19523574	-	3733	S1pr2	GO:0001664;GO:0003376;GO:0003376;GO:0004930;GO:0004930;GO:0004930;GO:0004930;GO:0004930;GO:0005178;GO:0005737;GO:0005886;GO:0005886;GO:0005886;GO:0007165;GO:0007186;GO:0007186;GO:0007186;GO:0007186;GO:0007186;GO:0007189;GO:0008528;GO:0008528;GO:0010800;GO:0014912;GO:0016020;GO:0016021;GO:0016021;GO:0016021;GO:0019222;GO:0031532;GO:0038036;GO:0038036;GO:0038036;GO:0038036;GO:0046847;GO:0090394;GO:…	K04292	-	S;T	2QVQY;359JI;38RT8;3BFDH;3D0J1;3JBNM;481GB;492I0;4Q0V6	sphingosine-1-phosphate receptor 2 [Source:RGD Symbol;Acc:68334]	29415	P47752	GO:0003376//sphingosine-1-phosphate receptor signaling pathway;GO:0003376//sphingosine-1-phosphate receptor signaling pathway;GO:0007165//signal transduction;GO:0007186//G protein-coupled receptor signaling pathway;GO:0007186//G protein-coupled receptor signaling pathway;GO:0007186//G protein-coupled receptor signaling pathway;GO:0007186//G protein-coupled receptor signaling pathway;GO:0007186//G…	GO:0005737//cytoplasm;GO:0005886//plasma membrane;GO:0005886//plasma membrane;GO:0005886//plasma membrane;GO:0016020//membrane;GO:0016021//integral component of membrane;GO:0016021//integral component of membrane;GO:0016021//integral component of membrane;GO:0005886//plasma membrane;GO:0016021//integral component of membrane;	GO:0001664//G protein-coupled receptor binding;GO:0004930//G protein-coupled receptor activity;GO:0004930//G protein-coupled receptor activity;GO:0004930//G protein-coupled receptor activity;GO:0004930//G protein-coupled receptor activity;GO:0004930//G protein-coupled receptor activity;GO:0005178//integrin binding;GO:0008528//G protein-coupled peptide receptor activity;GO:0008528//G protein-coupl…	ko04080(Neuroactive ligand-receptor interaction);ko04071(Sphingolipid signaling pathway)
ENSRNOG00000001336	125.927	78.6877	173.166	2.20067	1.13795	0.000502725	0.103094	12	33534344	33548405	-	1329	Orai1	GO:0002115;GO:0005262;GO:0005886;GO:0005887;GO:0015279;GO:0016020;GO:0016021;GO:0042802;GO:0044853;GO:0045121;GO:0045762;GO:0051924;GO:0051928;GO:0070588;	-	-	A;S	KOG4298;35CQS;38B76;3BI94;3CYQX;3JAXN;486ZM;495DB;4PUN1	ORAI calcium release-activated calcium modulator 1 [Source:RGD Symbol;Acc:1311873]	-	-	GO:0002115//store-operated calcium entry;GO:0045762//positive regulation of adenylate cyclase activity;GO:0051924//regulation of calcium ion transport;GO:0051928//positive regulation of calcium ion transport;GO:0070588//calcium ion transmembrane transport;	GO:0005886//plasma membrane;GO:0005887//integral component of plasma membrane;GO:0016020//membrane;GO:0016021//integral component of membrane;GO:0044853//plasma membrane raft;GO:0045121//membrane raft;	GO:0005262//calcium channel activity;GO:0015279//store-operated calcium channel activity;GO:0042802//identical protein binding;	-
ENSRNOG00000014961	946.491	195.931	1697.05	8.66148	3.11461	0.000507088	0.103094	5	155601691	155635656	-	1880	Pdpn	GO:0016020;GO:0016021;	K16778	-	S;T	2QRWU;35QXF;3A3D9;3BQUG;3D75D;3JH1C;48EVB;49BTP;4Q65Y	podoplanin [Source:RGD Symbol;Acc:61819]	54320	Q64294	-	GO:0016020//membrane;GO:0016021//integral component of membrane;	-	-
ENSRNOG00000014081	10.5577	2.14278	18.9726	8.85419	3.14636	0.000509824	0.103094	10	40166226	40182078	-	3302	Nmur2	GO:0001607;GO:0001607;GO:0001607;GO:0001607;GO:0002023;GO:0002023;GO:0004930;GO:0004930;GO:0004930;GO:0004930;GO:0005229;GO:0005229;GO:0005525;GO:0005525;GO:0005886;GO:0005886;GO:0005886;GO:0006816;GO:0006816;GO:0007165;GO:0007186;GO:0007186;GO:0007186;GO:0007186;GO:0007200;GO:0007200;GO:0007204;GO:0007204;GO:0007218;GO:0007218;GO:0007218;GO:0007218;GO:0007417;GO:0007417;GO:0007625;GO:0007625;GO:…	K05053	-	O;T	KOG3656;35EQ9;39535;3BGH7;3CR94;3JBVT;482PH;48Z1Z;4PZ67	neuromedin U receptor 2 [Source:RGD Symbol;Acc:621155]	64042	Q9ESQ4	GO:0002023//reduction of food intake in response to dietary excess;GO:0002023//reduction of food intake in response to dietary excess;GO:0006816//calcium ion transport;GO:0006816//calcium ion transport;GO:0007165//signal transduction;GO:0007186//G protein-coupled receptor signaling pathway;GO:0007186//G protein-coupled receptor signaling pathway;GO:0007186//G protein-coupled receptor signaling pa…	GO:0005886//plasma membrane;GO:0005886//plasma membrane;GO:0005886//plasma membrane;GO:0016020//membrane;GO:0016021//integral component of membrane;GO:0016021//integral component of membrane;GO:0016021//integral component of membrane;GO:0016021//integral component of membrane;GO:0016021//integral component of membrane;	GO:0001607//neuromedin U receptor activity;GO:0001607//neuromedin U receptor activity;GO:0001607//neuromedin U receptor activity;GO:0001607//neuromedin U receptor activity;GO:0004930//G protein-coupled receptor activity;GO:0004930//G protein-coupled receptor activity;GO:0004930//G protein-coupled receptor activity;GO:0004930//G protein-coupled receptor activity;GO:0005229//intracellular calcium a…	ko04080(Neuroactive ligand-receptor interaction)
ENSRNOG00000002905	4.48175	0	8.96351	Inf	Inf	0.000535828	0.104662	10	87846357	87849757	+	956	Ccdc103	GO:0001947;GO:0001947;GO:0003341;GO:0003341;GO:0003351;GO:0005576;GO:0005737;GO:0005929;GO:0007368;GO:0030030;GO:0031514;GO:0036157;GO:0036157;GO:0036158;GO:0036158;GO:0036159;GO:0036159;GO:0036159;GO:0042803;GO:0042803;GO:0042995;GO:0070286;GO:0070286;GO:0070286;GO:0070286;GO:0071907;GO:0071907;	K23731	-	S	2RY3P;35MF1;38BPZ;3BJQX;3CUSV;3J883;488HT;48VJM;4PVA6	coiled-coil domain containing 103 [Source:RGD Symbol;Acc:1562370]	498006	D3Z8H9	GO:0001947//heart looping;GO:0001947//heart looping;GO:0003341//cilium movement;GO:0003341//cilium movement;GO:0003351//epithelial cilium movement involved in extracellular fluid movement;GO:0007368//determination of left/right symmetry;GO:0030030//cell projection organization;GO:0036158//outer dynein arm assembly;GO:0036158//outer dynein arm assembly;GO:0036159//inner dynein arm assembly;GO:0036…	GO:0005576//extracellular region;GO:0005737//cytoplasm;GO:0005929//cilium;GO:0031514//motile cilium;GO:0036157//outer dynein arm;GO:0036157//outer dynein arm;GO:0042995//cell projection;	GO:0042803//protein homodimerization activity;GO:0042803//protein homodimerization activity;	-
ENSRNOG00000007457	546.665	146.721	946.61	6.45178	2.6897	0.000546346	0.104662	3	69842739	69852034	-	1839	Serping1	GO:0001848;GO:0001869;GO:0001869;GO:0001869;GO:0002376;GO:0003674;GO:0004867;GO:0004867;GO:0004867;GO:0004867;GO:0004867;GO:0004867;GO:0004867;GO:0005576;GO:0005615;GO:0005615;GO:0005615;GO:0005615;GO:0005615;GO:0006958;GO:0007568;GO:0007596;GO:0007599;GO:0010466;GO:0010951;GO:0030193;GO:0030193;GO:0030414;GO:0042730;GO:0045087;GO:0045916;GO:0045916;GO:0004867;GO:0005615;GO:0030193;GO:0045916;GO:…	K04001	-	O;V	KOG2392;35MT6;38GWV;3BIWB;3D1ME;3J3U4;481UP;48VNG;4Q3TK	serpin family G member 1 [Source:RGD Symbol;Acc:735225]	295703	Q6P734	GO:0001869//negative regulation of complement activation, lectin pathway;GO:0001869//negative regulation of complement activation, lectin pathway;GO:0001869//negative regulation of complement activation, lectin pathway;GO:0002376//immune system process;GO:0006958//complement activation, classical pathway;GO:0007568//aging;GO:0007596//blood coagulation;GO:0007599//hemostasis;GO:0010466//negative r…	GO:0005576//extracellular region;GO:0005615//extracellular space;GO:0005615//extracellular space;GO:0005615//extracellular space;GO:0005615//extracellular space;GO:0005615//extracellular space;GO:0005615//extracellular space;GO:0005615//extracellular space;	GO:0001848//complement binding;GO:0003674//molecular_function;GO:0004867//serine-type endopeptidase inhibitor activity;GO:0004867//serine-type endopeptidase inhibitor activity;GO:0004867//serine-type endopeptidase inhibitor activity;GO:0004867//serine-type endopeptidase inhibitor activity;GO:0004867//serine-type endopeptidase inhibitor activity;GO:0004867//serine-type endopeptidase inhibitor acti…	ko05133(Pertussis);ko04610(Complement and coagulation cascades)
ENSRNOG00000019264	408.693	244.732	572.654	2.33993	1.22646	0.000553258	0.104662	4	158108886	158121539	-	2638	Ltbr	GO:0005515;GO:0005794;GO:0006955;GO:0031625;GO:0042802;GO:0043011;GO:0043123;GO:0043123;GO:0046330;GO:0048534;GO:0071260;GO:2001238;GO:0005515;GO:0006955;GO:0006955;GO:0016020;GO:0016021;GO:0031625;GO:0031625;GO:0042802;GO:0043011;GO:0043123;GO:0043123;GO:0043123;GO:0043123;GO:0046330;GO:0048534;GO:0048534;GO:0071260;GO:2001238;	K03159	-	S;T	2S4WF;35IHU;39V4C;3BNP3;3D0ME;3JDM6;481Q4;49614;4Q1T5	lymphotoxin beta receptor [Source:RGD Symbol;Acc:1309448]	297604	Q5U2S8	GO:0006955//immune response;GO:0043011//myeloid dendritic cell differentiation;GO:0043123//positive regulation of I-kappaB kinase/NF-kappaB signaling;GO:0043123//positive regulation of I-kappaB kinase/NF-kappaB signaling;GO:0046330//positive regulation of JNK cascade;GO:0048534//hematopoietic or lymphoid organ development;GO:0071260//cellular response to mechanical stimulus;GO:2001238//positive r…	GO:0005794//Golgi apparatus;GO:0016020//membrane;GO:0016021//integral component of membrane;	GO:0005515//protein binding;GO:0031625//ubiquitin protein ligase binding;GO:0042802//identical protein binding;GO:0005515//protein binding;GO:0031625//ubiquitin protein ligase binding;GO:0031625//ubiquitin protein ligase binding;GO:0042802//identical protein binding;	ko05203(Viral carcinogenesis);ko05166(Human T-cell leukemia virus 1 infection);ko04672(Intestinal immune network for IgA production);ko04066(HIF-1 signaling pathway);ko04064(NF-kappa B signaling pathway);ko04061(Viral protein interaction with cytokine and cytokine receptor);ko04060(Cytokine-cytokine receptor interaction)
ENSRNOG00000015488	128.609	72.9111	184.308	2.52784	1.33791	0.000557131	0.104662	1	166792628	167003369	+	3458	Tead1	GO:0000981;GO:0000987;GO:0003700;GO:0003700;GO:0005654;GO:0006355;GO:0030307;GO:0035329;GO:0035329;GO:0045893;GO:0045944;GO:0065003;GO:0140552;GO:1902895;GO:1990837;GO:0000978;GO:0000978;GO:0000981;GO:0000981;GO:0000987;GO:0003143;GO:0003677;GO:0003700;GO:0003700;GO:0003700;GO:0003700;GO:0005634;GO:0005634;GO:0005667;GO:0005667;GO:0006355;GO:0006355;GO:0006355;GO:0006355;GO:0006357;GO:0007507;GO:…	K09448	-	K	KOG3841;35J9R;38CZI;3BCB8;3CS2C;3JBME;4802W;48YSH;4PUH0	TEA domain transcription factor 1 [Source:RGD Symbol;Acc:1549742]	361630	F1M7P3;Q6QQU2	GO:0006355//regulation of transcription, DNA-templated;GO:0030307//positive regulation of cell growth;GO:0035329//hippo signaling;GO:0035329//hippo signaling;GO:0045893//positive regulation of transcription, DNA-templated;GO:0045944//positive regulation of transcription by RNA polymerase II;GO:0065003//protein-containing complex assembly;GO:1902895//positive regulation of pri-miRNA transcription …	GO:0005654//nucleoplasm;GO:0140552//TEAD-YAP complex;GO:0005634//nucleus;GO:0005634//nucleus;GO:0005667//transcription regulator complex;GO:0005667//transcription regulator complex;GO:0140552//TEAD-YAP complex;GO:0005634//nucleus;GO:0005634//nucleus;GO:0005667//transcription regulator complex;GO:0005667//transcription regulator complex;GO:0140552//TEAD-YAP complex;GO:0005634//nucleus;	GO:0000981//DNA-binding transcription factor activity, RNA polymerase II-specific;GO:0000987//cis-regulatory region sequence-specific DNA binding;GO:0003700//DNA-binding transcription factor activity;GO:0003700//DNA-binding transcription factor activity;GO:1990837//sequence-specific double-stranded DNA binding;GO:0000978//RNA polymerase II cis-regulatory region sequence-specific DNA binding;GO:00…	ko04392(Hippo signaling pathway - multiple species);ko04390(Hippo signaling pathway)
ENSRNOG00000017469	133.706	49.036	218.376	4.45338	2.1549	0.00055975	0.104662	1	217861175	217877343	-	1757	Anxa1	GO:0004859;GO:0005509;GO:0005544;GO:0004859;GO:0005509;GO:0005544;GO:0001533;GO:0001533;GO:0001780;GO:0002548;GO:0002685;GO:0004859;GO:0005509;GO:0005544;GO:0005544;GO:0005615;GO:0005634;GO:0005654;GO:0005737;GO:0005737;GO:0005768;GO:0005829;GO:0005884;GO:0005886;GO:0005886;GO:0005886;GO:0006909;GO:0006954;GO:0007165;GO:0007187;GO:0008360;GO:0009986;GO:0014839;GO:0016324;GO:0016328;GO:0018149;GO:…	K17091	-	S;U	KOG0819;35BI3;398XR;3BET6;3D27F;3JB3G;4841T;48XS6;4Q2YD	annexin A1 [Source:RGD Symbol;Acc:2118]	25380	P07150	GO:0001780//neutrophil homeostasis;GO:0002548//monocyte chemotaxis;GO:0002685//regulation of leukocyte migration;GO:0006909//phagocytosis;GO:0006954//inflammatory response;GO:0007165//signal transduction;GO:0007187//G protein-coupled receptor signaling pathway, coupled to cyclic nucleotide second messenger;GO:0008360//regulation of cell shape;GO:0014839//myoblast migration involved in skeletal mu…	GO:0001533//cornified envelope;GO:0001533//cornified envelope;GO:0005615//extracellular space;GO:0005634//nucleus;GO:0005654//nucleoplasm;GO:0005737//cytoplasm;GO:0005737//cytoplasm;GO:0005768//endosome;GO:0005829//cytosol;GO:0005884//actin filament;GO:0005886//plasma membrane;GO:0005886//plasma membrane;GO:0005886//plasma membrane;GO:0009986//cell surface;GO:0016324//apical plasma membrane;GO:00…	GO:0004859//phospholipase inhibitor activity;GO:0005509//calcium ion binding;GO:0005544//calcium-dependent phospholipid binding;GO:0004859//phospholipase inhibitor activity;GO:0005509//calcium ion binding;GO:0005544//calcium-dependent phospholipid binding;GO:0004859//phospholipase inhibitor activity;GO:0005509//calcium ion binding;GO:0005544//calcium-dependent phospholipid binding;GO:0005544//cal…	-
ENSRNOG00000050869	375.056	44.1606	705.952	15.986	3.99874	0.00056743	0.104662	11	84764565	84765829	+	1265	Cebpd	GO:0000976;GO:0000976;GO:0000978;GO:0000978;GO:0000978;GO:0000978;GO:0000981;GO:0001228;GO:0001228;GO:0001228;GO:0002244;GO:0002244;GO:0003677;GO:0003677;GO:0003677;GO:0003700;GO:0003700;GO:0005634;GO:0005634;GO:0005634;GO:0006355;GO:0006355;GO:0006357;GO:0006357;GO:0006357;GO:0042802;GO:0042802;GO:0043565;GO:0045444;GO:0045444;GO:0045595;GO:0045669;GO:0045669;GO:0045892;GO:0045892;GO:0045944;GO:…	K10050	-	S;K	KOG3119;35KWN;39T52;3BNGN;3CYHN;3JG8E;48ASV;48XK9;4Q5TW	CCAAT/enhancer binding protein delta [Source:RGD Symbol;Acc:2328]	25695	Q03484	GO:0002244//hematopoietic progenitor cell differentiation;GO:0002244//hematopoietic progenitor cell differentiation;GO:0006355//regulation of transcription, DNA-templated;GO:0006355//regulation of transcription, DNA-templated;GO:0006357//regulation of transcription by RNA polymerase II;GO:0006357//regulation of transcription by RNA polymerase II;GO:0006357//regulation of transcription by RNA poly…	GO:0005634//nucleus;GO:0005634//nucleus;GO:0005634//nucleus;GO:0090575//RNA polymerase II transcription regulator complex;	GO:0000976//transcription cis-regulatory region binding;GO:0000976//transcription cis-regulatory region binding;GO:0000978//RNA polymerase II cis-regulatory region sequence-specific DNA binding;GO:0000978//RNA polymerase II cis-regulatory region sequence-specific DNA binding;GO:0000978//RNA polymerase II cis-regulatory region sequence-specific DNA binding;GO:0000978//RNA polymerase II cis-regulat…	-
ENSRNOG00000006940	64.9947	18.2048	111.785	6.14039	2.61833	0.000568812	0.104662	7	109826020	109843389	+	1528	Ncf4	GO:0005515;GO:0005737;GO:0005737;GO:0005737;GO:0005829;GO:0006909;GO:0006909;GO:0010008;GO:0010008;GO:0016020;GO:0016020;GO:0016176;GO:0016176;GO:0016176;GO:0016176;GO:0016176;GO:0032266;GO:0032266;GO:0035091;GO:0035091;GO:0042554;GO:0042554;GO:0042554;GO:0043020;GO:0043020;GO:0043020;GO:0043020;GO:0043020;GO:0045730;GO:0045730;GO:0050790;GO:0005515;GO:0006909;GO:0016176;GO:0035091;GO:0043020;GO:…	K08012	-	T	KOG4773;35PGH;38GGZ;3BCTW;3CRWX;3J8WK;488Q9;494AV;4Q012	neutrophil cytosolic factor 4 [Source:RGD Symbol;Acc:1593157]	500904	B2RZ98	GO:0006909//phagocytosis;GO:0006909//phagocytosis;GO:0042554//superoxide anion generation;GO:0042554//superoxide anion generation;GO:0042554//superoxide anion generation;GO:0045730//respiratory burst;GO:0045730//respiratory burst;GO:0050790//regulation of catalytic activity;GO:0006909//phagocytosis;GO:0045730//respiratory burst;	GO:0005737//cytoplasm;GO:0005737//cytoplasm;GO:0005737//cytoplasm;GO:0005829//cytosol;GO:0010008//endosome membrane;GO:0010008//endosome membrane;GO:0016020//membrane;GO:0016020//membrane;GO:0043020//NADPH oxidase complex;GO:0043020//NADPH oxidase complex;GO:0043020//NADPH oxidase complex;GO:0043020//NADPH oxidase complex;GO:0043020//NADPH oxidase complex;GO:0043020//NADPH oxidase complex;	GO:0005515//protein binding;GO:0016176//superoxide-generating NADPH oxidase activator activity;GO:0016176//superoxide-generating NADPH oxidase activator activity;GO:0016176//superoxide-generating NADPH oxidase activator activity;GO:0016176//superoxide-generating NADPH oxidase activator activity;GO:0016176//superoxide-generating NADPH oxidase activator activity;GO:0032266//phosphatidylinositol-3-p…	ko05417(Lipid and atherosclerosis);ko05415(Diabetic cardiomyopathy);ko05140(Leishmaniasis);ko05020(Prion disease);ko04670(Leukocyte transendothelial migration);ko04613(Neutrophil extracellular trap formation);ko04380(Osteoclast differentiation);ko04145(Phagosome)
ENSRNOG00000059463	1140.9	658.348	1623.45	2.46594	1.30214	0.00057519	0.104662	2	175703441	175709058	+	2476	Slc39a1	GO:0001701;GO:0001701;GO:0005102;GO:0005385;GO:0005385;GO:0005385;GO:0005886;GO:0005886;GO:0005886;GO:0006829;GO:0006829;GO:0016020;GO:0016020;GO:0016020;GO:0016020;GO:0016021;GO:0030001;GO:0030001;GO:0046873;GO:0046873;GO:0048701;GO:0048701;GO:0055085;GO:0055085;GO:0060173;GO:0060173;GO:0071577;GO:0071577;GO:0071577;	K14709	-	-	-	solute carrier family 39 member 1 [Source:RGD Symbol;Acc:1305241]	361986	B5DEF5	GO:0001701//in utero embryonic development;GO:0001701//in utero embryonic development;GO:0006829//zinc ion transport;GO:0006829//zinc ion transport;GO:0030001//metal ion transport;GO:0030001//metal ion transport;GO:0048701//embryonic cranial skeleton morphogenesis;GO:0048701//embryonic cranial skeleton morphogenesis;GO:0055085//transmembrane transport;GO:0055085//transmembrane transport;GO:006017…	GO:0005886//plasma membrane;GO:0005886//plasma membrane;GO:0005886//plasma membrane;GO:0016020//membrane;GO:0016020//membrane;GO:0016020//membrane;GO:0016020//membrane;GO:0016021//integral component of membrane;	GO:0005102//signaling receptor binding;GO:0005385//zinc ion transmembrane transporter activity;GO:0005385//zinc ion transmembrane transporter activity;GO:0005385//zinc ion transmembrane transporter activity;GO:0046873//metal ion transmembrane transporter activity;GO:0046873//metal ion transmembrane transporter activity;	ko05012(Parkinson disease);ko05010(Alzheimer disease)
ENSRNOG00000002802	25.5885	1.07918	50.0979	46.422	5.53674	0.000576378	0.104662	14	17193365	17195215	-	1004	Cxcl1	GO:0005125;GO:0005576;GO:0005576;GO:0005576;GO:0005615;GO:0005615;GO:0006935;GO:0006935;GO:0006935;GO:0006952;GO:0006952;GO:0006955;GO:0006955;GO:0007165;GO:0008009;GO:0008009;GO:0032930;GO:0050896;GO:0060326;GO:0070965;GO:0097398;GO:1902035;	K05505	-	M;T	2S7MM;35QP2;3AN5U;3C1H4;3D9P3;3JHGA;48FJD;49CIQ;4Q64N	C-X-C motif chemokine ligand 1 [Source:RGD Symbol;Acc:619869]	81503	P14095	GO:0006935//chemotaxis;GO:0006935//chemotaxis;GO:0006935//chemotaxis;GO:0006952//defense response;GO:0006952//defense response;GO:0006955//immune response;GO:0006955//immune response;GO:0007165//signal transduction;GO:0032930//positive regulation of superoxide anion generation;GO:0050896//response to stimulus;GO:0060326//cell chemotaxis;GO:0070965//positive regulation of neutrophil mediated killi…	GO:0005576//extracellular region;GO:0005576//extracellular region;GO:0005576//extracellular region;GO:0005615//extracellular space;GO:0005615//extracellular space;	GO:0005125//cytokine activity;GO:0008009//chemokine activity;GO:0008009//chemokine activity;	ko05417(Lipid and atherosclerosis);ko05323(Rheumatoid arthritis);ko05167(Kaposi sarcoma-associated herpesvirus infection);ko05146(Amoebiasis);ko05134(Legionellosis);ko04936(Alcoholic liver disease);ko04668(TNF signaling pathway);ko04657(IL-17 signaling pathway);ko04621(NOD-like receptor signaling pathway);ko04064(NF-kappa B signaling pathway);ko04062(Chemokine signaling pathway);ko04061(Viral pro…
ENSRNOG00000062686	88.5573	50.6432	126.471	2.4973	1.32037	0.000584248	0.104662	1	214718293	214758776	-	5636	Gcnt1	GO:0000139;GO:0003829;GO:0003829;GO:0005615;GO:0005802;GO:0008375;GO:0009101;GO:0016020;GO:0016020;GO:0016020;GO:0016268;GO:0016740;GO:0016757;GO:0016757;GO:0016757;GO:0031985;GO:0032868;GO:0048729;GO:0050901;GO:0060352;GO:0060993;GO:1903238;GO:0000139;GO:0003829;GO:0003829;GO:0003829;GO:0005615;GO:0005802;GO:0005802;GO:0008375;GO:0009101;GO:0009101;GO:0016020;GO:0016020;GO:0016020;GO:0016268;GO:…	-	-	-	-	glucosaminyl (N-acetyl) transferase 1 [Source:RGD Symbol;Acc:621370]	-	-	GO:0009101//glycoprotein biosynthetic process;GO:0016268//O-glycan processing, core 2;GO:0032868//response to insulin;GO:0048729//tissue morphogenesis;GO:0050901//leukocyte tethering or rolling;GO:0060352//cell adhesion molecule production;GO:0060993//kidney morphogenesis;GO:1903238//positive regulation of leukocyte tethering or rolling;GO:0009101//glycoprotein biosynthetic process;GO:0009101//gl…	GO:0000139//Golgi membrane;GO:0005615//extracellular space;GO:0005802//trans-Golgi network;GO:0016020//membrane;GO:0016020//membrane;GO:0016020//membrane;GO:0031985//Golgi cisterna;GO:0000139//Golgi membrane;GO:0005615//extracellular space;GO:0005802//trans-Golgi network;GO:0005802//trans-Golgi network;GO:0016020//membrane;GO:0016020//membrane;GO:0016020//membrane;GO:0031985//Golgi cisterna;GO:00…	GO:0003829//beta-1,3-galactosyl-O-glycosyl-glycoprotein beta-1,6-N-acetylglucosaminyltransferase activity;GO:0003829//beta-1,3-galactosyl-O-glycosyl-glycoprotein beta-1,6-N-acetylglucosaminyltransferase activity;GO:0008375//acetylglucosaminyltransferase activity;GO:0016740//transferase activity;GO:0016757//glycosyltransferase activity;GO:0016757//glycosyltransferase activity;GO:0016757//glycosylt…	-
ENSRNOG00000010047	26.3946	10.9401	41.8492	3.82531	1.93558	0.000584361	0.104662	2	226128276	226131375	+	2845	Ddit4l	GO:0005737;GO:0009968;GO:0005737;GO:0005737;GO:0005737;GO:0009968;GO:0009968;	-	-	S	2R3EE;35ABP;38CTG;3BGYQ;3D44K;3JDI3;489RN;48VJF;4PYX5	DNA-damage-inducible transcript 4-like 2 [Source:RGD Symbol;Acc:619738]	100363484	-	GO:0009968//negative regulation of signal transduction;GO:0009968//negative regulation of signal transduction;GO:0009968//negative regulation of signal transduction;	GO:0005737//cytoplasm;GO:0005737//cytoplasm;GO:0005737//cytoplasm;GO:0005737//cytoplasm;	-	-
ENSRNOG00000016687	114.731	69.481	159.981	2.30252	1.20321	0.000593741	0.105339	1	68891949	68909743	-	4495	Ssc5d	GO:0001968;GO:0001968;GO:0005044;GO:0005044;GO:0005044;GO:0005044;GO:0005615;GO:0005615;GO:0005615;GO:0006897;GO:0006952;GO:0006952;GO:0006952;GO:0016020;GO:0016020;GO:0031012;GO:0032677;GO:0032677;GO:0032717;GO:0032717;GO:0042494;GO:0042494;GO:0042494;GO:0043236;GO:0043236;GO:0050829;GO:0050829;GO:0050830;GO:0050830;GO:0050840;GO:0050840;GO:0050840;GO:0062023;GO:0062023;	-	-	S;T	2SECN;35CG6;39WNC;3BINQ;3D2BS;3J5QX;48ACZ;48X1E;4PVIZ	scavenger receptor cysteine rich family member with 5 domains [Source:RGD Symbol;Acc:1565772]	308341	D3ZPK4	GO:0006897//endocytosis;GO:0006952//defense response;GO:0006952//defense response;GO:0006952//defense response;GO:0032677//regulation of interleukin-8 production;GO:0032677//regulation of interleukin-8 production;GO:0032717//negative regulation of interleukin-8 production;GO:0032717//negative regulation of interleukin-8 production;GO:0042494//detection of bacterial lipoprotein;GO:0042494//detecti…	GO:0005615//extracellular space;GO:0005615//extracellular space;GO:0005615//extracellular space;GO:0016020//membrane;GO:0016020//membrane;GO:0031012//extracellular matrix;GO:0062023//collagen-containing extracellular matrix;GO:0062023//collagen-containing extracellular matrix;	GO:0001968//fibronectin binding;GO:0001968//fibronectin binding;GO:0005044//scavenger receptor activity;GO:0005044//scavenger receptor activity;GO:0005044//scavenger receptor activity;GO:0005044//scavenger receptor activity;GO:0043236//laminin binding;GO:0043236//laminin binding;GO:0050840//extracellular matrix binding;GO:0050840//extracellular matrix binding;GO:0050840//extracellular matrix bind…	-
ENSRNOG00000000456	104.695	48.7609	160.629	3.29422	1.71994	0.000618579	0.108409	20	4652159	4655283	-	1417	Psmb8	GO:0000502;GO:0000502;GO:0000502;GO:0000502;GO:0000502;GO:0002376;GO:0004175;GO:0004298;GO:0004298;GO:0004298;GO:0005634;GO:0005634;GO:0005737;GO:0005839;GO:0005839;GO:0005839;GO:0005839;GO:0005839;GO:0005839;GO:0006508;GO:0008233;GO:0010498;GO:0016787;GO:0019774;GO:0019774;GO:0019882;GO:0019882;GO:0030154;GO:0045444;GO:0045444;GO:0045444;GO:0045444;GO:0051603;GO:0051603;GO:0052548;GO:0052548;GO:…	K02740	EC:3.4.25.1	O	KOG0175;35NGY;38EKC;3BGPE;3CTI6;3J5X9;48277;493HI;4PZ5G	proteasome 20S subunit beta 8 [Source:RGD Symbol;Acc:3426]	24968	P28064;A0A023IMI6	GO:0002376//immune system process;GO:0006508//proteolysis;GO:0010498//proteasomal protein catabolic process;GO:0019882//antigen processing and presentation;GO:0019882//antigen processing and presentation;GO:0030154//cell differentiation;GO:0045444//fat cell differentiation;GO:0045444//fat cell differentiation;GO:0045444//fat cell differentiation;GO:0045444//fat cell differentiation;GO:0051603//pr…	GO:0000502//proteasome complex;GO:0000502//proteasome complex;GO:0000502//proteasome complex;GO:0000502//proteasome complex;GO:0000502//proteasome complex;GO:0005634//nucleus;GO:0005634//nucleus;GO:0005737//cytoplasm;GO:0005839//proteasome core complex;GO:0005839//proteasome core complex;GO:0005839//proteasome core complex;GO:0005839//proteasome core complex;GO:0005839//proteasome core complex;GO…	GO:0004175//endopeptidase activity;GO:0004298//threonine-type endopeptidase activity;GO:0004298//threonine-type endopeptidase activity;GO:0004298//threonine-type endopeptidase activity;GO:0008233//peptidase activity;GO:0016787//hydrolase activity;	ko03050(Proteasome)
ENSRNOG00000049714	134.902	83.2803	186.525	2.23972	1.16332	0.000622578	0.108409	5	148433494	148474073	+	4160	Asap3	GO:0001726;GO:0001726;GO:0001726;GO:0005096;GO:0005096;GO:0005096;GO:0005096;GO:0005096;GO:0005515;GO:0005654;GO:0005737;GO:0005829;GO:0005925;GO:0005925;GO:0005925;GO:0005925;GO:0005925;GO:0016477;GO:0016477;GO:0016477;GO:0016477;GO:0043231;GO:0043231;GO:0043547;GO:0043547;GO:0043547;GO:0043547;GO:0046872;GO:0051492;GO:0051492;GO:0051492;GO:0005096;GO:0005515;GO:0005925;GO:0016477;GO:0043547;	K12488	-	T;U	KOG0521;35J8N;38B5T;3BAJZ;3CTBJ;3J4VJ;48AGG;49103;4Q0S9	ArfGAP with SH3 domain, ankyrin repeat and PH domain 3 [Source:RGD Symbol;Acc:1593929]	684122	-	GO:0016477//cell migration;GO:0016477//cell migration;GO:0016477//cell migration;GO:0016477//cell migration;GO:0043547//positive regulation of GTPase activity;GO:0043547//positive regulation of GTPase activity;GO:0043547//positive regulation of GTPase activity;GO:0043547//positive regulation of GTPase activity;GO:0051492//regulation of stress fiber assembly;GO:0051492//regulation of stress fiber …	GO:0001726//ruffle;GO:0001726//ruffle;GO:0001726//ruffle;GO:0005654//nucleoplasm;GO:0005737//cytoplasm;GO:0005829//cytosol;GO:0005925//focal adhesion;GO:0005925//focal adhesion;GO:0005925//focal adhesion;GO:0005925//focal adhesion;GO:0005925//focal adhesion;GO:0043231//intracellular membrane-bounded organelle;GO:0043231//intracellular membrane-bounded organelle;GO:0005925//focal adhesion;	GO:0005096//GTPase activator activity;GO:0005096//GTPase activator activity;GO:0005096//GTPase activator activity;GO:0005096//GTPase activator activity;GO:0005096//GTPase activator activity;GO:0005515//protein binding;GO:0046872//metal ion binding;GO:0005096//GTPase activator activity;GO:0005515//protein binding;	ko04666(Fc gamma R-mediated phagocytosis);ko04144(Endocytosis)
ENSRNOG00000012881	289.571	73.46	505.681	6.88377	2.7832	0.000631733	0.108994	4	13710575	13716207	-	3686	Fgl2	GO:0002291;GO:0002291;GO:0002605;GO:0002605;GO:0002617;GO:0002617;GO:0005102;GO:0005615;GO:0007567;GO:0008233;GO:0008233;GO:0008233;GO:0043381;GO:0043381;GO:0050687;GO:0050687;GO:0062023;	-	-	S;M	KOG2579;35M87;38HZH;3BM3I;3CU6C;3JCDS;485ZF;4938R;4Q84T	fibrinogen-like 2 [Source:RGD Symbol;Acc:620170]	84586	G3V7P2;Q6IN12	GO:0002291//T cell activation via T cell receptor contact with antigen bound to MHC molecule on antigen presenting cell;GO:0002291//T cell activation via T cell receptor contact with antigen bound to MHC molecule on antigen presenting cell;GO:0002605//negative regulation of dendritic cell antigen processing and presentation;GO:0002605//negative regulation of dendritic cell antigen processing and …	GO:0005615//extracellular space;GO:0062023//collagen-containing extracellular matrix;	GO:0005102//signaling receptor binding;GO:0008233//peptidase activity;GO:0008233//peptidase activity;GO:0008233//peptidase activity;	-
ENSRNOG00000016688	138.505	86.8584	190.151	2.18921	1.13041	0.000644409	0.110171	6	5843185	5892449	-	5172	Ston1	GO:0006897;GO:0030100;GO:0005737;GO:0005905;GO:0005905;GO:0006897;GO:0006897;GO:0006897;GO:0006897;GO:0006897;GO:0006929;GO:0006929;GO:0008021;GO:0016192;GO:0030100;GO:0030100;GO:0030100;GO:0030100;GO:0030100;GO:0030100;GO:0030136;GO:0031252;GO:0031252;GO:0031410;GO:0035615;GO:0042995;GO:0042995;GO:0048008;GO:0048008;GO:0048041;GO:0048041;GO:0048488;GO:0097178;GO:0097178;GO:0120181;GO:0120181;GO:…	K20067	-	S;U	KOG2677;35JX7;39HEI;3BDR4;3CSND;3J3M5;483ZP;497XJ;4PWAZ	stonin 1 [Source:RGD Symbol;Acc:727878]	360202	F1MAC6	GO:0006897//endocytosis;GO:0030100//regulation of endocytosis;GO:0006897//endocytosis;GO:0006897//endocytosis;GO:0006897//endocytosis;GO:0006897//endocytosis;GO:0006897//endocytosis;GO:0006929//substrate-dependent cell migration;GO:0006929//substrate-dependent cell migration;GO:0016192//vesicle-mediated transport;GO:0030100//regulation of endocytosis;GO:0030100//regulation of endocytosis;GO:00301…	GO:0005737//cytoplasm;GO:0005905//clathrin-coated pit;GO:0005905//clathrin-coated pit;GO:0008021//synaptic vesicle;GO:0030136//clathrin-coated vesicle;GO:0031252//cell leading edge;GO:0031252//cell leading edge;GO:0031410//cytoplasmic vesicle;GO:0042995//cell projection;GO:0042995//cell projection;	GO:0035615//clathrin adaptor activity;GO:0140312//cargo adaptor activity;GO:0140312//cargo adaptor activity;	-
ENSRNOG00000053272	2582.87	915.78	4249.96	4.6408	2.21438	0.000683548	0.113734	13	45641802	45649787	+	1895	Chi3l1	GO:0003674;GO:0005576;GO:0005576;GO:0005615;GO:0005615;GO:0005615;GO:0005615;GO:0005737;GO:0005737;GO:0005783;GO:0005783;GO:0005975;GO:0005975;GO:0006032;GO:0006915;GO:0006954;GO:0006954;GO:0007250;GO:0007250;GO:0008061;GO:0008061;GO:0008061;GO:0008061;GO:0008061;GO:0009612;GO:0009612;GO:0010800;GO:0010800;GO:0030246;GO:0030324;GO:0030324;GO:0032757;GO:0032757;GO:0034612;GO:0034612;GO:0045766;GO:…	K17523	-	-	-	chitinase 3 like 1 [Source:RGD Symbol;Acc:620874]	89824	Q9WTV1	GO:0005975//carbohydrate metabolic process;GO:0005975//carbohydrate metabolic process;GO:0006032//chitin catabolic process;GO:0006915//apoptotic process;GO:0006954//inflammatory response;GO:0006954//inflammatory response;GO:0007250//activation of NF-kappaB-inducing kinase activity;GO:0007250//activation of NF-kappaB-inducing kinase activity;GO:0009612//response to mechanical stimulus;GO:0009612//…	GO:0005576//extracellular region;GO:0005576//extracellular region;GO:0005615//extracellular space;GO:0005615//extracellular space;GO:0005615//extracellular space;GO:0005615//extracellular space;GO:0005737//cytoplasm;GO:0005737//cytoplasm;GO:0005783//endoplasmic reticulum;GO:0005783//endoplasmic reticulum;GO:0048471//perinuclear region of cytoplasm;GO:0005615//extracellular space;GO:0005615//extra…	GO:0003674//molecular_function;GO:0008061//chitin binding;GO:0008061//chitin binding;GO:0008061//chitin binding;GO:0008061//chitin binding;GO:0008061//chitin binding;GO:0030246//carbohydrate binding;GO:0008061//chitin binding;GO:0008061//chitin binding;GO:0008061//chitin binding;	-
ENSRNOG00000048723	172.012	106.369	237.655	2.23425	1.15979	0.000696092	0.113734	11	230696	311286	+	3290	Pros1	GO:0005509;GO:0005509;GO:0005576;GO:0005576;GO:0005615;GO:0005615;GO:0030195;GO:0030195;GO:0042730;GO:0050896;GO:0005509;GO:0005576;GO:0030195;	K03908	-	O;T	2QSNF;35KJP;39A9H;3BJNX;3CU0B;3J6TA;47ZCS;495ZG;4Q186	protein S [Source:RGD Symbol;Acc:620971]	81750	M0R5R0	GO:0030195//negative regulation of blood coagulation;GO:0030195//negative regulation of blood coagulation;GO:0042730//fibrinolysis;GO:0050896//response to stimulus;GO:0030195//negative regulation of blood coagulation;	GO:0005576//extracellular region;GO:0005576//extracellular region;GO:0005615//extracellular space;GO:0005615//extracellular space;GO:0005576//extracellular region;	GO:0005509//calcium ion binding;GO:0005509//calcium ion binding;GO:0005509//calcium ion binding;	ko04610(Complement and coagulation cascades)
ENSRNOG00000018659	567.99	360.467	775.513	2.15142	1.10529	0.000696551	0.113734	2	195377215	195411704	-	4571	Csf1	GO:0001503;GO:0001954;GO:0002158;GO:0002376;GO:0002931;GO:0002931;GO:0003006;GO:0005125;GO:0005125;GO:0005125;GO:0005125;GO:0005125;GO:0005125;GO:0005157;GO:0005576;GO:0005615;GO:0005615;GO:0005615;GO:0005615;GO:0005886;GO:0005886;GO:0006954;GO:0007169;GO:0007169;GO:0008083;GO:0008083;GO:0008083;GO:0008083;GO:0008083;GO:0008283;GO:0008284;GO:0008284;GO:0010628;GO:0010628;GO:0010744;GO:0010744;GO:…	K05453	-	S;T	2S271;35DSE;39SXJ;3BNBH;3D3VU;3JF7X;489PX;49804;4PYNC	colony stimulating factor 1 [Source:RGD Symbol;Acc:621063]	78965	Q6GMN4	GO:0001503//ossification;GO:0001954//positive regulation of cell-matrix adhesion;GO:0002158//osteoclast proliferation;GO:0002376//immune system process;GO:0002931//response to ischemia;GO:0002931//response to ischemia;GO:0003006//developmental process involved in reproduction;GO:0006954//inflammatory response;GO:0007169//transmembrane receptor protein tyrosine kinase signaling pathway;GO:0007169/…	GO:0005576//extracellular region;GO:0005615//extracellular space;GO:0005615//extracellular space;GO:0005615//extracellular space;GO:0005615//extracellular space;GO:0005886//plasma membrane;GO:0005886//plasma membrane;GO:0016020//membrane;GO:0016021//integral component of membrane;GO:0016021//integral component of membrane;GO:0016021//integral component of membrane;GO:0016604//nuclear body;GO:0048…	GO:0005125//cytokine activity;GO:0005125//cytokine activity;GO:0005125//cytokine activity;GO:0005125//cytokine activity;GO:0005125//cytokine activity;GO:0005125//cytokine activity;GO:0005157//macrophage colony-stimulating factor receptor binding;GO:0008083//growth factor activity;GO:0008083//growth factor activity;GO:0008083//growth factor activity;GO:0008083//growth factor activity;GO:0008083//g…	ko05323(Rheumatoid arthritis);ko05022(Pathways of neurodegeneration - multiple diseases);ko05010(Alzheimer disease);ko04668(TNF signaling pathway);ko04640(Hematopoietic cell lineage);ko04380(Osteoclast differentiation);ko04151(PI3K-Akt signaling pathway);ko04061(Viral protein interaction with cytokine and cytokine receptor);ko04060(Cytokine-cytokine receptor interaction);ko04015(Rap1 signaling pa…
ENSRNOG00000054900	10.337	0.97073	19.7033	20.2974	4.34322	0.000700175	0.113734	X	103731857	103775629	+	1433	Dnaaf6	GO:0003341;GO:0003341;GO:0005737;GO:0005737;GO:0005737;GO:0005802;GO:0005802;GO:0030317;GO:0030317;GO:0030317;GO:0036158;GO:0036158;GO:0036159;GO:0036159;GO:0045505;GO:0045505;GO:0045505;GO:0051087;GO:0051087;GO:0070286;GO:0070286;GO:0070286;GO:0070286;GO:0070286;	K24253	-	-	-	dynein axonemal assembly factor 6 [Source:RGD Symbol;Acc:1566312]	315915	Q4V8B6	GO:0003341//cilium movement;GO:0003341//cilium movement;GO:0030317//flagellated sperm motility;GO:0030317//flagellated sperm motility;GO:0030317//flagellated sperm motility;GO:0036158//outer dynein arm assembly;GO:0036158//outer dynein arm assembly;GO:0036159//inner dynein arm assembly;GO:0036159//inner dynein arm assembly;GO:0070286//axonemal dynein complex assembly;GO:0070286//axonemal dynein c…	GO:0005737//cytoplasm;GO:0005737//cytoplasm;GO:0005737//cytoplasm;GO:0005802//trans-Golgi network;GO:0005802//trans-Golgi network;	GO:0045505//dynein intermediate chain binding;GO:0045505//dynein intermediate chain binding;GO:0045505//dynein intermediate chain binding;GO:0051087//chaperone binding;GO:0051087//chaperone binding;	-
ENSRNOG00000005917	64.12	29.0549	99.1851	3.41372	1.77134	0.000701538	0.113734	7	43645084	43725028	+	2600	Pawr	GO:0005634;GO:0005737;GO:0005886;GO:0006915;GO:0015629;GO:0019899;GO:0043522;GO:0006915;GO:0006915;GO:0006915;	-	-	S;K	2QVUF;35CNP;39UED;3BHMZ;3D2S4;3J4VW;486I1;48ZS0;4Q05U	pro-apoptotic WT1 regulator [Source:RGD Symbol;Acc:69065]	64513	Q62627	GO:0006915//apoptotic process;GO:0006915//apoptotic process;GO:0006915//apoptotic process;GO:0006915//apoptotic process;	GO:0005634//nucleus;GO:0005737//cytoplasm;GO:0005886//plasma membrane;GO:0015629//actin cytoskeleton;	GO:0019899//enzyme binding;GO:0043522//leucine zipper domain binding;	-
ENSRNOG00000014117	867.627	74.5957	1660.66	22.2621	4.47652	0.000708408	0.113866	19	13467244	13474079	+	1546	Hmox1	GO:0001525;GO:0001666;GO:0002246;GO:0002246;GO:0004392;GO:0004392;GO:0004392;GO:0004392;GO:0004392;GO:0004392;GO:0004392;GO:0004392;GO:0004630;GO:0005198;GO:0005198;GO:0005515;GO:0005634;GO:0005634;GO:0005634;GO:0005730;GO:0005783;GO:0005783;GO:0005783;GO:0005783;GO:0005789;GO:0005789;GO:0005829;GO:0005886;GO:0005901;GO:0006644;GO:0006788;GO:0006788;GO:0006788;GO:0006788;GO:0006788;GO:0006879;GO:…	K00510	EC:1.14.14.18	P	KOG4480;35VPZ;3A0WQ;3BPXV;3E4CU;3JNIM;48R2A;49MNC;4Q0N3	heme oxygenase 1 [Source:RGD Symbol;Acc:2806]	24451	P06762	GO:0001525//angiogenesis;GO:0001666//response to hypoxia;GO:0002246//wound healing involved in inflammatory response;GO:0002246//wound healing involved in inflammatory response;GO:0006644//phospholipid metabolic process;GO:0006788//heme oxidation;GO:0006788//heme oxidation;GO:0006788//heme oxidation;GO:0006788//heme oxidation;GO:0006788//heme oxidation;GO:0006879//cellular iron ion homeostasis;GO…	GO:0005634//nucleus;GO:0005634//nucleus;GO:0005634//nucleus;GO:0005730//nucleolus;GO:0005783//endoplasmic reticulum;GO:0005783//endoplasmic reticulum;GO:0005783//endoplasmic reticulum;GO:0005783//endoplasmic reticulum;GO:0005789//endoplasmic reticulum membrane;GO:0005789//endoplasmic reticulum membrane;GO:0005829//cytosol;GO:0005886//plasma membrane;GO:0005901//caveola;GO:0016020//membrane;GO:004…	GO:0004392//heme oxygenase (decyclizing) activity;GO:0004392//heme oxygenase (decyclizing) activity;GO:0004392//heme oxygenase (decyclizing) activity;GO:0004392//heme oxygenase (decyclizing) activity;GO:0004392//heme oxygenase (decyclizing) activity;GO:0004392//heme oxygenase (decyclizing) activity;GO:0004392//heme oxygenase (decyclizing) activity;GO:0004392//heme oxygenase (decyclizing) activity…	ko05418(Fluid shear stress and atherosclerosis);ko05225(Hepatocellular carcinoma);ko05208(Chemical carcinogenesis - reactive oxygen species);ko05206(MicroRNAs in cancer);ko05200(Pathways in cancer);ko04978(Mineral absorption);ko04216(Ferroptosis);ko04066(HIF-1 signaling pathway);ko00860(Porphyrin metabolism)
ENSRNOG00000018706	14.2748	1.93647	26.6132	13.7432	3.78064	0.000723144	0.115249	17	66802334	66832278	-	1799	Il15ra	GO:0003674;GO:0005575;GO:0005886;GO:0007259;GO:0009986;GO:0010977;GO:0016020;GO:0016021;GO:0019901;GO:0031410;GO:0031667;GO:0032825;GO:0035723;GO:0035723;GO:0035723;GO:0035723;GO:0042010;GO:0042010;GO:0042010;GO:0042010;GO:0050766;GO:0001779;GO:0009986;GO:0019901;GO:0031410;GO:0032825;GO:0035723;GO:0035723;GO:0042010;GO:0042010;GO:0050766;GO:0035723;GO:0042010;GO:0035723;GO:0042010;GO:0035723;GO:…	K05074	-	S;T	2SG86;35ABM;3A7AM;3BPEC;3D1C6;3JGCG;48CUE;497MG;4Q5E6	interleukin 15 receptor subunit alpha [Source:RGD Symbol;Acc:1305149]	690369	-	GO:0007259//receptor signaling pathway via JAK-STAT;GO:0010977//negative regulation of neuron projection development;GO:0031667//response to nutrient levels;GO:0032825//positive regulation of natural killer cell differentiation;GO:0035723//interleukin-15-mediated signaling pathway;GO:0035723//interleukin-15-mediated signaling pathway;GO:0035723//interleukin-15-mediated signaling pathway;GO:003572…	GO:0005575//cellular_component;GO:0005886//plasma membrane;GO:0009986//cell surface;GO:0016020//membrane;GO:0016021//integral component of membrane;GO:0031410//cytoplasmic vesicle;GO:0009986//cell surface;GO:0031410//cytoplasmic vesicle;	GO:0003674//molecular_function;GO:0019901//protein kinase binding;GO:0042010//interleukin-15 receptor activity;GO:0042010//interleukin-15 receptor activity;GO:0042010//interleukin-15 receptor activity;GO:0042010//interleukin-15 receptor activity;GO:0019901//protein kinase binding;GO:0042010//interleukin-15 receptor activity;GO:0042010//interleukin-15 receptor activity;GO:0042010//interleukin-15 r…	ko05200(Pathways in cancer);ko05166(Human T-cell leukemia virus 1 infection);ko04672(Intestinal immune network for IgA production);ko04630(JAK-STAT signaling pathway);ko04060(Cytokine-cytokine receptor interaction)
ENSRNOG00000016496	157.956	86.9805	228.931	2.63198	1.39615	0.000739968	0.116692	1	142028392	142060387	+	3421	Ctsc	GO:0001913;GO:0001913;GO:0004197;GO:0004197;GO:0004252;GO:0004252;GO:0005615;GO:0005654;GO:0005737;GO:0005737;GO:0005764;GO:0005764;GO:0005764;GO:0005764;GO:0005783;GO:0005794;GO:0005813;GO:0006508;GO:0006508;GO:0006508;GO:0006508;GO:0006508;GO:0006508;GO:0006915;GO:0007568;GO:0008233;GO:0008234;GO:0008234;GO:0008234;GO:0008234;GO:0008234;GO:0008234;GO:0008239;GO:0010033;GO:0016505;GO:0016505;GO:…	K01275	EC:3.4.14.1	O	KOG1543;35MR5;38F76;3BC68;3D0SI;3JCPB;480RJ;496NG;4PT6Y	cathepsin C [Source:RGD Symbol;Acc:2445]	25423	P80067	GO:0001913//T cell mediated cytotoxicity;GO:0001913//T cell mediated cytotoxicity;GO:0006508//proteolysis;GO:0006508//proteolysis;GO:0006508//proteolysis;GO:0006508//proteolysis;GO:0006508//proteolysis;GO:0006508//proteolysis;GO:0006915//apoptotic process;GO:0007568//aging;GO:0010033//response to organic substance;GO:0031642//negative regulation of myelination;GO:0031642//negative regulation of m…	GO:0005615//extracellular space;GO:0005654//nucleoplasm;GO:0005737//cytoplasm;GO:0005737//cytoplasm;GO:0005764//lysosome;GO:0005764//lysosome;GO:0005764//lysosome;GO:0005764//lysosome;GO:0005783//endoplasmic reticulum;GO:0005794//Golgi apparatus;GO:0005813//centrosome;GO:0043231//intracellular membrane-bounded organelle;	GO:0004197//cysteine-type endopeptidase activity;GO:0004197//cysteine-type endopeptidase activity;GO:0004252//serine-type endopeptidase activity;GO:0004252//serine-type endopeptidase activity;GO:0008233//peptidase activity;GO:0008234//cysteine-type peptidase activity;GO:0008234//cysteine-type peptidase activity;GO:0008234//cysteine-type peptidase activity;GO:0008234//cysteine-type peptidase activ…	ko04210(Apoptosis);ko04142(Lysosome)
ENSRNOG00000018358	183.638	115.475	251.801	2.18057	1.12471	0.000747494	0.116692	16	6322236	6330537	+	2046	Nt5dc2	GO:0008253;GO:0016787;GO:0046872;	-	-	F;O	KOG2470;35KX1;38BA5;3BCA1;3CW08;3J5MB;4818R;494MN;4Q0VF	5'-nucleotidase domain containing 2 [Source:RGD Symbol;Acc:1305524]	290558	Q6Q0N3	-	-	GO:0008253//5'-nucleotidase activity;GO:0016787//hydrolase activity;GO:0046872//metal ion binding;	-
ENSRNOG00000000457	71.9862	41.6647	102.308	2.4555	1.29602	0.000759211	0.11703	20	4656263	4666901	-	2943	Tap1	GO:0000166;GO:0002250;GO:0002376;GO:0002479;GO:0002479;GO:0005524;GO:0005524;GO:0005524;GO:0005524;GO:0005783;GO:0006952;GO:0015433;GO:0015433;GO:0015433;GO:0015833;GO:0015833;GO:0015833;GO:0016020;GO:0016020;GO:0016020;GO:0016021;GO:0016021;GO:0016021;GO:0016021;GO:0019885;GO:0023029;GO:0030176;GO:0030176;GO:0030176;GO:0034451;GO:0042287;GO:0042287;GO:0042288;GO:0042605;GO:0042824;GO:0042825;GO:…	K05653	EC:7.4.2.14	U;V	KOG0058;35H3D;38B5H;3BJR9;3D1N2;3JEHS;484U9;496UJ;4PVPV	transporter 1, ATP binding cassette subfamily B member [Source:RGD Symbol;Acc:3817]	24811	P97561;P97949	GO:0002250//adaptive immune response;GO:0002376//immune system process;GO:0002479//antigen processing and presentation of exogenous peptide antigen via MHC class I, TAP-dependent;GO:0002479//antigen processing and presentation of exogenous peptide antigen via MHC class I, TAP-dependent;GO:0006952//defense response;GO:0015833//peptide transport;GO:0015833//peptide transport;GO:0015833//peptide tra…	GO:0005783//endoplasmic reticulum;GO:0016020//membrane;GO:0016020//membrane;GO:0016020//membrane;GO:0016021//integral component of membrane;GO:0016021//integral component of membrane;GO:0016021//integral component of membrane;GO:0016021//integral component of membrane;GO:0030176//integral component of endoplasmic reticulum membrane;GO:0030176//integral component of endoplasmic reticulum membrane;…	GO:0000166//nucleotide binding;GO:0005524//ATP binding;GO:0005524//ATP binding;GO:0005524//ATP binding;GO:0005524//ATP binding;GO:0015433//ABC-type peptide antigen transporter activity;GO:0015433//ABC-type peptide antigen transporter activity;GO:0015433//ABC-type peptide antigen transporter activity;GO:0023029//MHC class Ib protein binding;GO:0042287//MHC protein binding;GO:0042287//MHC protein b…	ko05340(Primary immunodeficiency);ko05170(Human immunodeficiency virus 1 infection);ko05169(Epstein-Barr virus infection);ko05168(Herpes simplex virus 1 infection);ko05163(Human cytomegalovirus infection);ko04612(Antigen processing and presentation);ko04145(Phagosome);ko02010(ABC transporters)
ENSRNOG00000002451	4.22785	0	8.4557	Inf	Inf	0.000819235	0.120789	X	71448420	71547010	-	4968	Fndc3c1	GO:0005515;GO:0005515;	-	-	S	2SGM2;35H4K;3AFM9;3BZ4J;3D4EX;3JBAU;48IP6;496ZG;4PY0S	fibronectin type III domain containing 3C1 [Source:RGD Symbol;Acc:1563846]	-	-	-	-	GO:0005515//protein binding;GO:0005515//protein binding;	-
ENSRNOG00000030118	1592.38	554.638	2630.12	4.74205	2.24551	0.000823439	0.120789	X	60995951	61065628	+	3968	Msn	GO:0003779;GO:0003779;GO:0005737;GO:0005856;GO:0005856;GO:0005856;GO:0005886;GO:0008092;GO:0008092;GO:0016020;GO:0042995;GO:0071944;GO:0003779;GO:0005856;GO:0008092;GO:0003779;GO:0005856;GO:0008092;GO:0003779;GO:0005737;GO:0005856;GO:0005856;GO:0005856;GO:0005886;GO:0008092;GO:0008092;GO:0016020;GO:0042995;GO:0071944;GO:0001771;GO:0001931;GO:0003725;GO:0003779;GO:0005102;GO:0005856;GO:0005886;GO:…	K05763	-	S;Z;O	KOG3529;35G8N;38CYB;3BB9D;3CSFA;3JFNV;486XW;48V0I;4Q7BM	moesin [Source:MGI Symbol;Acc:MGI:97167]	81521	O35763	GO:0001771//immunological synapse formation;GO:0007159//leukocyte cell-cell adhesion;GO:0008360//regulation of cell shape;GO:0008361//regulation of cell size;GO:0010628//positive regulation of gene expression;GO:0022612//gland morphogenesis;GO:0022614//membrane to membrane docking;GO:0042098//T cell proliferation;GO:0045198//establishment of epithelial cell apical/basal polarity;GO:0045732//posit…	GO:0005737//cytoplasm;GO:0005856//cytoskeleton;GO:0005856//cytoskeleton;GO:0005856//cytoskeleton;GO:0005886//plasma membrane;GO:0016020//membrane;GO:0042995//cell projection;GO:0071944//cell periphery;GO:0005856//cytoskeleton;GO:0005856//cytoskeleton;GO:0005737//cytoplasm;GO:0005856//cytoskeleton;GO:0005856//cytoskeleton;GO:0005856//cytoskeleton;GO:0005886//plasma membrane;GO:0016020//membrane;GO…	GO:0003779//actin binding;GO:0003779//actin binding;GO:0008092//cytoskeletal protein binding;GO:0008092//cytoskeletal protein binding;GO:0003779//actin binding;GO:0008092//cytoskeletal protein binding;GO:0003779//actin binding;GO:0008092//cytoskeletal protein binding;GO:0003779//actin binding;GO:0008092//cytoskeletal protein binding;GO:0008092//cytoskeletal protein binding;GO:0003725//double-stra…	ko05205(Proteoglycans in cancer);ko05162(Measles);ko04810(Regulation of actin cytoskeleton);ko04670(Leukocyte transendothelial migration);ko04530(Tight junction)
ENSRNOG00000019330	32.2476	11.8192	52.676	4.45682	2.15602	0.000826367	0.120789	3	144254380	144258903	+	1606	Procr	GO:0005615;GO:0005615;GO:0005813;GO:0005813;GO:0007596;GO:0007599;GO:0008150;GO:0016020;GO:0016021;GO:0038023;GO:0038023;GO:0048471;GO:0050819;GO:0050819;GO:0050819;GO:0038023;	K06557	-	S;T	2S3SK;35B9D;3A1FS;3BPGI;3CYSS;3J27F;48CKI;48XZ6;4PXZ8	protein C receptor [Source:RGD Symbol;Acc:1305991]	362248	Q4V8I1	GO:0007596//blood coagulation;GO:0007599//hemostasis;GO:0008150//biological_process;GO:0050819//negative regulation of coagulation;GO:0050819//negative regulation of coagulation;GO:0050819//negative regulation of coagulation;	GO:0005615//extracellular space;GO:0005615//extracellular space;GO:0005813//centrosome;GO:0005813//centrosome;GO:0016020//membrane;GO:0016021//integral component of membrane;GO:0048471//perinuclear region of cytoplasm;	GO:0038023//signaling receptor activity;GO:0038023//signaling receptor activity;GO:0038023//signaling receptor activity;	ko04610(Complement and coagulation cascades)
ENSRNOG00000010362	597.205	182.459	1011.95	5.54618	2.4715	0.000832967	0.120789	8	70105253	70141658	+	10664	Anxa2	GO:0001525;GO:0001533;GO:0001726;GO:0001765;GO:0001786;GO:0001921;GO:0001934;GO:0002020;GO:0002020;GO:0002091;GO:0004859;GO:0004859;GO:0004867;GO:0005262;GO:0005509;GO:0005509;GO:0005509;GO:0005509;GO:0005543;GO:0005544;GO:0005544;GO:0005544;GO:0005544;GO:0005544;GO:0005546;GO:0005546;GO:0005576;GO:0005604;GO:0005615;GO:0005634;GO:0005737;GO:0005765;GO:0005768;GO:0005769;GO:0005811;GO:0005829;GO:…	K17092	-	S;U	KOG0819;35HQI;38DK4;3BI0C;3CRGC;3J84U;47YW4;48XIZ;4PTQC	annexin A2 [Source:RGD Symbol;Acc:621170]	56611	Q07936	GO:0001525//angiogenesis;GO:0001765//membrane raft assembly;GO:0001921//positive regulation of receptor recycling;GO:0001934//positive regulation of protein phosphorylation;GO:0002091//negative regulation of receptor internalization;GO:0006900//vesicle budding from membrane;GO:0007589//body fluid secretion;GO:0010756//positive regulation of plasminogen activation;GO:0010951//negative regulation o…	GO:0001533//cornified envelope;GO:0001726//ruffle;GO:0005576//extracellular region;GO:0005604//basement membrane;GO:0005615//extracellular space;GO:0005634//nucleus;GO:0005737//cytoplasm;GO:0005765//lysosomal membrane;GO:0005768//endosome;GO:0005769//early endosome;GO:0005811//lipid droplet;GO:0005829//cytosol;GO:0005829//cytosol;GO:0005886//plasma membrane;GO:0005886//plasma membrane;GO:0005886/…	GO:0001786//phosphatidylserine binding;GO:0002020//protease binding;GO:0002020//protease binding;GO:0004859//phospholipase inhibitor activity;GO:0004859//phospholipase inhibitor activity;GO:0004867//serine-type endopeptidase inhibitor activity;GO:0005262//calcium channel activity;GO:0005509//calcium ion binding;GO:0005509//calcium ion binding;GO:0005509//calcium ion binding;GO:0005509//calcium io…	ko05132(Salmonella infection)
ENSRNOG00000033444	14.5279	4.59589	24.4599	5.32212	2.412	0.000834974	0.120789	16	76468838	76488141	-	1566	F10	GO:0004252;GO:0004252;GO:0004252;GO:0005509;GO:0005509;GO:0005543;GO:0005576;GO:0005576;GO:0005576;GO:0006508;GO:0006508;GO:0006508;GO:0007596;GO:0007596;GO:0007596;GO:0007599;GO:0008233;GO:0008236;GO:0016787;GO:0050878;GO:0051897;	K01314	EC:3.4.21.6	O;T	2QS4N;3596J;38M69;3BJTW;3CWTI;3JB4F;489Y3;48ZQX;4Q4WE	coagulation factor X [Source:RGD Symbol;Acc:61850]	29243	Q63207	GO:0006508//proteolysis;GO:0006508//proteolysis;GO:0006508//proteolysis;GO:0007596//blood coagulation;GO:0007596//blood coagulation;GO:0007596//blood coagulation;GO:0007599//hemostasis;GO:0050878//regulation of body fluid levels;GO:0051897//positive regulation of protein kinase B signaling;	GO:0005576//extracellular region;GO:0005576//extracellular region;GO:0005576//extracellular region;	GO:0004252//serine-type endopeptidase activity;GO:0004252//serine-type endopeptidase activity;GO:0004252//serine-type endopeptidase activity;GO:0005509//calcium ion binding;GO:0005509//calcium ion binding;GO:0005543//phospholipid binding;GO:0008233//peptidase activity;GO:0008236//serine-type peptidase activity;GO:0016787//hydrolase activity;	ko04610(Complement and coagulation cascades)
ENSRNOG00000018681	636.129	229.826	1042.43	4.53575	2.18134	0.000849576	0.121963	2	173438734	173447777	+	6400	Nes	GO:0005737;GO:0005882;GO:0005882;GO:0007399;GO:0019215;GO:0019215;GO:0043524;GO:0048858;GO:0051402;GO:0019215;GO:0019215;GO:0019215;	K07609	-	S;Z	2RYFK;35IZ4;38H97;3BKTN;3CTCT;3JC7N;48A8D;4974P;4PY5J	nestin [Source:RGD Symbol;Acc:3162]	25491	G3V8F8	GO:0007399//nervous system development;GO:0043524//negative regulation of neuron apoptotic process;GO:0048858//cell projection morphogenesis;GO:0051402//neuron apoptotic process;	GO:0005737//cytoplasm;GO:0005882//intermediate filament;GO:0005882//intermediate filament;	GO:0019215//intermediate filament binding;GO:0019215//intermediate filament binding;GO:0019215//intermediate filament binding;GO:0019215//intermediate filament binding;GO:0019215//intermediate filament binding;	-
ENSRNOG00000017686	17.8576	3.14988	32.5653	10.3386	3.36997	0.000856853	0.122076	5	1395094	1423213	-	1359	Pi15	GO:0005576;GO:0005576;GO:0005615;GO:0006508;GO:0008233;	K24836	-	A;S;D;K	KOG3017;35NTD;39U9X;3BHZ2;3CXDK;3J2IH;4807G;491WS;4Q21X	peptidase inhibitor 15 [Source:RGD Symbol;Acc:1309577]	301489	F1M2W7	GO:0006508//proteolysis;	GO:0005576//extracellular region;GO:0005576//extracellular region;GO:0005615//extracellular space;	GO:0008233//peptidase activity;	-
ENSRNOG00000007002	225.332	3.50913	447.155	127.426	6.99352	0.00088093	0.124562	14	79134574	79140482	+	3743	Lif	GO:0001974;GO:0005102;GO:0005102;GO:0005125;GO:0005125;GO:0005125;GO:0005125;GO:0005146;GO:0005146;GO:0005146;GO:0005576;GO:0005576;GO:0005576;GO:0005829;GO:0006955;GO:0006955;GO:0007260;GO:0007566;GO:0008083;GO:0008083;GO:0008083;GO:0008283;GO:0008284;GO:0008285;GO:0010628;GO:0010646;GO:0023051;GO:0030324;GO:0033138;GO:0033141;GO:0033630;GO:0035019;GO:0042531;GO:0043410;GO:0045595;GO:0045651;GO:…	K05419	-	S;T	2S3JD;35JHE;39WD6;3BPWG;3D3UW;3JCMH;48BI1;492VV;4PTNZ	LIF, interleukin 6 family cytokine [Source:RGD Symbol;Acc:620865]	60584	O88211	GO:0001974//blood vessel remodeling;GO:0006955//immune response;GO:0006955//immune response;GO:0007260//tyrosine phosphorylation of STAT protein;GO:0007566//embryo implantation;GO:0008283//cell population proliferation;GO:0008284//positive regulation of cell population proliferation;GO:0008285//negative regulation of cell population proliferation;GO:0010628//positive regulation of gene expression…	GO:0005576//extracellular region;GO:0005576//extracellular region;GO:0005576//extracellular region;GO:0005829//cytosol;	GO:0005102//signaling receptor binding;GO:0005102//signaling receptor binding;GO:0005125//cytokine activity;GO:0005125//cytokine activity;GO:0005125//cytokine activity;GO:0005125//cytokine activity;GO:0005146//leukemia inhibitory factor receptor binding;GO:0005146//leukemia inhibitory factor receptor binding;GO:0005146//leukemia inhibitory factor receptor binding;GO:0008083//growth factor activit…	ko04668(TNF signaling pathway);ko04630(JAK-STAT signaling pathway);ko04550(Signaling pathways regulating pluripotency of stem cells);ko04060(Cytokine-cytokine receptor interaction)
ENSRNOG00000015078	372.232	107.586	636.877	5.91969	2.56552	0.00091885	0.125961	1	196111043	196112203	-	655	Ifitm3	GO:0005737;GO:0005764;GO:0005765;GO:0005768;GO:0005886;GO:0005886;GO:0016020;GO:0016021;GO:0016021;GO:0016021;GO:0031901;GO:0031902;GO:0034341;GO:0035455;GO:0035456;GO:0045071;GO:0046597;GO:0046597;GO:0048471;GO:0051607;GO:0051607;GO:0060337;	K06566	-	S;T	2S9XK;35QJ8;3A3S6;3BSC1;3D7DG;3JH5S;48EYC;49BZF;4Q8RH	interferon induced transmembrane protein 3 [Source:RGD Symbol;Acc:1595844]	361673	P26376	GO:0034341//response to interferon-gamma;GO:0035455//response to interferon-alpha;GO:0035456//response to interferon-beta;GO:0045071//negative regulation of viral genome replication;GO:0046597//negative regulation of viral entry into host cell;GO:0046597//negative regulation of viral entry into host cell;GO:0051607//defense response to virus;GO:0051607//defense response to virus;GO:0060337//type …	GO:0005737//cytoplasm;GO:0005764//lysosome;GO:0005765//lysosomal membrane;GO:0005768//endosome;GO:0005886//plasma membrane;GO:0005886//plasma membrane;GO:0016020//membrane;GO:0016021//integral component of membrane;GO:0016021//integral component of membrane;GO:0016021//integral component of membrane;GO:0031901//early endosome membrane;GO:0031902//late endosome membrane;GO:0048471//perinuclear reg…	-	-
ENSRNOG00000005480	965.83	641.764	1289.9	2.00992	1.00714	0.00091962	0.125961	4	165129758	165153161	-	1937	Ybx3	GO:0003676;GO:0003676;GO:0005829;GO:0060546;GO:0071356;GO:0071474;GO:1902219;GO:0003676;GO:0003676;	K06099	-	J;K	KOG3070;35PA6;39V8K;3BJTQ;3CYEX;3J88S;484KU;48XKM;4Q514	Y box binding protein 3 [Source:RGD Symbol;Acc:621056]	83807	Q62764	GO:0060546//negative regulation of necroptotic process;GO:0071356//cellular response to tumor necrosis factor;GO:0071474//cellular hyperosmotic response;GO:1902219//negative regulation of intrinsic apoptotic signaling pathway in response to osmotic stress;	GO:0005829//cytosol;	GO:0003676//nucleic acid binding;GO:0003676//nucleic acid binding;GO:0003676//nucleic acid binding;GO:0003676//nucleic acid binding;	ko04530(Tight junction)
ENSRNOG00000002167	14.507	4.05535	24.9586	6.15449	2.62164	0.000924311	0.125961	14	5528431	5539323	-	2784	Dmp1	GO:0001503;GO:0005634;GO:0005737;GO:0010811;GO:0030198;GO:0030198;GO:0031012;GO:0050840;GO:0070173;GO:0001503;GO:0001503;GO:0030198;GO:0030198;	K23328	-	S	KOG1181;35BMQ;39XSU;3BKSH;3D0BJ;3JFK2;480BV;498JD;4PUTE	dentin matrix acidic phosphoprotein 1 [Source:RGD Symbol;Acc:2508]	25312	A2VD06	GO:0001503//ossification;GO:0010811//positive regulation of cell-substrate adhesion;GO:0030198//extracellular matrix organization;GO:0030198//extracellular matrix organization;GO:0070173//regulation of enamel mineralization;GO:0001503//ossification;GO:0001503//ossification;GO:0030198//extracellular matrix organization;GO:0030198//extracellular matrix organization;	GO:0005634//nucleus;GO:0005737//cytoplasm;GO:0031012//extracellular matrix;	GO:0050840//extracellular matrix binding;	ko04512(ECM-receptor interaction)
ENSRNOG00000033192	215.987	37.3103	394.664	10.5779	3.40298	0.000946923	0.128114	2	55907132	55961262	-	4918	Osmr	GO:0004896;GO:0004896;GO:0004924;GO:0005515;GO:0005900;GO:0008284;GO:0016020;GO:0016020;GO:0016020;GO:0016021;GO:0016324;GO:0019838;GO:0034097;GO:0038165;	K05057	-	S;T	2QWRV;35IP8;390EC;3BBSB;3CW8D;3J3AY;482UT;497T4;4Q467	oncostatin M receptor [Source:RGD Symbol;Acc:1302983]	310132	Q65Z14	GO:0008284//positive regulation of cell population proliferation;GO:0034097//response to cytokine;GO:0038165//oncostatin-M-mediated signaling pathway;	GO:0005900//oncostatin-M receptor complex;GO:0016020//membrane;GO:0016020//membrane;GO:0016020//membrane;GO:0016021//integral component of membrane;GO:0016324//apical plasma membrane;	GO:0004896//cytokine receptor activity;GO:0004896//cytokine receptor activity;GO:0004924//oncostatin-M receptor activity;GO:0005515//protein binding;GO:0019838//growth factor binding;	ko04630(JAK-STAT signaling pathway);ko04151(PI3K-Akt signaling pathway);ko04060(Cytokine-cytokine receptor interaction)
ENSRNOG00000012495	1149.35	744.876	1553.82	2.08602	1.06075	0.00100124	0.134496	4	60135109	60181899	-	6605	Podxl	GO:0001726;GO:0001726;GO:0003094;GO:0005515;GO:0005515;GO:0005737;GO:0005737;GO:0005886;GO:0005886;GO:0005902;GO:0007155;GO:0007162;GO:0016020;GO:0016021;GO:0016021;GO:0016324;GO:0016324;GO:0016324;GO:0016477;GO:0016477;GO:0016477;GO:0016477;GO:0016477;GO:0022407;GO:0022407;GO:0022408;GO:0022408;GO:0022408;GO:0030027;GO:0030027;GO:0030175;GO:0030175;GO:0030335;GO:0030335;GO:0031528;GO:0031528;GO:…	K06817	-	S;T	2S2JU;35E24;38DUX;3BIG7;3CUKZ;3JF0W;48CF4;493E4;4Q4MX	podocalyxin-like [Source:RGD Symbol;Acc:621878]	192181	Q9WTQ2	GO:0003094//glomerular filtration;GO:0007155//cell adhesion;GO:0007162//negative regulation of cell adhesion;GO:0016477//cell migration;GO:0016477//cell migration;GO:0016477//cell migration;GO:0016477//cell migration;GO:0016477//cell migration;GO:0022407//regulation of cell-cell adhesion;GO:0022407//regulation of cell-cell adhesion;GO:0022408//negative regulation of cell-cell adhesion;GO:0022408/…	GO:0001726//ruffle;GO:0001726//ruffle;GO:0005737//cytoplasm;GO:0005737//cytoplasm;GO:0005886//plasma membrane;GO:0005886//plasma membrane;GO:0005902//microvillus;GO:0016020//membrane;GO:0016021//integral component of membrane;GO:0016021//integral component of membrane;GO:0016324//apical plasma membrane;GO:0016324//apical plasma membrane;GO:0016324//apical plasma membrane;GO:0030027//lamellipodium…	GO:0005515//protein binding;GO:0005515//protein binding;	ko05132(Salmonella infection)
ENSRNOG00000016316	158.142	97.5556	218.728	2.24209	1.16484	0.00102041	0.136098	4	121346434	121360847	-	3261	Mcm2	GO:0000166;GO:0000727;GO:0000785;GO:0000785;GO:0003674;GO:0003677;GO:0003677;GO:0003677;GO:0003678;GO:0003688;GO:0003688;GO:0003697;GO:0004386;GO:0005524;GO:0005524;GO:0005524;GO:0005634;GO:0005634;GO:0005634;GO:0005634;GO:0005634;GO:0005634;GO:0005634;GO:0005654;GO:0005664;GO:0005664;GO:0005694;GO:0005737;GO:0005737;GO:0006260;GO:0006260;GO:0006260;GO:0006268;GO:0006268;GO:0006268;GO:0006268;GO:…	K02540	EC:3.6.4.12	L	KOG0477;35N8U;38B55;3BE4J;3CYCH;3JCB2;48080;495T4;4PT4Q	minichromosome maintenance complex component 2 [Source:RGD Symbol;Acc:1305577]	312538	D3ZP96	GO:0000727//double-strand break repair via break-induced replication;GO:0006260//DNA replication;GO:0006260//DNA replication;GO:0006260//DNA replication;GO:0006268//DNA unwinding involved in DNA replication;GO:0006268//DNA unwinding involved in DNA replication;GO:0006268//DNA unwinding involved in DNA replication;GO:0006268//DNA unwinding involved in DNA replication;GO:0006268//DNA unwinding invo…	GO:0000785//chromatin;GO:0000785//chromatin;GO:0005634//nucleus;GO:0005634//nucleus;GO:0005634//nucleus;GO:0005634//nucleus;GO:0005634//nucleus;GO:0005634//nucleus;GO:0005634//nucleus;GO:0005654//nucleoplasm;GO:0005664//nuclear origin of replication recognition complex;GO:0005664//nuclear origin of replication recognition complex;GO:0005694//chromosome;GO:0005737//cytoplasm;GO:0005737//cytoplasm;…	GO:0000166//nucleotide binding;GO:0003674//molecular_function;GO:0003677//DNA binding;GO:0003677//DNA binding;GO:0003677//DNA binding;GO:0003678//DNA helicase activity;GO:0003688//DNA replication origin binding;GO:0003688//DNA replication origin binding;GO:0003697//single-stranded DNA binding;GO:0004386//helicase activity;GO:0005524//ATP binding;GO:0005524//ATP binding;GO:0005524//ATP binding;GO:…	ko04110(Cell cycle);ko03030(DNA replication)
ENSRNOG00000009334	16.5587	5.82563	27.2917	4.68476	2.22798	0.00104098	0.137864	3	105800954	105820715	+	1550	Knstrn	GO:0000070;GO:0000070;GO:0000070;GO:0000070;GO:0000226;GO:0000226;GO:0000775;GO:0000776;GO:0000776;GO:0000776;GO:0000776;GO:0000776;GO:0000776;GO:0000922;GO:0001726;GO:0001726;GO:0005634;GO:0005694;GO:0005737;GO:0005815;GO:0005815;GO:0005856;GO:0005874;GO:0005886;GO:0007049;GO:0007051;GO:0007051;GO:0007051;GO:0007051;GO:0007051;GO:0007051;GO:0007059;GO:0007059;GO:0007059;GO:0007059;GO:0007059;GO:…	-	-	S	2S60X;35J0F;39WFW;3BNG7;3D083;3J3Z8;48AZU;49238;4Q0I4	kinetochore-localized astrin/SPAG5 binding protein [Source:RGD Symbol;Acc:1303240]	311325	Q6AXN6	GO:0000070//mitotic sister chromatid segregation;GO:0000070//mitotic sister chromatid segregation;GO:0000070//mitotic sister chromatid segregation;GO:0000070//mitotic sister chromatid segregation;GO:0000226//microtubule cytoskeleton organization;GO:0000226//microtubule cytoskeleton organization;GO:0007049//cell cycle;GO:0007051//spindle organization;GO:0007051//spindle organization;GO:0007051//sp…	GO:0000775//chromosome, centromeric region;GO:0000776//kinetochore;GO:0000776//kinetochore;GO:0000776//kinetochore;GO:0000776//kinetochore;GO:0000776//kinetochore;GO:0000776//kinetochore;GO:0000922//spindle pole;GO:0001726//ruffle;GO:0001726//ruffle;GO:0005634//nucleus;GO:0005694//chromosome;GO:0005737//cytoplasm;GO:0005815//microtubule organizing center;GO:0005815//microtubule organizing center;…	GO:0042803//protein homodimerization activity;GO:0042803//protein homodimerization activity;GO:0051010//microtubule plus-end binding;GO:0051010//microtubule plus-end binding;	-
ENSRNOG00000020991	33.2788	15.2186	51.339	3.37344	1.75422	0.00110312	0.138619	1	208401466	208414758	-	2442	Ms4a6a	GO:0005802;GO:0005802;GO:0005886;GO:0007166;GO:0016020;GO:0016021;GO:0016021;GO:0016021;	K22191	-	S	2SUQB;35A1J;39Y31;3BN22;3D4A8;3JDEE;4894D;495MD;4Q55P	membrane spanning 4-domains A6A [Source:RGD Symbol;Acc:1305800]	361735	F1LZT4	GO:0007166//cell surface receptor signaling pathway;	GO:0005802//trans-Golgi network;GO:0005802//trans-Golgi network;GO:0005886//plasma membrane;GO:0016020//membrane;GO:0016021//integral component of membrane;GO:0016021//integral component of membrane;GO:0016021//integral component of membrane;	-	-
ENSRNOG00000010319	489.949	271.385	708.514	2.61073	1.38446	0.00111091	0.138619	15	50488149	50544680	+	3758	Lcp1	GO:0001725;GO:0001726;GO:0001891;GO:0002102;GO:0002286;GO:0003674;GO:0003779;GO:0005178;GO:0005509;GO:0005509;GO:0005515;GO:0005575;GO:0005737;GO:0005737;GO:0005829;GO:0005884;GO:0005884;GO:0005925;GO:0010737;GO:0015629;GO:0016477;GO:0022617;GO:0030175;GO:0031100;GO:0032432;GO:0032432;GO:0033157;GO:0046872;GO:0048471;GO:0051015;GO:0051015;GO:0051015;GO:0051015;GO:0051017;GO:0051017;GO:0051017;GO:…	K17276	-	Z	KOG0046;35KWV;38BRY;3BD6Z;3CRGP;3J23K;4830P;4964M;4Q6KG	lymphocyte cytosolic protein 1 [Source:RGD Symbol;Acc:1308288]	306071	Q5XI38	GO:0002286//T cell activation involved in immune response;GO:0010737//protein kinase A signaling;GO:0016477//cell migration;GO:0022617//extracellular matrix disassembly;GO:0031100//animal organ regeneration;GO:0033157//regulation of intracellular protein transport;GO:0051017//actin filament bundle assembly;GO:0051017//actin filament bundle assembly;GO:0051017//actin filament bundle assembly;GO:00…	GO:0001725//stress fiber;GO:0001726//ruffle;GO:0001891//phagocytic cup;GO:0002102//podosome;GO:0005575//cellular_component;GO:0005737//cytoplasm;GO:0005737//cytoplasm;GO:0005829//cytosol;GO:0005884//actin filament;GO:0005884//actin filament;GO:0005925//focal adhesion;GO:0015629//actin cytoskeleton;GO:0030175//filopodium;GO:0032432//actin filament bundle;GO:0032432//actin filament bundle;GO:004847…	GO:0003674//molecular_function;GO:0003779//actin binding;GO:0005178//integrin binding;GO:0005509//calcium ion binding;GO:0005509//calcium ion binding;GO:0005515//protein binding;GO:0046872//metal ion binding;GO:0051015//actin filament binding;GO:0051015//actin filament binding;GO:0051015//actin filament binding;GO:0051015//actin filament binding;GO:0051020//GTPase binding;GO:0005509//calcium ion …	-
ENSRNOG00000010448	1053.8	679.025	1428.57	2.10385	1.07303	0.00111989	0.138619	7	9842574	9852397	-	4243	Ptbp1	GO:0003676;GO:0003676;GO:0003723;GO:0003723;GO:0003723;GO:0005634;GO:0005634;GO:0005634;GO:0006397;GO:0006397;GO:0006397;GO:0008380;GO:0003676;GO:0003723;GO:0005634;GO:0006397;GO:0003676;GO:0003676;GO:0003723;GO:0003723;GO:0003723;GO:0005634;GO:0005634;GO:0005634;GO:0006397;GO:0006397;GO:0006397;GO:0008380;GO:0003676;GO:0003676;GO:0003723;GO:0003723;GO:0003723;GO:0005634;GO:0005634;GO:0005634;GO:…	K13218	-	A;O	KOG1190;35NGR;38H7H;3B9RH;3CRKU;3J3SY;483UE;48VI4;4PUX6	polypyrimidine tract binding protein 1 [Source:RGD Symbol;Acc:62047]	29497	Q6P736	GO:0006397//mRNA processing;GO:0006397//mRNA processing;GO:0006397//mRNA processing;GO:0008380//RNA splicing;GO:0006397//mRNA processing;GO:0006397//mRNA processing;GO:0006397//mRNA processing;GO:0006397//mRNA processing;GO:0008380//RNA splicing;GO:0006397//mRNA processing;GO:0006397//mRNA processing;GO:0006397//mRNA processing;GO:0008380//RNA splicing;GO:0006397//mRNA processing;	GO:0005634//nucleus;GO:0005634//nucleus;GO:0005634//nucleus;GO:0005634//nucleus;GO:0005634//nucleus;GO:0005634//nucleus;GO:0005634//nucleus;GO:0005634//nucleus;GO:0005634//nucleus;GO:0005634//nucleus;GO:0005634//nucleus;	GO:0003676//nucleic acid binding;GO:0003676//nucleic acid binding;GO:0003723//RNA binding;GO:0003723//RNA binding;GO:0003723//RNA binding;GO:0003676//nucleic acid binding;GO:0003723//RNA binding;GO:0003676//nucleic acid binding;GO:0003676//nucleic acid binding;GO:0003723//RNA binding;GO:0003723//RNA binding;GO:0003723//RNA binding;GO:0003676//nucleic acid binding;GO:0003676//nucleic acid binding;…	-
ENSRNOG00000002217	18.761	3.43205	34.09	9.93283	3.3122	0.00112266	0.138619	14	9063048	9074264	+	617	Plac8	GO:0003682;GO:0003682;GO:0006366;GO:0008284;GO:0008284;GO:0009409;GO:0009409;GO:0040015;GO:0040015;GO:0042742;GO:0042742;GO:0043066;GO:0043066;GO:0045944;GO:0045944;GO:0045944;GO:0050873;GO:0050873;GO:0120162;GO:0120162;GO:0120162;	-	-	S	2S3TI;35Q7H;3A5UZ;3BTAM;3D98W;3JGYH;48ES6;49BR4;4Q5FB	placenta associated 8 [Source:RGD Symbol;Acc:1308102]	360914	B5DF36	GO:0006366//transcription by RNA polymerase II;GO:0008284//positive regulation of cell population proliferation;GO:0008284//positive regulation of cell population proliferation;GO:0009409//response to cold;GO:0009409//response to cold;GO:0040015//negative regulation of multicellular organism growth;GO:0040015//negative regulation of multicellular organism growth;GO:0042742//defense response to ba…	-	GO:0003682//chromatin binding;GO:0003682//chromatin binding;	-
ENSRNOG00000001414	717.761	32.1376	1403.38	43.668	5.4485	0.00112651	0.138619	12	19601272	19611657	+	3069	Serpine1	GO:0001525;GO:0002020;GO:0004867;GO:0004867;GO:0004867;GO:0005102;GO:0005576;GO:0005615;GO:0005615;GO:0005615;GO:0010469;GO:0010757;GO:0010951;GO:0014912;GO:0030194;GO:0030336;GO:0032757;GO:0033629;GO:0035491;GO:0045766;GO:0048260;GO:0050729;GO:0050829;GO:0051918;GO:0061044;GO:0062023;GO:0070062;GO:0071222;GO:0090026;GO:0090399;GO:0097180;GO:0097187;GO:1901331;GO:1902042;GO:1904090;GO:2000098;GO:…	K03982	-	O;V	KOG2392;35C3B;39R8P;3BEGU;3CVEI;3J7XD;48592;496PP;4PSG2	serpin family E member 1 [Source:RGD Symbol;Acc:3249]	24617	P20961	GO:0001525//angiogenesis;GO:0010469//regulation of signaling receptor activity;GO:0010757//negative regulation of plasminogen activation;GO:0010951//negative regulation of endopeptidase activity;GO:0014912//negative regulation of smooth muscle cell migration;GO:0030194//positive regulation of blood coagulation;GO:0030336//negative regulation of cell migration;GO:0032757//positive regulation of in…	GO:0005576//extracellular region;GO:0005615//extracellular space;GO:0005615//extracellular space;GO:0005615//extracellular space;GO:0062023//collagen-containing extracellular matrix;GO:0070062//extracellular exosome;GO:0097180//serine protease inhibitor complex;GO:1904090//peptidase inhibitor complex;	GO:0002020//protease binding;GO:0004867//serine-type endopeptidase inhibitor activity;GO:0004867//serine-type endopeptidase inhibitor activity;GO:0004867//serine-type endopeptidase inhibitor activity;GO:0005102//signaling receptor binding;	ko05142(Chagas disease);ko04933(AGE-RAGE signaling pathway in diabetic complications);ko04610(Complement and coagulation cascades);ko04390(Hippo signaling pathway);ko04371(Apelin signaling pathway);ko04218(Cellular senescence);ko04115(p53 signaling pathway);ko04066(HIF-1 signaling pathway)
ENSRNOG00000012280	458.202	5.50078	910.903	165.595	7.37152	0.00112733	0.138619	2	150487513	150493323	+	1924	Ptx3	GO:0001550;GO:0001550;GO:0001849;GO:0001849;GO:0001849;GO:0001872;GO:0001872;GO:0001878;GO:0001878;GO:0005615;GO:0005615;GO:0005615;GO:0008228;GO:0008228;GO:0030198;GO:0030198;GO:0031012;GO:0031012;GO:0042802;GO:0042802;GO:0044793;GO:0044869;GO:0044869;GO:0044871;GO:0044871;GO:0045087;GO:0045087;GO:0045087;GO:0045087;GO:0045087;GO:0045429;GO:0045429;GO:0046597;GO:0046597;GO:0046790;GO:0046790;GO:…	-	-	S	2QUBX;35CEC;390WU;3BFSD;3CXWI;3JC3N;485TM;490SU;4PVAR	pentraxin 3 [Source:RGD Symbol;Acc:1593476]	689388	D3ZT94	GO:0001550//ovarian cumulus expansion;GO:0001550//ovarian cumulus expansion;GO:0001878//response to yeast;GO:0001878//response to yeast;GO:0008228//opsonization;GO:0008228//opsonization;GO:0030198//extracellular matrix organization;GO:0030198//extracellular matrix organization;GO:0044793//negative regulation by host of viral process;GO:0044869//negative regulation by host of viral exo-alpha-siali…	GO:0005615//extracellular space;GO:0005615//extracellular space;GO:0005615//extracellular space;GO:0031012//extracellular matrix;GO:0031012//extracellular matrix;	GO:0001849//complement component C1q complex binding;GO:0001849//complement component C1q complex binding;GO:0001849//complement component C1q complex binding;GO:0001872//(1->3)-beta-D-glucan binding;GO:0001872//(1->3)-beta-D-glucan binding;GO:0042802//identical protein binding;GO:0042802//identical protein binding;GO:0046790//virion binding;GO:0046790//virion binding;	-
ENSRNOG00000043416	124.707	10.2935	239.12	23.23	4.53792	0.00112776	0.138619	1	79471369	79485607	-	1788	Bcl3	GO:0002268;GO:0002268;GO:0002315;GO:0002315;GO:0002455;GO:0002455;GO:0002467;GO:0002467;GO:0003713;GO:0003713;GO:0003714;GO:0003714;GO:0005515;GO:0005634;GO:0005634;GO:0005634;GO:0005654;GO:0005737;GO:0005737;GO:0005829;GO:0005886;GO:0006606;GO:0006606;GO:0006974;GO:0006974;GO:0007249;GO:0007249;GO:0009615;GO:0009615;GO:0010225;GO:0010225;GO:0019730;GO:0019730;GO:0030198;GO:0030198;GO:0030330;GO:…	K09258	-	S;K;I	KOG0504;35GYB;39UIE;3BMG1;3CSA2;3J4JY;487KU;49209;4PSFB	BCL3, transcription coactivator [Source:RGD Symbol;Acc:1589465]	680611	-	GO:0002268//follicular dendritic cell differentiation;GO:0002268//follicular dendritic cell differentiation;GO:0002315//marginal zone B cell differentiation;GO:0002315//marginal zone B cell differentiation;GO:0002455//humoral immune response mediated by circulating immunoglobulin;GO:0002455//humoral immune response mediated by circulating immunoglobulin;GO:0002467//germinal center formation;GO:00…	GO:0005634//nucleus;GO:0005634//nucleus;GO:0005634//nucleus;GO:0005654//nucleoplasm;GO:0005737//cytoplasm;GO:0005737//cytoplasm;GO:0005829//cytosol;GO:0005886//plasma membrane;GO:0030496//midbody;GO:0032991//protein-containing complex;GO:0032991//protein-containing complex;GO:0032996//Bcl3-Bcl10 complex;GO:0032996//Bcl3-Bcl10 complex;GO:0033257//Bcl3/NF-kappaB2 complex;GO:0033257//Bcl3/NF-kappaB2…	GO:0003713//transcription coactivator activity;GO:0003713//transcription coactivator activity;GO:0003714//transcription corepressor activity;GO:0003714//transcription corepressor activity;GO:0005515//protein binding;GO:0030674//protein-macromolecule adaptor activity;GO:0030674//protein-macromolecule adaptor activity;GO:0042826//histone deacetylase binding;GO:0042826//histone deacetylase binding;G…	ko04668(TNF signaling pathway);ko04625(C-type lectin receptor signaling pathway)
ENSRNOG00000037743	7.15206	0	14.3041	Inf	Inf	0.00114749	0.140124	6	123120387	123136416	-	1321	-	GO:0004867;GO:0004867;GO:0004867;GO:0005615;GO:0005615;GO:0005615;GO:0010951;	K04525	-	O;V	KOG2392;38BQD;3BGRB;3CV0W;3JEYE;47Z2V;48UVT	similar to serine (or cysteine) peptidase inhibitor, clade A, member 3B [Source:RGD Symbol;Acc:1595900]	299277	-	GO:0010951//negative regulation of endopeptidase activity;	GO:0005615//extracellular space;GO:0005615//extracellular space;GO:0005615//extracellular space;	GO:0004867//serine-type endopeptidase inhibitor activity;GO:0004867//serine-type endopeptidase inhibitor activity;GO:0004867//serine-type endopeptidase inhibitor activity;	-
ENSRNOG00000011913	669.489	151.84	1187.14	7.81834	2.96686	0.00117161	0.14034	2	102439624	102498075	+	4143	Cp	GO:0005507;GO:0005507;GO:0005576;GO:0016491;GO:0016491;GO:0016491;GO:0046872;GO:0005507;GO:0005507;GO:0005507;GO:0005576;GO:0016491;GO:0016491;GO:0016491;GO:0046872;	K13624	EC:1.16.3.1	Q	KOG1263;35F7P;38BPV;3BAZ3;3CW79;3JF1X;4832U;48Y6W;4Q11G	ceruloplasmin [Source:RGD Symbol;Acc:2387]	24268	A0A0G2K9I6	-	GO:0005576//extracellular region;GO:0005576//extracellular region;	GO:0005507//copper ion binding;GO:0005507//copper ion binding;GO:0016491//oxidoreductase activity;GO:0016491//oxidoreductase activity;GO:0016491//oxidoreductase activity;GO:0046872//metal ion binding;GO:0005507//copper ion binding;GO:0005507//copper ion binding;GO:0005507//copper ion binding;GO:0016491//oxidoreductase activity;GO:0016491//oxidoreductase activity;GO:0016491//oxidoreductase activit…	ko04216(Ferroptosis);ko00860(Porphyrin metabolism)
ENSRNOG00000054251	14.8908	2.36479	27.4168	11.5938	3.53528	0.00118118	0.140502	4	162902732	162913897	-	2528	Clec7a	GO:0001872;GO:0001872;GO:0001872;GO:0001872;GO:0005737;GO:0006910;GO:0006910;GO:0008037;GO:0008284;GO:0008284;GO:0009986;GO:0009986;GO:0010628;GO:0016020;GO:0016021;GO:0016046;GO:0016046;GO:0030246;GO:0030246;GO:0030335;GO:0030335;GO:0031334;GO:0032491;GO:0032491;GO:0032729;GO:0032731;GO:0032733;GO:0032735;GO:0032743;GO:0032755;GO:0032757;GO:0032760;GO:0032930;GO:0038187;GO:0038187;GO:0043280;GO:…	K10074	-	-	-	C-type lectin domain containing 7A [Source:RGD Symbol;Acc:1565140]	502902	B5BUZ1;B2RYG9	GO:0006910//phagocytosis, recognition;GO:0006910//phagocytosis, recognition;GO:0008037//cell recognition;GO:0008284//positive regulation of cell population proliferation;GO:0008284//positive regulation of cell population proliferation;GO:0010628//positive regulation of gene expression;GO:0016046//detection of fungus;GO:0016046//detection of fungus;GO:0030335//positive regulation of cell migration…	GO:0005737//cytoplasm;GO:0009986//cell surface;GO:0009986//cell surface;GO:0016020//membrane;GO:0016021//integral component of membrane;GO:0005737//cytoplasm;GO:0009986//cell surface;GO:0009986//cell surface;GO:0016020//membrane;GO:0016021//integral component of membrane;GO:0005737//cytoplasm;GO:0009986//cell surface;	GO:0001872//(1->3)-beta-D-glucan binding;GO:0001872//(1->3)-beta-D-glucan binding;GO:0001872//(1->3)-beta-D-glucan binding;GO:0001872//(1->3)-beta-D-glucan binding;GO:0030246//carbohydrate binding;GO:0030246//carbohydrate binding;GO:0038187//pattern recognition receptor activity;GO:0038187//pattern recognition receptor activity;GO:0001872//(1->3)-beta-D-glucan binding;GO:0001872//(1->3)-beta-D-gl…	ko05152(Tuberculosis);ko04625(C-type lectin receptor signaling pathway);ko04613(Neutrophil extracellular trap formation);ko04145(Phagosome)
ENSRNOG00000058186	1217.28	731.984	1702.57	2.32596	1.21783	0.00119919	0.140502	5	161323998	161337282	+	4308	Errfi1	GO:0005515;GO:0005634;GO:0005737;GO:0005737;GO:0005737;GO:0005829;GO:0005829;GO:0005886;GO:0005886;GO:0007175;GO:0007175;GO:0007175;GO:0007175;GO:0016020;GO:0017124;GO:0019900;GO:0019901;GO:0019901;GO:0031234;GO:0031234;GO:0031234;GO:0031234;GO:0031267;GO:0031953;GO:0031953;GO:0031953;GO:0032691;GO:0032720;GO:0032869;GO:0032966;GO:0036120;GO:0042059;GO:0042059;GO:0042059;GO:0043589;GO:0043589;GO:…	-	-	-	-	ERBB receptor feedback inhibitor 1 [Source:RGD Symbol;Acc:1307599]	313729	P05432	GO:0007175//negative regulation of epidermal growth factor-activated receptor activity;GO:0007175//negative regulation of epidermal growth factor-activated receptor activity;GO:0007175//negative regulation of epidermal growth factor-activated receptor activity;GO:0007175//negative regulation of epidermal growth factor-activated receptor activity;GO:0031953//negative regulation of protein autophos…	GO:0005634//nucleus;GO:0005737//cytoplasm;GO:0005737//cytoplasm;GO:0005737//cytoplasm;GO:0005829//cytosol;GO:0005829//cytosol;GO:0005886//plasma membrane;GO:0005886//plasma membrane;GO:0016020//membrane;GO:0031234//extrinsic component of cytoplasmic side of plasma membrane;GO:0031234//extrinsic component of cytoplasmic side of plasma membrane;GO:0031234//extrinsic component of cytoplasmic side of…	GO:0005515//protein binding;GO:0017124//SH3 domain binding;GO:0019900//kinase binding;GO:0019901//protein kinase binding;GO:0019901//protein kinase binding;GO:0031267//small GTPase binding;	-
ENSRNOG00000008676	383.006	97.9537	668.058	6.82013	2.7698	0.00120285	0.140502	4	168212861	168232904	+	2624	Emp1	GO:0003674;GO:0005886;GO:0005886;GO:0008150;GO:0008219;GO:0016020;GO:0016020;GO:0016020;GO:0016021;GO:0016021;GO:0016021;GO:0016021;GO:0032060;GO:0005886;GO:0008219;GO:0016020;GO:0016021;GO:0032060;	-	-	S	2S028;35PWS;3A1JY;3BQD9;3D6KT;3JGIX;48DXS;49ASG;4Q5GS	epithelial membrane protein 1 [Source:RGD Symbol;Acc:2552]	25314	P54848	GO:0008150//biological_process;GO:0008219//cell death;GO:0032060//bleb assembly;GO:0008219//cell death;GO:0032060//bleb assembly;	GO:0005886//plasma membrane;GO:0005886//plasma membrane;GO:0016020//membrane;GO:0016020//membrane;GO:0016020//membrane;GO:0016021//integral component of membrane;GO:0016021//integral component of membrane;GO:0016021//integral component of membrane;GO:0016021//integral component of membrane;GO:0005886//plasma membrane;GO:0016020//membrane;GO:0016021//integral component of membrane;	GO:0003674//molecular_function;	-
ENSRNOG00000013970	49.3563	24.0537	74.659	3.10385	1.63406	0.00122054	0.141322	19	50620713	50625659	+	2239	Cdt1	GO:0000076;GO:0000076;GO:0000076;GO:0000076;GO:0000278;GO:0000278;GO:0000278;GO:0000776;GO:0000776;GO:0003677;GO:0003677;GO:0003677;GO:0003677;GO:0003682;GO:0003682;GO:0005634;GO:0005634;GO:0005634;GO:0005634;GO:0005654;GO:0007049;GO:0007059;GO:0007059;GO:0016604;GO:0030174;GO:0030174;GO:0030174;GO:0030174;GO:0030174;GO:0031334;GO:0031334;GO:0033044;GO:0033044;GO:0033262;GO:0033262;GO:0035563;GO:…	K10727	-	L	KOG4762;35FPB;38HTF;3BDTD;3CTBB;3JCBD;484FR;48WEV;4Q14P	chromatin licensing and DNA replication factor 1 [Source:RGD Symbol;Acc:1309211]	292071	D3ZKD4	GO:0000076//DNA replication checkpoint signaling;GO:0000076//DNA replication checkpoint signaling;GO:0000076//DNA replication checkpoint signaling;GO:0000076//DNA replication checkpoint signaling;GO:0000278//mitotic cell cycle;GO:0000278//mitotic cell cycle;GO:0000278//mitotic cell cycle;GO:0007049//cell cycle;GO:0007059//chromosome segregation;GO:0007059//chromosome segregation;GO:0030174//regul…	GO:0000776//kinetochore;GO:0000776//kinetochore;GO:0005634//nucleus;GO:0005634//nucleus;GO:0005634//nucleus;GO:0005634//nucleus;GO:0005654//nucleoplasm;GO:0016604//nuclear body;	GO:0003677//DNA binding;GO:0003677//DNA binding;GO:0003677//DNA binding;GO:0003677//DNA binding;GO:0003682//chromatin binding;GO:0003682//chromatin binding;GO:0070182//DNA polymerase binding;	-
ENSRNOG00000057569	1023.01	675.035	1370.99	2.031	1.02219	0.00122738	0.141322	1	205882273	205970926	+	18609	Ahnak	GO:0005515;GO:0005634;GO:0005634;GO:0005634;GO:0005737;GO:0005737;GO:0005737;GO:0005737;GO:0005829;GO:0005829;GO:0005829;GO:0005886;GO:0005886;GO:0005886;GO:0015629;GO:0015629;GO:0015629;GO:0031982;GO:0031982;GO:0031982;GO:0042383;GO:0042383;GO:0042802;GO:0043034;GO:0043034;GO:0043034;GO:0043484;GO:0043484;GO:0043484;GO:0044291;GO:0044291;GO:0044291;GO:0044548;GO:0044548;GO:0045121;GO:0045121;GO:…	K23934	-	-	-	AHNAK nucleoprotein [Source:RGD Symbol;Acc:619779]	191572	A0A0G2JUA5	GO:0043484//regulation of RNA splicing;GO:0043484//regulation of RNA splicing;GO:0043484//regulation of RNA splicing;GO:1901385//regulation of voltage-gated calcium channel activity;GO:1901385//regulation of voltage-gated calcium channel activity;GO:0043484//regulation of RNA splicing;GO:1901385//regulation of voltage-gated calcium channel activity;	GO:0005634//nucleus;GO:0005634//nucleus;GO:0005634//nucleus;GO:0005737//cytoplasm;GO:0005737//cytoplasm;GO:0005737//cytoplasm;GO:0005737//cytoplasm;GO:0005829//cytosol;GO:0005829//cytosol;GO:0005829//cytosol;GO:0005886//plasma membrane;GO:0005886//plasma membrane;GO:0005886//plasma membrane;GO:0015629//actin cytoskeleton;GO:0015629//actin cytoskeleton;GO:0015629//actin cytoskeleton;GO:0031982//ve…	GO:0005515//protein binding;GO:0042802//identical protein binding;GO:0044548//S100 protein binding;GO:0044548//S100 protein binding;GO:0097493//structural molecule activity conferring elasticity;GO:0097493//structural molecule activity conferring elasticity;GO:0005515//protein binding;GO:0005515//protein binding;GO:0005515//protein binding;GO:0042802//identical protein binding;GO:0044548//S100 pr…	ko05132(Salmonella infection)
ENSRNOG00000027936	98.7125	61.8529	135.572	2.19185	1.13215	0.00123716	0.141322	1	77679218	77683090	+	3755	Ccdc8	GO:0000226;GO:0005654;GO:0005737;GO:0005813;GO:0005829;GO:0005886;GO:0007088;GO:1990393;	-	-	-	-	coiled-coil domain containing 8 [Source:RGD Symbol;Acc:1359717]	-	-	GO:0000226//microtubule cytoskeleton organization;GO:0007088//regulation of mitotic nuclear division;	GO:0005654//nucleoplasm;GO:0005737//cytoplasm;GO:0005813//centrosome;GO:0005829//cytosol;GO:0005886//plasma membrane;GO:1990393//3M complex;	-	-
ENSRNOG00000033697	67.7286	26.8817	108.576	4.03902	2.01401	0.00123993	0.141322	8	2598876	2635092	+	1598	Casp4	GO:0004197;GO:0004197;GO:0004197;GO:0004197;GO:0005515;GO:0005737;GO:0005739;GO:0005783;GO:0006508;GO:0006508;GO:0006508;GO:0006915;GO:0006919;GO:0006954;GO:0008233;GO:0008234;GO:0008234;GO:0008234;GO:0010942;GO:0016540;GO:0016540;GO:0016787;GO:0032731;GO:0032731;GO:0032991;GO:0035234;GO:0035234;GO:0042742;GO:0042742;GO:0042981;GO:0042981;GO:0043005;GO:0043025;GO:0050700;GO:0050727;GO:0050727;GO:…	K04394	-	O;D	KOG3573;35K0U;38HRC;3BIM4;3CYXK;3J8V1;4822B;48ZB4;4Q0KM	caspase 4 [Source:RGD Symbol;Acc:621757]	114555	Q3MHS1	GO:0006508//proteolysis;GO:0006508//proteolysis;GO:0006508//proteolysis;GO:0006915//apoptotic process;GO:0006919//activation of cysteine-type endopeptidase activity involved in apoptotic process;GO:0006954//inflammatory response;GO:0010942//positive regulation of cell death;GO:0016540//protein autoprocessing;GO:0016540//protein autoprocessing;GO:0032731//positive regulation of interleukin-1 beta …	GO:0005737//cytoplasm;GO:0005739//mitochondrion;GO:0005783//endoplasmic reticulum;GO:0032991//protein-containing complex;GO:0043005//neuron projection;GO:0043025//neuronal cell body;GO:0072557//IPAF inflammasome complex;GO:0072559//NLRP3 inflammasome complex;GO:0097169//AIM2 inflammasome complex;	GO:0004197//cysteine-type endopeptidase activity;GO:0004197//cysteine-type endopeptidase activity;GO:0004197//cysteine-type endopeptidase activity;GO:0004197//cysteine-type endopeptidase activity;GO:0005515//protein binding;GO:0008233//peptidase activity;GO:0008234//cysteine-type peptidase activity;GO:0008234//cysteine-type peptidase activity;GO:0008234//cysteine-type peptidase activity;GO:001678…	ko05132(Salmonella infection);ko04621(NOD-like receptor signaling pathway);ko04613(Neutrophil extracellular trap formation)
ENSRNOG00000016831	1649.57	890.466	2408.68	2.70496	1.43561	0.00125524	0.141361	1	153643510	153650801	-	2063	Serpinh1	GO:0003433;GO:0004867;GO:0004867;GO:0005518;GO:0005518;GO:0005615;GO:0005615;GO:0005737;GO:0005783;GO:0005783;GO:0005783;GO:0005793;GO:0010951;GO:0030199;GO:0032964;GO:0045121;GO:0051082;GO:0051604;	K09501	-	-	-	serpin family H member 1 [Source:RGD Symbol;Acc:69302]	29345	P29457	GO:0003433//chondrocyte development involved in endochondral bone morphogenesis;GO:0010951//negative regulation of endopeptidase activity;GO:0030199//collagen fibril organization;GO:0032964//collagen biosynthetic process;GO:0051604//protein maturation;	GO:0005615//extracellular space;GO:0005615//extracellular space;GO:0005737//cytoplasm;GO:0005783//endoplasmic reticulum;GO:0005783//endoplasmic reticulum;GO:0005783//endoplasmic reticulum;GO:0005793//endoplasmic reticulum-Golgi intermediate compartment;GO:0045121//membrane raft;	GO:0004867//serine-type endopeptidase inhibitor activity;GO:0004867//serine-type endopeptidase inhibitor activity;GO:0005518//collagen binding;GO:0005518//collagen binding;GO:0051082//unfolded protein binding;	-
ENSRNOG00000033528	114.122	73.1268	155.116	2.1212	1.08488	0.00125531	0.141361	16	25509146	25709543	+	4728	Tll1	GO:0004222;GO:0004222;GO:0004222;GO:0004222;GO:0005509;GO:0005509;GO:0005518;GO:0005615;GO:0006508;GO:0006508;GO:0006508;GO:0008233;GO:0008237;GO:0008237;GO:0008237;GO:0008270;GO:0008270;GO:0008270;GO:0009953;GO:0016485;GO:0016787;GO:0046872;	K09608	EC:3.4.24.-	O	KOG3714;35MNE;38H9H;3BFXI;3CRSI;3J9JZ;4843H;48UYS;4Q322	tolloid-like 1 [Source:RGD Symbol;Acc:1306120]	678743	-	GO:0006508//proteolysis;GO:0006508//proteolysis;GO:0006508//proteolysis;GO:0009953//dorsal/ventral pattern formation;GO:0016485//protein processing;	GO:0005615//extracellular space;	GO:0004222//metalloendopeptidase activity;GO:0004222//metalloendopeptidase activity;GO:0004222//metalloendopeptidase activity;GO:0004222//metalloendopeptidase activity;GO:0005509//calcium ion binding;GO:0005509//calcium ion binding;GO:0005518//collagen binding;GO:0008233//peptidase activity;GO:0008237//metallopeptidase activity;GO:0008237//metallopeptidase activity;GO:0008237//metallopeptidase ac…	-
ENSRNOG00000022426	16.713	6.19049	27.2355	4.39957	2.13736	0.00131706	0.14656	12	15229743	15242139	-	1675	C130050O18Rik	GO:0016020;GO:0016021;	-	-	S	2S6SI;35PEF;38FQW;3BHH5;3D4DJ;3J4T8;489QC;49709	uncharacterized LOC102546864 [Source:RGD Symbol;Acc:7673409]	102546864	-	-	GO:0016020//membrane;GO:0016021//integral component of membrane;	-	-
ENSRNOG00000038722	32.4602	4.71633	60.2041	12.765	3.67413	0.00138985	0.151962	14	43384932	43397125	+	4068	Tlr1	GO:0001817;GO:0002224;GO:0002755;GO:0003953;GO:0004888;GO:0005515;GO:0006954;GO:0006955;GO:0007165;GO:0016021;GO:0034130;GO:0042116;GO:0042495;GO:0001774;GO:0001775;GO:0001817;GO:0001817;GO:0001819;GO:0002224;GO:0002224;GO:0002224;GO:0002224;GO:0002376;GO:0002755;GO:0002755;GO:0003953;GO:0004888;GO:0004888;GO:0005515;GO:0005794;GO:0005887;GO:0006952;GO:0006954;GO:0006954;GO:0006954;GO:0006954;GO:…	-	-	T;K;L	KOG4641;35CP9;38HUG;3BAQQ;3CX3H;3J2EP;4804K;490SM;4PX7C	toll-like receptor 1 [Source:RGD Symbol;Acc:1309975]	-	-	GO:0001817//regulation of cytokine production;GO:0002224//toll-like receptor signaling pathway;GO:0002755//MyD88-dependent toll-like receptor signaling pathway;GO:0006954//inflammatory response;GO:0006955//immune response;GO:0007165//signal transduction;GO:0034130//toll-like receptor 1 signaling pathway;GO:0042116//macrophage activation;GO:0042495//detection of triacyl bacterial lipopeptide;GO:00…	GO:0016021//integral component of membrane;GO:0005794//Golgi apparatus;GO:0005887//integral component of plasma membrane;GO:0016020//membrane;GO:0016021//integral component of membrane;GO:0016021//integral component of membrane;GO:0016021//integral component of membrane;GO:0035354//Toll-like receptor 1-Toll-like receptor 2 protein complex;GO:0035354//Toll-like receptor 1-Toll-like receptor 2 prot…	GO:0003953//NAD+ nucleosidase activity;GO:0004888//transmembrane signaling receptor activity;GO:0005515//protein binding;GO:0003953//NAD+ nucleosidase activity;GO:0004888//transmembrane signaling receptor activity;GO:0004888//transmembrane signaling receptor activity;GO:0005515//protein binding;GO:0035663//Toll-like receptor 2 binding;GO:0035663//Toll-like receptor 2 binding;GO:0038023//signaling…	-
ENSRNOG00000024277	116.684	55.9658	177.403	3.16984	1.66441	0.00141119	0.153121	12	13621087	13758112	+	4345	Card11	GO:0005515;GO:0042981;GO:0051092;GO:0001772;GO:0005515;GO:0005737;GO:0005886;GO:0005886;GO:0007165;GO:0007249;GO:0007249;GO:0030183;GO:0030890;GO:0031295;GO:0032449;GO:0032743;GO:0032743;GO:0035739;GO:0038202;GO:0042100;GO:0042110;GO:0042981;GO:0043123;GO:0043123;GO:0043621;GO:0045061;GO:0045121;GO:0045577;GO:0045580;GO:0046649;GO:0048872;GO:0050700;GO:0050776;GO:0050862;GO:0050870;GO:0051092;GO:…	K07367	-	-	-	caspase recruitment domain family, member 11 [Source:RGD Symbol;Acc:2323211]	100363332	-	GO:0042981//regulation of apoptotic process;GO:0051092//positive regulation of NF-kappaB transcription factor activity;GO:0007165//signal transduction;GO:0007249//I-kappaB kinase/NF-kappaB signaling;GO:0007249//I-kappaB kinase/NF-kappaB signaling;GO:0030183//B cell differentiation;GO:0030890//positive regulation of B cell proliferation;GO:0031295//T cell costimulation;GO:0032743//positive regulat…	GO:0001772//immunological synapse;GO:0005737//cytoplasm;GO:0005886//plasma membrane;GO:0005886//plasma membrane;GO:0032449//CBM complex;GO:0045121//membrane raft;	GO:0005515//protein binding;GO:0005515//protein binding;GO:0043621//protein self-association;GO:0050700//CARD domain binding;	ko04662(B cell receptor signaling pathway);ko04660(T cell receptor signaling pathway);ko04064(NF-kappa B signaling pathway)
ENSRNOG00000016044	14.1736	1.69878	26.6484	15.6868	3.97148	0.00145491	0.155307	2	189248895	189271652	-	3926	Mab21l3	-	-	-	S;T	KOG3963;35K7F;38RMH;3BAPB;3CSCE;3J4JF;482EJ;48WSQ;4Q1HI	mab-21 like 3 [Source:RGD Symbol;Acc:1308694]	295326	D4AE70	-	-	-	-
ENSRNOG00000039496	99.4794	25.8002	173.159	6.71152	2.74664	0.00145966	0.155307	X	14834231	14838514	+	1199	-	GO:0005886;GO:0016020;GO:0016020;GO:0016020;GO:0016021;GO:0016021;GO:0019956;	-	-	S;V	KOG4788;35P66;3A3X5;3BRIQ;3D6U5;3JEF8;482HF;498TT;4Q52I	-	302562	Q6P742	-	GO:0005886//plasma membrane;GO:0016020//membrane;GO:0016020//membrane;GO:0016020//membrane;GO:0016021//integral component of membrane;GO:0016021//integral component of membrane;	GO:0019956//chemokine binding;	-
ENSRNOG00000015275	9.70746	2.36469	17.0502	7.21036	2.85007	0.00146173	0.155307	18	67794725	67805037	-	1440	Ska1	GO:0000278;GO:0000278;GO:0000278;GO:0000775;GO:0000776;GO:0000776;GO:0000940;GO:0000940;GO:0000940;GO:0005694;GO:0005737;GO:0005819;GO:0005856;GO:0005874;GO:0005876;GO:0005876;GO:0005876;GO:0007049;GO:0007059;GO:0007059;GO:0007059;GO:0007059;GO:0007059;GO:0008017;GO:0008017;GO:0008017;GO:0008017;GO:0008017;GO:0031110;GO:0031110;GO:0031110;GO:0051301;GO:0051301;GO:0051301;GO:0051301;GO:0051301;GO:…	-	-	S;Z	KOG4832;35NKJ;38FJM;3BG6A;3D1K7;3JBSQ;489WV;48X91;4Q2IF	spindle and kinetochore associated complex subunit 1 [Source:RGD Symbol;Acc:1310784]	291441	B0BN28	GO:0000278//mitotic cell cycle;GO:0000278//mitotic cell cycle;GO:0000278//mitotic cell cycle;GO:0007049//cell cycle;GO:0007059//chromosome segregation;GO:0007059//chromosome segregation;GO:0007059//chromosome segregation;GO:0007059//chromosome segregation;GO:0007059//chromosome segregation;GO:0031110//regulation of microtubule polymerization or depolymerization;GO:0031110//regulation of microtubu…	GO:0000775//chromosome, centromeric region;GO:0000776//kinetochore;GO:0000776//kinetochore;GO:0000940//outer kinetochore;GO:0000940//outer kinetochore;GO:0000940//outer kinetochore;GO:0005694//chromosome;GO:0005737//cytoplasm;GO:0005819//spindle;GO:0005856//cytoskeleton;GO:0005874//microtubule;GO:0005876//spindle microtubule;GO:0005876//spindle microtubule;GO:0005876//spindle microtubule;GO:00726…	GO:0008017//microtubule binding;GO:0008017//microtubule binding;GO:0008017//microtubule binding;GO:0008017//microtubule binding;GO:0008017//microtubule binding;GO:0008017//microtubule binding;GO:0008017//microtubule binding;	-
ENSRNOG00000005214	135.969	70.9033	201.035	2.83534	1.50352	0.00148256	0.156635	14	91397019	91454131	-	3316	Plek	GO:0006904;GO:0010572;GO:0030836;GO:0033625;GO:0035556;GO:0035556;GO:0070493;GO:0070527;GO:0070528;GO:0070560;GO:0002244;GO:0002576;GO:0005080;GO:0005737;GO:0005886;GO:0006904;GO:0007229;GO:0010572;GO:0010920;GO:0010925;GO:0030030;GO:0030836;GO:0030845;GO:0030866;GO:0031529;GO:0031532;GO:0031532;GO:0032233;GO:0032587;GO:0033625;GO:0035556;GO:0035556;GO:0042803;GO:0043325;GO:0045744;GO:0046488;GO:…	K19993	-	S;T	2QQIA;35CTM;39PYF;3BI1J;3CTW3;3J7MW;482SF;48WXE;4PZXT	pleckstrin [Source:RGD Symbol;Acc:1308269]	364206	Q4KM33	GO:0006904//vesicle docking involved in exocytosis;GO:0010572//positive regulation of platelet activation;GO:0030836//positive regulation of actin filament depolymerization;GO:0033625//positive regulation of integrin activation;GO:0035556//intracellular signal transduction;GO:0035556//intracellular signal transduction;GO:0070493//thrombin-activated receptor signaling pathway;GO:0070527//platelet …	GO:0005737//cytoplasm;GO:0005886//plasma membrane;GO:0032587//ruffle membrane;GO:0005737//cytoplasm;GO:0005886//plasma membrane;GO:0032587//ruffle membrane;	GO:0005080//protein kinase C binding;GO:0042803//protein homodimerization activity;GO:0043325//phosphatidylinositol-3,4-bisphosphate binding;GO:0005080//protein kinase C binding;GO:0042803//protein homodimerization activity;GO:0043325//phosphatidylinositol-3,4-bisphosphate binding;	-
ENSRNOG00000013588	64.8137	17.9749	111.653	6.21158	2.63496	0.00151057	0.158703	10	39629459	39727162	-	2274	Glra1	GO:0001508;GO:0001964;GO:0001964;GO:0002087;GO:0004888;GO:0004888;GO:0005216;GO:0005216;GO:0005230;GO:0005230;GO:0005254;GO:0005254;GO:0005783;GO:0005886;GO:0005887;GO:0005887;GO:0005887;GO:0005887;GO:0005887;GO:0006811;GO:0006811;GO:0006811;GO:0006811;GO:0006820;GO:0006821;GO:0006821;GO:0006821;GO:0006821;GO:0006936;GO:0006936;GO:0007165;GO:0007218;GO:0007218;GO:0007218;GO:0007268;GO:0007268;GO:…	K05193	-	T;U	KOG3644;35CYZ;38BM7;3BA9E;3CRD3;3J4B0;487GZ;48Z0A	glycine receptor, alpha 1 [Source:RGD Symbol;Acc:2704]	25674	P07727;Q546L7	GO:0001508//action potential;GO:0001964//startle response;GO:0001964//startle response;GO:0002087//regulation of respiratory gaseous exchange by nervous system process;GO:0006811//ion transport;GO:0006811//ion transport;GO:0006811//ion transport;GO:0006811//ion transport;GO:0006820//anion transport;GO:0006821//chloride transport;GO:0006821//chloride transport;GO:0006821//chloride transport;GO:000…	GO:0005783//endoplasmic reticulum;GO:0005886//plasma membrane;GO:0005887//integral component of plasma membrane;GO:0005887//integral component of plasma membrane;GO:0005887//integral component of plasma membrane;GO:0005887//integral component of plasma membrane;GO:0005887//integral component of plasma membrane;GO:0009897//external side of plasma membrane;GO:0009897//external side of plasma membra…	GO:0004888//transmembrane signaling receptor activity;GO:0004888//transmembrane signaling receptor activity;GO:0005216//ion channel activity;GO:0005216//ion channel activity;GO:0005230//extracellular ligand-gated ion channel activity;GO:0005230//extracellular ligand-gated ion channel activity;GO:0005254//chloride channel activity;GO:0005254//chloride channel activity;GO:0008270//zinc ion binding;…	ko04080(Neuroactive ligand-receptor interaction)
ENSRNOG00000050794	749.501	306.657	1192.35	3.88821	1.95911	0.00155979	0.161211	10	38198689	38212938	-	1200	Pdlim4	GO:0001725;GO:0005515;GO:0005634;GO:0005737;GO:0005856;GO:0008092;GO:0019903;GO:0019903;GO:0030027;GO:0031532;GO:0031941;GO:0042803;GO:0046872;GO:0048471;GO:0051393;GO:0005515;	K23353	-	Z;O;T	KOG1703;359ZR;38C8K;3BH8Q;3CVYU;3J2M9;47YUM;48ZN2;4PVGS	PDZ and LIM domain 4 [Source:RGD Symbol;Acc:3575]	24915	P36202	GO:0031532//actin cytoskeleton reorganization;	GO:0001725//stress fiber;GO:0005634//nucleus;GO:0005737//cytoplasm;GO:0005856//cytoskeleton;GO:0030027//lamellipodium;GO:0031941//filamentous actin;GO:0048471//perinuclear region of cytoplasm;	GO:0005515//protein binding;GO:0008092//cytoskeletal protein binding;GO:0019903//protein phosphatase binding;GO:0019903//protein phosphatase binding;GO:0042803//protein homodimerization activity;GO:0046872//metal ion binding;GO:0051393//alpha-actinin binding;GO:0005515//protein binding;	-
ENSRNOG00000024207	332.387	194.355	470.419	2.42041	1.27525	0.00156016	0.161211	14	1009786	1021928	-	2486	Fgfrl1	GO:0000139;GO:0001501;GO:0001501;GO:0003179;GO:0003179;GO:0005007;GO:0005007;GO:0005007;GO:0005007;GO:0005794;GO:0005794;GO:0005794;GO:0005886;GO:0005886;GO:0005886;GO:0005886;GO:0005886;GO:0008201;GO:0008201;GO:0008285;GO:0008285;GO:0008543;GO:0016020;GO:0016021;GO:0017134;GO:0017134;GO:0017134;GO:0030133;GO:0030133;GO:0030658;GO:0031410;GO:0042802;GO:0042802;GO:0044291;GO:0044291;GO:0060412;GO:…	-	-	T	KOG0200;35BJ7;38D55;3BBNI;3CWE2;3JCDY;47ZSX;490CC;4PW2S	fibroblast growth factor receptor-like 1 [Source:RGD Symbol;Acc:735156]	360903	Q7TQM3	GO:0001501//skeletal system development;GO:0001501//skeletal system development;GO:0003179//heart valve morphogenesis;GO:0003179//heart valve morphogenesis;GO:0008285//negative regulation of cell population proliferation;GO:0008285//negative regulation of cell population proliferation;GO:0008543//fibroblast growth factor receptor signaling pathway;GO:0060412//ventricular septum morphogenesis;GO:0…	GO:0000139//Golgi membrane;GO:0005794//Golgi apparatus;GO:0005794//Golgi apparatus;GO:0005794//Golgi apparatus;GO:0005886//plasma membrane;GO:0005886//plasma membrane;GO:0005886//plasma membrane;GO:0005886//plasma membrane;GO:0005886//plasma membrane;GO:0016020//membrane;GO:0016021//integral component of membrane;GO:0030133//transport vesicle;GO:0030133//transport vesicle;GO:0030658//transport ve…	GO:0005007//fibroblast growth factor-activated receptor activity;GO:0005007//fibroblast growth factor-activated receptor activity;GO:0005007//fibroblast growth factor-activated receptor activity;GO:0005007//fibroblast growth factor-activated receptor activity;GO:0008201//heparin binding;GO:0008201//heparin binding;GO:0017134//fibroblast growth factor binding;GO:0017134//fibroblast growth factor b…	-
ENSRNOG00000001514	99.529	36.0476	163.01	4.52209	2.17699	0.00158267	0.162643	3	57322708	57333353	+	2638	Cdca7	GO:0005634;GO:0005634;GO:0005634;GO:0005737;GO:0006355;GO:0006355;GO:0006915;GO:0042127;GO:0042127;GO:0042127;	K23408	-	S;K	2QQPE;35G8Q;38HW8;3BJ67;3CZS1;3J8WU;487ZN;48YM3;4Q49E	cell division cycle associated 7 [Source:RGD Symbol;Acc:1309363]	311742	Q4KM91	GO:0006355//regulation of transcription, DNA-templated;GO:0006355//regulation of transcription, DNA-templated;GO:0006915//apoptotic process;GO:0042127//regulation of cell population proliferation;GO:0042127//regulation of cell population proliferation;GO:0042127//regulation of cell population proliferation;	GO:0005634//nucleus;GO:0005634//nucleus;GO:0005634//nucleus;GO:0005737//cytoplasm;	-	-
ENSRNOG00000000824	158.986	103.849	214.122	2.06187	1.04395	0.00160999	0.163662	20	26118196	26196992	-	4419	Dse	GO:0005783;GO:0005794;GO:0016020;GO:0016021;GO:0016853;GO:0030204;GO:0030205;GO:0030208;GO:0047757;GO:0047757;GO:0005783;GO:0005794;GO:0016020;GO:0016021;GO:0016853;GO:0030204;GO:0030205;GO:0030208;GO:0047757;GO:0047757;	K01794	EC:5.1.3.19	S	2QPWZ;35AIF;38BIQ;3BA6Y;3CRP1;3J63B;48A3K;493JF;4Q3KN	dermatan sulfate epimerase [Source:RGD Symbol;Acc:1305079]	365583	B5DF19	GO:0030204//chondroitin sulfate metabolic process;GO:0030205//dermatan sulfate metabolic process;GO:0030208//dermatan sulfate biosynthetic process;GO:0030204//chondroitin sulfate metabolic process;GO:0030205//dermatan sulfate metabolic process;GO:0030208//dermatan sulfate biosynthetic process;	GO:0005783//endoplasmic reticulum;GO:0005794//Golgi apparatus;GO:0016020//membrane;GO:0016021//integral component of membrane;GO:0005783//endoplasmic reticulum;GO:0005794//Golgi apparatus;GO:0016020//membrane;GO:0016021//integral component of membrane;	GO:0016853//isomerase activity;GO:0047757//chondroitin-glucuronate 5-epimerase activity;GO:0047757//chondroitin-glucuronate 5-epimerase activity;GO:0016853//isomerase activity;GO:0047757//chondroitin-glucuronate 5-epimerase activity;GO:0047757//chondroitin-glucuronate 5-epimerase activity;	ko00532(Glycosaminoglycan biosynthesis - chondroitin sulfate / dermatan sulfate)
ENSRNOG00000003038	172.434	114.557	230.311	2.01046	1.00753	0.00163177	0.164984	13	77484636	77504112	-	5277	Sft2d2	GO:0015031;GO:0016020;GO:0016021;GO:0016021;GO:0016021;GO:0016192;GO:0016192;GO:0015031;GO:0016020;GO:0016021;GO:0016021;GO:0016021;GO:0016192;GO:0016192;	-	-	U	KOG2887;35N4U;3A1WJ;3BQPE;3D75Y;3J1R5;4822P;48X4R;4Q5I5	SFT2 domain containing 2 [Source:RGD Symbol;Acc:1310623]	360868	Q4FZV2	GO:0015031//protein transport;GO:0016192//vesicle-mediated transport;GO:0016192//vesicle-mediated transport;GO:0015031//protein transport;GO:0016192//vesicle-mediated transport;GO:0016192//vesicle-mediated transport;	GO:0016020//membrane;GO:0016021//integral component of membrane;GO:0016021//integral component of membrane;GO:0016021//integral component of membrane;GO:0016020//membrane;GO:0016021//integral component of membrane;GO:0016021//integral component of membrane;GO:0016021//integral component of membrane;	-	-
ENSRNOG00000012235	27.35	5.77993	48.9202	8.4638	3.0813	0.00167963	0.168017	4	85213887	85230603	+	1736	Ppp1r17	GO:0004864;GO:0004864;GO:0004864;GO:0004864;GO:0004865;GO:0004865;GO:0004865;GO:0010921;GO:0010921;GO:0010921;GO:0010921;GO:0010921;GO:0019212;GO:0043086;	K08067	-	S	2S50G;35PA1;39Z8P;3BDHU;3D5KJ;3J3PI;48AGS;48ZK2;4Q52E	protein phosphatase 1, regulatory subunit 17 [Source:RGD Symbol;Acc:628647]	266705	Q8CJC8	GO:0010921//regulation of phosphatase activity;GO:0010921//regulation of phosphatase activity;GO:0010921//regulation of phosphatase activity;GO:0010921//regulation of phosphatase activity;GO:0010921//regulation of phosphatase activity;GO:0043086//negative regulation of catalytic activity;	-	GO:0004864//protein phosphatase inhibitor activity;GO:0004864//protein phosphatase inhibitor activity;GO:0004864//protein phosphatase inhibitor activity;GO:0004864//protein phosphatase inhibitor activity;GO:0004865//protein serine/threonine phosphatase inhibitor activity;GO:0004865//protein serine/threonine phosphatase inhibitor activity;GO:0004865//protein serine/threonine phosphatase inhibitor …	ko04730(Long-term depression)
ENSRNOG00000059947	294.858	21.2977	568.418	26.6892	4.73818	0.00172455	0.169486	6	31562739	31585264	+	2962	Sdc1	GO:0001657;GO:0005515;GO:0005515;GO:0005515;GO:0005576;GO:0006954;GO:0007155;GO:0007267;GO:0008022;GO:0008022;GO:0009636;GO:0009897;GO:0009897;GO:0009986;GO:0009986;GO:0009986;GO:0009986;GO:0010033;GO:0016020;GO:0016020;GO:0016020;GO:0016021;GO:0016477;GO:0032991;GO:0042060;GO:0042060;GO:0042060;GO:0042476;GO:0042542;GO:0042802;GO:0042802;GO:0048627;GO:0048627;GO:0050840;GO:0051384;GO:0051591;GO:…	K06257	-	-	-	syndecan 1 [Source:RGD Symbol;Acc:3648]	25216	P26260	GO:0001657//ureteric bud development;GO:0006954//inflammatory response;GO:0007155//cell adhesion;GO:0007267//cell-cell signaling;GO:0009636//response to toxic substance;GO:0010033//response to organic substance;GO:0016477//cell migration;GO:0042060//wound healing;GO:0042060//wound healing;GO:0042060//wound healing;GO:0042476//odontogenesis;GO:0042542//response to hydrogen peroxide;GO:0048627//myo…	GO:0005576//extracellular region;GO:0009897//external side of plasma membrane;GO:0009897//external side of plasma membrane;GO:0009986//cell surface;GO:0009986//cell surface;GO:0009986//cell surface;GO:0009986//cell surface;GO:0016020//membrane;GO:0016020//membrane;GO:0016020//membrane;GO:0016021//integral component of membrane;GO:0032991//protein-containing complex;	GO:0005515//protein binding;GO:0005515//protein binding;GO:0005515//protein binding;GO:0008022//protein C-terminus binding;GO:0008022//protein C-terminus binding;GO:0042802//identical protein binding;GO:0042802//identical protein binding;GO:0050840//extracellular matrix binding;	ko05418(Fluid shear stress and atherosclerosis);ko05205(Proteoglycans in cancer);ko05144(Malaria);ko04514(Cell adhesion molecules);ko04512(ECM-receptor interaction)
ENSRNOG00000005871	23.7254	4.67371	42.777	9.15268	3.19419	0.0017407	0.169486	3	7111550	7127445	+	2061	Il1rn	GO:0005125;GO:0005125;GO:0005125;GO:0005149;GO:0005149;GO:0005149;GO:0005152;GO:0005152;GO:0005576;GO:0005615;GO:0005615;GO:0006954;GO:0006954;GO:0006955;GO:0006955;GO:0007165;GO:2000660;GO:2000660;GO:0005125;GO:0005149;GO:0005152;GO:0005615;GO:0006954;GO:0006955;GO:2000660;GO:0005125;GO:0005149;GO:0005150;GO:0005151;GO:0005152;GO:0005152;GO:0005615;GO:0005615;GO:0006954;GO:0006955;GO:0034115;GO:…	K05481	-	S;T	2S5F0;35FMC;3A577;3BS6I;3CTQS;3J2KK;481ZC;498DI;4PWG0	interleukin 1 receptor antagonist [Source:RGD Symbol;Acc:621159]	60582	P25086	GO:0006954//inflammatory response;GO:0006954//inflammatory response;GO:0006955//immune response;GO:0006955//immune response;GO:0007165//signal transduction;GO:2000660//negative regulation of interleukin-1-mediated signaling pathway;GO:2000660//negative regulation of interleukin-1-mediated signaling pathway;GO:0006954//inflammatory response;GO:0006955//immune response;GO:2000660//negative regulati…	GO:0005576//extracellular region;GO:0005615//extracellular space;GO:0005615//extracellular space;GO:0005615//extracellular space;GO:0005615//extracellular space;GO:0005615//extracellular space;GO:0005615//extracellular space;	GO:0005125//cytokine activity;GO:0005125//cytokine activity;GO:0005125//cytokine activity;GO:0005149//interleukin-1 receptor binding;GO:0005149//interleukin-1 receptor binding;GO:0005149//interleukin-1 receptor binding;GO:0005152//interleukin-1 receptor antagonist activity;GO:0005152//interleukin-1 receptor antagonist activity;GO:0005125//cytokine activity;GO:0005149//interleukin-1 receptor bindi…	ko04060(Cytokine-cytokine receptor interaction)
ENSRNOG00000066766	4.7366	0.235789	9.23741	39.1765	5.29192	0.0017484	0.169486	14	4692271	4708839	+	1476	-	GO:0003924;GO:0005525;GO:0003924;GO:0005525;	-	-	-	-	-	-	-	-	-	GO:0003924//GTPase activity;GO:0005525//GTP binding;GO:0003924//GTPase activity;GO:0005525//GTP binding;	-
ENSRNOG00000028801	30.3616	15.0819	45.6413	3.02624	1.59752	0.0017777	0.170569	4	13813046	13907814	-	3821	Gsap	GO:0001540;GO:0005802;GO:0030162;GO:1902004;GO:0001540;GO:0005802;GO:0005802;GO:0030162;GO:1902004;GO:1902004;GO:0001540;GO:0005802;GO:0005802;GO:0030162;GO:1902004;GO:1902004;	-	-	S	2QWQK;35JBI;39DYW;3BDB3;3CUK7;3JCJM;488CI;495J0;4Q4KA	gamma-secretase activating protein [Source:RGD Symbol;Acc:1563271]	311984	D3ZPQ9	GO:0030162//regulation of proteolysis;GO:1902004//positive regulation of amyloid-beta formation;GO:0030162//regulation of proteolysis;GO:1902004//positive regulation of amyloid-beta formation;GO:1902004//positive regulation of amyloid-beta formation;GO:0030162//regulation of proteolysis;GO:1902004//positive regulation of amyloid-beta formation;GO:1902004//positive regulation of amyloid-beta forma…	GO:0005802//trans-Golgi network;GO:0005802//trans-Golgi network;GO:0005802//trans-Golgi network;GO:0005802//trans-Golgi network;GO:0005802//trans-Golgi network;	GO:0001540//amyloid-beta binding;GO:0001540//amyloid-beta binding;GO:0001540//amyloid-beta binding;	-
ENSRNOG00000017539	116.95	25.8734	208.026	8.04014	3.00722	0.00180443	0.171501	3	153683858	153692120	+	3083	Mmp9	GO:0001501;GO:0001503;GO:0001503;GO:0001934;GO:0004175;GO:0004222;GO:0004222;GO:0004222;GO:0004222;GO:0004222;GO:0005576;GO:0005615;GO:0006508;GO:0006508;GO:0006508;GO:0006508;GO:0006915;GO:0007566;GO:0008233;GO:0008233;GO:0008233;GO:0008237;GO:0008237;GO:0008237;GO:0008237;GO:0008270;GO:0008270;GO:0016787;GO:0030198;GO:0030335;GO:0030574;GO:0030574;GO:0030574;GO:0030574;GO:0031012;GO:0031012;GO:…	K01403	EC:3.4.24.35	O;M;W	KOG1565;35B8Z;39SEW;3B9DD;3CVA2;3J9CT;488CT;48ZJM;4Q3SE	matrix metallopeptidase 9 [Source:RGD Symbol;Acc:621320]	81687	P50282	GO:0001501//skeletal system development;GO:0001503//ossification;GO:0001503//ossification;GO:0001934//positive regulation of protein phosphorylation;GO:0006508//proteolysis;GO:0006508//proteolysis;GO:0006508//proteolysis;GO:0006508//proteolysis;GO:0006915//apoptotic process;GO:0007566//embryo implantation;GO:0030198//extracellular matrix organization;GO:0030335//positive regulation of cell migrat…	GO:0005576//extracellular region;GO:0005615//extracellular space;GO:0031012//extracellular matrix;GO:0031012//extracellular matrix;GO:0005576//extracellular region;GO:0031012//extracellular matrix;GO:0031012//extracellular matrix;	GO:0004175//endopeptidase activity;GO:0004222//metalloendopeptidase activity;GO:0004222//metalloendopeptidase activity;GO:0004222//metalloendopeptidase activity;GO:0004222//metalloendopeptidase activity;GO:0004222//metalloendopeptidase activity;GO:0008233//peptidase activity;GO:0008233//peptidase activity;GO:0008233//peptidase activity;GO:0008237//metallopeptidase activity;GO:0008237//metallopept…	ko05418(Fluid shear stress and atherosclerosis);ko05417(Lipid and atherosclerosis);ko05415(Diabetic cardiomyopathy);ko05219(Bladder cancer);ko05215(Prostate cancer);ko05206(MicroRNAs in cancer);ko05205(Proteoglycans in cancer);ko05202(Transcriptional misregulation in cancer);ko05200(Pathways in cancer);ko05161(Hepatitis B);ko04926(Relaxin signaling pathway);ko04915(Estrogen signaling pathway);ko0…
ENSRNOG00000036834	123.811	80.9818	166.641	2.05776	1.04107	0.00181359	0.171501	7	134443936	134446178	-	1542	Gpr84	GO:0001604;GO:0004930;GO:0004930;GO:0005887;GO:0007186;GO:0007186;GO:0007218;GO:0008528;GO:0016020;GO:0016021;GO:0016021;GO:0016021;GO:0043235;GO:0043235;	K08421	-	S;O;T	KOG3656;35IG6;38M95;3BKHZ;3D2R2;3J6YZ;48A25;48VBI;4PVUQ	G protein-coupled receptor 84 [Source:RGD Symbol;Acc:1585277]	688730	D4ACK0	GO:0007186//G protein-coupled receptor signaling pathway;GO:0007186//G protein-coupled receptor signaling pathway;GO:0007218//neuropeptide signaling pathway;	GO:0005887//integral component of plasma membrane;GO:0016020//membrane;GO:0016021//integral component of membrane;GO:0016021//integral component of membrane;GO:0016021//integral component of membrane;GO:0043235//receptor complex;GO:0043235//receptor complex;	GO:0001604//urotensin II receptor activity;GO:0004930//G protein-coupled receptor activity;GO:0004930//G protein-coupled receptor activity;GO:0008528//G protein-coupled peptide receptor activity;	-
ENSRNOG00000019147	172.431	102.704	242.159	2.35782	1.23745	0.00181477	0.171501	3	18644378	18667354	-	3064	Stom	GO:0005515;GO:0005575;GO:0005737;GO:0005737;GO:0005739;GO:0005739;GO:0005739;GO:0005783;GO:0005783;GO:0005856;GO:0005856;GO:0005886;GO:0005886;GO:0005886;GO:0005886;GO:0005886;GO:0005887;GO:0005887;GO:0005887;GO:0005887;GO:0005887;GO:0008150;GO:0016020;GO:0016020;GO:0016020;GO:0016021;GO:0034765;GO:0034765;GO:0042802;GO:0042802;GO:0042802;GO:0042803;GO:0042803;GO:0044829;GO:0044829;GO:0045121;GO:…	K17286	-	O;C	KOG2621;35GIS;39SU2;3B94A;3CTJC;3JED2;4874F;48UUG;4PUP5	stomatin [Source:RGD Symbol;Acc:1305109]	296655	Q5XI04	GO:0008150//biological_process;GO:0034765//regulation of ion transmembrane transport;GO:0034765//regulation of ion transmembrane transport;GO:0044829//positive regulation by host of viral genome replication;GO:0044829//positive regulation by host of viral genome replication;GO:0048524//positive regulation of viral process;GO:0048524//positive regulation of viral process;GO:0090314//positive regul…	GO:0005575//cellular_component;GO:0005737//cytoplasm;GO:0005737//cytoplasm;GO:0005739//mitochondrion;GO:0005739//mitochondrion;GO:0005739//mitochondrion;GO:0005783//endoplasmic reticulum;GO:0005783//endoplasmic reticulum;GO:0005856//cytoskeleton;GO:0005856//cytoskeleton;GO:0005886//plasma membrane;GO:0005886//plasma membrane;GO:0005886//plasma membrane;GO:0005886//plasma membrane;GO:0005886//plas…	GO:0005515//protein binding;GO:0042802//identical protein binding;GO:0042802//identical protein binding;GO:0042802//identical protein binding;GO:0042803//protein homodimerization activity;GO:0042803//protein homodimerization activity;GO:0070063//RNA polymerase binding;GO:0070063//RNA polymerase binding;	-
ENSRNOG00000023400	95.5203	60.7553	130.285	2.14443	1.10059	0.00182577	0.171677	11	64814926	64824538	+	6771	Dtx3l	GO:0002230;GO:0002230;GO:0004842;GO:0004842;GO:0004857;GO:0004857;GO:0005634;GO:0005634;GO:0005654;GO:0005654;GO:0005737;GO:0005737;GO:0005737;GO:0005764;GO:0005764;GO:0005769;GO:0005769;GO:0005829;GO:0006302;GO:0006302;GO:0006511;GO:0006511;GO:0006974;GO:0006974;GO:0007219;GO:0007219;GO:0007219;GO:0008047;GO:0008047;GO:0008333;GO:0008333;GO:0010390;GO:0010390;GO:0016567;GO:0016567;GO:0016567;GO:…	K06058	EC:2.3.2.27	O	2RGAW;35F0N;39U1W;3BFHR;3CSFB;3J89S;482DV;495PE;4Q289	deltex E3 ubiquitin ligase 3L [Source:RGD Symbol;Acc:1565144]	498089	-	GO:0002230//positive regulation of defense response to virus by host;GO:0002230//positive regulation of defense response to virus by host;GO:0006302//double-strand break repair;GO:0006302//double-strand break repair;GO:0006511//ubiquitin-dependent protein catabolic process;GO:0006511//ubiquitin-dependent protein catabolic process;GO:0006974//cellular response to DNA damage stimulus;GO:0006974//ce…	GO:0005634//nucleus;GO:0005634//nucleus;GO:0005654//nucleoplasm;GO:0005654//nucleoplasm;GO:0005737//cytoplasm;GO:0005737//cytoplasm;GO:0005737//cytoplasm;GO:0005764//lysosome;GO:0005764//lysosome;GO:0005769//early endosome;GO:0005769//early endosome;GO:0005829//cytosol;GO:0032991//protein-containing complex;GO:0032991//protein-containing complex;	GO:0004842//ubiquitin-protein transferase activity;GO:0004842//ubiquitin-protein transferase activity;GO:0004857//enzyme inhibitor activity;GO:0004857//enzyme inhibitor activity;GO:0008047//enzyme activator activity;GO:0008047//enzyme activator activity;GO:0016740//transferase activity;GO:0019899//enzyme binding;GO:0019899//enzyme binding;GO:0042393//histone binding;GO:0042393//histone binding;GO…	ko04330(Notch signaling pathway)
ENSRNOG00000019357	135.879	89.9543	181.804	2.02107	1.01512	0.00188832	0.176675	10	57795382	57800363	+	1975	Tax1bp3	GO:0001650;GO:0005515;GO:0007266;GO:0008022;GO:0015629;GO:0043231;GO:0090630;GO:2000009;GO:0005515;GO:0005634;GO:0005737;GO:0005886;GO:0016020;GO:0016055;GO:0043231;GO:0005515;GO:0005634;GO:0005634;GO:0005737;GO:0005737;GO:0005886;GO:0007266;GO:0007266;GO:0007266;GO:0008013;GO:0008022;GO:0008285;GO:0016020;GO:0016055;GO:0030178;GO:0030178;GO:0090630;GO:0090630;GO:2000009;GO:2000009;GO:2000009;	K24067	-	M;T	KOG3553;35PTA;3A1TQ;3BQF7;3D76F;3JGDU;48E8B;49AU3;4Q52U	Tax1 binding protein 3 [Source:RGD Symbol;Acc:1308924]	360564	Q4QQV1	GO:0007266//Rho protein signal transduction;GO:0090630//activation of GTPase activity;GO:2000009//negative regulation of protein localization to cell surface;GO:0016055//Wnt signaling pathway;GO:0007266//Rho protein signal transduction;GO:0007266//Rho protein signal transduction;GO:0007266//Rho protein signal transduction;GO:0008285//negative regulation of cell population proliferation;GO:0016055…	GO:0001650//fibrillar center;GO:0015629//actin cytoskeleton;GO:0043231//intracellular membrane-bounded organelle;GO:0005634//nucleus;GO:0005737//cytoplasm;GO:0005886//plasma membrane;GO:0016020//membrane;GO:0043231//intracellular membrane-bounded organelle;GO:0005634//nucleus;GO:0005634//nucleus;GO:0005737//cytoplasm;GO:0005737//cytoplasm;GO:0005886//plasma membrane;GO:0016020//membrane;	GO:0005515//protein binding;GO:0008022//protein C-terminus binding;GO:0005515//protein binding;GO:0005515//protein binding;GO:0008013//beta-catenin binding;GO:0008022//protein C-terminus binding;	-
ENSRNOG00000037835	99.9087	63.954	135.863	2.12439	1.08705	0.00192329	0.178379	9	75945961	75953607	+	1893	Catip	GO:0005634;GO:0005737;GO:0005886;GO:0015629;GO:0030041;GO:0044782;	-	-	S	2QPJE;35KU8;39U74;3BG3K;3D3SN;3JD4C;4876G;48XU7;4Q1ED	ciliogenesis associated TTC17 interacting protein [Source:RGD Symbol;Acc:1596071]	690437	-	GO:0030041//actin filament polymerization;GO:0044782//cilium organization;	GO:0005634//nucleus;GO:0005737//cytoplasm;GO:0005886//plasma membrane;GO:0015629//actin cytoskeleton;	-	-
ENSRNOG00000019718	72.3742	44.7724	99.9761	2.23298	1.15897	0.0019255	0.178379	16	7227271	7267014	+	4580	Galnt15	GO:0000139;GO:0004653;GO:0005794;GO:0005794;GO:0006486;GO:0016740;GO:0016757;GO:0030133;GO:0030246;	-	-	O;M	KOG3736;35BGZ;38N4Z;3BBSU;3D1YX;3JC3M;47ZRP;4925V;4PVTI	polypeptide N-acetylgalactosaminyltransferase 15 [Source:RGD Symbol;Acc:2322081]	-	-	GO:0006486//protein glycosylation;	GO:0000139//Golgi membrane;GO:0005794//Golgi apparatus;GO:0005794//Golgi apparatus;GO:0030133//transport vesicle;	GO:0004653//polypeptide N-acetylgalactosaminyltransferase activity;GO:0016740//transferase activity;GO:0016757//glycosyltransferase activity;GO:0030246//carbohydrate binding;	-
ENSRNOG00000053384	138.931	67.7888	210.074	3.09894	1.63178	0.00194136	0.178554	3	161516462	161716788	-	2437	Bmp7	GO:0001654;GO:0001654;GO:0001656;GO:0001656;GO:0001657;GO:0001657;GO:0001707;GO:0001707;GO:0001822;GO:0001822;GO:0001823;GO:0001823;GO:0003272;GO:0003272;GO:0003344;GO:0003344;GO:0005125;GO:0005576;GO:0005615;GO:0005615;GO:0005615;GO:0005615;GO:0007389;GO:0007389;GO:0007411;GO:0007411;GO:0007435;GO:0007435;GO:0008083;GO:0008083;GO:0008083;GO:0008201;GO:0008283;GO:0008285;GO:0008285;GO:0009880;GO:…	K16621	-	-	-	bone morphogenetic protein 7 [Source:RGD Symbol;Acc:620743]	85272	G3V6W8	GO:0001654//eye development;GO:0001654//eye development;GO:0001656//metanephros development;GO:0001656//metanephros development;GO:0001657//ureteric bud development;GO:0001657//ureteric bud development;GO:0001707//mesoderm formation;GO:0001707//mesoderm formation;GO:0001822//kidney development;GO:0001822//kidney development;GO:0001823//mesonephros development;GO:0001823//mesonephros development;G…	GO:0005576//extracellular region;GO:0005615//extracellular space;GO:0005615//extracellular space;GO:0005615//extracellular space;GO:0005615//extracellular space;GO:0031982//vesicle;GO:0062023//collagen-containing extracellular matrix;	GO:0005125//cytokine activity;GO:0008083//growth factor activity;GO:0008083//growth factor activity;GO:0008083//growth factor activity;GO:0008201//heparin binding;GO:0070700//BMP receptor binding;GO:0008083//growth factor activity;	ko04390(Hippo signaling pathway);ko04360(Axon guidance);ko04350(TGF-beta signaling pathway);ko04060(Cytokine-cytokine receptor interaction)
ENSRNOG00000013641	81.3465	38.6025	124.091	3.21458	1.68463	0.00196495	0.178554	1	152344448	152414157	-	7457	Myo7a	GO:0000146;GO:0000146;GO:0000166;GO:0001750;GO:0001750;GO:0001845;GO:0001917;GO:0001917;GO:0003774;GO:0003774;GO:0003774;GO:0003774;GO:0003779;GO:0003779;GO:0005515;GO:0005516;GO:0005516;GO:0005524;GO:0005524;GO:0005524;GO:0005524;GO:0005737;GO:0005737;GO:0005737;GO:0005765;GO:0005765;GO:0005829;GO:0005829;GO:0005856;GO:0005856;GO:0005902;GO:0005902;GO:0006886;GO:0006909;GO:0007015;GO:0007040;GO:…	K10359	-	Z	KOG4229;358YA;38DNN;3BDWW;3CWTT;3J7PN;483T1;494DP;4Q210	myosin VIIA [Source:RGD Symbol;Acc:628830]	266714	Q8CJE3	GO:0001845//phagolysosome assembly;GO:0006886//intracellular protein transport;GO:0006909//phagocytosis;GO:0007015//actin filament organization;GO:0007040//lysosome organization;GO:0007040//lysosome organization;GO:0007423//sensory organ development;GO:0007600//sensory perception;GO:0007601//visual perception;GO:0007601//visual perception;GO:0007605//sensory perception of sound;GO:0007605//sensor…	GO:0001750//photoreceptor outer segment;GO:0001750//photoreceptor outer segment;GO:0001917//photoreceptor inner segment;GO:0001917//photoreceptor inner segment;GO:0005737//cytoplasm;GO:0005737//cytoplasm;GO:0005737//cytoplasm;GO:0005765//lysosomal membrane;GO:0005765//lysosomal membrane;GO:0005829//cytosol;GO:0005829//cytosol;GO:0005856//cytoskeleton;GO:0005856//cytoskeleton;GO:0005902//microvill…	GO:0000146//microfilament motor activity;GO:0000146//microfilament motor activity;GO:0000166//nucleotide binding;GO:0003774//cytoskeletal motor activity;GO:0003774//cytoskeletal motor activity;GO:0003774//cytoskeletal motor activity;GO:0003774//cytoskeletal motor activity;GO:0003779//actin binding;GO:0003779//actin binding;GO:0005515//protein binding;GO:0005516//calmodulin binding;GO:0005516//cal…	-
ENSRNOG00000021176	188.606	114.754	262.458	2.28714	1.19354	0.00209307	0.185671	2	183723530	183732148	+	2743	Mtmr11	GO:0004438;GO:0005737;GO:0005737;GO:0046856;	K18085	-	S	KOG1089;35EBG;39V79;3BJ7Y;3D044;3J8Y1;484DY;4958J;4PWCQ	myotubularin related protein 11 [Source:RGD Symbol;Acc:1589965]	689613	D3ZQH5	GO:0046856//phosphatidylinositol dephosphorylation;	GO:0005737//cytoplasm;GO:0005737//cytoplasm;	GO:0004438//phosphatidylinositol-3-phosphatase activity;	-
ENSRNOG00000061910	166.061	88.6895	243.434	2.74479	1.45669	0.00211692	0.186905	14	82056347	82064083	-	2416	Igfbp3	GO:0000165;GO:0001558;GO:0001649;GO:0001933;GO:0001968;GO:0005520;GO:0005520;GO:0005520;GO:0005576;GO:0005576;GO:0005576;GO:0005615;GO:0005615;GO:0005634;GO:0006468;GO:0006915;GO:0008160;GO:0008285;GO:0010906;GO:0014912;GO:0019838;GO:0031994;GO:0040008;GO:0042567;GO:0043065;GO:0043410;GO:0043568;GO:0044342;GO:0045663;GO:0048662;	K10138	-	-	-	insulin-like growth factor binding protein 3 [Source:RGD Symbol;Acc:2874]	24484	P15473;A1A5Q9	GO:0000165//MAPK cascade;GO:0001558//regulation of cell growth;GO:0001649//osteoblast differentiation;GO:0001933//negative regulation of protein phosphorylation;GO:0006468//protein phosphorylation;GO:0006915//apoptotic process;GO:0008285//negative regulation of cell population proliferation;GO:0010906//regulation of glucose metabolic process;GO:0014912//negative regulation of smooth muscle cell m…	GO:0005576//extracellular region;GO:0005576//extracellular region;GO:0005576//extracellular region;GO:0005615//extracellular space;GO:0005615//extracellular space;GO:0005634//nucleus;GO:0042567//insulin-like growth factor ternary complex;	GO:0001968//fibronectin binding;GO:0005520//insulin-like growth factor binding;GO:0005520//insulin-like growth factor binding;GO:0005520//insulin-like growth factor binding;GO:0008160//protein tyrosine phosphatase activator activity;GO:0019838//growth factor binding;GO:0031994//insulin-like growth factor I binding;	ko05202(Transcriptional misregulation in cancer);ko04935(Growth hormone synthesis, secretion and action);ko04218(Cellular senescence);ko04115(p53 signaling pathway)
ENSRNOG00000069239	63.4982	24.4055	102.591	4.2036	2.07163	0.00217807	0.190625	10	38104122	38130671	-	3394	Slc22a21	GO:0016020;GO:0016021;GO:0005777;GO:0015226;GO:0015879;GO:0016021;GO:0022857;GO:0031231;GO:0055085;GO:0006811;GO:0015651;GO:0015697;GO:0016020;GO:0016021;GO:0016021;GO:0022857;GO:0055085;GO:0016021;GO:0022857;GO:0055085;	-	-	S;O;M;K;G	KOG0255;38FJ1;3B9N9;3CT4W;47ZGI;48VWJ	up-regulator of carnitine transporter, OCTN2 [Source:RGD Symbol;Acc:1561735]	-	-	GO:0015879//carnitine transport;GO:0055085//transmembrane transport;GO:0006811//ion transport;GO:0015697//quaternary ammonium group transport;GO:0055085//transmembrane transport;GO:0055085//transmembrane transport;	GO:0016020//membrane;GO:0016021//integral component of membrane;GO:0005777//peroxisome;GO:0016021//integral component of membrane;GO:0031231//intrinsic component of peroxisomal membrane;GO:0016020//membrane;GO:0016021//integral component of membrane;GO:0016021//integral component of membrane;GO:0016021//integral component of membrane;	GO:0015226//carnitine transmembrane transporter activity;GO:0022857//transmembrane transporter activity;GO:0015651//quaternary ammonium group transmembrane transporter activity;GO:0022857//transmembrane transporter activity;GO:0022857//transmembrane transporter activity;	-
ENSRNOG00000057347	230.191	112.034	348.348	3.10931	1.63659	0.00217933	0.190625	3	156397052	156399473	+	2368	Cebpb	GO:0000122;GO:0000779;GO:0000779;GO:0000785;GO:0000785;GO:0000976;GO:0000976;GO:0000976;GO:0000977;GO:0000977;GO:0000978;GO:0000978;GO:0000978;GO:0000978;GO:0000979;GO:0000979;GO:0000981;GO:0000981;GO:0000981;GO:0000981;GO:0001227;GO:0001228;GO:0001228;GO:0001228;GO:0001541;GO:0001541;GO:0001541;GO:0001889;GO:0001892;GO:0001892;GO:0002432;GO:0003677;GO:0003677;GO:0003677;GO:0003682;GO:0003682;GO:…	K10048	-	-	-	CCAAT/enhancer binding protein beta [Source:RGD Symbol;Acc:2327]	24253	P21272	GO:0000122//negative regulation of transcription by RNA polymerase II;GO:0001541//ovarian follicle development;GO:0001541//ovarian follicle development;GO:0001541//ovarian follicle development;GO:0001889//liver development;GO:0001892//embryonic placenta development;GO:0001892//embryonic placenta development;GO:0002432//granuloma formation;GO:0006355//regulation of transcription, DNA-templated;GO:…	GO:0000779//condensed chromosome, centromeric region;GO:0000779//condensed chromosome, centromeric region;GO:0000785//chromatin;GO:0000785//chromatin;GO:0005634//nucleus;GO:0005634//nucleus;GO:0005634//nucleus;GO:0005634//nucleus;GO:0005634//nucleus;GO:0005634//nucleus;GO:0005654//nucleoplasm;GO:0005654//nucleoplasm;GO:0005737//cytoplasm;GO:0005737//cytoplasm;GO:0005737//cytoplasm;GO:0016363//nuc…	GO:0000976//transcription cis-regulatory region binding;GO:0000976//transcription cis-regulatory region binding;GO:0000976//transcription cis-regulatory region binding;GO:0000977//RNA polymerase II transcription regulatory region sequence-specific DNA binding;GO:0000977//RNA polymerase II transcription regulatory region sequence-specific DNA binding;GO:0000978//RNA polymerase II cis-regulatory re…	ko05202(Transcriptional misregulation in cancer);ko05152(Tuberculosis);ko04668(TNF signaling pathway);ko04657(IL-17 signaling pathway)
ENSRNOG00000021714	44.7781	24.5339	65.0222	2.6503	1.40616	0.00224912	0.193136	19	48215486	48229404	-	2424	Cibar2	GO:0005814;GO:0005856;GO:0030030;GO:0035869;GO:0036064;GO:0036064;GO:0036064;GO:0060271;GO:0060271;	K23868	-	S	2QT9N;35BI5;39RMP;3BDTH;3CRZ1;3JA6W;47ZJ8;490M5;4PWHS	CBY1 interacting BAR domain containing 2 [Source:RGD Symbol;Acc:1560673]	361423	D3ZCB9	GO:0030030//cell projection organization;GO:0060271//cilium assembly;GO:0060271//cilium assembly;	GO:0005814//centriole;GO:0005856//cytoskeleton;GO:0035869//ciliary transition zone;GO:0036064//ciliary basal body;GO:0036064//ciliary basal body;GO:0036064//ciliary basal body;	-	-
ENSRNOG00000040287	71.9513	23.1099	120.793	5.22687	2.38595	0.0022818	0.194626	6	15342344	15350917	+	5347	Cyp1b1	GO:0004497;GO:0004497;GO:0005506;GO:0005506;GO:0006805;GO:0006805;GO:0008202;GO:0008202;GO:0016020;GO:0016021;GO:0016705;GO:0016705;GO:0020037;GO:0020037;GO:0042572;GO:0042572;GO:0046872;GO:0001525;GO:0001525;GO:0002930;GO:0002930;GO:0002930;GO:0004497;GO:0004497;GO:0004497;GO:0004497;GO:0004497;GO:0004497;GO:0004497;GO:0005506;GO:0005506;GO:0005634;GO:0005739;GO:0005739;GO:0005739;GO:0005783;GO:…	K07410	EC:1.14.14.1	Q	KOG0156;35E4N;38BSU;3B9SW;3CSM5;3JA82;483P4;48VMX;4PU96	cytochrome P450, family 1, subfamily b, polypeptide 1 [Source:RGD Symbol;Acc:2460]	25426	Q64678	GO:0006805//xenobiotic metabolic process;GO:0006805//xenobiotic metabolic process;GO:0008202//steroid metabolic process;GO:0008202//steroid metabolic process;GO:0042572//retinol metabolic process;GO:0042572//retinol metabolic process;GO:0001525//angiogenesis;GO:0001525//angiogenesis;GO:0002930//trabecular meshwork development;GO:0002930//trabecular meshwork development;GO:0002930//trabecular mesh…	GO:0016020//membrane;GO:0016021//integral component of membrane;GO:0005634//nucleus;GO:0005739//mitochondrion;GO:0005739//mitochondrion;GO:0005739//mitochondrion;GO:0005783//endoplasmic reticulum;GO:0005789//endoplasmic reticulum membrane;GO:0016020//membrane;GO:0043231//intracellular membrane-bounded organelle;GO:0043231//intracellular membrane-bounded organelle;GO:0043231//intracellular membran…	GO:0004497//monooxygenase activity;GO:0004497//monooxygenase activity;GO:0005506//iron ion binding;GO:0005506//iron ion binding;GO:0016705//oxidoreductase activity, acting on paired donors, with incorporation or reduction of molecular oxygen;GO:0016705//oxidoreductase activity, acting on paired donors, with incorporation or reduction of molecular oxygen;GO:0020037//heme binding;GO:0020037//heme b…	ko05208(Chemical carcinogenesis - reactive oxygen species);ko05207(Chemical carcinogenesis - receptor activation);ko05206(MicroRNAs in cancer);ko05204(Chemical carcinogenesis - DNA adducts);ko04913(Ovarian steroidogenesis);ko00980(Metabolism of xenobiotics by cytochrome P450);ko00380(Tryptophan metabolism);ko00140(Steroid hormone biosynthesis)
ENSRNOG00000046452	83.7373	34.3586	133.116	3.87431	1.95394	0.0022928	0.194626	13	83193163	83207778	-	3565	Fcgr2b	GO:0016020;GO:0016021;GO:0001540;GO:0001811;GO:0002434;GO:0002638;GO:0002862;GO:0002865;GO:0002924;GO:0004888;GO:0005886;GO:0005886;GO:0005887;GO:0005887;GO:0006898;GO:0006911;GO:0006952;GO:0007166;GO:0007166;GO:0009617;GO:0009897;GO:0009986;GO:0016020;GO:0016021;GO:0016021;GO:0016064;GO:0016358;GO:0019772;GO:0019864;GO:0019864;GO:0019865;GO:0019886;GO:0021549;GO:0030889;GO:0032355;GO:0032456;GO:…	K12560	-	S;T	2SVEW;35HPH;38FJS;3BKTU;3D4IU;3JFWW;48B2D;497WM;4PYXI	Fc fragment of IgG receptor IIb [Source:RGD Symbol;Acc:631331]	289211	Q63203;Q5BKD6	GO:0001811//negative regulation of type I hypersensitivity;GO:0002434//immune complex clearance;GO:0002638//negative regulation of immunoglobulin production;GO:0002862//negative regulation of inflammatory response to antigenic stimulus;GO:0002865//negative regulation of acute inflammatory response to antigenic stimulus;GO:0002924//negative regulation of humoral immune response mediated by circula…	GO:0016020//membrane;GO:0016021//integral component of membrane;GO:0005886//plasma membrane;GO:0005886//plasma membrane;GO:0005887//integral component of plasma membrane;GO:0005887//integral component of plasma membrane;GO:0009897//external side of plasma membrane;GO:0009986//cell surface;GO:0016020//membrane;GO:0016021//integral component of membrane;GO:0016021//integral component of membrane;GO…	GO:0001540//amyloid-beta binding;GO:0004888//transmembrane signaling receptor activity;GO:0019772//low-affinity IgG receptor activity;GO:0019864//IgG binding;GO:0019864//IgG binding;GO:0019865//immunoglobulin binding;GO:0044877//protein-containing complex binding;	ko05162(Measles);ko05152(Tuberculosis);ko05150(Staphylococcus aureus infection);ko04666(Fc gamma R-mediated phagocytosis);ko04662(B cell receptor signaling pathway);ko04380(Osteoclast differentiation);ko04145(Phagosome)
ENSRNOG00000043044	282.3	107.281	457.318	4.26282	2.09181	0.00229751	0.194626	7	9712516	9719656	-	1830	Cnn2	GO:0001725;GO:0001725;GO:0003779;GO:0003779;GO:0003779;GO:0005515;GO:0005516;GO:0005856;GO:0005856;GO:0005856;GO:0007010;GO:0007010;GO:0010628;GO:0030097;GO:0030336;GO:0031032;GO:0031032;GO:0032970;GO:0032970;GO:0042060;GO:0042127;GO:0050765;GO:0071260;GO:0071260;	-	-	Z	KOG2046;35CUJ;39Q4D;3BHY8;3CWCY;3J478;483KA;496KT;4Q438	calponin 2 [Source:RGD Symbol;Acc:1589807]	690976	-	GO:0007010//cytoskeleton organization;GO:0007010//cytoskeleton organization;GO:0010628//positive regulation of gene expression;GO:0030097//hemopoiesis;GO:0030336//negative regulation of cell migration;GO:0031032//actomyosin structure organization;GO:0031032//actomyosin structure organization;GO:0032970//regulation of actin filament-based process;GO:0032970//regulation of actin filament-based proc…	GO:0001725//stress fiber;GO:0001725//stress fiber;GO:0005856//cytoskeleton;GO:0005856//cytoskeleton;GO:0005856//cytoskeleton;	GO:0003779//actin binding;GO:0003779//actin binding;GO:0003779//actin binding;GO:0005515//protein binding;GO:0005516//calmodulin binding;	-
ENSRNOG00000010897	886.042	504.836	1267.25	2.51021	1.32781	0.00241068	0.202389	3	22284279	22395990	+	3468	Nek6	GO:0000287;GO:0001222;GO:0004672;GO:0004674;GO:0005524;GO:0005524;GO:0005634;GO:0005654;GO:0005737;GO:0005737;GO:0005813;GO:0005829;GO:0006468;GO:0006468;GO:0007059;GO:0018105;GO:0019894;GO:0019901;GO:0030071;GO:0031625;GO:0032991;GO:0034451;GO:0046777;GO:0140297;GO:0000166;GO:0000287;GO:0000287;GO:0000922;GO:0001222;GO:0004672;GO:0004672;GO:0004674;GO:0004674;GO:0004674;GO:0004674;GO:0004712;GO:…	K20875	EC:2.7.11.1	T;D	KOG0591;35IKA;38DMS;3BG2X;3CV3R;3JBFP;482R4;491B5;4Q13Z	NIMA-related kinase 6 [Source:RGD Symbol;Acc:727779]	360161	P59895;B1H218	GO:0006468//protein phosphorylation;GO:0006468//protein phosphorylation;GO:0007059//chromosome segregation;GO:0018105//peptidyl-serine phosphorylation;GO:0030071//regulation of mitotic metaphase/anaphase transition;GO:0046777//protein autophosphorylation;GO:0006468//protein phosphorylation;GO:0006468//protein phosphorylation;GO:0006468//protein phosphorylation;GO:0006468//protein phosphorylation;…	GO:0005634//nucleus;GO:0005654//nucleoplasm;GO:0005737//cytoplasm;GO:0005737//cytoplasm;GO:0005813//centrosome;GO:0005829//cytosol;GO:0032991//protein-containing complex;GO:0034451//centriolar satellite;GO:0000922//spindle pole;GO:0005634//nucleus;GO:0005634//nucleus;GO:0005737//cytoplasm;GO:0005737//cytoplasm;GO:0005737//cytoplasm;GO:0005813//centrosome;GO:0005815//microtubule organizing center;…	GO:0000287//magnesium ion binding;GO:0001222//transcription corepressor binding;GO:0004672//protein kinase activity;GO:0004674//protein serine/threonine kinase activity;GO:0005524//ATP binding;GO:0005524//ATP binding;GO:0019894//kinesin binding;GO:0019901//protein kinase binding;GO:0031625//ubiquitin protein ligase binding;GO:0140297//DNA-binding transcription factor binding;GO:0000166//nucleotid…	-
ENSRNOG00000008301	765.271	301.425	1229.12	4.07768	2.02775	0.0024394	0.203178	13	84967009	84973972	+	1953	Tagln2	GO:0005515;GO:0030855;GO:0005515;GO:0005856;GO:0030855;GO:0005515;	K20526	-	Z	KOG2046;35D29;39VQE;3BA7U;3CVBH;3J2JY;480TR;4969J;4Q50I	transgelin 2 [Source:RGD Symbol;Acc:1310840]	304983	Q5XFX0	GO:0030855//epithelial cell differentiation;GO:0030855//epithelial cell differentiation;	GO:0005856//cytoskeleton;	GO:0005515//protein binding;GO:0005515//protein binding;GO:0005515//protein binding;	-
ENSRNOG00000021104	68.041	23.8291	112.253	4.71074	2.23595	0.00247267	0.203574	1	96388652	96391988	-	964	Emp3	GO:0005886;GO:0005886;GO:0008219;GO:0016020;GO:0016020;GO:0016020;GO:0016021;GO:0016021;GO:0016021;GO:0032060;GO:0005886;GO:0008219;GO:0016020;GO:0016021;GO:0032060;	-	-	S	2RZP6;35BCK;3A04G;3BPYV;3D5K8;3J5MU;481RH;48YKP;4PV70	epithelial membrane protein 3 [Source:RGD Symbol;Acc:621094]	81505	Q9QYW5	GO:0008219//cell death;GO:0032060//bleb assembly;GO:0008219//cell death;GO:0032060//bleb assembly;	GO:0005886//plasma membrane;GO:0005886//plasma membrane;GO:0016020//membrane;GO:0016020//membrane;GO:0016020//membrane;GO:0016021//integral component of membrane;GO:0016021//integral component of membrane;GO:0016021//integral component of membrane;GO:0005886//plasma membrane;GO:0016020//membrane;GO:0016021//integral component of membrane;	-	-
ENSRNOG00000011483	9.71862	1.54764	17.8896	11.5593	3.53098	0.00248507	0.203574	2	176190361	176193230	-	675	S100a9	GO:0002523;GO:0005509;GO:0005509;GO:0005615;GO:0005654;GO:0005737;GO:0005829;GO:0006914;GO:0006919;GO:0030054;GO:0030593;GO:0035606;GO:0035821;GO:0046872;GO:0050729;GO:0061844;GO:0070488;GO:2001244;	K21128	-	S;T	2SA01;35QMC;3A6MD;3BSYI;3D8Q6;3JHM7;48FIN;49C7U;4Q93A	S100 calcium binding protein A9 [Source:RGD Symbol;Acc:620267]	94195	P50116	GO:0002523//leukocyte migration involved in inflammatory response;GO:0006914//autophagy;GO:0006919//activation of cysteine-type endopeptidase activity involved in apoptotic process;GO:0030593//neutrophil chemotaxis;GO:0035606//peptidyl-cysteine S-trans-nitrosylation;GO:0035821//modulation of process of other organism;GO:0050729//positive regulation of inflammatory response;GO:0061844//antimicrobi…	GO:0005615//extracellular space;GO:0005654//nucleoplasm;GO:0005737//cytoplasm;GO:0005829//cytosol;GO:0030054//cell junction;	GO:0005509//calcium ion binding;GO:0005509//calcium ion binding;GO:0046872//metal ion binding;	ko04657(IL-17 signaling pathway)
ENSRNOG00000003537	42.5722	16.2371	68.9074	4.24382	2.08536	0.00249555	0.203574	13	86203504	86279371	+	8052	Spta1	GO:0002260;GO:0002260;GO:0003674;GO:0003779;GO:0005509;GO:0005509;GO:0005515;GO:0005737;GO:0005856;GO:0005886;GO:0005938;GO:0006779;GO:0006779;GO:0007009;GO:0007009;GO:0008091;GO:0008091;GO:0008150;GO:0008360;GO:0008360;GO:0009898;GO:0014731;GO:0014731;GO:0014731;GO:0016020;GO:0016020;GO:0030036;GO:0030036;GO:0030036;GO:0030054;GO:0030097;GO:0030097;GO:0030424;GO:0030863;GO:0030863;GO:0030864;GO:…	K06114	-	Z	KOG0040;35J1I;39XM5;3BP1S;3CU0J;3JEJB;485KN;497VM;4Q2GY	spectrin, alpha, erythrocytic 1 [Source:RGD Symbol;Acc:1305194]	289257	Q6XDA1;D4A678	GO:0002260//lymphocyte homeostasis;GO:0002260//lymphocyte homeostasis;GO:0006779//porphyrin-containing compound biosynthetic process;GO:0006779//porphyrin-containing compound biosynthetic process;GO:0007009//plasma membrane organization;GO:0007009//plasma membrane organization;GO:0008150//biological_process;GO:0008360//regulation of cell shape;GO:0008360//regulation of cell shape;GO:0030036//acti…	GO:0005737//cytoplasm;GO:0005856//cytoskeleton;GO:0005886//plasma membrane;GO:0005938//cell cortex;GO:0008091//spectrin;GO:0008091//spectrin;GO:0009898//cytoplasmic side of plasma membrane;GO:0014731//spectrin-associated cytoskeleton;GO:0014731//spectrin-associated cytoskeleton;GO:0014731//spectrin-associated cytoskeleton;GO:0016020//membrane;GO:0016020//membrane;GO:0030054//cell junction;GO:0030…	GO:0003674//molecular_function;GO:0003779//actin binding;GO:0005509//calcium ion binding;GO:0005509//calcium ion binding;GO:0005515//protein binding;GO:0046872//metal ion binding;GO:0051015//actin filament binding;GO:0003674//molecular_function;GO:0003779//actin binding;GO:0005509//calcium ion binding;GO:0005509//calcium ion binding;GO:0005515//protein binding;GO:0046872//metal ion binding;GO:005…	ko04210(Apoptosis)
ENSRNOG00000018087	3281.54	1097.38	5465.71	4.98071	2.31635	0.00250715	0.203574	17	76668647	76677187	+	1765	Vim	GO:0003725;GO:0005200;GO:0005200;GO:0005212;GO:0005737;GO:0005737;GO:0005777;GO:0005829;GO:0005844;GO:0005856;GO:0005882;GO:0005882;GO:0005882;GO:0005882;GO:0005882;GO:0005886;GO:0005886;GO:0010628;GO:0010977;GO:0014002;GO:0016020;GO:0016363;GO:0019904;GO:0031175;GO:0031252;GO:0032967;GO:0042802;GO:0042995;GO:0043005;GO:0043229;GO:0043488;GO:0045103;GO:0045109;GO:0045111;GO:0045335;GO:0045727;GO:…	K07606	-	S;Z	KOG0977;35HYI;39RT4;3BFG1;3D1BS;3J270;47YVK;493J8;4Q09X	vimentin [Source:RGD Symbol;Acc:621646]	81818	P31000	GO:0010628//positive regulation of gene expression;GO:0010977//negative regulation of neuron projection development;GO:0014002//astrocyte development;GO:0031175//neuron projection development;GO:0032967//positive regulation of collagen biosynthetic process;GO:0043488//regulation of mRNA stability;GO:0045103//intermediate filament-based process;GO:0045109//intermediate filament organization;GO:004…	GO:0005737//cytoplasm;GO:0005737//cytoplasm;GO:0005777//peroxisome;GO:0005829//cytosol;GO:0005844//polysome;GO:0005856//cytoskeleton;GO:0005882//intermediate filament;GO:0005882//intermediate filament;GO:0005882//intermediate filament;GO:0005882//intermediate filament;GO:0005882//intermediate filament;GO:0005886//plasma membrane;GO:0005886//plasma membrane;GO:0016020//membrane;GO:0016363//nuclear…	GO:0003725//double-stranded RNA binding;GO:0005200//structural constituent of cytoskeleton;GO:0005200//structural constituent of cytoskeleton;GO:0005212//structural constituent of eye lens;GO:0019904//protein domain specific binding;GO:0042802//identical protein binding;GO:0097110//scaffold protein binding;GO:1990254//keratin filament binding;	ko05206(MicroRNAs in cancer);ko05169(Epstein-Barr virus infection)
ENSRNOG00000057451	191.683	60.5299	322.837	5.33351	2.41509	0.00251139	0.203574	7	134478968	134502837	-	5253	Itga5	GO:0007155;GO:0008305;GO:0001525;GO:0005154;GO:0005178;GO:0005178;GO:0005178;GO:0005615;GO:0005737;GO:0005783;GO:0005783;GO:0005794;GO:0005794;GO:0005886;GO:0005886;GO:0005886;GO:0005911;GO:0005911;GO:0005925;GO:0005925;GO:0007044;GO:0007044;GO:0007155;GO:0007155;GO:0007155;GO:0007155;GO:0007155;GO:0007157;GO:0007157;GO:0007159;GO:0007159;GO:0007160;GO:0007229;GO:0007229;GO:0007229;GO:0007229;GO:…	K06484	-	-	-	integrin subunit alpha 5 [Source:RGD Symbol;Acc:2925]	315346	A0A0G2K1E2	GO:0007155//cell adhesion;GO:0001525//angiogenesis;GO:0007044//cell-substrate junction assembly;GO:0007044//cell-substrate junction assembly;GO:0007155//cell adhesion;GO:0007155//cell adhesion;GO:0007155//cell adhesion;GO:0007155//cell adhesion;GO:0007155//cell adhesion;GO:0007157//heterophilic cell-cell adhesion via plasma membrane cell adhesion molecules;GO:0007157//heterophilic cell-cell adhes…	GO:0008305//integrin complex;GO:0005615//extracellular space;GO:0005737//cytoplasm;GO:0005783//endoplasmic reticulum;GO:0005783//endoplasmic reticulum;GO:0005794//Golgi apparatus;GO:0005794//Golgi apparatus;GO:0005886//plasma membrane;GO:0005886//plasma membrane;GO:0005886//plasma membrane;GO:0005911//cell-cell junction;GO:0005911//cell-cell junction;GO:0005925//focal adhesion;GO:0005925//focal a…	GO:0005154//epidermal growth factor receptor binding;GO:0005178//integrin binding;GO:0005178//integrin binding;GO:0005178//integrin binding;GO:0038023//signaling receptor activity;GO:0050839//cell adhesion molecule binding;	ko05414(Dilated cardiomyopathy);ko05412(Arrhythmogenic right ventricular cardiomyopathy);ko05410(Hypertrophic cardiomyopathy);ko05206(MicroRNAs in cancer);ko05205(Proteoglycans in cancer);ko05168(Herpes simplex virus 1 infection);ko05165(Human papillomavirus infection);ko05135(Yersinia infection);ko05133(Pertussis);ko05100(Bacterial invasion of epithelial cells);ko04810(Regulation of actin cytosk…
ENSRNOG00000002460	16.2897	0	32.5795	Inf	Inf	0.00255896	0.206428	13	23541400	23550408	+	1924	Serpinb2	GO:0001533;GO:0001533;GO:0004867;GO:0004867;GO:0004867;GO:0004867;GO:0005576;GO:0005615;GO:0005615;GO:0005615;GO:0005615;GO:0005737;GO:0010466;GO:0010951;GO:0030414;GO:0042060;GO:0043066;GO:0043066;	K19821	-	O;V	KOG2392;35GPC;38GMH;3BK0V;3D5RY;3J79Z;488HZ;48WJU;4Q3GS	serpin family B member 2 [Source:RGD Symbol;Acc:621823]	60325	P29524	GO:0010466//negative regulation of peptidase activity;GO:0010951//negative regulation of endopeptidase activity;GO:0042060//wound healing;GO:0043066//negative regulation of apoptotic process;GO:0043066//negative regulation of apoptotic process;	GO:0001533//cornified envelope;GO:0001533//cornified envelope;GO:0005576//extracellular region;GO:0005615//extracellular space;GO:0005615//extracellular space;GO:0005615//extracellular space;GO:0005615//extracellular space;GO:0005737//cytoplasm;	GO:0004867//serine-type endopeptidase inhibitor activity;GO:0004867//serine-type endopeptidase inhibitor activity;GO:0004867//serine-type endopeptidase inhibitor activity;GO:0004867//serine-type endopeptidase inhibitor activity;GO:0030414//peptidase inhibitor activity;	ko04610(Complement and coagulation cascades)
ENSRNOG00000048222	55.8276	23.685	87.9702	3.71418	1.89304	0.00259686	0.206428	19	10477628	10562121	-	7060	Nlrc5	GO:0000978;GO:0002376;GO:0005515;GO:0005634;GO:0005634;GO:0005737;GO:0005829;GO:0009617;GO:0032088;GO:0035556;GO:0043549;GO:0045087;GO:0045087;GO:0045345;GO:0045345;GO:0045944;GO:0045944;GO:0051607;GO:0060335;GO:0060339;GO:0060339;GO:0060340;	K22615	-	A;S;T	KOG4308;35GJ1;38FAM;3BJU9;3CUS8;3J3FJ;486YD;4917B;4PV68	NLR family, CARD domain containing 5 [Source:RGD Symbol;Acc:1309166]	291861	-	GO:0002376//immune system process;GO:0009617//response to bacterium;GO:0032088//negative regulation of NF-kappaB transcription factor activity;GO:0035556//intracellular signal transduction;GO:0043549//regulation of kinase activity;GO:0045087//innate immune response;GO:0045087//innate immune response;GO:0045345//positive regulation of MHC class I biosynthetic process;GO:0045345//positive regulatio…	GO:0005634//nucleus;GO:0005634//nucleus;GO:0005737//cytoplasm;GO:0005829//cytosol;	GO:0000978//RNA polymerase II cis-regulatory region sequence-specific DNA binding;GO:0005515//protein binding;	-
ENSRNOG00000003546	239.999	32.0535	447.944	13.9749	3.80477	0.00260776	0.206428	10	12689890	12709045	-	1066	Tnfrsf12a	GO:0005515;GO:0005886;GO:0043065;GO:0005515;GO:0005886;GO:0043065;GO:0001726;GO:0005515;GO:0005886;GO:0005886;GO:0005886;GO:0005886;GO:0006931;GO:0007155;GO:0009986;GO:0016020;GO:0016021;GO:0043065;GO:0043065;GO:0043065;GO:0045765;GO:0045773;GO:0061041;GO:0097191;GO:2001238;GO:2001238;	K05149	-	S;T	2SFZC;35Q5V;3A274;3BR0P;3DB7A;3JGZ7;48EME;49BG3;4Q5HG	TNF receptor superfamily member 12A [Source:RGD Symbol;Acc:631329]	302965	Q80XX9	GO:0043065//positive regulation of apoptotic process;GO:0043065//positive regulation of apoptotic process;GO:0006931//substrate-dependent cell migration, cell attachment to substrate;GO:0007155//cell adhesion;GO:0043065//positive regulation of apoptotic process;GO:0043065//positive regulation of apoptotic process;GO:0043065//positive regulation of apoptotic process;GO:0045765//regulation of angio…	GO:0005886//plasma membrane;GO:0005886//plasma membrane;GO:0001726//ruffle;GO:0005886//plasma membrane;GO:0005886//plasma membrane;GO:0005886//plasma membrane;GO:0005886//plasma membrane;GO:0009986//cell surface;GO:0016020//membrane;GO:0016021//integral component of membrane;	GO:0005515//protein binding;GO:0005515//protein binding;GO:0005515//protein binding;	ko04060(Cytokine-cytokine receptor interaction)
ENSRNOG00000011821	85.204	27.3434	143.065	5.23215	2.3874	0.00264714	0.206428	2	176091804	176093254	+	548	S100a4	GO:0003779;GO:0005509;GO:0005509;GO:0005509;GO:0005509;GO:0005509;GO:0005515;GO:0005576;GO:0005634;GO:0005634;GO:0005634;GO:0005634;GO:0005737;GO:0042802;GO:0042802;GO:0042802;GO:0043005;GO:0043123;GO:0043123;GO:0043123;GO:0044877;GO:0046872;GO:0046914;GO:0046914;GO:0048306;GO:0048306;GO:0048471;GO:0048471;GO:0048471;GO:0050786;GO:0050786;GO:0050786;	K23761	-	S;T	2S4AU;35QCW;3A4P5;3BRN5;3D8AS;3JH4M;48FGC;49C24;4Q5II	S100 calcium-binding protein A4 [Source:RGD Symbol;Acc:3245]	24615	P05942	GO:0043123//positive regulation of I-kappaB kinase/NF-kappaB signaling;GO:0043123//positive regulation of I-kappaB kinase/NF-kappaB signaling;GO:0043123//positive regulation of I-kappaB kinase/NF-kappaB signaling;	GO:0005576//extracellular region;GO:0005634//nucleus;GO:0005634//nucleus;GO:0005634//nucleus;GO:0005634//nucleus;GO:0005737//cytoplasm;GO:0043005//neuron projection;GO:0048471//perinuclear region of cytoplasm;GO:0048471//perinuclear region of cytoplasm;GO:0048471//perinuclear region of cytoplasm;	GO:0003779//actin binding;GO:0005509//calcium ion binding;GO:0005509//calcium ion binding;GO:0005509//calcium ion binding;GO:0005509//calcium ion binding;GO:0005509//calcium ion binding;GO:0005515//protein binding;GO:0042802//identical protein binding;GO:0042802//identical protein binding;GO:0042802//identical protein binding;GO:0044877//protein-containing complex binding;GO:0046872//metal ion bi…	-
ENSRNOG00000014327	7.53567	0.272155	14.7992	54.3777	5.76494	0.00264733	0.206428	1	98528068	98546653	-	963	Csrp3	GO:0002026;GO:0003300;GO:0005654;GO:0005829;GO:0006874;GO:0006954;GO:0007507;GO:0008286;GO:0008307;GO:0008307;GO:0030018;GO:0030018;GO:0031433;GO:0031433;GO:0033292;GO:0033365;GO:0033365;GO:0035995;GO:0035995;GO:0042593;GO:0042802;GO:0042805;GO:0045944;GO:0046716;GO:0046872;GO:0048738;GO:0055003;GO:0060048;GO:0060048;GO:0070528;GO:1903076;GO:0046872;	K09377	-	Z;T;K	KOG1700;35MAX;38DG2;3BDS7;3CV01;3J1K3;486XQ;496CP;4QA2R	cysteine and glycine rich protein 3 [Source:RGD Symbol;Acc:71092]	117505	P50463;A0A3S4B5A5	GO:0002026//regulation of the force of heart contraction;GO:0003300//cardiac muscle hypertrophy;GO:0006874//cellular calcium ion homeostasis;GO:0006954//inflammatory response;GO:0007507//heart development;GO:0008286//insulin receptor signaling pathway;GO:0033292//T-tubule organization;GO:0033365//protein localization to organelle;GO:0033365//protein localization to organelle;GO:0035995//detection…	GO:0005654//nucleoplasm;GO:0005829//cytosol;GO:0030018//Z disc;GO:0030018//Z disc;	GO:0008307//structural constituent of muscle;GO:0008307//structural constituent of muscle;GO:0031433//telethonin binding;GO:0031433//telethonin binding;GO:0042802//identical protein binding;GO:0042805//actinin binding;GO:0046872//metal ion binding;GO:0046872//metal ion binding;	-
ENSRNOG00000006828	220.746	114.251	327.242	2.86423	1.51815	0.0026491	0.206428	6	72389703	72512459	-	5674	Baz1a	GO:0000228;GO:0000228;GO:0003674;GO:0005515;GO:0005575;GO:0005634;GO:0005634;GO:0005634;GO:0005721;GO:0005721;GO:0006261;GO:0006261;GO:0006275;GO:0006275;GO:0006334;GO:0006334;GO:0006338;GO:0006338;GO:0006338;GO:0006338;GO:0008150;GO:0008623;GO:0008623;GO:0016590;GO:0016590;GO:0045740;GO:0045740;GO:0045740;GO:0046872;GO:0005515;GO:0006338;	K11655	-	K;B	KOG1245;35NN9;39E4Z;3BC80;3CW6X;3J2Z1;4837R;48V83;4Q1CS	bromodomain adjacent to zinc finger domain, 1A [Source:RGD Symbol;Acc:1306199]	314126	P22282	GO:0006261//DNA-dependent DNA replication;GO:0006261//DNA-dependent DNA replication;GO:0006275//regulation of DNA replication;GO:0006275//regulation of DNA replication;GO:0006334//nucleosome assembly;GO:0006334//nucleosome assembly;GO:0006338//chromatin remodeling;GO:0006338//chromatin remodeling;GO:0006338//chromatin remodeling;GO:0006338//chromatin remodeling;GO:0008150//biological_process;GO:0…	GO:0000228//nuclear chromosome;GO:0000228//nuclear chromosome;GO:0005575//cellular_component;GO:0005634//nucleus;GO:0005634//nucleus;GO:0005634//nucleus;GO:0005721//pericentric heterochromatin;GO:0005721//pericentric heterochromatin;GO:0008623//CHRAC;GO:0008623//CHRAC;GO:0016590//ACF complex;GO:0016590//ACF complex;	GO:0003674//molecular_function;GO:0005515//protein binding;GO:0046872//metal ion binding;GO:0005515//protein binding;	-
ENSRNOG00000018371	816.116	120.351	1511.88	12.5623	3.65103	0.00265636	0.206428	18	60943375	60954418	+	3157	Tubb6	GO:0000166;GO:0000226;GO:0000278;GO:0003924;GO:0005200;GO:0005200;GO:0005200;GO:0005525;GO:0005525;GO:0005525;GO:0005525;GO:0005737;GO:0005737;GO:0005856;GO:0005874;GO:0005874;GO:0005874;GO:0005874;GO:0005874;GO:0005874;GO:0007017;GO:0007017;GO:0015630;GO:0045171;GO:0072686;GO:0003924;GO:0005200;GO:0005525;GO:0005874;GO:0007017;	K07375	-	Z	KOG1375;35PC9;39VBW;3BCXA;3D0Y7;3JFAR;48IX4;49E5M;4Q6SR	tubulin, beta 6 class V [Source:RGD Symbol;Acc:1305887]	307351	Q4QQV0	GO:0000226//microtubule cytoskeleton organization;GO:0000278//mitotic cell cycle;GO:0007017//microtubule-based process;GO:0007017//microtubule-based process;GO:0007017//microtubule-based process;	GO:0005737//cytoplasm;GO:0005737//cytoplasm;GO:0005856//cytoskeleton;GO:0005874//microtubule;GO:0005874//microtubule;GO:0005874//microtubule;GO:0005874//microtubule;GO:0005874//microtubule;GO:0005874//microtubule;GO:0015630//microtubule cytoskeleton;GO:0045171//intercellular bridge;GO:0072686//mitotic spindle;GO:0005874//microtubule;	GO:0000166//nucleotide binding;GO:0003924//GTPase activity;GO:0005200//structural constituent of cytoskeleton;GO:0005200//structural constituent of cytoskeleton;GO:0005200//structural constituent of cytoskeleton;GO:0005525//GTP binding;GO:0005525//GTP binding;GO:0005525//GTP binding;GO:0005525//GTP binding;GO:0003924//GTPase activity;GO:0005200//structural constituent of cytoskeleton;GO:0005525//…	ko05132(Salmonella infection);ko05022(Pathways of neurodegeneration - multiple diseases);ko05020(Prion disease);ko05016(Huntington disease);ko05014(Amyotrophic lateral sclerosis);ko05012(Parkinson disease);ko05010(Alzheimer disease);ko04540(Gap junction);ko04145(Phagosome)
ENSRNOG00000031743	245	65.2829	424.717	6.5058	2.70173	0.0026736	0.206913	2	231332284	231348571	+	2597	Gbp2	GO:0003924;GO:0003924;GO:0005525;GO:0005525;GO:0005634;GO:0005654;GO:0005737;GO:0005794;GO:0005829;GO:0009617;GO:0009617;GO:0031410;GO:0031410;GO:0034504;GO:0035458;GO:0042802;GO:0042803;GO:0042832;GO:0044406;GO:0048471;GO:0050830;GO:0071222;GO:0071346;GO:0071346;GO:0071346;GO:0071347;GO:0071356;	K20897	-	S	KOG2037;35D2I;39TAK;3BGZV;3CZP1;3J29Q;484HK;48XYQ;4Q7DN	guanylate binding protein 2 [Source:RGD Symbol;Acc:621810]	171164	Q63663;Q5PQW8	GO:0009617//response to bacterium;GO:0009617//response to bacterium;GO:0034504//protein localization to nucleus;GO:0035458//cellular response to interferon-beta;GO:0042832//defense response to protozoan;GO:0044406//adhesion of symbiont to host;GO:0050830//defense response to Gram-positive bacterium;GO:0071222//cellular response to lipopolysaccharide;GO:0071346//cellular response to interferon-gam…	GO:0005634//nucleus;GO:0005654//nucleoplasm;GO:0005737//cytoplasm;GO:0005794//Golgi apparatus;GO:0005829//cytosol;GO:0031410//cytoplasmic vesicle;GO:0031410//cytoplasmic vesicle;GO:0048471//perinuclear region of cytoplasm;	GO:0003924//GTPase activity;GO:0003924//GTPase activity;GO:0005525//GTP binding;GO:0005525//GTP binding;GO:0042802//identical protein binding;GO:0042803//protein homodimerization activity;	ko04621(NOD-like receptor signaling pathway)
ENSRNOG00000014838	135.909	32.9861	238.832	7.24039	2.85607	0.00270569	0.208538	5	58170425	58202272	+	2198	Glipr2	GO:0000139;GO:0005576;GO:0010634;GO:0010718;GO:0042803;GO:0070374;GO:0000139;GO:0005576;GO:0005576;GO:0005615;GO:0010634;GO:0010718;GO:0042803;GO:0070374;GO:0005576;GO:0005576;	K24835	-	A;S;D;K	KOG3017;35BEH;3A626;3BGGC;3CWAY;3J5FY;483B9;4959V;4PV3P	GLI pathogenesis-related 2 [Source:RGD Symbol;Acc:1583669]	679819	-	GO:0010634//positive regulation of epithelial cell migration;GO:0010718//positive regulation of epithelial to mesenchymal transition;GO:0070374//positive regulation of ERK1 and ERK2 cascade;GO:0010634//positive regulation of epithelial cell migration;GO:0010718//positive regulation of epithelial to mesenchymal transition;GO:0070374//positive regulation of ERK1 and ERK2 cascade;	GO:0000139//Golgi membrane;GO:0005576//extracellular region;GO:0000139//Golgi membrane;GO:0005576//extracellular region;GO:0005576//extracellular region;GO:0005615//extracellular space;GO:0005576//extracellular region;GO:0005576//extracellular region;	GO:0042803//protein homodimerization activity;GO:0042803//protein homodimerization activity;	-
ENSRNOG00000018082	163.852	85.4582	242.246	2.83467	1.50318	0.00274389	0.209536	18	54652951	54666626	-	2877	Slc26a2	GO:0001503;GO:0001503;GO:0001503;GO:0005886;GO:0005887;GO:0005887;GO:0005887;GO:0005887;GO:0006811;GO:0006811;GO:0008271;GO:0008271;GO:0008272;GO:0008272;GO:0008272;GO:0015106;GO:0015108;GO:0015116;GO:0015116;GO:0015116;GO:0015116;GO:0015116;GO:0015301;GO:0015701;GO:0016020;GO:0016020;GO:0016020;GO:0016021;GO:0016021;GO:0016021;GO:0016324;GO:0019531;GO:0019532;GO:0031528;GO:0055085;GO:0055085;GO:…	K14701	-	P;U	KOG0236;35MV3;38EAT;3BAAN;3CUG2;3JF2N;486T2;490MX;4Q2YT	solute carrier family 26 member 2 [Source:RGD Symbol;Acc:620622]	117267	O70531	GO:0001503//ossification;GO:0001503//ossification;GO:0001503//ossification;GO:0006811//ion transport;GO:0006811//ion transport;GO:0008272//sulfate transport;GO:0008272//sulfate transport;GO:0008272//sulfate transport;GO:0015701//bicarbonate transport;GO:0019532//oxalate transport;GO:0055085//transmembrane transport;GO:0055085//transmembrane transport;GO:1902358//sulfate transmembrane transport;GO…	GO:0005886//plasma membrane;GO:0005887//integral component of plasma membrane;GO:0005887//integral component of plasma membrane;GO:0005887//integral component of plasma membrane;GO:0005887//integral component of plasma membrane;GO:0016020//membrane;GO:0016020//membrane;GO:0016020//membrane;GO:0016021//integral component of membrane;GO:0016021//integral component of membrane;GO:0016021//integral c…	GO:0008271//secondary active sulfate transmembrane transporter activity;GO:0008271//secondary active sulfate transmembrane transporter activity;GO:0015106//bicarbonate transmembrane transporter activity;GO:0015108//chloride transmembrane transporter activity;GO:0015116//sulfate transmembrane transporter activity;GO:0015116//sulfate transmembrane transporter activity;GO:0015116//sulfate transmembr…	ko05208(Chemical carcinogenesis - reactive oxygen species)
ENSRNOG00000012886	174.39	14.3422	334.438	23.3185	4.5434	0.00275207	0.209536	7	110912499	110923851	+	2478	Maff	GO:0000978;GO:0000981;GO:0001228;GO:0001701;GO:0003677;GO:0003677;GO:0003677;GO:0003700;GO:0003700;GO:0005634;GO:0005634;GO:0006355;GO:0006355;GO:0006357;GO:0035914;GO:0043565;GO:0045604;GO:0045604;GO:0045944;GO:0090575;GO:1990837;GO:0001228;GO:0001701;GO:0003677;GO:0003700;GO:0005654;GO:0005739;GO:0006355;GO:0035914;GO:0043565;GO:0045604;GO:0045944;GO:0090575;GO:1990837;GO:0003677;GO:0003700;GO:…	K09037	-	K	KOG4196;35P5N;3A0CK;3BPS0;3D6C0;3J3VN;48E27;4954Z;4Q5D5	MAF bZIP transcription factor F [Source:RGD Symbol;Acc:1309531]	366960	D3ZC87	GO:0001701//in utero embryonic development;GO:0006355//regulation of transcription, DNA-templated;GO:0006355//regulation of transcription, DNA-templated;GO:0006357//regulation of transcription by RNA polymerase II;GO:0035914//skeletal muscle cell differentiation;GO:0045604//regulation of epidermal cell differentiation;GO:0045604//regulation of epidermal cell differentiation;GO:0045944//positive r…	GO:0005634//nucleus;GO:0005634//nucleus;GO:0090575//RNA polymerase II transcription regulator complex;GO:0005654//nucleoplasm;GO:0005739//mitochondrion;GO:0090575//RNA polymerase II transcription regulator complex;	GO:0000978//RNA polymerase II cis-regulatory region sequence-specific DNA binding;GO:0000981//DNA-binding transcription factor activity, RNA polymerase II-specific;GO:0001228//DNA-binding transcription activator activity, RNA polymerase II-specific;GO:0003677//DNA binding;GO:0003677//DNA binding;GO:0003677//DNA binding;GO:0003700//DNA-binding transcription factor activity;GO:0003700//DNA-binding …	-
ENSRNOG00000047137	1397.8	828.863	1966.74	2.37282	1.2466	0.00280071	0.211527	2	34928863	35027852	-	6066	Erbin	GO:0005176;GO:0005515;GO:0007165;GO:0032088;GO:0005102;GO:0005176;GO:0005515;GO:0005634;GO:0005737;GO:0005886;GO:0006605;GO:0007165;GO:0016323;GO:0016323;GO:0016607;GO:0030054;GO:0030056;GO:0032088;GO:0032088;GO:0032495;GO:0032496;GO:0070433;GO:0071356;GO:0071638;GO:0098794;GO:0098978;GO:0099072;GO:0005176;GO:0005515;GO:0007165;GO:0032088;GO:0005176;GO:0005515;GO:0007165;GO:0032088;GO:0005102;GO:…	K12796	-	T;K;L;U	KOG0619;35DCF;38DD2;3BA7S;3CU1B;3J59G;47Z7R;495QQ;4Q0ZJ	erbb2 interacting protein [Source:RGD Symbol;Acc:1562952]	365661	M0R9T2	GO:0007165//signal transduction;GO:0032088//negative regulation of NF-kappaB transcription factor activity;GO:0006605//protein targeting;GO:0007165//signal transduction;GO:0032088//negative regulation of NF-kappaB transcription factor activity;GO:0032088//negative regulation of NF-kappaB transcription factor activity;GO:0032495//response to muramyl dipeptide;GO:0032496//response to lipopolysaccha…	GO:0005634//nucleus;GO:0005737//cytoplasm;GO:0005886//plasma membrane;GO:0016323//basolateral plasma membrane;GO:0016323//basolateral plasma membrane;GO:0016607//nuclear speck;GO:0030054//cell junction;GO:0030056//hemidesmosome;GO:0098794//postsynapse;GO:0098978//glutamatergic synapse;GO:0005634//nucleus;GO:0005737//cytoplasm;GO:0016020//membrane;GO:0016323//basolateral plasma membrane;GO:0016323…	GO:0005176//ErbB-2 class receptor binding;GO:0005515//protein binding;GO:0005102//signaling receptor binding;GO:0005176//ErbB-2 class receptor binding;GO:0005515//protein binding;GO:0005176//ErbB-2 class receptor binding;GO:0005515//protein binding;GO:0005176//ErbB-2 class receptor binding;GO:0005515//protein binding;GO:0005102//signaling receptor binding;GO:0005176//ErbB-2 class receptor binding…	ko04621(NOD-like receptor signaling pathway)
ENSRNOG00000007060	414.639	146.94	682.338	4.64365	2.21526	0.00283738	0.213439	5	101154411	101242319	-	3089	Plin2	GO:0003674;GO:0005634;GO:0005737;GO:0005811;GO:0005811;GO:0005811;GO:0005829;GO:0005829;GO:0005886;GO:0009410;GO:0010890;GO:0014070;GO:0015909;GO:0019915;GO:0019915;GO:0042149;GO:1905691;GO:0003674;GO:0005634;GO:0005634;GO:0005737;GO:0005737;GO:0005811;GO:0005811;GO:0005811;GO:0005811;GO:0005829;GO:0005829;GO:0005829;GO:0005886;GO:0005886;GO:0009410;GO:0010890;GO:0014070;GO:0015909;GO:0015909;GO:…	K17284	-	S	2QRYF;35CG8;38GFH;3BHN3;3CZQK;3J9UY;4808P;4902T;4PUET	perilipin 2 [Source:RGD Symbol;Acc:728889]	298199	Q5U2U5	GO:0009410//response to xenobiotic stimulus;GO:0010890//positive regulation of sequestering of triglyceride;GO:0014070//response to organic cyclic compound;GO:0015909//long-chain fatty acid transport;GO:0019915//lipid storage;GO:0019915//lipid storage;GO:0042149//cellular response to glucose starvation;GO:1905691//lipid droplet disassembly;GO:0009410//response to xenobiotic stimulus;GO:0010890//p…	GO:0005634//nucleus;GO:0005737//cytoplasm;GO:0005811//lipid droplet;GO:0005811//lipid droplet;GO:0005811//lipid droplet;GO:0005829//cytosol;GO:0005829//cytosol;GO:0005886//plasma membrane;GO:0005634//nucleus;GO:0005634//nucleus;GO:0005737//cytoplasm;GO:0005737//cytoplasm;GO:0005811//lipid droplet;GO:0005811//lipid droplet;GO:0005811//lipid droplet;GO:0005811//lipid droplet;GO:0005829//cytosol;GO:…	GO:0003674//molecular_function;GO:0003674//molecular_function;	ko03320(PPAR signaling pathway)
ENSRNOG00000068415	9.89434	1.99976	17.7889	8.89552	3.15308	0.00289331	0.216348	11	70469804	70484267	+	5513	Lrrc15	GO:0001968;GO:0005515;GO:0005518;GO:0016020;GO:0016021;GO:0030335;GO:0043236;GO:0046813;GO:0062023;GO:1903077;	-	-	-	-	leucine rich repeat containing 15 [Source:RGD Symbol;Acc:70551]	-	-	GO:0030335//positive regulation of cell migration;GO:0046813//receptor-mediated virion attachment to host cell;GO:1903077//negative regulation of protein localization to plasma membrane;	GO:0016020//membrane;GO:0016021//integral component of membrane;GO:0062023//collagen-containing extracellular matrix;	GO:0001968//fibronectin binding;GO:0005515//protein binding;GO:0005518//collagen binding;GO:0043236//laminin binding;	-
ENSRNOG00000005302	25.1265	8.81928	41.4337	4.69808	2.23207	0.00291844	0.216348	14	72328320	72461981	+	3888	Slc2a9	GO:0016020;GO:0016021;GO:0022857;GO:0055085;GO:0016020;GO:0016021;GO:0022857;GO:0055085;GO:0005355;GO:0005355;GO:0005886;GO:0005886;GO:0005886;GO:0005887;GO:0015143;GO:0015143;GO:0015143;GO:0015149;GO:0015747;GO:0015747;GO:0015749;GO:0016020;GO:0016020;GO:0016020;GO:0016020;GO:0016021;GO:0016021;GO:0016021;GO:0016323;GO:0016323;GO:0016324;GO:0016324;GO:0022857;GO:0022857;GO:0046415;GO:0046415;GO:…	K08146	-	G;U	KOG0569;35MFW;38HA2;3BFD6;3CTY6;3J27R;4849V;4913Z;4Q08P	solute carrier family 2 member 9 [Source:RGD Symbol;Acc:1597012]	501925	D4A237	GO:0055085//transmembrane transport;GO:0055085//transmembrane transport;GO:0015747//urate transport;GO:0015747//urate transport;GO:0015749//monosaccharide transmembrane transport;GO:0046415//urate metabolic process;GO:0046415//urate metabolic process;GO:0055085//transmembrane transport;GO:0055085//transmembrane transport;GO:1901700//response to oxygen-containing compound;GO:1904659//glucose trans…	GO:0016020//membrane;GO:0016021//integral component of membrane;GO:0016020//membrane;GO:0016021//integral component of membrane;GO:0005886//plasma membrane;GO:0005886//plasma membrane;GO:0005886//plasma membrane;GO:0005887//integral component of plasma membrane;GO:0016020//membrane;GO:0016020//membrane;GO:0016020//membrane;GO:0016020//membrane;GO:0016021//integral component of membrane;GO:0016021…	GO:0022857//transmembrane transporter activity;GO:0022857//transmembrane transporter activity;GO:0005355//glucose transmembrane transporter activity;GO:0005355//glucose transmembrane transporter activity;GO:0015143//urate transmembrane transporter activity;GO:0015143//urate transmembrane transporter activity;GO:0015143//urate transmembrane transporter activity;GO:0015149//hexose transmembrane tra…	-
ENSRNOG00000011039	43.4252	16.0459	70.8045	4.41263	2.14164	0.00293357	0.216348	15	20402527	20437698	-	2777	Gch1	GO:0000166;GO:0003824;GO:0003924;GO:0003924;GO:0003933;GO:0003934;GO:0003934;GO:0003934;GO:0003934;GO:0003934;GO:0003934;GO:0005509;GO:0005515;GO:0005515;GO:0005525;GO:0005525;GO:0005525;GO:0005525;GO:0005634;GO:0005634;GO:0005634;GO:0005654;GO:0005737;GO:0005737;GO:0005737;GO:0005737;GO:0005829;GO:0005829;GO:0006729;GO:0006729;GO:0006729;GO:0006729;GO:0008152;GO:0008217;GO:0008217;GO:0008217;GO:…	K01495	EC:3.5.4.16	H	KOG2698;35HM6;38CYY;3BE4R;3CYQZ;3J4MW;483PV;48YN8;4PTSZ	GTP cyclohydrolase 1 [Source:RGD Symbol;Acc:61992]	29244	P22288	GO:0006729//tetrahydrobiopterin biosynthetic process;GO:0006729//tetrahydrobiopterin biosynthetic process;GO:0006729//tetrahydrobiopterin biosynthetic process;GO:0006729//tetrahydrobiopterin biosynthetic process;GO:0008152//metabolic process;GO:0008217//regulation of blood pressure;GO:0008217//regulation of blood pressure;GO:0008217//regulation of blood pressure;GO:0010460//positive regulation of…	GO:0005634//nucleus;GO:0005634//nucleus;GO:0005634//nucleus;GO:0005654//nucleoplasm;GO:0005737//cytoplasm;GO:0005737//cytoplasm;GO:0005737//cytoplasm;GO:0005737//cytoplasm;GO:0005829//cytosol;GO:0005829//cytosol;GO:0031410//cytoplasmic vesicle;GO:0031410//cytoplasmic vesicle;GO:0031965//nuclear membrane;GO:0032991//protein-containing complex;GO:0032991//protein-containing complex;	GO:0000166//nucleotide binding;GO:0003824//catalytic activity;GO:0003924//GTPase activity;GO:0003924//GTPase activity;GO:0003933//GTP cyclohydrolase activity;GO:0003934//GTP cyclohydrolase I activity;GO:0003934//GTP cyclohydrolase I activity;GO:0003934//GTP cyclohydrolase I activity;GO:0003934//GTP cyclohydrolase I activity;GO:0003934//GTP cyclohydrolase I activity;GO:0003934//GTP cyclohydrolase …	ko00790(Folate biosynthesis)
ENSRNOG00000016794	225.482	145.138	305.827	2.10715	1.07529	0.00302165	0.22111	3	13540056	13553797	+	1971	Phyhd1	GO:0016491;GO:0016706;GO:0016706;GO:0046872;GO:0051213;	-	-	Q;I	KOG3290;35J5Z;39VT7;3B93N;3CYTC;3J9MT;48A4I;4979B;4PSN2	phytanoyl-CoA dioxygenase domain containing 1 [Source:RGD Symbol;Acc:1310377]	296621	Q5BJP9	-	-	GO:0016491//oxidoreductase activity;GO:0016706//2-oxoglutarate-dependent dioxygenase activity;GO:0016706//2-oxoglutarate-dependent dioxygenase activity;GO:0046872//metal ion binding;GO:0051213//dioxygenase activity;	-
ENSRNOG00000000692	52.3845	31.7233	73.0456	2.30259	1.20326	0.00312248	0.227592	12	42485276	42494206	-	1864	Ung	GO:0003684;GO:0003684;GO:0004844;GO:0004844;GO:0004844;GO:0004844;GO:0004844;GO:0004844;GO:0005634;GO:0005634;GO:0005634;GO:0005634;GO:0005739;GO:0005739;GO:0005739;GO:0005739;GO:0006281;GO:0006281;GO:0006281;GO:0006281;GO:0006284;GO:0006284;GO:0006284;GO:0006284;GO:0006974;GO:0016446;GO:0016446;GO:0016447;GO:0016447;GO:0016787;GO:0016799;GO:0016799;GO:0043024;GO:0043024;GO:0043066;GO:0045190;GO:…	K03648	EC:3.2.2.27	L	KOG2994;35CGB;38HPB;3BGKX;3CW1J;3JEM1;485JP;490RY;4Q83M	uracil-DNA glycosylase [Source:RGD Symbol;Acc:1307200]	304577	Q5BK44	GO:0006281//DNA repair;GO:0006281//DNA repair;GO:0006281//DNA repair;GO:0006281//DNA repair;GO:0006284//base-excision repair;GO:0006284//base-excision repair;GO:0006284//base-excision repair;GO:0006284//base-excision repair;GO:0006974//cellular response to DNA damage stimulus;GO:0016446//somatic hypermutation of immunoglobulin genes;GO:0016446//somatic hypermutation of immunoglobulin genes;GO:001…	GO:0005634//nucleus;GO:0005634//nucleus;GO:0005634//nucleus;GO:0005634//nucleus;GO:0005739//mitochondrion;GO:0005739//mitochondrion;GO:0005739//mitochondrion;GO:0005739//mitochondrion;	GO:0003684//damaged DNA binding;GO:0003684//damaged DNA binding;GO:0004844//uracil DNA N-glycosylase activity;GO:0004844//uracil DNA N-glycosylase activity;GO:0004844//uracil DNA N-glycosylase activity;GO:0004844//uracil DNA N-glycosylase activity;GO:0004844//uracil DNA N-glycosylase activity;GO:0004844//uracil DNA N-glycosylase activity;GO:0016787//hydrolase activity;GO:0016799//hydrolase activi…	ko05340(Primary immunodeficiency);ko03410(Base excision repair)
ENSRNOG00000054218	8.9735	2.42363	15.5234	6.405	2.6792	0.00313445	0.227592	9	42768220	42800959	+	5094	Il18rap	GO:0003953;GO:0005575;GO:0005886;GO:0007165;GO:0007165;GO:0008283;GO:0008283;GO:0016020;GO:0016021;GO:0016787;GO:0035655;GO:0035655;GO:0035655;GO:0042007;GO:0042008;GO:0042008;GO:0042119;GO:0042119;GO:0045092;GO:0045954;GO:0045954;GO:0051092;GO:0051092;GO:0070301;GO:0071345;GO:0071351;GO:0071351;	K05174	-	-	-	interleukin 18 receptor accessory protein [Source:RGD Symbol;Acc:727867]	373540	A0A0G2K2K7	GO:0007165//signal transduction;GO:0007165//signal transduction;GO:0008283//cell population proliferation;GO:0008283//cell population proliferation;GO:0035655//interleukin-18-mediated signaling pathway;GO:0035655//interleukin-18-mediated signaling pathway;GO:0035655//interleukin-18-mediated signaling pathway;GO:0042119//neutrophil activation;GO:0042119//neutrophil activation;GO:0045954//positive …	GO:0005575//cellular_component;GO:0005886//plasma membrane;GO:0016020//membrane;GO:0016021//integral component of membrane;GO:0045092//interleukin-18 receptor complex;	GO:0003953//NAD+ nucleosidase activity;GO:0016787//hydrolase activity;GO:0042007//interleukin-18 binding;GO:0042008//interleukin-18 receptor activity;GO:0042008//interleukin-18 receptor activity;	ko05321(Inflammatory bowel disease);ko04061(Viral protein interaction with cytokine and cytokine receptor);ko04060(Cytokine-cytokine receptor interaction)
ENSRNOG00000010262	20.7879	7.59212	33.9837	4.47618	2.16227	0.00316588	0.228991	3	113847260	113865341	-	2394	Hdc	GO:0003824;GO:0003824;GO:0006520;GO:0006520;GO:0016829;GO:0016830;GO:0016830;GO:0016831;GO:0016831;GO:0016831;GO:0019752;GO:0019752;GO:0030170;GO:0030170;GO:0042423;GO:0001694;GO:0001694;GO:0003824;GO:0003824;GO:0004398;GO:0004398;GO:0006520;GO:0006520;GO:0006548;GO:0006548;GO:0016829;GO:0016830;GO:0016830;GO:0016831;GO:0016831;GO:0016831;GO:0019752;GO:0019752;GO:0030170;GO:0030170;GO:0042423;	K01590	EC:4.1.1.22	E	KOG0628;35EMG;38EZZ;3B9Z3;3CSPZ;3J4GK;47YV9;48Z4F;4Q3HW	histidine decarboxylase [Source:RGD Symbol;Acc:2790]	24443	A1A5M4	GO:0006520//cellular amino acid metabolic process;GO:0006520//cellular amino acid metabolic process;GO:0019752//carboxylic acid metabolic process;GO:0019752//carboxylic acid metabolic process;GO:0042423//catecholamine biosynthetic process;GO:0001694//histamine biosynthetic process;GO:0001694//histamine biosynthetic process;GO:0006520//cellular amino acid metabolic process;GO:0006520//cellular ami…	-	GO:0003824//catalytic activity;GO:0003824//catalytic activity;GO:0016829//lyase activity;GO:0016830//carbon-carbon lyase activity;GO:0016830//carbon-carbon lyase activity;GO:0016831//carboxy-lyase activity;GO:0016831//carboxy-lyase activity;GO:0016831//carboxy-lyase activity;GO:0030170//pyridoxal phosphate binding;GO:0030170//pyridoxal phosphate binding;GO:0003824//catalytic activity;GO:0003824//…	ko00340(Histidine metabolism)
ENSRNOG00000006450	80.2986	50.9423	109.655	2.15253	1.10603	0.0031896	0.229822	10	83411313	83435078	+	4730	Erbb2	GO:0000166;GO:0001042;GO:0001934;GO:0004672;GO:0004672;GO:0004713;GO:0004713;GO:0004713;GO:0004713;GO:0004713;GO:0004714;GO:0004714;GO:0004888;GO:0005524;GO:0005524;GO:0005524;GO:0005634;GO:0005737;GO:0005829;GO:0005886;GO:0005886;GO:0006468;GO:0006468;GO:0007165;GO:0007166;GO:0007169;GO:0007169;GO:0007169;GO:0007399;GO:0007417;GO:0007422;GO:0007507;GO:0007528;GO:0008022;GO:0008045;GO:0010008;GO:…	K05083	EC:2.7.10.1	T	KOG1025;35F0F;38CH9;3BBNC;3CSNN;3JDPB;47YY3;48W6K;4Q3HX	erb-b2 receptor tyrosine kinase 2 [Source:RGD Symbol;Acc:2561]	24337	Q8K3F9	GO:0001934//positive regulation of protein phosphorylation;GO:0006468//protein phosphorylation;GO:0006468//protein phosphorylation;GO:0007165//signal transduction;GO:0007166//cell surface receptor signaling pathway;GO:0007169//transmembrane receptor protein tyrosine kinase signaling pathway;GO:0007169//transmembrane receptor protein tyrosine kinase signaling pathway;GO:0007169//transmembrane rece…	GO:0005634//nucleus;GO:0005737//cytoplasm;GO:0005829//cytosol;GO:0005886//plasma membrane;GO:0005886//plasma membrane;GO:0010008//endosome membrane;GO:0016020//membrane;GO:0016021//integral component of membrane;GO:0016021//integral component of membrane;GO:0016021//integral component of membrane;GO:0016323//basolateral plasma membrane;GO:0016324//apical plasma membrane;GO:0031410//cytoplasmic ve…	GO:0000166//nucleotide binding;GO:0001042//RNA polymerase I core binding;GO:0004672//protein kinase activity;GO:0004672//protein kinase activity;GO:0004713//protein tyrosine kinase activity;GO:0004713//protein tyrosine kinase activity;GO:0004713//protein tyrosine kinase activity;GO:0004713//protein tyrosine kinase activity;GO:0004713//protein tyrosine kinase activity;GO:0004714//transmembrane rec…	ko05230(Central carbon metabolism in cancer);ko05226(Gastric cancer);ko05224(Breast cancer);ko05223(Non-small cell lung cancer);ko05219(Bladder cancer);ko05215(Prostate cancer);ko05213(Endometrial cancer);ko05212(Pancreatic cancer);ko05206(MicroRNAs in cancer);ko05205(Proteoglycans in cancer);ko05200(Pathways in cancer);ko04530(Tight junction);ko04520(Adherens junction);ko04510(Focal adhesion);ko…
ENSRNOG00000005731	44.1064	9.77559	78.4372	8.02379	3.00428	0.00321199	0.230552	8	5000845	5015802	-	2660	Birc3	GO:0004842;GO:0004842;GO:0005634;GO:0005634;GO:0005634;GO:0005634;GO:0005654;GO:0005737;GO:0005737;GO:0005737;GO:0005737;GO:0005829;GO:0006915;GO:0007283;GO:0016567;GO:0016740;GO:0031398;GO:0031398;GO:0031398;GO:0031398;GO:0032991;GO:0042326;GO:0042981;GO:0042981;GO:0042981;GO:0042981;GO:0043027;GO:0043066;GO:0043066;GO:0043067;GO:0043154;GO:0044877;GO:0045121;GO:0046872;GO:0051726;GO:0060544;GO:…	K16060	-	O;D;K	KOG1101;35KRI;38BNS;3BC7N;3CSGM;3J2MG;4821R;494NE;4PXIZ	baculoviral IAP repeat-containing 3 [Source:RGD Symbol;Acc:621282]	78971	Q5XIW4;F7FLN8	GO:0006915//apoptotic process;GO:0007283//spermatogenesis;GO:0016567//protein ubiquitination;GO:0031398//positive regulation of protein ubiquitination;GO:0031398//positive regulation of protein ubiquitination;GO:0031398//positive regulation of protein ubiquitination;GO:0031398//positive regulation of protein ubiquitination;GO:0042326//negative regulation of phosphorylation;GO:0042981//regulation …	GO:0005634//nucleus;GO:0005634//nucleus;GO:0005634//nucleus;GO:0005634//nucleus;GO:0005654//nucleoplasm;GO:0005737//cytoplasm;GO:0005737//cytoplasm;GO:0005737//cytoplasm;GO:0005737//cytoplasm;GO:0005829//cytosol;GO:0032991//protein-containing complex;GO:0045121//membrane raft;	GO:0004842//ubiquitin-protein transferase activity;GO:0004842//ubiquitin-protein transferase activity;GO:0016740//transferase activity;GO:0043027//cysteine-type endopeptidase inhibitor activity involved in apoptotic process;GO:0044877//protein-containing complex binding;GO:0046872//metal ion binding;GO:0061630//ubiquitin protein ligase activity;	ko05222(Small cell lung cancer);ko05202(Transcriptional misregulation in cancer);ko05200(Pathways in cancer);ko05168(Herpes simplex virus 1 infection);ko05145(Toxoplasmosis);ko05132(Salmonella infection);ko04668(TNF signaling pathway);ko04621(NOD-like receptor signaling pathway);ko04510(Focal adhesion);ko04390(Hippo signaling pathway);ko04217(Necroptosis);ko04215(Apoptosis - multiple species);ko0…
ENSRNOG00000018689	147.91	90.3141	205.506	2.27546	1.18616	0.00326285	0.231552	8	57645756	57655941	-	4862	RGD1305464	GO:0005829;	-	-	S	2QW16;35F68;38HDJ;3BFK5;3CZ66;3J9ZC;48AD4;494I5;4Q3NT	similar to human chromosome 15 open reading frame 39 [Source:RGD Symbol;Acc:1305464]	-	-	-	GO:0005829//cytosol;	-	-
ENSRNOG00000063737	7.42476	1.6235	13.226	8.14664	3.02621	0.00328106	0.231969	17	2029990	2033790	+	2156	-	GO:0005198;	-	-	-	-	-	-	-	-	-	GO:0005198//structural molecule activity;	-
ENSRNOG00000015948	111.948	63.8886	160.008	2.50448	1.32451	0.00336355	0.234472	1	77456694	77470952	+	2828	Slc1a5	GO:0005886;GO:0005886;GO:0005886;GO:0006835;GO:0006868;GO:0006868;GO:0008514;GO:0009925;GO:0010585;GO:0015172;GO:0015175;GO:0015175;GO:0015179;GO:0015183;GO:0015183;GO:0015183;GO:0015186;GO:0015186;GO:0015194;GO:0015293;GO:0015293;GO:0015293;GO:0015800;GO:0015825;GO:0016020;GO:0016021;GO:0016021;GO:0016021;GO:0016021;GO:0016021;GO:0070207;GO:0070207;GO:0140009;GO:0140009;GO:0140009;GO:0150104;GO:…	K05616	-	C;P;E	KOG3787;35P7V;38BEY;3BE7V;3CVUF;3J7QB;48359;4936H;4PVGY	solute carrier family 1 member 5 [Source:RGD Symbol;Acc:708512]	292657	Q9Z1J7	GO:0006835//dicarboxylic acid transport;GO:0006868//glutamine transport;GO:0006868//glutamine transport;GO:0010585//glutamine secretion;GO:0015800//acidic amino acid transport;GO:0015825//L-serine transport;GO:0070207//protein homotrimerization;GO:0070207//protein homotrimerization;GO:0140009//L-aspartate import across plasma membrane;GO:0140009//L-aspartate import across plasma membrane;GO:01400…	GO:0005886//plasma membrane;GO:0005886//plasma membrane;GO:0005886//plasma membrane;GO:0009925//basal plasma membrane;GO:0016020//membrane;GO:0016021//integral component of membrane;GO:0016021//integral component of membrane;GO:0016021//integral component of membrane;GO:0016021//integral component of membrane;GO:0016021//integral component of membrane;GO:0016021//integral component of membrane;GO…	GO:0008514//organic anion transmembrane transporter activity;GO:0015172//acidic amino acid transmembrane transporter activity;GO:0015175//neutral amino acid transmembrane transporter activity;GO:0015175//neutral amino acid transmembrane transporter activity;GO:0015179//L-amino acid transmembrane transporter activity;GO:0015183//L-aspartate transmembrane transporter activity;GO:0015183//L-aspartat…	ko05230(Central carbon metabolism in cancer);ko04974(Protein digestion and absorption)
ENSRNOG00000012049	129.211	36.7358	221.686	6.03461	2.59326	0.00336634	0.234472	15	38180503	38187264	+	3282	Sox7	GO:0000976;GO:0000976;GO:0000978;GO:0000981;GO:0000981;GO:0000981;GO:0001706;GO:0001706;GO:0003674;GO:0003677;GO:0003700;GO:0003700;GO:0003700;GO:0005575;GO:0005634;GO:0005634;GO:0005634;GO:0005634;GO:0005737;GO:0005737;GO:0005737;GO:0006355;GO:0006357;GO:0006357;GO:0008150;GO:0008285;GO:0008285;GO:0009653;GO:0030154;GO:0043280;GO:0043280;GO:0043565;GO:0043565;GO:0045892;GO:0045892;GO:0045893;GO:…	K09270	-	K;B	KOG0527;35E2H;38G3C;3BFFM;3D2P8;3J8NV;482VU;490C2;4PZ8W	SRY-box transcription factor 7 [Source:RGD Symbol;Acc:1310038]	290317	D3ZTE1	GO:0001706//endoderm formation;GO:0001706//endoderm formation;GO:0006355//regulation of transcription, DNA-templated;GO:0006357//regulation of transcription by RNA polymerase II;GO:0006357//regulation of transcription by RNA polymerase II;GO:0008150//biological_process;GO:0008285//negative regulation of cell population proliferation;GO:0008285//negative regulation of cell population proliferation…	GO:0005575//cellular_component;GO:0005634//nucleus;GO:0005634//nucleus;GO:0005634//nucleus;GO:0005634//nucleus;GO:0005737//cytoplasm;GO:0005737//cytoplasm;GO:0005737//cytoplasm;	GO:0000976//transcription cis-regulatory region binding;GO:0000976//transcription cis-regulatory region binding;GO:0000978//RNA polymerase II cis-regulatory region sequence-specific DNA binding;GO:0000981//DNA-binding transcription factor activity, RNA polymerase II-specific;GO:0000981//DNA-binding transcription factor activity, RNA polymerase II-specific;GO:0000981//DNA-binding transcription fac…	-
ENSRNOG00000042729	86.766	53.2703	120.262	2.25758	1.17478	0.00349196	0.239185	9	23375840	23414283	+	2158	Efhc1	GO:0000281;GO:0000281;GO:0000281;GO:0000922;GO:0000922;GO:0005509;GO:0005509;GO:0005813;GO:0005813;GO:0005929;GO:0005930;GO:0005930;GO:0007052;GO:0007052;GO:0007052;GO:0008022;GO:0021795;GO:0021795;GO:0043014;GO:0043014;GO:0043014;GO:0043025;GO:0051302;GO:0051302;GO:0060285;GO:0072686;GO:0072686;GO:0072686;	K23029	-	S	KOG0043;35AMK;38HQ9;3BDJP;3CRMY;3JC6S;484H0;493CG;4Q1XM	EF-hand domain containing 1 [Source:RGD Symbol;Acc:1587365]	301295	D3ZD71	GO:0000281//mitotic cytokinesis;GO:0000281//mitotic cytokinesis;GO:0000281//mitotic cytokinesis;GO:0007052//mitotic spindle organization;GO:0007052//mitotic spindle organization;GO:0007052//mitotic spindle organization;GO:0021795//cerebral cortex cell migration;GO:0021795//cerebral cortex cell migration;GO:0051302//regulation of cell division;GO:0051302//regulation of cell division;GO:0060285//ci…	GO:0000922//spindle pole;GO:0000922//spindle pole;GO:0005813//centrosome;GO:0005813//centrosome;GO:0005929//cilium;GO:0005930//axoneme;GO:0005930//axoneme;GO:0043025//neuronal cell body;GO:0072686//mitotic spindle;GO:0072686//mitotic spindle;GO:0072686//mitotic spindle;	GO:0005509//calcium ion binding;GO:0005509//calcium ion binding;GO:0008022//protein C-terminus binding;GO:0043014//alpha-tubulin binding;GO:0043014//alpha-tubulin binding;GO:0043014//alpha-tubulin binding;	-
ENSRNOG00000003895	9.62389	2.28825	16.9595	7.41158	2.88978	0.00349624	0.239185	13	56018554	56022984	-	1350	Rgs1	GO:0001965;GO:0001965;GO:0005096;GO:0005096;GO:0005096;GO:0005096;GO:0005096;GO:0005737;GO:0005829;GO:0005829;GO:0005829;GO:0005886;GO:0007165;GO:0007165;GO:0007165;GO:0007186;GO:0007186;GO:0007186;GO:0008277;GO:0008277;GO:0009617;GO:0009617;GO:0009968;GO:0016020;GO:0031234;GO:0031234;GO:0031234;GO:0043547;GO:0043547;GO:0043547;GO:0061737;GO:0061737;GO:0061737;	K16449	-	S;T	KOG3589;35MFU;39ZZB;3BMQQ;3CSUE;3J65I;486K7;49061;4PXJ9	regulator of G-protein signaling 1 [Source:RGD Symbol;Acc:3561]	54289	P97844	GO:0007165//signal transduction;GO:0007165//signal transduction;GO:0007165//signal transduction;GO:0007186//G protein-coupled receptor signaling pathway;GO:0007186//G protein-coupled receptor signaling pathway;GO:0007186//G protein-coupled receptor signaling pathway;GO:0008277//regulation of G protein-coupled receptor signaling pathway;GO:0008277//regulation of G protein-coupled receptor signalin…	GO:0005737//cytoplasm;GO:0005829//cytosol;GO:0005829//cytosol;GO:0005829//cytosol;GO:0005886//plasma membrane;GO:0016020//membrane;GO:0031234//extrinsic component of cytoplasmic side of plasma membrane;GO:0031234//extrinsic component of cytoplasmic side of plasma membrane;GO:0031234//extrinsic component of cytoplasmic side of plasma membrane;	GO:0001965//G-protein alpha-subunit binding;GO:0001965//G-protein alpha-subunit binding;GO:0005096//GTPase activator activity;GO:0005096//GTPase activator activity;GO:0005096//GTPase activator activity;GO:0005096//GTPase activator activity;GO:0005096//GTPase activator activity;	-
ENSRNOG00000009331	77.8987	47.3772	108.42	2.28845	1.19437	0.0034976	0.239185	3	141571587	141614693	+	2054	Hck	GO:0000166;GO:0001784;GO:0001784;GO:0002376;GO:0004672;GO:0004672;GO:0004712;GO:0004713;GO:0004713;GO:0004713;GO:0004713;GO:0004713;GO:0004713;GO:0004713;GO:0004715;GO:0004715;GO:0005102;GO:0005515;GO:0005524;GO:0005524;GO:0005524;GO:0005634;GO:0005737;GO:0005764;GO:0005764;GO:0005764;GO:0005794;GO:0005829;GO:0005829;GO:0005856;GO:0005884;GO:0005884;GO:0005884;GO:0005886;GO:0005886;GO:0005901;GO:…	K08893	EC:2.7.10.2	T;K;L	KOG0197;359MK;39VKM;3BJYE;3D1R7;3J68A;488TA;48Z3D;4Q2ZA	HCK proto-oncogene, Src family tyrosine kinase [Source:RGD Symbol;Acc:2785]	25734	P50545	GO:0002376//immune system process;GO:0006468//protein phosphorylation;GO:0006468//protein phosphorylation;GO:0006887//exocytosis;GO:0006909//phagocytosis;GO:0006909//phagocytosis;GO:0006954//inflammatory response;GO:0007169//transmembrane receptor protein tyrosine kinase signaling pathway;GO:0008284//positive regulation of cell population proliferation;GO:0008284//positive regulation of cell popu…	GO:0005634//nucleus;GO:0005737//cytoplasm;GO:0005764//lysosome;GO:0005764//lysosome;GO:0005764//lysosome;GO:0005794//Golgi apparatus;GO:0005829//cytosol;GO:0005829//cytosol;GO:0005856//cytoskeleton;GO:0005884//actin filament;GO:0005884//actin filament;GO:0005884//actin filament;GO:0005886//plasma membrane;GO:0005886//plasma membrane;GO:0005901//caveola;GO:0005901//caveola;GO:0005901//caveola;GO:0…	GO:0000166//nucleotide binding;GO:0001784//phosphotyrosine residue binding;GO:0001784//phosphotyrosine residue binding;GO:0004672//protein kinase activity;GO:0004672//protein kinase activity;GO:0004712//protein serine/threonine/tyrosine kinase activity;GO:0004713//protein tyrosine kinase activity;GO:0004713//protein tyrosine kinase activity;GO:0004713//protein tyrosine kinase activity;GO:0004713/…	ko05167(Kaposi sarcoma-associated herpesvirus infection);ko04666(Fc gamma R-mediated phagocytosis);ko04062(Chemokine signaling pathway)
ENSRNOG00000012804	537.813	317.818	757.808	2.38441	1.25363	0.00362727	0.244496	5	149127415	149131017	-	1597	C1qc	GO:0005515;GO:0005576;GO:0005515;GO:0005576;GO:0005576;GO:0006958;GO:0030853;GO:0045650;GO:0062167;GO:0005515;	K03988	-	S;W	2RZM2;35GUJ;39SCT;3BHEK;3CTCN;3J783;482DY;4987R;4Q70M	complement C1q C chain [Source:RGD Symbol;Acc:1306828]	362634	P31722	GO:0006958//complement activation, classical pathway;GO:0030853//negative regulation of granulocyte differentiation;GO:0045650//negative regulation of macrophage differentiation;	GO:0005576//extracellular region;GO:0005576//extracellular region;GO:0005576//extracellular region;GO:0062167//complement component C1q complex;	GO:0005515//protein binding;GO:0005515//protein binding;GO:0005515//protein binding;	ko05322(Systemic lupus erythematosus);ko05171(Coronavirus disease - COVID-19);ko05150(Staphylococcus aureus infection);ko05142(Chagas disease);ko05133(Pertussis);ko05020(Prion disease);ko04936(Alcoholic liver disease);ko04610(Complement and coagulation cascades)
ENSRNOG00000031163	80.8315	29.027	132.636	4.56941	2.19201	0.00364457	0.244596	11	44782676	44810723	+	4082	Nfkbiz	GO:0005515;GO:0005634;GO:0005634;GO:0005634;GO:0006954;GO:0006954;GO:0010468;GO:0016607;GO:0036464;GO:0050729;GO:0050729;GO:0050852;GO:0050852;GO:2000321;GO:2000321;GO:0005515;GO:0005634;GO:0005634;GO:0006954;GO:0010468;GO:0050729;GO:0050852;GO:2000321;	K14242	-	S;K;I	KOG0504;35MJA;39TB3;3BCRV;3CZVH;3J7BC;47ZMB;48Y7K;4PSYY	NFKB inhibitor zeta [Source:RGD Symbol;Acc:1310834]	304005	D4A1S9	GO:0006954//inflammatory response;GO:0006954//inflammatory response;GO:0010468//regulation of gene expression;GO:0050729//positive regulation of inflammatory response;GO:0050729//positive regulation of inflammatory response;GO:0050852//T cell receptor signaling pathway;GO:0050852//T cell receptor signaling pathway;GO:2000321//positive regulation of T-helper 17 cell differentiation;GO:2000321//pos…	GO:0005634//nucleus;GO:0005634//nucleus;GO:0005634//nucleus;GO:0016607//nuclear speck;GO:0036464//cytoplasmic ribonucleoprotein granule;GO:0005634//nucleus;GO:0005634//nucleus;	GO:0005515//protein binding;GO:0005515//protein binding;	ko05202(Transcriptional misregulation in cancer)
ENSRNOG00000045829	240.999	86.8104	395.187	4.5523	2.1866	0.00368001	0.244596	3	105056292	105071440	+	5620	Thbs1	GO:0001786;GO:0001786;GO:0001937;GO:0001937;GO:0001953;GO:0001953;GO:0001968;GO:0001968;GO:0002040;GO:0002040;GO:0002544;GO:0002544;GO:0002581;GO:0002581;GO:0002605;GO:0002605;GO:0003151;GO:0003197;GO:0003417;GO:0005178;GO:0005178;GO:0005509;GO:0005509;GO:0005509;GO:0005515;GO:0005576;GO:0005576;GO:0005577;GO:0005577;GO:0005615;GO:0005615;GO:0005615;GO:0005615;GO:0005737;GO:0005783;GO:0006954;GO:…	-	-	-	-	thrombospondin 1 [Source:RGD Symbol;Acc:1588455]	-	-	GO:0001937//negative regulation of endothelial cell proliferation;GO:0001937//negative regulation of endothelial cell proliferation;GO:0001953//negative regulation of cell-matrix adhesion;GO:0001953//negative regulation of cell-matrix adhesion;GO:0002040//sprouting angiogenesis;GO:0002040//sprouting angiogenesis;GO:0002544//chronic inflammatory response;GO:0002544//chronic inflammatory response;G…	GO:0005576//extracellular region;GO:0005576//extracellular region;GO:0005577//fibrinogen complex;GO:0005577//fibrinogen complex;GO:0005615//extracellular space;GO:0005615//extracellular space;GO:0005615//extracellular space;GO:0005615//extracellular space;GO:0005737//cytoplasm;GO:0005783//endoplasmic reticulum;GO:0009897//external side of plasma membrane;GO:0009897//external side of plasma membra…	GO:0001786//phosphatidylserine binding;GO:0001786//phosphatidylserine binding;GO:0001968//fibronectin binding;GO:0001968//fibronectin binding;GO:0005178//integrin binding;GO:0005178//integrin binding;GO:0005509//calcium ion binding;GO:0005509//calcium ion binding;GO:0005509//calcium ion binding;GO:0005515//protein binding;GO:0008201//heparin binding;GO:0008201//heparin binding;GO:0008201//heparin…	-
ENSRNOG00000009348	325.323	214.06	436.586	2.03955	1.02825	0.00368018	0.244596	4	10793834	10814166	-	3953	Nos3	GO:0001525;GO:0001542;GO:0001701;GO:0001974;GO:0002028;GO:0003057;GO:0003100;GO:0003180;GO:0003184;GO:0003203;GO:0003785;GO:0004517;GO:0004517;GO:0004517;GO:0004517;GO:0004517;GO:0004517;GO:0005516;GO:0005516;GO:0005516;GO:0005634;GO:0005737;GO:0005737;GO:0005794;GO:0005886;GO:0005901;GO:0006527;GO:0006809;GO:0006809;GO:0006809;GO:0006809;GO:0006809;GO:0006813;GO:0006816;GO:0008285;GO:0010181;GO:…	K13242	EC:1.14.13.39	C;P	KOG1158;35BAY;38GQ3;3BE0N;3CUVN;3JB57;47YV0;48X8Q;4Q0PA	nitric oxide synthase 3 [Source:RGD Symbol;Acc:3186]	24600	Q62600	GO:0001525//angiogenesis;GO:0001542//ovulation from ovarian follicle;GO:0001701//in utero embryonic development;GO:0001974//blood vessel remodeling;GO:0002028//regulation of sodium ion transport;GO:0003057//regulation of the force of heart contraction by chemical signal;GO:0003100//regulation of systemic arterial blood pressure by endothelin;GO:0003180//aortic valve morphogenesis;GO:0003184//pulm…	GO:0005634//nucleus;GO:0005737//cytoplasm;GO:0005737//cytoplasm;GO:0005794//Golgi apparatus;GO:0005886//plasma membrane;GO:0005901//caveola;	GO:0003785//actin monomer binding;GO:0004517//nitric-oxide synthase activity;GO:0004517//nitric-oxide synthase activity;GO:0004517//nitric-oxide synthase activity;GO:0004517//nitric-oxide synthase activity;GO:0004517//nitric-oxide synthase activity;GO:0004517//nitric-oxide synthase activity;GO:0005516//calmodulin binding;GO:0005516//calmodulin binding;GO:0005516//calmodulin binding;GO:0010181//FM…	ko05418(Fluid shear stress and atherosclerosis);ko05417(Lipid and atherosclerosis);ko05415(Diabetic cardiomyopathy);ko04933(AGE-RAGE signaling pathway in diabetic complications);ko04931(Insulin resistance);ko04926(Relaxin signaling pathway);ko04921(Oxytocin signaling pathway);ko04915(Estrogen signaling pathway);ko04611(Platelet activation);ko04371(Apelin signaling pathway);ko04370(VEGF signaling …
ENSRNOG00000065992	313.817	200.061	427.574	2.13722	1.09573	0.00374117	0.247734	10	45607163	45629492	+	2620	Map2k3	GO:0000165;GO:0000165;GO:0000166;GO:0001817;GO:0001934;GO:0002931;GO:0004672;GO:0004672;GO:0004674;GO:0004708;GO:0004708;GO:0005515;GO:0005524;GO:0005524;GO:0005524;GO:0005829;GO:0006468;GO:0006468;GO:0006954;GO:0007507;GO:0016301;GO:0016310;GO:0019901;GO:0035331;GO:0035924;GO:0038066;GO:0043410;GO:0043536;GO:0045860;GO:0045893;GO:0051770;GO:0060048;GO:0071222;GO:0072709;GO:0000165;GO:0000165;GO:…	-	-	H;T	KOG0984;35F8D;38E69;3B98G;3CSPM;3J92D;485SW;490ED;4PWRP;KOG0984;35F8D;38E69;3B98G;3CSPM;3J92D;485SW;490ED;4PWRP	mitogen activated protein kinase kinase 3 [Source:RGD Symbol;Acc:1306620]	-	-	GO:0000165//MAPK cascade;GO:0000165//MAPK cascade;GO:0001817//regulation of cytokine production;GO:0001934//positive regulation of protein phosphorylation;GO:0002931//response to ischemia;GO:0006468//protein phosphorylation;GO:0006468//protein phosphorylation;GO:0006954//inflammatory response;GO:0007507//heart development;GO:0016310//phosphorylation;GO:0035331//negative regulation of hippo signal…	GO:0005829//cytosol;GO:0005829//cytosol;	GO:0000166//nucleotide binding;GO:0004672//protein kinase activity;GO:0004672//protein kinase activity;GO:0004674//protein serine/threonine kinase activity;GO:0004708//MAP kinase kinase activity;GO:0004708//MAP kinase kinase activity;GO:0005515//protein binding;GO:0005524//ATP binding;GO:0005524//ATP binding;GO:0005524//ATP binding;GO:0016301//kinase activity;GO:0019901//protein kinase binding;GO…	-
ENSRNOG00000019141	78.011	24.7407	131.281	5.30629	2.4077	0.00376733	0.248591	1	232014880	232016195	-	1316	Ch25h	GO:0000254;GO:0001567;GO:0001567;GO:0001567;GO:0001567;GO:0001567;GO:0004497;GO:0005506;GO:0005506;GO:0005783;GO:0005789;GO:0005789;GO:0006629;GO:0006694;GO:0008202;GO:0008203;GO:0008203;GO:0008203;GO:0008203;GO:0008203;GO:0008395;GO:0008395;GO:0008395;GO:0008610;GO:0008610;GO:0016020;GO:0016020;GO:0016021;GO:0016126;GO:0016126;GO:0016491;GO:0016491;GO:0016491;GO:0016491;GO:0034340;GO:0034340;GO:…	K10223	EC:1.14.99.38	I	KOG0873;35KUJ;38IKE;3BKFX;3D0W9;3J6MG;4894T;497Q4;4PZA7	cholesterol 25-hydroxylase [Source:RGD Symbol;Acc:1310575]	309527	Q4QQV7	GO:0006629//lipid metabolic process;GO:0006694//steroid biosynthetic process;GO:0008202//steroid metabolic process;GO:0008203//cholesterol metabolic process;GO:0008203//cholesterol metabolic process;GO:0008203//cholesterol metabolic process;GO:0008203//cholesterol metabolic process;GO:0008203//cholesterol metabolic process;GO:0008610//lipid biosynthetic process;GO:0008610//lipid biosynthetic proc…	GO:0005783//endoplasmic reticulum;GO:0005789//endoplasmic reticulum membrane;GO:0005789//endoplasmic reticulum membrane;GO:0016020//membrane;GO:0016020//membrane;GO:0016021//integral component of membrane;	GO:0000254//C-4 methylsterol oxidase activity;GO:0001567//cholesterol 25-hydroxylase activity;GO:0001567//cholesterol 25-hydroxylase activity;GO:0001567//cholesterol 25-hydroxylase activity;GO:0001567//cholesterol 25-hydroxylase activity;GO:0001567//cholesterol 25-hydroxylase activity;GO:0004497//monooxygenase activity;GO:0005506//iron ion binding;GO:0005506//iron ion binding;GO:0008395//steroid …	ko00120(Primary bile acid biosynthesis)
ENSRNOG00000028896	630.246	156.661	1103.83	7.04601	2.81681	0.00380265	0.249725	4	154897877	154947786	+	4900	A2m	GO:0001553;GO:0001869;GO:0001869;GO:0002020;GO:0002020;GO:0002020;GO:0002438;GO:0004866;GO:0004866;GO:0004866;GO:0004866;GO:0004867;GO:0004867;GO:0004867;GO:0005102;GO:0005102;GO:0005576;GO:0005576;GO:0005576;GO:0005615;GO:0005615;GO:0005615;GO:0005615;GO:0006953;GO:0006953;GO:0007584;GO:0009611;GO:0010037;GO:0010466;GO:0010951;GO:0019838;GO:0019838;GO:0019899;GO:0019899;GO:0019959;GO:0019959;GO:…	K03910	-	O;J	KOG1366;35HJM;38DGN;3BCF2;3CTZZ;3J4AF;480CR;48V4X;4Q2GR;KOG1366;35HJM;38DGN;3BCF2;3CTZZ;3J4AF;480CR;48V4X;4Q2GR	alpha-2-macroglobulin [Source:RGD Symbol;Acc:2004]	24153	P06238	GO:0001553//luteinization;GO:0001869//negative regulation of complement activation, lectin pathway;GO:0001869//negative regulation of complement activation, lectin pathway;GO:0002438//acute inflammatory response to antigenic stimulus;GO:0006953//acute-phase response;GO:0006953//acute-phase response;GO:0007584//response to nutrient;GO:0009611//response to wounding;GO:0010037//response to carbon di…	GO:0005576//extracellular region;GO:0005576//extracellular region;GO:0005576//extracellular region;GO:0005615//extracellular space;GO:0005615//extracellular space;GO:0005615//extracellular space;GO:0005615//extracellular space;GO:0005576//extracellular region;GO:0005615//extracellular space;	GO:0002020//protease binding;GO:0002020//protease binding;GO:0002020//protease binding;GO:0004866//endopeptidase inhibitor activity;GO:0004866//endopeptidase inhibitor activity;GO:0004866//endopeptidase inhibitor activity;GO:0004866//endopeptidase inhibitor activity;GO:0004867//serine-type endopeptidase inhibitor activity;GO:0004867//serine-type endopeptidase inhibitor activity;GO:0004867//serine…	ko04610(Complement and coagulation cascades)
ENSRNOG00000024365	26.47	13.0892	39.8509	3.04457	1.60624	0.00381107	0.249725	2	109975813	110037911	-	4947	Ect2	GO:0000281;GO:0000281;GO:0000281;GO:0000902;GO:0000902;GO:0005085;GO:0005085;GO:0005085;GO:0005085;GO:0005096;GO:0005096;GO:0005096;GO:0005096;GO:0005634;GO:0005634;GO:0005634;GO:0005634;GO:0005634;GO:0005634;GO:0005654;GO:0005737;GO:0005737;GO:0005737;GO:0005737;GO:0005737;GO:0005829;GO:0005911;GO:0005911;GO:0005923;GO:0005923;GO:0005938;GO:0007399;GO:0016604;GO:0030496;GO:0030496;GO:0031267;GO:…	K20704	-	S;T	KOG3524;35HV3;38C1C;3BDRH;3D1GW;3J9YA;481AR;491FW;4Q3PE	epithelial cell transforming 2 [Source:RGD Symbol;Acc:1308524]	361921	-	GO:0000281//mitotic cytokinesis;GO:0000281//mitotic cytokinesis;GO:0000281//mitotic cytokinesis;GO:0000902//cell morphogenesis;GO:0000902//cell morphogenesis;GO:0007399//nervous system development;GO:0032147//activation of protein kinase activity;GO:0032147//activation of protein kinase activity;GO:0032467//positive regulation of cytokinesis;GO:0032467//positive regulation of cytokinesis;GO:00355…	GO:0005634//nucleus;GO:0005634//nucleus;GO:0005634//nucleus;GO:0005634//nucleus;GO:0005634//nucleus;GO:0005634//nucleus;GO:0005654//nucleoplasm;GO:0005737//cytoplasm;GO:0005737//cytoplasm;GO:0005737//cytoplasm;GO:0005737//cytoplasm;GO:0005737//cytoplasm;GO:0005829//cytosol;GO:0005911//cell-cell junction;GO:0005911//cell-cell junction;GO:0005923//bicellular tight junction;GO:0005923//bicellular ti…	GO:0005085//guanyl-nucleotide exchange factor activity;GO:0005085//guanyl-nucleotide exchange factor activity;GO:0005085//guanyl-nucleotide exchange factor activity;GO:0005085//guanyl-nucleotide exchange factor activity;GO:0005096//GTPase activator activity;GO:0005096//GTPase activator activity;GO:0005096//GTPase activator activity;GO:0005096//GTPase activator activity;GO:0031267//small GTPase bi…	-
ENSRNOG00000015441	357.509	165.347	549.671	3.32435	1.73307	0.00383991	0.25043	1	180115120	180139980	+	3718	Il4r	GO:0002532;GO:0002532;GO:0002639;GO:0003674;GO:0004896;GO:0004896;GO:0004896;GO:0005515;GO:0005576;GO:0005615;GO:0005886;GO:0006954;GO:0006955;GO:0009897;GO:0016020;GO:0016020;GO:0016020;GO:0016021;GO:0016021;GO:0016021;GO:0016064;GO:0016064;GO:0019221;GO:0030728;GO:0032722;GO:0042127;GO:0042832;GO:0043032;GO:0043235;GO:0043306;GO:0043627;GO:0044877;GO:0045626;GO:0045630;GO:0120162;GO:0120162;GO:…	K05071	-	S;T	2S3Y8;35GSG;38DTI;3BMW2;3CX2Y;3JDHK;48BCE;498J7;4PZJK	interleukin 4 receptor [Source:RGD Symbol;Acc:2899]	25084	Q63257	GO:0002532//production of molecular mediator involved in inflammatory response;GO:0002532//production of molecular mediator involved in inflammatory response;GO:0002639//positive regulation of immunoglobulin production;GO:0006954//inflammatory response;GO:0006955//immune response;GO:0016064//immunoglobulin mediated immune response;GO:0016064//immunoglobulin mediated immune response;GO:0019221//cy…	GO:0005576//extracellular region;GO:0005615//extracellular space;GO:0005886//plasma membrane;GO:0009897//external side of plasma membrane;GO:0016020//membrane;GO:0016020//membrane;GO:0016020//membrane;GO:0016021//integral component of membrane;GO:0016021//integral component of membrane;GO:0016021//integral component of membrane;GO:0043235//receptor complex;GO:0005654//nucleoplasm;GO:0005886//plas…	GO:0003674//molecular_function;GO:0004896//cytokine receptor activity;GO:0004896//cytokine receptor activity;GO:0004896//cytokine receptor activity;GO:0005515//protein binding;GO:0044877//protein-containing complex binding;GO:0004896//cytokine receptor activity;GO:0005515//protein binding;	ko05321(Inflammatory bowel disease);ko05200(Pathways in cancer);ko04659(Th17 cell differentiation);ko04658(Th1 and Th2 cell differentiation);ko04640(Hematopoietic cell lineage);ko04630(JAK-STAT signaling pathway);ko04151(PI3K-Akt signaling pathway);ko04060(Cytokine-cytokine receptor interaction)
ENSRNOG00000071217	39.1618	22.4225	55.9011	2.49308	1.31793	0.0038823	0.25176	8	36420569	36441009	-	2367	Chek1	GO:0000077;GO:0000077;GO:0000077;GO:0000077;GO:0000077;GO:0000077;GO:0000086;GO:0000086;GO:0000166;GO:0000781;GO:0000781;GO:0000785;GO:0000785;GO:0000785;GO:0000794;GO:0000794;GO:0000794;GO:0001833;GO:0001833;GO:0004672;GO:0004672;GO:0004672;GO:0004672;GO:0004672;GO:0004674;GO:0004674;GO:0004674;GO:0004674;GO:0004674;GO:0004674;GO:0004674;GO:0004712;GO:0005515;GO:0005524;GO:0005524;GO:0005524;GO:…	-	-	T;D	KOG0590;359H0;38FJY;3BDCN;3CY84;3JEZT;488FE;490F6;4Q1T8	checkpoint kinase 1 [Source:RGD Symbol;Acc:620545]	-	-	GO:0000077//DNA damage checkpoint signaling;GO:0000077//DNA damage checkpoint signaling;GO:0000077//DNA damage checkpoint signaling;GO:0000077//DNA damage checkpoint signaling;GO:0000077//DNA damage checkpoint signaling;GO:0000077//DNA damage checkpoint signaling;GO:0000086//G2/M transition of mitotic cell cycle;GO:0000086//G2/M transition of mitotic cell cycle;GO:0001833//inner cell mass cell pr…	GO:0000781//chromosome, telomeric region;GO:0000781//chromosome, telomeric region;GO:0000785//chromatin;GO:0000785//chromatin;GO:0000785//chromatin;GO:0000794//condensed nuclear chromosome;GO:0000794//condensed nuclear chromosome;GO:0000794//condensed nuclear chromosome;GO:0005575//cellular_component;GO:0005634//nucleus;GO:0005634//nucleus;GO:0005634//nucleus;GO:0005634//nucleus;GO:0005634//nucle…	GO:0000166//nucleotide binding;GO:0004672//protein kinase activity;GO:0004672//protein kinase activity;GO:0004672//protein kinase activity;GO:0004672//protein kinase activity;GO:0004672//protein kinase activity;GO:0004674//protein serine/threonine kinase activity;GO:0004674//protein serine/threonine kinase activity;GO:0004674//protein serine/threonine kinase activity;GO:0004674//protein serine/th…	-
ENSRNOG00000013747	187.172	112.693	261.651	2.32181	1.21525	0.00405926	0.254853	14	76176101	76213251	-	6071	Sh3bp2	GO:0001784;GO:0003674;GO:0005575;GO:0007165;GO:0007165;GO:0008150;GO:0017124;GO:0017124;GO:0007165;GO:0007165;GO:0007165;GO:0001784;GO:0007165;	K07984	-	S;T	2RF2Z;35AWI;38SIE;3BBPF;3CVS9;3J71I;488VW;48YMT;4Q1AC	SH3-domain binding protein 2 [Source:RGD Symbol;Acc:1310588]	305450	F1LS93	GO:0007165//signal transduction;GO:0007165//signal transduction;GO:0008150//biological_process;GO:0007165//signal transduction;GO:0007165//signal transduction;GO:0007165//signal transduction;GO:0007165//signal transduction;	GO:0005575//cellular_component;	GO:0001784//phosphotyrosine residue binding;GO:0003674//molecular_function;GO:0017124//SH3 domain binding;GO:0017124//SH3 domain binding;GO:0001784//phosphotyrosine residue binding;	ko04650(Natural killer cell mediated cytotoxicity)
ENSRNOG00000010152	46.4816	20.9526	72.0106	3.43683	1.78108	0.00407558	0.254853	3	11797031	11801568	-	878	RGD1306233	GO:0005634;GO:0006974;GO:0007368;GO:0010468;GO:0071494;	-	-	S	2S22V;35UCJ;3A9J2;3BSRC;3E4BB;3JPY4;48R0Q;49MKQ;4Q5F6	similar to hypothetical protein MGC29761 [Source:RGD Symbol;Acc:1306233]	296608	D3ZTM5	GO:0006974//cellular response to DNA damage stimulus;GO:0007368//determination of left/right symmetry;GO:0010468//regulation of gene expression;GO:0071494//cellular response to UV-C;	GO:0005634//nucleus;	-	-
ENSRNOG00000013668	122.086	59.1747	184.997	3.12628	1.64445	0.00409571	0.254853	4	104594753	104611856	+	1937	Capg	GO:0001726;GO:0003779;GO:0005546;GO:0005615;GO:0005634;GO:0005634;GO:0005730;GO:0005737;GO:0005737;GO:0005737;GO:0005814;GO:0007417;GO:0008154;GO:0015629;GO:0019904;GO:0030027;GO:0030031;GO:0030031;GO:0042470;GO:0042995;GO:0044877;GO:0045335;GO:0051014;GO:0051015;GO:0051015;GO:0051015;GO:0051016;GO:0051016;GO:0051016;GO:0051693;GO:0071346;GO:0072686;GO:0090543;GO:0051015;GO:0051016;GO:0005634;GO:…	K10368	-	S;Z	KOG0443;35BPE;38QM1;3B9JY;3D0D6;3J3W1;47YVF;48X58;4Q2TW	capping actin protein, gelsolin like [Source:RGD Symbol;Acc:1311724]	297339	Q6AYC4	GO:0007417//central nervous system development;GO:0008154//actin polymerization or depolymerization;GO:0030031//cell projection assembly;GO:0030031//cell projection assembly;GO:0051014//actin filament severing;GO:0051016//barbed-end actin filament capping;GO:0051016//barbed-end actin filament capping;GO:0051016//barbed-end actin filament capping;GO:0051693//actin filament capping;GO:0071346//cell…	GO:0001726//ruffle;GO:0005615//extracellular space;GO:0005634//nucleus;GO:0005634//nucleus;GO:0005730//nucleolus;GO:0005737//cytoplasm;GO:0005737//cytoplasm;GO:0005737//cytoplasm;GO:0005814//centriole;GO:0015629//actin cytoskeleton;GO:0030027//lamellipodium;GO:0042470//melanosome;GO:0042995//cell projection;GO:0045335//phagocytic vesicle;GO:0072686//mitotic spindle;GO:0090543//Flemming body;GO:00…	GO:0003779//actin binding;GO:0005546//phosphatidylinositol-4,5-bisphosphate binding;GO:0019904//protein domain specific binding;GO:0044877//protein-containing complex binding;GO:0051015//actin filament binding;GO:0051015//actin filament binding;GO:0051015//actin filament binding;GO:0051015//actin filament binding;GO:0019904//protein domain specific binding;GO:0044877//protein-containing complex b…	-
ENSRNOG00000017259	58.2804	36.1288	80.4321	2.22626	1.15462	0.00417623	0.256661	14	77051215	77065219	-	2649	Tacc3	GO:0007052;GO:0007052;GO:0007052;GO:0000226;GO:0000226;GO:0001666;GO:0005737;GO:0005737;GO:0005737;GO:0005813;GO:0005815;GO:0005856;GO:0007052;GO:0007052;GO:0007091;GO:0008283;GO:0008283;GO:0019904;GO:0021987;GO:0021987;GO:0022008;GO:0022027;GO:0030097;GO:0030953;GO:0032886;GO:0042994;GO:0051726;GO:0060236;GO:1902850;	K14283	-	S	2QQ1G;35PJ3;39V0X;3BI43;3CTIW;3J4B8;48A1M;492R7;4Q233	transforming, acidic coiled-coil containing protein 3 [Source:RGD Symbol;Acc:1302948]	360962	-	GO:0007052//mitotic spindle organization;GO:0007052//mitotic spindle organization;GO:0007052//mitotic spindle organization;GO:0000226//microtubule cytoskeleton organization;GO:0000226//microtubule cytoskeleton organization;GO:0001666//response to hypoxia;GO:0007052//mitotic spindle organization;GO:0007052//mitotic spindle organization;GO:0007091//metaphase/anaphase transition of mitotic cell cycl…	GO:0005737//cytoplasm;GO:0005737//cytoplasm;GO:0005737//cytoplasm;GO:0005813//centrosome;GO:0005815//microtubule organizing center;GO:0005856//cytoskeleton;	GO:0019904//protein domain specific binding;	-
ENSRNOG00000019311	118.263	70.326	166.2	2.36328	1.24079	0.00423416	0.258531	1	245165950	245173213	+	3027	Nfkb2	GO:0000978;GO:0001228;GO:0002268;GO:0002467;GO:0003677;GO:0003700;GO:0005515;GO:0005634;GO:0005634;GO:0005737;GO:0005737;GO:0005829;GO:0006355;GO:0006355;GO:0007165;GO:0030198;GO:0033257;GO:0038061;GO:0045944;GO:0048536;GO:1990837;GO:0000978;GO:0000978;GO:0000981;GO:0001228;GO:0002268;GO:0002467;GO:0003677;GO:0003677;GO:0003677;GO:0003700;GO:0003700;GO:0005515;GO:0005515;GO:0005634;GO:0005634;GO:…	K04469	-	K;I	KOG0504;35NA6;38EM0;3BACK;3CUN1;3JEWY;48ADY;496VN;4PZAH	nuclear factor kappa B subunit 2 [Source:RGD Symbol;Acc:1307189]	309452	Q5U2Z4	GO:0002268//follicular dendritic cell differentiation;GO:0002467//germinal center formation;GO:0006355//regulation of transcription, DNA-templated;GO:0006355//regulation of transcription, DNA-templated;GO:0007165//signal transduction;GO:0030198//extracellular matrix organization;GO:0038061//NIK/NF-kappaB signaling;GO:0045944//positive regulation of transcription by RNA polymerase II;GO:0048536//s…	GO:0005634//nucleus;GO:0005634//nucleus;GO:0005737//cytoplasm;GO:0005737//cytoplasm;GO:0005829//cytosol;GO:0033257//Bcl3/NF-kappaB2 complex;GO:0005634//nucleus;GO:0005634//nucleus;GO:0005737//cytoplasm;GO:0005737//cytoplasm;GO:0005737//cytoplasm;GO:0005737//cytoplasm;GO:0005829//cytosol;GO:0033257//Bcl3/NF-kappaB2 complex;	GO:0000978//RNA polymerase II cis-regulatory region sequence-specific DNA binding;GO:0001228//DNA-binding transcription activator activity, RNA polymerase II-specific;GO:0003677//DNA binding;GO:0003700//DNA-binding transcription factor activity;GO:0005515//protein binding;GO:1990837//sequence-specific double-stranded DNA binding;GO:0000978//RNA polymerase II cis-regulatory region sequence-specifi…	ko05224(Breast cancer);ko05203(Viral carcinogenesis);ko05200(Pathways in cancer);ko05169(Epstein-Barr virus infection);ko05166(Human T-cell leukemia virus 1 infection);ko05134(Legionellosis);ko04625(C-type lectin receptor signaling pathway);ko04380(Osteoclast differentiation);ko04064(NF-kappa B signaling pathway);ko04010(MAPK signaling pathway)
ENSRNOG00000002470	58.0696	30.7425	85.3966	2.7778	1.47394	0.00434131	0.261347	10	33285450	33306216	+	4410	Ifi47	GO:0003924;GO:0005525;GO:0005525;GO:0005789;GO:0006952;GO:0016020;GO:0016020;GO:0035458;GO:0003924;GO:0005525;GO:0005525;GO:0005789;GO:0006952;GO:0016020;GO:0016020;GO:0035458;GO:0003924;GO:0005525;GO:0005525;GO:0005789;GO:0006952;GO:0016020;GO:0016020;GO:0035458;GO:0005525;GO:0016020;GO:0003924;GO:0005525;GO:0005525;GO:0005789;GO:0006952;GO:0016020;GO:0016020;GO:0035458;	K17072	-	S	2QS9R;35RBU;39TDR;3BHJI;3CTCS;3JPKF;48B52;497Z5;4PTE5	interferon gamma inducible protein 47 [Source:RGD Symbol;Acc:708470]	246208	Q8K580;F1MAC0	GO:0006952//defense response;GO:0035458//cellular response to interferon-beta;GO:0006952//defense response;GO:0035458//cellular response to interferon-beta;GO:0006952//defense response;GO:0035458//cellular response to interferon-beta;GO:0006952//defense response;GO:0035458//cellular response to interferon-beta;	GO:0005789//endoplasmic reticulum membrane;GO:0016020//membrane;GO:0016020//membrane;GO:0005789//endoplasmic reticulum membrane;GO:0016020//membrane;GO:0016020//membrane;GO:0005789//endoplasmic reticulum membrane;GO:0016020//membrane;GO:0016020//membrane;GO:0016020//membrane;GO:0005789//endoplasmic reticulum membrane;GO:0016020//membrane;GO:0016020//membrane;	GO:0003924//GTPase activity;GO:0005525//GTP binding;GO:0005525//GTP binding;GO:0003924//GTPase activity;GO:0005525//GTP binding;GO:0005525//GTP binding;GO:0003924//GTPase activity;GO:0005525//GTP binding;GO:0005525//GTP binding;GO:0005525//GTP binding;GO:0003924//GTPase activity;GO:0005525//GTP binding;GO:0005525//GTP binding;	ko04668(TNF signaling pathway)
ENSRNOG00000014426	84.3278	33.6064	135.049	4.01856	2.00668	0.00443488	0.263404	18	45967343	46041477	-	1783	Lox	GO:0001568;GO:0001568;GO:0001649;GO:0001649;GO:0001932;GO:0001932;GO:0004720;GO:0004720;GO:0004720;GO:0004720;GO:0004720;GO:0004720;GO:0005507;GO:0005507;GO:0005507;GO:0005518;GO:0005518;GO:0005518;GO:0005576;GO:0005576;GO:0005576;GO:0005581;GO:0005581;GO:0005615;GO:0005615;GO:0005615;GO:0005615;GO:0005634;GO:0007507;GO:0007507;GO:0009410;GO:0009725;GO:0010468;GO:0010468;GO:0016202;GO:0016202;GO:…	K00277	EC:1.4.3.13	-	-	lysyl oxidase [Source:RGD Symbol;Acc:3015]	24914	P16636	GO:0001568//blood vessel development;GO:0001568//blood vessel development;GO:0001649//osteoblast differentiation;GO:0001649//osteoblast differentiation;GO:0001932//regulation of protein phosphorylation;GO:0001932//regulation of protein phosphorylation;GO:0007507//heart development;GO:0007507//heart development;GO:0009410//response to xenobiotic stimulus;GO:0009725//response to hormone;GO:0010468/…	GO:0005576//extracellular region;GO:0005576//extracellular region;GO:0005576//extracellular region;GO:0005581//collagen trimer;GO:0005581//collagen trimer;GO:0005615//extracellular space;GO:0005615//extracellular space;GO:0005615//extracellular space;GO:0005615//extracellular space;GO:0005634//nucleus;GO:0031012//extracellular matrix;GO:0031012//extracellular matrix;GO:0031012//extracellular matr…	GO:0004720//protein-lysine 6-oxidase activity;GO:0004720//protein-lysine 6-oxidase activity;GO:0004720//protein-lysine 6-oxidase activity;GO:0004720//protein-lysine 6-oxidase activity;GO:0004720//protein-lysine 6-oxidase activity;GO:0004720//protein-lysine 6-oxidase activity;GO:0005507//copper ion binding;GO:0005507//copper ion binding;GO:0005507//copper ion binding;GO:0005518//collagen binding;G…	-
ENSRNOG00000003899	9.56443	2.129	16.9999	7.98491	2.99728	0.00446508	0.263404	10	85066802	85171799	-	8009	Krt15	GO:0005198;GO:0005198;GO:0005198;GO:0005200;GO:0005856;GO:0005882;GO:0005882;GO:0030855;GO:0045095;GO:0045103;GO:0045109;GO:0097110;GO:0005198;GO:0005198;GO:0005198;GO:0005882;GO:0005198;GO:0005198;GO:0005515;GO:0005515;GO:0005856;GO:0005882;GO:0005886;GO:0007219;GO:0008307;GO:0016010;GO:0016327;GO:0030018;GO:0030855;GO:0042383;GO:0043034;GO:0043627;GO:0044877;GO:0045109;GO:0045214;GO:0060706;GO:…	K07604	-	S;Z	2QTM6;35UPU;38D73;3B94K;3CVR3;3JNUE;48311;48V97;4PVF4;2QTM6;35NS5;38D73;3B94K;3CVR3;3JESW;48311;48V97;4PTQE;2QV0B;359XE;39UEA;3BDQ4;3CZGB;3J4I6;47Z05;49N8I;4Q4R6;2R8V7;35EHR;3AEWI;3BY6R;3E6NP;3J95V;48S7W;49NQ3;4Q87W	keratin 14 [Source:RGD Symbol;Acc:1307463]	287701	Q6IFV1	GO:0030855//epithelial cell differentiation;GO:0045103//intermediate filament-based process;GO:0045109//intermediate filament organization;GO:0007219//Notch signaling pathway;GO:0030855//epithelial cell differentiation;GO:0043627//response to estrogen;GO:0045109//intermediate filament organization;GO:0045214//sarcomere organization;GO:0060706//cell differentiation involved in embryonic placenta d…	GO:0005856//cytoskeleton;GO:0005882//intermediate filament;GO:0005882//intermediate filament;GO:0045095//keratin filament;GO:0005882//intermediate filament;GO:0005856//cytoskeleton;GO:0005882//intermediate filament;GO:0005886//plasma membrane;GO:0016010//dystrophin-associated glycoprotein complex;GO:0016327//apicolateral plasma membrane;GO:0030018//Z disc;GO:0042383//sarcolemma;GO:0043034//costam…	GO:0005198//structural molecule activity;GO:0005198//structural molecule activity;GO:0005198//structural molecule activity;GO:0005200//structural constituent of cytoskeleton;GO:0097110//scaffold protein binding;GO:0005198//structural molecule activity;GO:0005198//structural molecule activity;GO:0005198//structural molecule activity;GO:0005198//structural molecule activity;GO:0005198//structural m…	ko05150(Staphylococcus aureus infection);ko04915(Estrogen signaling pathway)
ENSRNOG00000009203	16.6932	5.54034	27.8461	5.02606	2.32943	0.00446591	0.263404	8	11603225	11618729	-	728	RGD1561795	-	-	-	S	2SAWP;35QKM;3A747;3BTHX;3D86S;3JHP0;48FKS;49CBS;4Q90C	similar to RIKEN cDNA 1700012B09 [Source:RGD Symbol;Acc:1561795]	500945	D3ZF18;A0A5H1ZRU2	-	-	-	-
ENSRNOG00000028036	97.6527	22.3162	172.989	7.75174	2.95452	0.00446803	0.263404	8	90704727	90744328	+	6273	Adamts7	GO:0001503;GO:0002062;GO:0004222;GO:0004222;GO:0004222;GO:0004222;GO:0005576;GO:0006029;GO:0006508;GO:0006508;GO:0006508;GO:0006508;GO:0008233;GO:0008237;GO:0008237;GO:0008237;GO:0008237;GO:0009986;GO:0016787;GO:0030198;GO:0030198;GO:0030198;GO:0030199;GO:0031012;GO:0032331;GO:0043931;GO:0046872;GO:0051603;GO:0071347;GO:0071356;GO:0071773;GO:0004222;GO:0004222;GO:0005576;GO:0006508;GO:0006508;GO:…	K08622	EC:3.4.24.-	O	KOG3538;35N0Y;38EJ8;3BBR3;3CS90;3JDIJ;488R7;48VCE;4PXRP	ADAM metallopeptidase with thrombospondin type 1 motif, 7 [Source:RGD Symbol;Acc:1306713]	315879	Q1EHB3	GO:0001503//ossification;GO:0002062//chondrocyte differentiation;GO:0006029//proteoglycan metabolic process;GO:0006508//proteolysis;GO:0006508//proteolysis;GO:0006508//proteolysis;GO:0006508//proteolysis;GO:0030198//extracellular matrix organization;GO:0030198//extracellular matrix organization;GO:0030198//extracellular matrix organization;GO:0030199//collagen fibril organization;GO:0032331//nega…	GO:0005576//extracellular region;GO:0009986//cell surface;GO:0031012//extracellular matrix;GO:0005576//extracellular region;	GO:0004222//metalloendopeptidase activity;GO:0004222//metalloendopeptidase activity;GO:0004222//metalloendopeptidase activity;GO:0004222//metalloendopeptidase activity;GO:0008233//peptidase activity;GO:0008237//metallopeptidase activity;GO:0008237//metallopeptidase activity;GO:0008237//metallopeptidase activity;GO:0008237//metallopeptidase activity;GO:0016787//hydrolase activity;GO:0046872//metal…	-
ENSRNOG00000039593	29.6576	13.2377	46.0775	3.48079	1.79941	0.00453676	0.265203	18	27309718	27319032	-	1360	Ecscr	GO:0005654;GO:0005829;GO:0005829;GO:0005829;GO:0005886;GO:0005886;GO:0005886;GO:0016020;GO:0016021;GO:0016525;GO:0016525;GO:0016525;GO:0043231;GO:1901800;GO:1901800;GO:1901800;GO:2000353;GO:2000353;GO:2000353;	-	-	S;T	2S5MK;35QCK;3A6M1;3BSJ1;3D0B2;3JDSQ;48A0M;48XKF;4Q5W6	endothelial cell surface expressed chemotaxis and apoptosis regulator [Source:RGD Symbol;Acc:1594804]	689248	M0RCJ4	GO:0016525//negative regulation of angiogenesis;GO:0016525//negative regulation of angiogenesis;GO:0016525//negative regulation of angiogenesis;GO:1901800//positive regulation of proteasomal protein catabolic process;GO:1901800//positive regulation of proteasomal protein catabolic process;GO:1901800//positive regulation of proteasomal protein catabolic process;GO:2000353//positive regulation of e…	GO:0005654//nucleoplasm;GO:0005829//cytosol;GO:0005829//cytosol;GO:0005829//cytosol;GO:0005886//plasma membrane;GO:0005886//plasma membrane;GO:0005886//plasma membrane;GO:0016020//membrane;GO:0016021//integral component of membrane;GO:0043231//intracellular membrane-bounded organelle;	-	-
ENSRNOG00000020679	166.431	65.5224	267.339	4.08012	2.02861	0.00458228	0.26597	8	19553645	19565438	+	2630	Icam1	GO:0001541;GO:0001666;GO:0001772;GO:0001975;GO:0002291;GO:0002438;GO:0002457;GO:0002693;GO:0005178;GO:0005178;GO:0005615;GO:0005886;GO:0005886;GO:0005887;GO:0007155;GO:0007155;GO:0007155;GO:0007159;GO:0007605;GO:0008360;GO:0009410;GO:0009897;GO:0009986;GO:0010212;GO:0010477;GO:0014070;GO:0016020;GO:0016020;GO:0016020;GO:0016021;GO:0022614;GO:0030838;GO:0031669;GO:0032496;GO:0032868;GO:0033627;GO:…	K06490	-	S;T	2RZRA;35VVX;39WSI;3BEQD;3E6N7;3JNXT;48S7E;49NPM;4QAEW	intercellular adhesion molecule 1 [Source:RGD Symbol;Acc:2857]	25464	Q00238	GO:0001541//ovarian follicle development;GO:0001666//response to hypoxia;GO:0001975//response to amphetamine;GO:0002291//T cell activation via T cell receptor contact with antigen bound to MHC molecule on antigen presenting cell;GO:0002438//acute inflammatory response to antigenic stimulus;GO:0002457//T cell antigen processing and presentation;GO:0002693//positive regulation of cellular extravasa…	GO:0001772//immunological synapse;GO:0005615//extracellular space;GO:0005886//plasma membrane;GO:0005886//plasma membrane;GO:0005887//integral component of plasma membrane;GO:0009897//external side of plasma membrane;GO:0009986//cell surface;GO:0016020//membrane;GO:0016020//membrane;GO:0016020//membrane;GO:0016021//integral component of membrane;GO:0045121//membrane raft;GO:0070062//extracellular…	GO:0005178//integrin binding;GO:0005178//integrin binding;GO:0044877//protein-containing complex binding;	ko05418(Fluid shear stress and atherosclerosis);ko05417(Lipid and atherosclerosis);ko05416(Viral myocarditis);ko05323(Rheumatoid arthritis);ko05169(Epstein-Barr virus infection);ko05167(Kaposi sarcoma-associated herpesvirus infection);ko05166(Human T-cell leukemia virus 1 infection);ko05164(Influenza A);ko05150(Staphylococcus aureus infection);ko05144(Malaria);ko05143(African trypanosomiasis);ko0…
ENSRNOG00000051235	437.933	257.198	618.669	2.40542	1.26629	0.00462134	0.267311	20	3951474	3976505	+	5230	Cfb	GO:0002376;GO:0003674;GO:0004252;GO:0004252;GO:0004252;GO:0005576;GO:0005576;GO:0005576;GO:0005615;GO:0005886;GO:0006508;GO:0006508;GO:0006508;GO:0006956;GO:0006956;GO:0006956;GO:0006956;GO:0006957;GO:0006957;GO:0006958;GO:0008233;GO:0008236;GO:0016787;GO:0032496;GO:0045087;GO:0097066;GO:2000427;GO:0002376;GO:0004252;GO:0004252;GO:0004252;GO:0005515;GO:0005575;GO:0005576;GO:0005576;GO:0005576;GO:…	K01332	EC:3.4.21.43	O;W	KOG3627;35HV9;38BRI;3B9R0;3CTQC;3JDBS;4806U;48ZPU;4PYXA;KOG3627;359W7;38BRI;3B9R0;3CTQC;3J7T7;4806U;48ZPU;4Q6RA;KOG3627;359W7;38BRI;3B9R0;3CTQC;3J7T7;4806U;48ZPU;4Q6RA	complement C2 [Source:RGD Symbol;Acc:2231]	24231	Q6MG73	GO:0002376//immune system process;GO:0006508//proteolysis;GO:0006508//proteolysis;GO:0006508//proteolysis;GO:0006956//complement activation;GO:0006956//complement activation;GO:0006956//complement activation;GO:0006956//complement activation;GO:0006957//complement activation, alternative pathway;GO:0006957//complement activation, alternative pathway;GO:0006958//complement activation, classical pa…	GO:0005576//extracellular region;GO:0005576//extracellular region;GO:0005576//extracellular region;GO:0005615//extracellular space;GO:0005886//plasma membrane;GO:0005575//cellular_component;GO:0005576//extracellular region;GO:0005576//extracellular region;GO:0005576//extracellular region;GO:0005601//classical-complement-pathway C3/C5 convertase complex;GO:0005576//extracellular region;GO:0005576/…	GO:0003674//molecular_function;GO:0004252//serine-type endopeptidase activity;GO:0004252//serine-type endopeptidase activity;GO:0004252//serine-type endopeptidase activity;GO:0008233//peptidase activity;GO:0008236//serine-type peptidase activity;GO:0016787//hydrolase activity;GO:0004252//serine-type endopeptidase activity;GO:0004252//serine-type endopeptidase activity;GO:0004252//serine-type endo…	ko05322(Systemic lupus erythematosus);ko05171(Coronavirus disease - COVID-19);ko05150(Staphylococcus aureus infection);ko05133(Pertussis);ko04936(Alcoholic liver disease);ko04610(Complement and coagulation cascades)
ENSRNOG00000028690	72.8774	46.6044	99.1503	2.12749	1.08915	0.00465065	0.267311	3	24019813	24020295	-	483	-	GO:0003735;GO:0003735;GO:0005840;GO:0005840;GO:0005840;GO:0006412;GO:0006412;	-	-	J	KOG0187;35PSQ;3A23Y;3BPFC;3D6DC;3JGIG;48DXR;49AT4;4Q52T	40S ribosomal protein S17-like [Source:RGD Symbol;Acc:2318320]	100362366	-	GO:0006412//translation;GO:0006412//translation;	GO:0005840//ribosome;GO:0005840//ribosome;GO:0005840//ribosome;	GO:0003735//structural constituent of ribosome;GO:0003735//structural constituent of ribosome;	-
ENSRNOG00000033321	29.0575	15.4238	42.6913	2.76789	1.46878	0.00466224	0.267311	11	47252569	47253669	-	1101	Hmgb2l1	GO:0000122;GO:0000785;GO:0000785;GO:0000793;GO:0000793;GO:0000976;GO:0000987;GO:0000987;GO:0001938;GO:0002376;GO:0002437;GO:0002437;GO:0003677;GO:0003677;GO:0003677;GO:0003677;GO:0003677;GO:0003684;GO:0003690;GO:0003690;GO:0003697;GO:0003713;GO:0005576;GO:0005615;GO:0005615;GO:0005634;GO:0005634;GO:0005634;GO:0005634;GO:0005694;GO:0005737;GO:0005737;GO:0005737;GO:0006265;GO:0006310;GO:0006357;GO:…	K11295	-	K;B	KOG0381;35EJ8;39V7D;3BI6Q;3D06X;3J2AM;48QDJ;49KZS;4PWF7	high mobility group box 2 [Source:RGD Symbol;Acc:69291]	498072	P52925	GO:0000122//negative regulation of transcription by RNA polymerase II;GO:0001938//positive regulation of endothelial cell proliferation;GO:0002376//immune system process;GO:0002437//inflammatory response to antigenic stimulus;GO:0002437//inflammatory response to antigenic stimulus;GO:0006265//DNA topological change;GO:0006310//DNA recombination;GO:0006357//regulation of transcription by RNA polym…	GO:0000785//chromatin;GO:0000785//chromatin;GO:0000793//condensed chromosome;GO:0000793//condensed chromosome;GO:0005576//extracellular region;GO:0005615//extracellular space;GO:0005615//extracellular space;GO:0005634//nucleus;GO:0005634//nucleus;GO:0005634//nucleus;GO:0005634//nucleus;GO:0005694//chromosome;GO:0005737//cytoplasm;GO:0005737//cytoplasm;GO:0005737//cytoplasm;GO:0032991//protein-con…	GO:0000976//transcription cis-regulatory region binding;GO:0000987//cis-regulatory region sequence-specific DNA binding;GO:0000987//cis-regulatory region sequence-specific DNA binding;GO:0003677//DNA binding;GO:0003677//DNA binding;GO:0003677//DNA binding;GO:0003677//DNA binding;GO:0003677//DNA binding;GO:0003684//damaged DNA binding;GO:0003690//double-stranded DNA binding;GO:0003690//double-stra…	-
ENSRNOG00000053787	179.065	117.777	240.353	2.04075	1.0291	0.00469884	0.268591	4	43972507	44052161	+	3503	Mdfic	GO:0005634;GO:0005634;GO:0005730;GO:0005737;GO:0005737;GO:0030111;GO:0030111;GO:0030332;GO:0030332;GO:0030957;GO:0030957;GO:0042308;GO:0045892;GO:0045892;GO:0045893;GO:0045893;GO:0046328;GO:0046328;GO:0050434;GO:0050434;GO:0050434;GO:0140297;GO:0140297;	-	-	-	-	MyoD family inhibitor domain containing [Source:RGD Symbol;Acc:1309532]	362325	D3ZVM7	GO:0030111//regulation of Wnt signaling pathway;GO:0030111//regulation of Wnt signaling pathway;GO:0042308//negative regulation of protein import into nucleus;GO:0045892//negative regulation of transcription, DNA-templated;GO:0045892//negative regulation of transcription, DNA-templated;GO:0045893//positive regulation of transcription, DNA-templated;GO:0045893//positive regulation of transcription…	GO:0005634//nucleus;GO:0005634//nucleus;GO:0005730//nucleolus;GO:0005737//cytoplasm;GO:0005737//cytoplasm;	GO:0030332//cyclin binding;GO:0030332//cyclin binding;GO:0030957//Tat protein binding;GO:0030957//Tat protein binding;GO:0140297//DNA-binding transcription factor binding;GO:0140297//DNA-binding transcription factor binding;	-
ENSRNOG00000012481	20.75	9.63008	31.8699	3.30941	1.72658	0.00477909	0.270709	2	192278517	192283882	+	1945	Ppm1j	GO:0004722;GO:0004722;GO:0004722;GO:0006470;GO:0006470;GO:0006470;GO:0016791;GO:0004722;GO:0006470;GO:0016791;GO:0004722;GO:0006470;GO:0016791;	K17504	EC:3.1.3.16	S;T	KOG1323;35NRS;38D9G;3B9WG;3CR9W;3J40C;481CF;48XAH;4PWHT	protein phosphatase, Mg2+/Mn2+ dependent, 1J [Source:RGD Symbol;Acc:1359104]	295341	Q641Y6	GO:0006470//protein dephosphorylation;GO:0006470//protein dephosphorylation;GO:0006470//protein dephosphorylation;GO:0006470//protein dephosphorylation;GO:0006470//protein dephosphorylation;	-	GO:0004722//protein serine/threonine phosphatase activity;GO:0004722//protein serine/threonine phosphatase activity;GO:0004722//protein serine/threonine phosphatase activity;GO:0016791//phosphatase activity;GO:0004722//protein serine/threonine phosphatase activity;GO:0016791//phosphatase activity;GO:0004722//protein serine/threonine phosphatase activity;GO:0016791//phosphatase activity;	-
ENSRNOG00000004687	175.069	82.4381	267.699	3.24727	1.69923	0.00488769	0.275203	3	135862835	135867193	-	4359	Thbd	GO:0003674;GO:0004888;GO:0004888;GO:0005509;GO:0005509;GO:0005615;GO:0005774;GO:0005886;GO:0005887;GO:0005887;GO:0007565;GO:0007565;GO:0007596;GO:0007599;GO:0009897;GO:0009897;GO:0009986;GO:0009986;GO:0010165;GO:0016020;GO:0016021;GO:0016021;GO:0016021;GO:0016327;GO:0030195;GO:0030195;GO:0032496;GO:0051591;GO:1905370;GO:1905370;	K03907	-	S;T	2R1T7;359XK;38XX8;3BHEQ;3CTC7;3J24N;481WJ;497JB;4Q12E	thrombomodulin [Source:RGD Symbol;Acc:621299]	83580	O35370	GO:0007565//female pregnancy;GO:0007565//female pregnancy;GO:0007596//blood coagulation;GO:0007599//hemostasis;GO:0010165//response to X-ray;GO:0030195//negative regulation of blood coagulation;GO:0030195//negative regulation of blood coagulation;GO:0032496//response to lipopolysaccharide;GO:0051591//response to cAMP;	GO:0005615//extracellular space;GO:0005774//vacuolar membrane;GO:0005886//plasma membrane;GO:0005887//integral component of plasma membrane;GO:0005887//integral component of plasma membrane;GO:0009897//external side of plasma membrane;GO:0009897//external side of plasma membrane;GO:0009986//cell surface;GO:0009986//cell surface;GO:0016020//membrane;GO:0016021//integral component of membrane;GO:00…	GO:0003674//molecular_function;GO:0004888//transmembrane signaling receptor activity;GO:0004888//transmembrane signaling receptor activity;GO:0005509//calcium ion binding;GO:0005509//calcium ion binding;	ko05418(Fluid shear stress and atherosclerosis);ko04933(AGE-RAGE signaling pathway in diabetic complications);ko04610(Complement and coagulation cascades)
ENSRNOG00000063678	1225.05	812.008	1638.08	2.01733	1.01244	0.00493134	0.275418	2	183219220	183222303	+	2105	Mcl1	GO:0005515;GO:0005515;GO:0005575;GO:0005634;GO:0005634;GO:0005654;GO:0005737;GO:0005737;GO:0005739;GO:0005739;GO:0005741;GO:0005829;GO:0005829;GO:0006915;GO:0008630;GO:0008630;GO:0008637;GO:0010507;GO:0016020;GO:0016020;GO:0016021;GO:0030154;GO:0034097;GO:0042803;GO:0042981;GO:0042981;GO:0042981;GO:0043065;GO:0043066;GO:0044877;GO:0046982;GO:0046982;GO:0046983;GO:0051400;GO:0051434;GO:0097136;GO:…	-	-	-	-	MCL1 apoptosis regulator, BCL2 family member [Source:RGD Symbol;Acc:620525]	-	-	GO:0006915//apoptotic process;GO:0008630//intrinsic apoptotic signaling pathway in response to DNA damage;GO:0008630//intrinsic apoptotic signaling pathway in response to DNA damage;GO:0008637//apoptotic mitochondrial changes;GO:0010507//negative regulation of autophagy;GO:0030154//cell differentiation;GO:0034097//response to cytokine;GO:0042981//regulation of apoptotic process;GO:0042981//regula…	GO:0005575//cellular_component;GO:0005634//nucleus;GO:0005634//nucleus;GO:0005654//nucleoplasm;GO:0005737//cytoplasm;GO:0005737//cytoplasm;GO:0005739//mitochondrion;GO:0005739//mitochondrion;GO:0005741//mitochondrial outer membrane;GO:0005829//cytosol;GO:0005829//cytosol;GO:0016020//membrane;GO:0016020//membrane;GO:0016021//integral component of membrane;GO:0097136//Bcl-2 family protein complex;	GO:0005515//protein binding;GO:0005515//protein binding;GO:0042803//protein homodimerization activity;GO:0044877//protein-containing complex binding;GO:0046982//protein heterodimerization activity;GO:0046982//protein heterodimerization activity;GO:0046983//protein dimerization activity;GO:0051400//BH domain binding;GO:0051434//BH3 domain binding;	-
ENSRNOG00000015308	18.4554	8.36529	28.5455	3.41238	1.77078	0.00495009	0.275418	15	40023002	40034014	+	1823	Pbk	GO:0001933;GO:0001933;GO:0004672;GO:0004672;GO:0004674;GO:0004674;GO:0004674;GO:0004674;GO:0005524;GO:0005524;GO:0005634;GO:0005634;GO:0006468;GO:0006468;GO:0006468;GO:0016301;GO:0016310;GO:0032435;GO:0032435;GO:0032873;GO:0032873;GO:0034644;GO:0034644;GO:0043161;GO:0050728;GO:0050728;GO:0051403;	K08865	EC:2.7.12.2	T;K;L	KOG0192;35CSD;38TPF;3BEA3;3D058;3J5GN;487BT;490CN;4PXXT	PDZ binding kinase [Source:RGD Symbol;Acc:1309565]	290326	A1L1J7	GO:0001933//negative regulation of protein phosphorylation;GO:0001933//negative regulation of protein phosphorylation;GO:0006468//protein phosphorylation;GO:0006468//protein phosphorylation;GO:0006468//protein phosphorylation;GO:0016310//phosphorylation;GO:0032435//negative regulation of proteasomal ubiquitin-dependent protein catabolic process;GO:0032435//negative regulation of proteasomal ubiqu…	GO:0005634//nucleus;GO:0005634//nucleus;	GO:0004672//protein kinase activity;GO:0004672//protein kinase activity;GO:0004674//protein serine/threonine kinase activity;GO:0004674//protein serine/threonine kinase activity;GO:0004674//protein serine/threonine kinase activity;GO:0004674//protein serine/threonine kinase activity;GO:0005524//ATP binding;GO:0005524//ATP binding;GO:0016301//kinase activity;	-
ENSRNOG00000015599	34.7655	17.6103	51.9206	2.9483	1.55988	0.00504497	0.278184	3	114927897	114950785	-	1778	Mall	GO:0000139;GO:0005886;GO:0016020;GO:0016020;GO:0016020;GO:0016021;GO:0016021;GO:0019911;GO:0030136;GO:0031410;GO:0042552;GO:0045121;GO:0110165;	-	-	S	2S02H;35PNW;3A00T;3BPG3;3D6YR;3JG3Y;48EB8;49B06;4Q5AN	mal, T-cell differentiation protein-like [Source:RGD Symbol;Acc:1310869]	362211	Q5EB48	GO:0042552//myelination;	GO:0000139//Golgi membrane;GO:0005886//plasma membrane;GO:0016020//membrane;GO:0016020//membrane;GO:0016020//membrane;GO:0016021//integral component of membrane;GO:0016021//integral component of membrane;GO:0030136//clathrin-coated vesicle;GO:0031410//cytoplasmic vesicle;GO:0045121//membrane raft;GO:0110165//cellular anatomical entity;	GO:0019911//structural constituent of myelin sheath;	-
ENSRNOG00000023226	489.208	174.613	803.804	4.60336	2.20269	0.00505094	0.278184	2	179220887	179229661	+	864	S100a10	GO:0001765;GO:0005509;GO:0005886;GO:0006900;GO:0010756;GO:0042803;GO:0043547;GO:0044325;GO:0045121;GO:0051496;GO:0051894;GO:0072659;GO:0098797;GO:1900026;GO:1990665;GO:0001558;GO:0001765;GO:0005509;GO:0005509;GO:0005509;GO:0005515;GO:0005515;GO:0005615;GO:0005737;GO:0005783;GO:0005886;GO:0006900;GO:0009410;GO:0010756;GO:0016020;GO:0016021;GO:0019897;GO:0042789;GO:0042803;GO:0043547;GO:0044325;GO:…	K17274	-	S	2S6TB;35QAH;3A2NZ;3BQAV;3D8MW;3JGZC;48FG0;49CE1	S100 calcium binding protein A10 [Source:RGD Symbol;Acc:628655]	81778	P05943;B3Y9H3	GO:0001765//membrane raft assembly;GO:0006900//vesicle budding from membrane;GO:0010756//positive regulation of plasminogen activation;GO:0043547//positive regulation of GTPase activity;GO:0051496//positive regulation of stress fiber assembly;GO:0051894//positive regulation of focal adhesion assembly;GO:0072659//protein localization to plasma membrane;GO:1900026//positive regulation of substrate …	GO:0005886//plasma membrane;GO:0045121//membrane raft;GO:0098797//plasma membrane protein complex;GO:1990665//AnxA2-p11 complex;GO:0005615//extracellular space;GO:0005737//cytoplasm;GO:0005783//endoplasmic reticulum;GO:0005886//plasma membrane;GO:0016020//membrane;GO:0016021//integral component of membrane;GO:0019897//extrinsic component of plasma membrane;GO:0045121//membrane raft;GO:0090575//RN…	GO:0005509//calcium ion binding;GO:0042803//protein homodimerization activity;GO:0044325//transmembrane transporter binding;GO:0005509//calcium ion binding;GO:0005509//calcium ion binding;GO:0005509//calcium ion binding;GO:0005515//protein binding;GO:0005515//protein binding;GO:0042803//protein homodimerization activity;GO:0044325//transmembrane transporter binding;GO:0044325//transmembrane trans…	ko05132(Salmonella infection)
ENSRNOG00000020300	139.921	43.5955	236.247	5.41907	2.43804	0.00510075	0.278515	1	197614687	197648416	+	3571	Lsp1	GO:0003779;GO:0007165;GO:0003779;GO:0007165;GO:0003779;GO:0007165;GO:0003779;GO:0003779;GO:0006935;GO:0006952;GO:0007165;GO:0007165;GO:0008092;GO:0098761;GO:0003779;GO:0007165;GO:0003779;GO:0007165;	K14957	-	S;O	KOG3656;35MX4;38HSJ;3BJJJ;3D396;3J2RE;4881V;491S4;4PY2S	lymphocyte-specific protein 1 [Source:RGD Symbol;Acc:1306133]	361680	Q4QQV6	GO:0007165//signal transduction;GO:0007165//signal transduction;GO:0007165//signal transduction;GO:0006935//chemotaxis;GO:0006952//defense response;GO:0007165//signal transduction;GO:0007165//signal transduction;GO:0098761//cellular response to interleukin-7;GO:0007165//signal transduction;GO:0007165//signal transduction;	-	GO:0003779//actin binding;GO:0003779//actin binding;GO:0003779//actin binding;GO:0003779//actin binding;GO:0003779//actin binding;GO:0008092//cytoskeletal protein binding;GO:0003779//actin binding;GO:0003779//actin binding;	ko05152(Tuberculosis);ko04625(C-type lectin receptor signaling pathway)
ENSRNOG00000030467	50.259	31.0311	69.487	2.23927	1.16303	0.00511405	0.278515	3	69873424	69888048	+	1039	Ube2l6	GO:0000151;GO:0000166;GO:0000209;GO:0005524;GO:0005634;GO:0006511;GO:0016567;GO:0016740;GO:0019787;GO:0019787;GO:0019941;GO:0019941;GO:0031625;GO:0032020;GO:0032020;GO:0032020;GO:0042296;GO:0042296;GO:0042296;GO:0043130;GO:0061631;GO:0061631;	K04553	EC:2.3.2.23	O	KOG0422;35Q19;3A130;3BPCR;3D6GF;3JGE6;48DYU;49AU7;4Q5Q4	ubiquitin-conjugating enzyme E2L 6 [Source:RGD Symbol;Acc:1307960]	295704	Q4V8J2	GO:0000209//protein polyubiquitination;GO:0006511//ubiquitin-dependent protein catabolic process;GO:0016567//protein ubiquitination;GO:0019941//modification-dependent protein catabolic process;GO:0019941//modification-dependent protein catabolic process;GO:0032020//ISG15-protein conjugation;GO:0032020//ISG15-protein conjugation;GO:0032020//ISG15-protein conjugation;	GO:0000151//ubiquitin ligase complex;GO:0005634//nucleus;	GO:0000166//nucleotide binding;GO:0005524//ATP binding;GO:0016740//transferase activity;GO:0019787//ubiquitin-like protein transferase activity;GO:0019787//ubiquitin-like protein transferase activity;GO:0031625//ubiquitin protein ligase binding;GO:0042296//ISG15 transferase activity;GO:0042296//ISG15 transferase activity;GO:0042296//ISG15 transferase activity;GO:0043130//ubiquitin binding;GO:0061…	ko05022(Pathways of neurodegeneration - multiple diseases);ko05012(Parkinson disease);ko04120(Ubiquitin mediated proteolysis)
ENSRNOG00000011068	364.511	187.932	541.091	2.87918	1.52566	0.00512146	0.278515	1	230454426	230539331	+	3507	Papss2	GO:0000103;GO:0000103;GO:0000103;GO:0000103;GO:0000103;GO:0000103;GO:0000103;GO:0000166;GO:0003674;GO:0003824;GO:0004020;GO:0004020;GO:0004020;GO:0004020;GO:0004020;GO:0004020;GO:0004781;GO:0004781;GO:0004781;GO:0004781;GO:0004781;GO:0005524;GO:0005524;GO:0005524;GO:0005575;GO:0006790;GO:0007596;GO:0007596;GO:0008150;GO:0008152;GO:0009152;GO:0016740;GO:0016779;GO:0034030;GO:0034033;GO:0042445;GO:…	K13811	-	F;P	KOG4238;35PIT;38GMU;3BDIX;3CVIK;3J9YE;485PB;492SF;4PVE7	3'-phosphoadenosine 5'-phosphosulfate synthase 2 [Source:RGD Symbol;Acc:1307012]	294103	B5DFH4	GO:0000103//sulfate assimilation;GO:0000103//sulfate assimilation;GO:0000103//sulfate assimilation;GO:0000103//sulfate assimilation;GO:0000103//sulfate assimilation;GO:0000103//sulfate assimilation;GO:0000103//sulfate assimilation;GO:0006790//sulfur compound metabolic process;GO:0007596//blood coagulation;GO:0007596//blood coagulation;GO:0008150//biological_process;GO:0008152//metabolic process;G…	GO:0005575//cellular_component;GO:0005575//cellular_component;GO:0005829//cytosol;	GO:0000166//nucleotide binding;GO:0003674//molecular_function;GO:0003824//catalytic activity;GO:0004020//adenylylsulfate kinase activity;GO:0004020//adenylylsulfate kinase activity;GO:0004020//adenylylsulfate kinase activity;GO:0004020//adenylylsulfate kinase activity;GO:0004020//adenylylsulfate kinase activity;GO:0004020//adenylylsulfate kinase activity;GO:0004781//sulfate adenylyltransferase (A…	ko00920(Sulfur metabolism);ko00450(Selenocompound metabolism);ko00230(Purine metabolism)
ENSRNOG00000014902	30.4358	16.4296	44.442	2.70499	1.43562	0.00515298	0.278515	1	7289976	7320164	-	5631	Stx11	GO:0000149;GO:0001913;GO:0005484;GO:0005484;GO:0005484;GO:0005794;GO:0005794;GO:0005886;GO:0006886;GO:0006886;GO:0006886;GO:0006887;GO:0006906;GO:0008021;GO:0012505;GO:0016020;GO:0016020;GO:0016021;GO:0016021;GO:0016192;GO:0016192;GO:0031201;GO:0031629;GO:0042267;GO:0043312;GO:0043316;GO:0043320;GO:0045335;GO:0048278;GO:0048787;GO:0051641;GO:0071346;	K08487	-	-	-	syntaxin 11 [Source:RGD Symbol;Acc:1304744]	292483	A0A0G2K516;Q4KLK0	GO:0001913//T cell mediated cytotoxicity;GO:0006886//intracellular protein transport;GO:0006886//intracellular protein transport;GO:0006886//intracellular protein transport;GO:0006887//exocytosis;GO:0006906//vesicle fusion;GO:0016192//vesicle-mediated transport;GO:0016192//vesicle-mediated transport;GO:0031629//synaptic vesicle fusion to presynaptic active zone membrane;GO:0042267//natural killer…	GO:0005794//Golgi apparatus;GO:0005794//Golgi apparatus;GO:0005886//plasma membrane;GO:0008021//synaptic vesicle;GO:0012505//endomembrane system;GO:0016020//membrane;GO:0016020//membrane;GO:0016021//integral component of membrane;GO:0016021//integral component of membrane;GO:0031201//SNARE complex;GO:0045335//phagocytic vesicle;GO:0048787//presynaptic active zone membrane;	GO:0000149//SNARE binding;GO:0005484//SNAP receptor activity;GO:0005484//SNAP receptor activity;GO:0005484//SNAP receptor activity;	ko04130(SNARE interactions in vesicular transport)
ENSRNOG00000059500	140.886	84.0382	197.734	2.35291	1.23445	0.00515384	0.278515	1	198655407	198658048	-	2042	Cdkn1c	GO:0000122;GO:0001501;GO:0001822;GO:0001890;GO:0004860;GO:0004860;GO:0004861;GO:0004861;GO:0005515;GO:0005634;GO:0005634;GO:0005634;GO:0005737;GO:0007096;GO:0007346;GO:0007346;GO:0007568;GO:0016301;GO:0016310;GO:0030099;GO:0030325;GO:0030511;GO:0033673;GO:0035264;GO:0042326;GO:0042551;GO:0043010;GO:0044877;GO:0045736;GO:0045892;GO:0045893;GO:0045930;GO:0050680;GO:0051726;GO:0051726;GO:0051726;GO:…	K09993	-	-	-	cyclin-dependent kinase inhibitor 1C [Source:RGD Symbol;Acc:727892]	246060	Q69DC0;Q69DC1	GO:0000122//negative regulation of transcription by RNA polymerase II;GO:0001501//skeletal system development;GO:0001822//kidney development;GO:0001890//placenta development;GO:0007096//regulation of exit from mitosis;GO:0007346//regulation of mitotic cell cycle;GO:0007346//regulation of mitotic cell cycle;GO:0007568//aging;GO:0016310//phosphorylation;GO:0030099//myeloid cell differentiation;GO:0…	GO:0005634//nucleus;GO:0005634//nucleus;GO:0005634//nucleus;GO:0005737//cytoplasm;GO:0005634//nucleus;GO:0005634//nucleus;GO:0005634//nucleus;GO:0005737//cytoplasm;	GO:0004860//protein kinase inhibitor activity;GO:0004860//protein kinase inhibitor activity;GO:0004861//cyclin-dependent protein serine/threonine kinase inhibitor activity;GO:0004861//cyclin-dependent protein serine/threonine kinase inhibitor activity;GO:0005515//protein binding;GO:0016301//kinase activity;GO:0044877//protein-containing complex binding;GO:0004860//protein kinase inhibitor activit…	ko04110(Cell cycle)
ENSRNOG00000049385	69.7795	44.4333	95.1258	2.14087	1.0982	0.00519698	0.280041	2	183235646	183246848	-	4150	Adamtsl4	GO:0002020;GO:0002020;GO:0002020;GO:0002064;GO:0002064;GO:0005576;GO:0005614;GO:0005614;GO:0006915;GO:0030198;GO:0030198;GO:0031012;GO:0031012;GO:0043065;GO:0043065;GO:0043065;GO:0070285;	K23369	-	O;P	KOG3538;KOG4597;35JZA;393IC;3B9QK;3CRM0;3JF3I;47Z90;492BB;4Q2AD	ADAMTS-like 4 [Source:RGD Symbol;Acc:1561012]	310670	Q4FZU4	GO:0002064//epithelial cell development;GO:0002064//epithelial cell development;GO:0006915//apoptotic process;GO:0030198//extracellular matrix organization;GO:0030198//extracellular matrix organization;GO:0043065//positive regulation of apoptotic process;GO:0043065//positive regulation of apoptotic process;GO:0043065//positive regulation of apoptotic process;GO:0070285//pigment cell development;	GO:0005576//extracellular region;GO:0005614//interstitial matrix;GO:0005614//interstitial matrix;GO:0031012//extracellular matrix;GO:0031012//extracellular matrix;	GO:0002020//protease binding;GO:0002020//protease binding;GO:0002020//protease binding;	-
ENSRNOG00000019412	7.98437	2.02299	13.9458	6.89365	2.78527	0.00523944	0.281523	2	173704562	173717321	-	3168	Rhbg	GO:0005887;GO:0008519;GO:0015696;GO:0016020;GO:0003674;GO:0005886;GO:0005886;GO:0005886;GO:0005887;GO:0005887;GO:0005887;GO:0005887;GO:0005887;GO:0008150;GO:0008519;GO:0008519;GO:0008519;GO:0008519;GO:0008519;GO:0008519;GO:0008519;GO:0014731;GO:0014731;GO:0014731;GO:0015696;GO:0016020;GO:0016020;GO:0016020;GO:0016020;GO:0016020;GO:0016021;GO:0016323;GO:0016323;GO:0016323;GO:0016323;GO:0030506;GO:…	K06580	-	U	KOG3796;35GIA;38DUR;3BBEQ;3CT14;3J68U;47ZZW;494PJ;4Q22F	Rh family B glycoprotein [Source:RGD Symbol;Acc:727813]	310625	Q68FT6	GO:0008150//biological_process;GO:0070634//transepithelial ammonium transport;GO:0070634//transepithelial ammonium transport;GO:0072488//ammonium transmembrane transport;GO:0072488//ammonium transmembrane transport;GO:0072488//ammonium transmembrane transport;GO:0072488//ammonium transmembrane transport;GO:0072488//ammonium transmembrane transport;GO:0072488//ammonium transmembrane transport;GO:0…	GO:0005887//integral component of plasma membrane;GO:0016020//membrane;GO:0005886//plasma membrane;GO:0005886//plasma membrane;GO:0005886//plasma membrane;GO:0005887//integral component of plasma membrane;GO:0005887//integral component of plasma membrane;GO:0005887//integral component of plasma membrane;GO:0005887//integral component of plasma membrane;GO:0005887//integral component of plasma mem…	GO:0008519//ammonium transmembrane transporter activity;GO:0003674//molecular_function;GO:0008519//ammonium transmembrane transporter activity;GO:0008519//ammonium transmembrane transporter activity;GO:0008519//ammonium transmembrane transporter activity;GO:0008519//ammonium transmembrane transporter activity;GO:0008519//ammonium transmembrane transporter activity;GO:0008519//ammonium transmembra…	-
ENSRNOG00000012956	706.324	282.949	1129.7	3.99259	1.99732	0.00525491	0.28155	3	146772687	146801981	-	3715	Tgm2	GO:0000166;GO:0000785;GO:0000785;GO:0001974;GO:0003810;GO:0003810;GO:0003810;GO:0003810;GO:0003810;GO:0005509;GO:0005509;GO:0005515;GO:0005525;GO:0005525;GO:0005576;GO:0005634;GO:0005634;GO:0005694;GO:0005737;GO:0005737;GO:0005739;GO:0005739;GO:0005739;GO:0005783;GO:0005829;GO:0005829;GO:0005886;GO:0005886;GO:0006508;GO:0007186;GO:0007200;GO:0007200;GO:0008233;GO:0016020;GO:0016740;GO:0016746;GO:…	K05625	EC:2.3.2.13	S;T	2QUSX;35H9X;38VIU;3BCYD;3CU1N;3JDHY;48664;48W64;4PT2F	transglutaminase 2 [Source:RGD Symbol;Acc:621081]	56083	Q9WVJ6	GO:0001974//blood vessel remodeling;GO:0006508//proteolysis;GO:0007186//G protein-coupled receptor signaling pathway;GO:0007200//phospholipase C-activating G protein-coupled receptor signaling pathway;GO:0007200//phospholipase C-activating G protein-coupled receptor signaling pathway;GO:0018149//peptide cross-linking;GO:0018149//peptide cross-linking;GO:0018149//peptide cross-linking;GO:0018149//…	GO:0000785//chromatin;GO:0000785//chromatin;GO:0005576//extracellular region;GO:0005634//nucleus;GO:0005634//nucleus;GO:0005694//chromosome;GO:0005737//cytoplasm;GO:0005737//cytoplasm;GO:0005739//mitochondrion;GO:0005739//mitochondrion;GO:0005739//mitochondrion;GO:0005783//endoplasmic reticulum;GO:0005829//cytosol;GO:0005829//cytosol;GO:0005886//plasma membrane;GO:0005886//plasma membrane;GO:0016…	GO:0000166//nucleotide binding;GO:0003810//protein-glutamine gamma-glutamyltransferase activity;GO:0003810//protein-glutamine gamma-glutamyltransferase activity;GO:0003810//protein-glutamine gamma-glutamyltransferase activity;GO:0003810//protein-glutamine gamma-glutamyltransferase activity;GO:0003810//protein-glutamine gamma-glutamyltransferase activity;GO:0005509//calcium ion binding;GO:0005509/…	ko05016(Huntington disease)
ENSRNOG00000047393	59.7705	26.946	92.5951	3.43633	1.78087	0.00531202	0.282848	7	133157475	133161166	+	1384	Krt18	GO:0003674;GO:0005198;GO:0005198;GO:0005615;GO:0005634;GO:0005730;GO:0005737;GO:0005737;GO:0005815;GO:0005856;GO:0005882;GO:0005882;GO:0005886;GO:0009750;GO:0009897;GO:0016363;GO:0031667;GO:0032991;GO:0033209;GO:0034451;GO:0043000;GO:0043066;GO:0045095;GO:0045095;GO:0045104;GO:0045104;GO:0070365;GO:0071944;GO:0072497;GO:0097110;GO:0097191;GO:0097284;GO:1902488;	K07604	-	S;Z	2QUS8;35AIT;39SJ7;3BJIZ;3D2VA;3J9H5;48077;490F0;4PTIT	keratin 18 [Source:RGD Symbol;Acc:619935]	294853	Q5BJY9	GO:0009750//response to fructose;GO:0031667//response to nutrient levels;GO:0033209//tumor necrosis factor-mediated signaling pathway;GO:0043000//Golgi to plasma membrane CFTR protein transport;GO:0043066//negative regulation of apoptotic process;GO:0045104//intermediate filament cytoskeleton organization;GO:0045104//intermediate filament cytoskeleton organization;GO:0070365//hepatocyte different…	GO:0005615//extracellular space;GO:0005634//nucleus;GO:0005730//nucleolus;GO:0005737//cytoplasm;GO:0005737//cytoplasm;GO:0005815//microtubule organizing center;GO:0005856//cytoskeleton;GO:0005882//intermediate filament;GO:0005882//intermediate filament;GO:0005886//plasma membrane;GO:0009897//external side of plasma membrane;GO:0016363//nuclear matrix;GO:0032991//protein-containing complex;GO:0034…	GO:0003674//molecular_function;GO:0005198//structural molecule activity;GO:0005198//structural molecule activity;GO:0097110//scaffold protein binding;	ko05150(Staphylococcus aureus infection);ko04915(Estrogen signaling pathway)
ENSRNOG00000014797	1288.01	501.47	2074.54	4.13693	2.04856	0.00531563	0.282848	9	75871835	75889069	-	2316	Tmbim1	GO:0005123;GO:0005765;GO:0005783;GO:0005794;GO:0005794;GO:0010008;GO:0016020;GO:0043086;GO:1902042;GO:1902045;GO:1903077;GO:2000504;GO:2001234;GO:0005123;GO:0005123;GO:0005123;GO:0005765;GO:0005765;GO:0005783;GO:0005794;GO:0005794;GO:0005794;GO:0005794;GO:0010008;GO:0010008;GO:0016020;GO:0016020;GO:0016021;GO:0043086;GO:0043086;GO:0043231;GO:1902042;GO:1902042;GO:1902042;GO:1902045;GO:1902045;GO:…	K24205	-	A;T	KOG2322;35JFK;38GI1;3BF54;3D27Q;3J3ZP;489UA;490YI;4PZ0C	transmembrane BAX inhibitor motif containing 1 [Source:RGD Symbol;Acc:1359409]	316516	Q6AYE0	GO:0043086//negative regulation of catalytic activity;GO:1902042//negative regulation of extrinsic apoptotic signaling pathway via death domain receptors;GO:1902045//negative regulation of Fas signaling pathway;GO:1903077//negative regulation of protein localization to plasma membrane;GO:2000504//positive regulation of blood vessel remodeling;GO:2001234//negative regulation of apoptotic signaling…	GO:0005765//lysosomal membrane;GO:0005783//endoplasmic reticulum;GO:0005794//Golgi apparatus;GO:0005794//Golgi apparatus;GO:0010008//endosome membrane;GO:0016020//membrane;GO:0005765//lysosomal membrane;GO:0005765//lysosomal membrane;GO:0005783//endoplasmic reticulum;GO:0005794//Golgi apparatus;GO:0005794//Golgi apparatus;GO:0005794//Golgi apparatus;GO:0005794//Golgi apparatus;GO:0010008//endosom…	GO:0005123//death receptor binding;GO:0005123//death receptor binding;GO:0005123//death receptor binding;GO:0005123//death receptor binding;	-
ENSRNOG00000005888	33.959	18.8683	49.0497	2.59958	1.37828	0.00532426	0.282848	3	105068543	105217167	-	6279	Fsip1	-	-	-	S	2RXFB;35G4F;39TBB;3BGID;3CZSH;3J8A6;48779;493VP;4PUYR	fibrous sheath interacting protein 1 [Source:RGD Symbol;Acc:1306874]	296074	Q66H16	-	-	-	-
ENSRNOG00000015727	22.643	11.0135	34.2725	3.11186	1.63778	0.00534657	0.283232	1	241397983	241416322	-	3789	Loxl4	GO:0004720;GO:0004720;GO:0004720;GO:0005044;GO:0005044;GO:0005507;GO:0005507;GO:0005507;GO:0005576;GO:0005576;GO:0005615;GO:0005615;GO:0006897;GO:0016020;GO:0016020;GO:0016491;GO:0016641;GO:0016641;GO:0018057;GO:0018057;GO:0030199;GO:0043235;GO:0043235;GO:0046872;GO:0062023;	K00280	EC:1.4.3.-	S;T	2QSX8;35A61;38GTW;3BDQP;3CRW8;3JERM;480ZR;49962;4PT3W	lysyl oxidase-like 4 [Source:RGD Symbol;Acc:1308588]	309380	D4A9V5	GO:0006897//endocytosis;GO:0018057//peptidyl-lysine oxidation;GO:0018057//peptidyl-lysine oxidation;GO:0030199//collagen fibril organization;	GO:0005576//extracellular region;GO:0005576//extracellular region;GO:0005615//extracellular space;GO:0005615//extracellular space;GO:0016020//membrane;GO:0016020//membrane;GO:0043235//receptor complex;GO:0043235//receptor complex;GO:0062023//collagen-containing extracellular matrix;	GO:0004720//protein-lysine 6-oxidase activity;GO:0004720//protein-lysine 6-oxidase activity;GO:0004720//protein-lysine 6-oxidase activity;GO:0005044//scavenger receptor activity;GO:0005044//scavenger receptor activity;GO:0005507//copper ion binding;GO:0005507//copper ion binding;GO:0005507//copper ion binding;GO:0016491//oxidoreductase activity;GO:0016641//oxidoreductase activity, acting on the C…	-
ENSRNOG00000020678	60.3409	38.2872	82.3945	2.15201	1.10569	0.00536181	0.283242	10	86381010	86389952	+	1983	Ifi35	GO:0002281;GO:0002281;GO:0002376;GO:0005576;GO:0005615;GO:0005615;GO:0005615;GO:0005634;GO:0005634;GO:0005634;GO:0005634;GO:0005737;GO:0005737;GO:0005737;GO:0005829;GO:0005829;GO:0008285;GO:0008285;GO:0016020;GO:0016020;GO:0034145;GO:0034145;GO:0042802;GO:0042802;GO:0045087;GO:0045089;GO:0045089;GO:0045089;GO:0050729;GO:0050729;GO:0050729;GO:1901223;GO:1901223;GO:1901224;GO:1901224;	-	-	S	2QUNN;35K2J;38H68;3BCCQ;3CZ8X;3J25P;48CFR;49418;4PSY3	interferon-induced protein 35 [Source:RGD Symbol;Acc:1304553]	287719	Q5M849	GO:0002281//macrophage activation involved in immune response;GO:0002281//macrophage activation involved in immune response;GO:0002376//immune system process;GO:0008285//negative regulation of cell population proliferation;GO:0008285//negative regulation of cell population proliferation;GO:0034145//positive regulation of toll-like receptor 4 signaling pathway;GO:0034145//positive regulation of to…	GO:0005576//extracellular region;GO:0005615//extracellular space;GO:0005615//extracellular space;GO:0005615//extracellular space;GO:0005634//nucleus;GO:0005634//nucleus;GO:0005634//nucleus;GO:0005634//nucleus;GO:0005737//cytoplasm;GO:0005737//cytoplasm;GO:0005737//cytoplasm;GO:0005829//cytosol;GO:0005829//cytosol;GO:0016020//membrane;GO:0016020//membrane;	GO:0042802//identical protein binding;GO:0042802//identical protein binding;	-
ENSRNOG00000000521	339.629	135.089	544.169	4.02822	2.01014	0.00548028	0.28412	20	7149217	7159585	+	2360	Cdkn1a	GO:0000079;GO:0000307;GO:0004860;GO:0004860;GO:0004861;GO:0004861;GO:0004861;GO:0005515;GO:0005634;GO:0005634;GO:0005634;GO:0005730;GO:0005737;GO:0005829;GO:0006606;GO:0006974;GO:0006977;GO:0006978;GO:0007095;GO:0007265;GO:0007346;GO:0007346;GO:0007346;GO:0007507;GO:0008285;GO:0009410;GO:0009411;GO:0009636;GO:0010033;GO:0010165;GO:0010243;GO:0010389;GO:0010629;GO:0010942;GO:0014070;GO:0016301;GO:…	K06625	-	-	-	cyclin-dependent kinase inhibitor 1A [Source:RGD Symbol;Acc:69328]	114851	Q64315	GO:0000079//regulation of cyclin-dependent protein serine/threonine kinase activity;GO:0006606//protein import into nucleus;GO:0006974//cellular response to DNA damage stimulus;GO:0006977//DNA damage response, signal transduction by p53 class mediator resulting in cell cycle arrest;GO:0006978//DNA damage response, signal transduction by p53 class mediator resulting in transcription of p21 class m…	GO:0000307//cyclin-dependent protein kinase holoenzyme complex;GO:0005634//nucleus;GO:0005634//nucleus;GO:0005634//nucleus;GO:0005730//nucleolus;GO:0005737//cytoplasm;GO:0005829//cytosol;GO:0032991//protein-containing complex;GO:0048471//perinuclear region of cytoplasm;GO:0070557//PCNA-p21 complex;GO:0000307//cyclin-dependent protein kinase holoenzyme complex;GO:0000307//cyclin-dependent protein …	GO:0004860//protein kinase inhibitor activity;GO:0004860//protein kinase inhibitor activity;GO:0004861//cyclin-dependent protein serine/threonine kinase inhibitor activity;GO:0004861//cyclin-dependent protein serine/threonine kinase inhibitor activity;GO:0004861//cyclin-dependent protein serine/threonine kinase inhibitor activity;GO:0005515//protein binding;GO:0016301//kinase activity;GO:0019901/…	ko05226(Gastric cancer);ko05225(Hepatocellular carcinoma);ko05224(Breast cancer);ko05223(Non-small cell lung cancer);ko05222(Small cell lung cancer);ko05220(Chronic myeloid leukemia);ko05219(Bladder cancer);ko05218(Melanoma);ko05217(Basal cell carcinoma);ko05216(Thyroid cancer);ko05215(Prostate cancer);ko05214(Glioma);ko05213(Endometrial cancer);ko05212(Pancreatic cancer);ko05211(Renal cell carci…
ENSRNOG00000015101	30.8542	14.5878	47.1205	3.23012	1.69159	0.00550482	0.28412	17	23693878	23730001	+	2433	Mak	GO:0004672;GO:0005524;GO:0006468;GO:0004672;GO:0005524;GO:0006468;GO:0001750;GO:0001917;GO:0003713;GO:0004672;GO:0005524;GO:0005634;GO:0005813;GO:0005930;GO:0006468;GO:0006468;GO:0030496;GO:0031514;GO:0032391;GO:0045494;GO:0046777;GO:0072686;GO:1902856;GO:1905515;GO:0000166;GO:0001750;GO:0001750;GO:0001917;GO:0001917;GO:0003713;GO:0003713;GO:0004672;GO:0004672;GO:0004674;GO:0004674;GO:0004674;GO:…	K08829	EC:2.7.11.22	T;G	KOG0661;359ST;38F74;3BBGX;3CR9A;3JFRR;487R7;48V6N;4PUU9	male germ cell-associated kinase [Source:RGD Symbol;Acc:3036]	25677	P20793	GO:0006468//protein phosphorylation;GO:0006468//protein phosphorylation;GO:0006468//protein phosphorylation;GO:0006468//protein phosphorylation;GO:0045494//photoreceptor cell maintenance;GO:0046777//protein autophosphorylation;GO:1902856//negative regulation of non-motile cilium assembly;GO:1905515//non-motile cilium assembly;GO:0006468//protein phosphorylation;GO:0006468//protein phosphorylation…	GO:0001750//photoreceptor outer segment;GO:0001917//photoreceptor inner segment;GO:0005634//nucleus;GO:0005813//centrosome;GO:0005930//axoneme;GO:0030496//midbody;GO:0031514//motile cilium;GO:0032391//photoreceptor connecting cilium;GO:0072686//mitotic spindle;GO:0001750//photoreceptor outer segment;GO:0001750//photoreceptor outer segment;GO:0001917//photoreceptor inner segment;GO:0001917//photor…	GO:0004672//protein kinase activity;GO:0005524//ATP binding;GO:0004672//protein kinase activity;GO:0005524//ATP binding;GO:0003713//transcription coactivator activity;GO:0004672//protein kinase activity;GO:0005524//ATP binding;GO:0000166//nucleotide binding;GO:0003713//transcription coactivator activity;GO:0003713//transcription coactivator activity;GO:0004672//protein kinase activity;GO:0004672/…	-
ENSRNOG00000001607	977.116	194.897	1759.34	9.027	3.17425	0.00550574	0.28412	11	24931761	24941103	-	4872	Adamts1	GO:0001542;GO:0001822;GO:0004222;GO:0004222;GO:0004222;GO:0004222;GO:0005576;GO:0005604;GO:0006508;GO:0006508;GO:0006508;GO:0007229;GO:0008201;GO:0008233;GO:0008237;GO:0008237;GO:0008237;GO:0008270;GO:0008270;GO:0016525;GO:0016787;GO:0030198;GO:0030198;GO:0031012;GO:0031012;GO:0031012;GO:0031410;GO:0046872;GO:0060347;GO:1900087;GO:1904707;GO:1904754;	K08617	EC:3.4.24.-	O	KOG3538;35JZ8;38BMY;3BEY9;3D28Q;3JG2E;47ZEW;48VBB;4PVNI	ADAM metallopeptidase with thrombospondin type 1 motif, 1 [Source:RGD Symbol;Acc:621241]	79252	Q68EJ2	GO:0001542//ovulation from ovarian follicle;GO:0001822//kidney development;GO:0006508//proteolysis;GO:0006508//proteolysis;GO:0006508//proteolysis;GO:0007229//integrin-mediated signaling pathway;GO:0016525//negative regulation of angiogenesis;GO:0030198//extracellular matrix organization;GO:0030198//extracellular matrix organization;GO:0060347//heart trabecula formation;GO:1900087//positive regul…	GO:0005576//extracellular region;GO:0005604//basement membrane;GO:0031012//extracellular matrix;GO:0031012//extracellular matrix;GO:0031012//extracellular matrix;GO:0031410//cytoplasmic vesicle;	GO:0004222//metalloendopeptidase activity;GO:0004222//metalloendopeptidase activity;GO:0004222//metalloendopeptidase activity;GO:0004222//metalloendopeptidase activity;GO:0008201//heparin binding;GO:0008233//peptidase activity;GO:0008237//metallopeptidase activity;GO:0008237//metallopeptidase activity;GO:0008237//metallopeptidase activity;GO:0008270//zinc ion binding;GO:0008270//zinc ion binding;…	-
ENSRNOG00000019742	2360.29	1065.86	3654.72	3.4289	1.77775	0.00551333	0.28412	10	85811218	85863057	-	5537	Stat3	GO:0000785;GO:0000976;GO:0000978;GO:0000978;GO:0000981;GO:0000981;GO:0001228;GO:0001659;GO:0001659;GO:0001754;GO:0001754;GO:0003677;GO:0003677;GO:0003677;GO:0003677;GO:0003700;GO:0003700;GO:0003700;GO:0003700;GO:0004879;GO:0005102;GO:0005515;GO:0005515;GO:0005634;GO:0005634;GO:0005667;GO:0005737;GO:0005737;GO:0005739;GO:0005743;GO:0005743;GO:0005829;GO:0005886;GO:0005886;GO:0006355;GO:0006355;GO:…	K04692	-	K	KOG3667;35H44;38FT0;3BIDZ;3CXCP;3J4HS;480DI;48VGX;4PTUE	signal transducer and activator of transcription 3 [Source:RGD Symbol;Acc:3772]	25125	P52631	GO:0001659//temperature homeostasis;GO:0001659//temperature homeostasis;GO:0001754//eye photoreceptor cell differentiation;GO:0001754//eye photoreceptor cell differentiation;GO:0006355//regulation of transcription, DNA-templated;GO:0006355//regulation of transcription, DNA-templated;GO:0006355//regulation of transcription, DNA-templated;GO:0006355//regulation of transcription, DNA-templated;GO:00…	GO:0000785//chromatin;GO:0005634//nucleus;GO:0005634//nucleus;GO:0005667//transcription regulator complex;GO:0005737//cytoplasm;GO:0005737//cytoplasm;GO:0005739//mitochondrion;GO:0005743//mitochondrial inner membrane;GO:0005743//mitochondrial inner membrane;GO:0005829//cytosol;GO:0005886//plasma membrane;GO:0005886//plasma membrane;GO:0014069//postsynaptic density;GO:0090575//RNA polymerase II tr…	GO:0000976//transcription cis-regulatory region binding;GO:0000978//RNA polymerase II cis-regulatory region sequence-specific DNA binding;GO:0000978//RNA polymerase II cis-regulatory region sequence-specific DNA binding;GO:0000981//DNA-binding transcription factor activity, RNA polymerase II-specific;GO:0000981//DNA-binding transcription factor activity, RNA polymerase II-specific;GO:0001228//DNA…	ko05417(Lipid and atherosclerosis);ko05321(Inflammatory bowel disease);ko05235(PD-L1 expression and PD-1 checkpoint pathway in cancer);ko05223(Non-small cell lung cancer);ko05221(Acute myeloid leukemia);ko05212(Pancreatic cancer);ko05207(Chemical carcinogenesis - receptor activation);ko05206(MicroRNAs in cancer);ko05205(Proteoglycans in cancer);ko05203(Viral carcinogenesis);ko05200(Pathways in ca…
ENSRNOG00000033335	25.5022	13.3243	37.6801	2.82793	1.49974	0.00553097	0.28412	X	97515972	97567657	+	3207	Cenpi	GO:0000775;GO:0000776;GO:0000776;GO:0000776;GO:0005634;GO:0005694;GO:0005829;GO:0016604;GO:0034508;GO:0034508;GO:0000775;GO:0000776;GO:0000776;GO:0005634;GO:0005694;GO:0034508;GO:0034508;	K11501	-	S	2QU9H;359GC;39TER;3BHMC;3CWQ8;3JCG4;486SA;496F4;4PYYJ	centromere protein I [Source:RGD Symbol;Acc:2631]	25448	Q63517	GO:0034508//centromere complex assembly;GO:0034508//centromere complex assembly;GO:0034508//centromere complex assembly;GO:0034508//centromere complex assembly;	GO:0000775//chromosome, centromeric region;GO:0000776//kinetochore;GO:0000776//kinetochore;GO:0000776//kinetochore;GO:0005634//nucleus;GO:0005694//chromosome;GO:0005829//cytosol;GO:0016604//nuclear body;GO:0000775//chromosome, centromeric region;GO:0000776//kinetochore;GO:0000776//kinetochore;GO:0005634//nucleus;GO:0005694//chromosome;	-	-
ENSRNOG00000050395	23.5739	11.8588	35.289	2.97576	1.57326	0.0055363	0.28412	1	208243559	208257340	+	3309	Ms4a6bl	GO:0005802;GO:0005886;GO:0007166;GO:0016020;GO:0016021;GO:0016021;GO:0016021;	K22191	-	-	-	membrane-spanning 4-domains, subfamily A, member 6B-like [Source:RGD Symbol;Acc:1359381]	293749	Q5XIJ0	GO:0007166//cell surface receptor signaling pathway;	GO:0005802//trans-Golgi network;GO:0005886//plasma membrane;GO:0016020//membrane;GO:0016021//integral component of membrane;GO:0016021//integral component of membrane;GO:0016021//integral component of membrane;	-	-
ENSRNOG00000006995	645.357	400.988	889.726	2.21883	1.1498	0.00555754	0.28412	7	126933936	127113589	+	6941	Ano6	GO:0002407;GO:0007596;GO:0030501;GO:0034767;GO:0046983;GO:0061588;GO:1902476;GO:0002407;GO:0007596;GO:0030501;GO:0034767;GO:0046983;GO:0061588;GO:1902476;GO:0002407;GO:0002543;GO:0005227;GO:0005229;GO:0005247;GO:0005829;GO:0005886;GO:0006812;GO:0006821;GO:0007596;GO:0017121;GO:0017128;GO:0030501;GO:0030501;GO:0032060;GO:0034707;GO:0034767;GO:0034767;GO:0035590;GO:0035725;GO:0045794;GO:0046931;GO:…	K19500	-	S;U	KOG2514;35A8G;38H24;3BCAF;3CRKD;3J20H;482HG;48YDG;4PUXH	anoctamin 6 [Source:RGD Symbol;Acc:1304765]	315272	F1M5Z5	GO:0002407//dendritic cell chemotaxis;GO:0007596//blood coagulation;GO:0030501//positive regulation of bone mineralization;GO:0034767//positive regulation of ion transmembrane transport;GO:0061588//calcium activated phospholipid scrambling;GO:1902476//chloride transmembrane transport;GO:0002407//dendritic cell chemotaxis;GO:0007596//blood coagulation;GO:0030501//positive regulation of bone minera…	GO:0005829//cytosol;GO:0005886//plasma membrane;GO:0034707//chloride channel complex;GO:0005575//cellular_component;GO:0005886//plasma membrane;GO:0005886//plasma membrane;GO:0005886//plasma membrane;GO:0005887//integral component of plasma membrane;GO:0016020//membrane;GO:0016021//integral component of membrane;GO:0034707//chloride channel complex;GO:0005575//cellular_component;GO:0005886//plasm…	GO:0046983//protein dimerization activity;GO:0046983//protein dimerization activity;GO:0005227//calcium activated cation channel activity;GO:0005229//intracellular calcium activated chloride channel activity;GO:0005247//voltage-gated chloride channel activity;GO:0017128//phospholipid scramblase activity;GO:0046983//protein dimerization activity;GO:0003674//molecular_function;GO:0005227//calcium a…	-
ENSRNOG00000009785	33.7874	15.9272	51.6476	3.24273	1.69721	0.0055776	0.28412	15	20022664	20033945	+	933	Cdkn3	GO:0003674;GO:0004721;GO:0004721;GO:0004721;GO:0004722;GO:0004722;GO:0004722;GO:0004725;GO:0004725;GO:0004725;GO:0004725;GO:0004725;GO:0004725;GO:0005737;GO:0005737;GO:0006470;GO:0006470;GO:0007049;GO:0008138;GO:0008138;GO:0008150;GO:0016311;GO:0016311;GO:0016787;GO:0016791;GO:0016791;GO:0017018;GO:0048471;GO:0048471;GO:0051726;GO:0004721;GO:0004722;GO:0004725;GO:0004725;GO:0005829;GO:0006470;GO:…	K14167	-	T;V	KOG1720;35JVQ;38DPT;3BFT8;3D1HJ;3J7F6;481YK;496F0;4Q6T5	cyclin-dependent kinase inhibitor 3 [Source:RGD Symbol;Acc:1307781]	289993	-	GO:0006470//protein dephosphorylation;GO:0006470//protein dephosphorylation;GO:0007049//cell cycle;GO:0008150//biological_process;GO:0016311//dephosphorylation;GO:0016311//dephosphorylation;GO:0051726//regulation of cell cycle;GO:0006470//protein dephosphorylation;GO:0016311//dephosphorylation;GO:0051726//regulation of cell cycle;	GO:0005737//cytoplasm;GO:0005737//cytoplasm;GO:0048471//perinuclear region of cytoplasm;GO:0048471//perinuclear region of cytoplasm;GO:0005829//cytosol;GO:0048471//perinuclear region of cytoplasm;	GO:0003674//molecular_function;GO:0004721//phosphoprotein phosphatase activity;GO:0004721//phosphoprotein phosphatase activity;GO:0004721//phosphoprotein phosphatase activity;GO:0004722//protein serine/threonine phosphatase activity;GO:0004722//protein serine/threonine phosphatase activity;GO:0004722//protein serine/threonine phosphatase activity;GO:0004725//protein tyrosine phosphatase activity;…	-
ENSRNOG00000016696	166.365	63.2631	269.467	4.25946	2.09067	0.00561065	0.28412	16	71088364	71138804	+	2269	Angpt2	GO:0001525;GO:0001525;GO:0001525;GO:0001525;GO:0001666;GO:0003674;GO:0005102;GO:0005576;GO:0005615;GO:0005615;GO:0005615;GO:0005634;GO:0005886;GO:0007281;GO:0009314;GO:0009612;GO:0009749;GO:0010467;GO:0010467;GO:0010812;GO:0010812;GO:0014070;GO:0014823;GO:0016525;GO:0016525;GO:0030154;GO:0030971;GO:0030971;GO:0030971;GO:0030971;GO:0030971;GO:0031100;GO:0042995;GO:0043537;GO:0043537;GO:0045766;GO:…	K05466	-	S;M;T;U	KOG2579;35N9P;39PX8;3BCKN;3D1JA;3JBAF;489SJ;496BX;4Q1ZI	angiopoietin 2 [Source:RGD Symbol;Acc:621861]	89805	O35462	GO:0001525//angiogenesis;GO:0001525//angiogenesis;GO:0001525//angiogenesis;GO:0001525//angiogenesis;GO:0001666//response to hypoxia;GO:0007281//germ cell development;GO:0009314//response to radiation;GO:0009612//response to mechanical stimulus;GO:0009749//response to glucose;GO:0010467//gene expression;GO:0010467//gene expression;GO:0010812//negative regulation of cell-substrate adhesion;GO:00108…	GO:0005576//extracellular region;GO:0005615//extracellular space;GO:0005615//extracellular space;GO:0005615//extracellular space;GO:0005634//nucleus;GO:0005886//plasma membrane;GO:0042995//cell projection;GO:0062023//collagen-containing extracellular matrix;	GO:0003674//molecular_function;GO:0005102//signaling receptor binding;GO:0030971//receptor tyrosine kinase binding;GO:0030971//receptor tyrosine kinase binding;GO:0030971//receptor tyrosine kinase binding;GO:0030971//receptor tyrosine kinase binding;GO:0030971//receptor tyrosine kinase binding;GO:0046872//metal ion binding;	ko05167(Kaposi sarcoma-associated herpesvirus infection);ko04151(PI3K-Akt signaling pathway);ko04066(HIF-1 signaling pathway);ko04015(Rap1 signaling pathway);ko04014(Ras signaling pathway);ko04010(MAPK signaling pathway)
ENSRNOG00000008736	36.5959	19.2271	53.9647	2.8067	1.48887	0.00562012	0.28412	13	85047727	85057211	-	2017	Slamf8	GO:0002232;GO:0002232;GO:0002336;GO:0010760;GO:0016020;GO:0016021;GO:0033860;GO:0038023;GO:0038023;GO:0042742;GO:0042802;GO:0043549;GO:0045577;GO:0045577;GO:0060266;GO:0071466;GO:0090027;GO:0090383;GO:1902623;GO:2000509;	K16853	-	S;T	2S183;35P3N;39YDF;3BM2B;3D4NQ;3JE8K;48BUT;4942I;4PVKP	SLAM family member 8 [Source:RGD Symbol;Acc:1306263]	289237	D3ZS24	GO:0002232//leukocyte chemotaxis involved in inflammatory response;GO:0002232//leukocyte chemotaxis involved in inflammatory response;GO:0002336//B-1 B cell lineage commitment;GO:0010760//negative regulation of macrophage chemotaxis;GO:0033860//regulation of NAD(P)H oxidase activity;GO:0042742//defense response to bacterium;GO:0043549//regulation of kinase activity;GO:0045577//regulation of B cel…	GO:0016020//membrane;GO:0016021//integral component of membrane;	GO:0038023//signaling receptor activity;GO:0038023//signaling receptor activity;GO:0042802//identical protein binding;	-
ENSRNOG00000014973	102.009	58.265	145.754	2.50156	1.32283	0.00568493	0.285858	10	56952167	56980572	-	1375	Tekt1	GO:0003674;GO:0005575;GO:0005737;GO:0005856;GO:0005874;GO:0005929;GO:0008150;GO:0015630;GO:0015630;GO:0015630;GO:0031514;GO:0042995;GO:0060271;GO:0060294;GO:0060294;	K18628	-	Z;K	KOG2685;35C0S;38I2X;3B9C1;3CYIA;3J6J5;480D6;497TH;4PW78	tektin 1 [Source:RGD Symbol;Acc:619913]	85270	Q99JD2	GO:0008150//biological_process;GO:0060271//cilium assembly;GO:0060294//cilium movement involved in cell motility;GO:0060294//cilium movement involved in cell motility;	GO:0005575//cellular_component;GO:0005737//cytoplasm;GO:0005856//cytoskeleton;GO:0005874//microtubule;GO:0005929//cilium;GO:0015630//microtubule cytoskeleton;GO:0015630//microtubule cytoskeleton;GO:0015630//microtubule cytoskeleton;GO:0031514//motile cilium;GO:0042995//cell projection;	GO:0003674//molecular_function;	-
[truncated: 407 more rows]
