# Supplementary material for: Exploring the “gene–metabolite” network of ischemic stroke with blood stasis and toxin syndrome by integrated transcriptomics and metabolomics strategy
Source: Sci Rep. 2024 May 25;14:11947. doi: 10.1038/s41598-024-61633-y (PMC11126742; doi:10.1038/s41598-024-61633-y)
Supplement: Supplementary file 7 — Supplementary Information 7. [file 41598_2024_61633_MOESM7_ESM.xlsx]

## Sheet: Sheet1
ID	name	formula	KEGG	NC1	NC2	NC3	NC4	NC5	NC6	NC7	NC8	Disease1	Disease2	Disease3	Disease4	Disease5	Disease6	Disease7	Disease8
M100T330	2-Pyrrolidinone	C5H9NO	C11118	1.21505e+07	1.2189e+07	1.227e+07	1.08541e+07	1.15375e+07	1.19551e+07	1.17848e+07	9.75612e+06	1.13071e+07	9.38781e+06	8.87382e+06	9.88735e+06	1.07438e+07	1.05669e+07	1.16209e+07	1.06138e+07
M101T110	Succinic acid	C4H6O4	C00042	6.25765e+06	5.81965e+06	5.43936e+06	6.23623e+06	5.43024e+06	5.33424e+06	5.76818e+06	5.66471e+06	4.01661e+06	5.16717e+06	230601	184277	4.78108e+06	3.97877e+06	4.07483e+06	1.01443e+06
M102T66	Cadaverine	C5H14N2	C01672	5.07075e+06	4.96051e+06	5.13937e+06	4.43033e+06	5.25322e+06	4.29174e+06	4.69036e+06	4.82055e+06	6.20095e+06	1.31453e+06	1.44272e+06	1.34314e+06	3.11376e+06	5.18272e+06	1.19028e+06	3.94801e+06
M104T103	Choline	C5H14NO	C00114	3.99552e+08	3.20451e+08	3.27009e+08	6.56561e+08	3.60596e+08	3.12955e+08	8.57687e+08	6.52031e+08	1.96415e+08	7.53455e+08	9.65252e+07	1.73215e+08	1.78452e+08	1.76369e+08	1.6763e+08	1.83994e+08
M104T129	gamma-Aminobutyric acid	C4H9NO2	C00334	3.38389e+07	3.06369e+07	3.41071e+07	4.39617e+07	3.29189e+07	3.45759e+07	5.94873e+07	5.90832e+07	2.73477e+07	4.62786e+07	2.37277e+07	2.70835e+07	2.25288e+07	2.3326e+07	2.16885e+07	3.33693e+07
M104T142	4-Hydroxybutanoic acid	C4H8O3	C00989	2.71974e+07	1.53803e+07	1.434e+07	3.76553e+07	7.82685e+06	6.30569e+06	5.35313e+07	1.5251e+07	5.83329e+06	1.41435e+07	4.96794e+06	1.65544e+07	5.11695e+06	5.57385e+06	1.12184e+07	1.58663e+07
M110T88	Hypotaurine	C2H7NO2S	C00519	4.73819e+06	8.46475e+06	8.12758e+06	1.05617e+07	2.9528e+06	5.53509e+06	8.11733e+06	881733	1.4459e+07	1.49819e+07	1.11555e+07	1.29612e+07	1.11348e+07	6.95674e+06	1.42493e+07	1.19196e+07
M112T120	Cytosine	C4H5N3O	C00380	6.56506e+08	7.13668e+08	5.67665e+08	6.19124e+08	1.10243e+09	1.66082e+08	7.59805e+08	1.82453e+08	2.6382e+08	2.63693e+08	1.05738e+08	2.61406e+08	1.61814e+08	1.85742e+08	3.49792e+08	6.46485e+08
M114T416	Epsilon-caprolactam	C6H11NO	C06593	3.44461e+07	3.20564e+07	3.26271e+07	3.17485e+07	3.26311e+07	3.26057e+07	3.17461e+07	2.54167e+07	2.89477e+07	2.5947e+07	2.42018e+07	2.65914e+07	2.89845e+07	2.96001e+07	3.24058e+07	2.92079e+07
M116T76	L-Proline	C5H9NO2	C00148	1.24191e+07	1.28977e+07	1.39181e+07	1.20497e+07	1.30183e+07	1.19666e+07	1.30501e+07	1.05265e+07	1.21324e+07	9.85359e+06	9.75775e+06	9.59393e+06	1.17217e+07	1.18717e+07	1.22048e+07	1.03556e+07
M130T88	Pipecolic acid	C6H11NO2	C00408	1.45173e+09	1.93199e+09	1.5996e+09	3.30501e+09	1.49095e+09	1.03415e+09	2.80374e+09	2.63273e+09	9.74611e+08	3.00597e+09	4.64496e+08	1.14112e+09	6.88115e+08	8.34245e+08	5.7567e+08	1.2834e+09
M131T64	cis-4-Hydroxy-L-proline	C5H9NO3	C01015	2.80877e+07	2.98312e+07	2.43402e+07	7.38827e+07	2.89754e+07	2.08691e+07	5.7641e+07	5.2273e+07	1.7862e+07	5.07472e+07	8.37917e+06	1.86298e+07	1.33342e+07	1.71294e+07	1.15134e+07	2.63642e+07
M135T738	Chavicol	C9H10O	C16930	3.64836e+06	4.02566e+06	3.39985e+06	1.01297e+06	4.02626e+06	1.11533e+06	1.12288e+06	2.17865e+06	1.15713e+07	1.6185e+06	9.11272e+07	5.71355e+07	9.79043e+06	9.18609e+06	1.18232e+07	4.50144e+07
M142T87	O-Phosphoethanolamine	C2H8NO4P	C00346	1.16188e+08	9.95405e+07	1.18672e+08	5.11235e+07	1.15325e+08	1.13391e+08	5.18147e+07	5.42368e+07	7.43758e+07	4.94051e+07	9.07898e+06	1.03253e+07	8.68603e+07	8.62132e+07	7.27052e+07	9.36189e+06
M146T70	Spermidine	C7H19N3	C00315	4.30144e+08	4.14313e+08	4.36365e+08	3.84094e+08	4.08937e+08	4.2202e+08	4.18847e+08	3.04722e+08	2.95277e+08	3.00779e+08	2.47448e+08	2.46407e+08	3.15411e+08	3.7464e+08	3.90908e+08	3.12875e+08
M147T974	4-Hydroxycinnamic acid	C9H8O3	C00811	8.53452e+07	7.49782e+07	1.17838e+08	2.21924e+08	8.60701e+07	5.49758e+07	3.45473e+08	2.26719e+08	3.35795e+07	2.1306e+08	1.39418e+07	1.66556e+07	1.41574e+07	2.4239e+07	4.76066e+07	1.50917e+07
M148T88	(R) 2,3-Dihydroxy-3-methylvalerate	C6H12O4	C06007	5.63912e+07	6.03016e+07	5.93872e+07	9.27116e+07	5.72232e+07	5.666e+07	8.83137e+07	9.67601e+07	8.12144e+07	9.68241e+07	8.37183e+07	1.2724e+08	7.54527e+07	7.81913e+07	7.57293e+07	1.28789e+08
M151T74	D-Ribose	C5H10O5	C00121	2.24269e+09	1.05439e+09	7.77632e+08	1.90591e+09	1.04431e+09	1.99976e+08	6.96494e+09	9.69815e+08	2.37104e+08	1.16037e+09	2.60323e+08	2.66256e+08	2.44958e+08	2.50946e+08	8.9536e+08	3.14216e+08
M161T78	N(6)-Methyllysine	C7H16N2O2	C02728	3.68059e+07	3.95527e+07	3.36836e+07	5.36978e+07	3.53869e+07	4.26037e+07	5.12428e+07	5.39406e+07	3.06477e+07	4.23017e+07	2.49248e+07	2.41496e+07	3.48626e+07	3.7284e+07	2.93195e+07	3.46505e+07
M162T119	N-methyl-L-glutamic Acid	C6H11NO4	C01046	7.90018e+07	6.2552e+07	4.5971e+07	8.86419e+07	4.94232e+07	1.05662e+08	1.04814e+08	6.49363e+07	5.55647e+07	5.7889e+07	751540	1.34171e+07	4.24961e+07	5.89303e+07	4.32189e+07	2.64288e+06
M164T113	L-threo-3-Phenylserine	C9H11NO3	C03290	7.78403e+06	9.28142e+06	8.93074e+06	1.27699e+07	8.21256e+06	8.05441e+06	1.24742e+07	1.42819e+07	6.34376e+06	1.44653e+07	219899	843679	6.84928e+06	6.91743e+06	5.07833e+06	823563
M169T334	Pyridoxamine	C8H12N2O2	C00534	2.40966e+06	2.43129e+06	2.18254e+06	2.55605e+06	2.76155e+06	2.71874e+06	3.17193e+06	2.18792e+06	3.51826e+06	2.46774e+06	1.43571e+07	1.78669e+07	3.75916e+06	2.68458e+06	4.49211e+06	2.0974e+07
M170T485	8-Amino-7-oxononanoate	C9H17NO3	C01092	2.90006e+07	3.33389e+07	2.74854e+07	8.86289e+07	2.8392e+07	2.76383e+07	8.55188e+07	9.6388e+07	2.39016e+07	9.81469e+07	4.12114e+06	1.091e+07	2.18949e+07	3.03459e+07	1.69878e+07	1.47569e+07
M175T113	2-Isopropyl-3-oxosuccinate	C7H10O5	C04236	2.72975e+07	3.08686e+07	3.13377e+07	3.23574e+07	2.71462e+07	2.72026e+07	2.89547e+07	2.67812e+07	2.97588e+07	3.16731e+07	2.91346e+07	3.46247e+07	3.39154e+07	3.53185e+07	3.50129e+07	3.56996e+07
M177T313	Serotonin	C10H12N2O	C00780	576129	521158	564306	366550	525462	570481	350078	262322	1.04761e+06	316532	793671	973557	1.01528e+06	1.20445e+06	1.14394e+06	803353
M182T197	L-Tyrosine	C9H11NO3	C00082	8.02714e+08	6.9831e+08	6.54641e+08	7.99969e+08	1.04117e+09	1.05464e+09	1.06866e+09	8.85292e+08	3.15883e+08	6.74739e+08	9.76643e+08	1.10017e+09	3.17995e+08	3.04108e+08	2.87541e+08	3.13374e+08
M184T360	3,4-Dihydroxymandelic acid	C8H8O5	C05580	9.69303e+06	8.72876e+06	9.65272e+06	6.96288e+06	8.75807e+06	7.02911e+06	7.11743e+06	6.8703e+06	6.46789e+06	6.90819e+06	2.60533e+06	2.53814e+06	4.69315e+06	4.55062e+06	6.62575e+06	2.9845e+06
M184T88	Phosphorylcholine	C5H15NO4P	C00588	1.03802e+09	1.41002e+09	1.31499e+09	1.06802e+09	1.26477e+09	1.2652e+09	1.05789e+09	9.90985e+08	1.23292e+09	1.21005e+09	1.41398e+09	1.56403e+09	1.29238e+09	1.36306e+09	1.49537e+09	1.3725e+09
M206T340	Homoisocitrate	C7H10O7	C05662	3.86824e+06	3.86038e+06	3.55848e+06	1.44499e+07	4.15205e+06	3.03901e+06	2.05205e+07	1.10961e+07	1.11284e+06	9.83952e+06	1.08338e+06	1.58575e+06	1.02205e+06	930955	3.01121e+06	1.67931e+06
M214T376	Phenazopyridine	C11H11N5	C07429	5.85747e+06	8.54607e+06	7.77646e+06	1.34823e+06	730964	7.19118e+06	1.01883e+07	5.62323e+06	985846	3.60937e+06	661325	624206	798952	1.63512e+06	1.11564e+06	1.42087e+06
M215T248	Dethiobiotin	C10H18N2O3	C01909	1.71384e+07	2.60165e+07	1.76114e+07	9.1723e+07	1.99928e+07	1.81376e+07	9.17384e+07	9.85312e+07	1.16629e+07	1.03732e+08	4.43469e+06	1.31615e+07	8.04486e+06	1.57414e+07	4.22313e+06	1.02214e+07
M218T577	N-Acetylserotonin	C12H14N2O2	C00978	5.81357e+07	5.81164e+07	5.72355e+07	7.72568e+07	5.98085e+07	5.42843e+07	9.51436e+07	9.85602e+07	2.86164e+07	8.56415e+07	551543	1.34094e+07	2.59549e+07	3.39602e+07	1.69015e+07	1.39073e+07
M219T121	gamma-Glutamylalanine	C7H11N2O5R	C03740	1.06614e+08	1.78194e+08	1.68488e+08	4.38171e+08	5.87685e+07	1.15599e+08	2.95607e+08	2.87558e+08	9.96812e+07	2.19996e+08	1.96477e+07	4.54254e+07	1.1905e+08	1.22573e+08	5.71517e+07	3.90865e+07
M219T660	Capsidiol	C15H24O2	C09627	1.09778e+06	888463	856881	1.22968e+06	845359	1.01713e+06	750300	898792	1.54715e+06	854719	7.67679e+06	1.13212e+07	1.66585e+06	1.47268e+06	2.1366e+06	1.31034e+07
M224T343	(2S)-Flavanone	C15H12O2	C02099	1.23144e+06	2.35808e+06	2.52281e+06	4.07955e+06	2.83461e+06	1.98776e+06	2.75243e+06	3.82273e+06	2.4068e+06	281983	724437	379326	2.03272e+06	1.2209e+06	1.65212e+06	781451
M228T122	Deoxycytidine	C9H13N3O4	C00881	6.12633e+07	5.22627e+07	3.29845e+07	3.19468e+07	3.19024e+07	3.57328e+07	2.29632e+07	3.45625e+07	5.90719e+07	3.22628e+07	5.01222e+07	8.87525e+07	1.34423e+08	3.50863e+07	3.91033e+07	7.57932e+07
M228T743	Deoxyuridine	C9H12N2O5	C00526	1.43588e+08	9.07737e+07	1.09057e+08	2.68645e+08	1.46461e+08	9.68791e+07	3.5606e+08	3.113e+08	6.84971e+08	2.96077e+08	1.59396e+10	9.13384e+09	5.43499e+08	7.05401e+08	9.77553e+08	7.9704e+09
M229T100	D-Octopine	C9H18N4O4	C04137	3.08395e+07	1.27226e+07	1.0864e+07	1.02762e+08	3.19691e+06	3.21872e+07	1.32822e+08	9.21402e+07	9.32336e+06	7.41387e+07	818407	1.02577e+06	9.02301e+06	2.38438e+07	7.35152e+06	1.28992e+06
M232T122	N2-Succinyl-L-ornithine	C9H16N2O5	C03415	1.72739e+06	3.14942e+06	1.0496e+06	1.32445e+07	2.63321e+06	1.95172e+06	9.26836e+06	2.7354e+06	1.07111e+07	8.66143e+06	3.27029e+07	2.0638e+08	3.49855e+06	2.76236e+06	4.10089e+06	1.31712e+08
M235T93	N-[(2S)-2-Amino-2-carboxyethyl]-L-glutamate	C8H14N2O6	C21559	3.35715e+07	1.07591e+08	9.54494e+06	3.63517e+07	3.56186e+07	1.6879e+07	2.61403e+07	3.57537e+07	1.74416e+07	1.3002e+07	2.94478e+07	9.62761e+06	454979	5.47018e+06	1.97596e+07	8.01735e+06
M243T382	1-Hexadecanol	C16H34O	C00823	9.10509e+07	7.99045e+07	7.60564e+07	4.27192e+07	8.11276e+07	7.97739e+07	4.84583e+07	4.22065e+07	1.75749e+08	4.0291e+07	1.63111e+08	1.86011e+08	1.4854e+08	1.79538e+08	1.85469e+08	1.35149e+08
M243T565	Lumichrome	C12H10N4O2	C01727	1.66842e+07	1.95207e+07	1.1563e+07	3.2733e+07	1.66258e+07	1.11145e+07	4.5239e+07	4.14272e+07	2.08199e+07	2.51007e+07	693498	3.60381e+06	9.04107e+06	1.15454e+07	1.26105e+07	9.00987e+06
M250T743	Alprenolol	C15H23NO2	D07156	2.50981e+07	5.63299e+07	5.48739e+07	8.29647e+07	2.33188e+07	1.54768e+07	3.22491e+07	2.33252e+07	9.99284e+07	9.61698e+07	1.4993e+08	1.58076e+08	4.17858e+07	4.49083e+07	1.38888e+08	1.49063e+08
M261T91	D-Glucose 1-phosphate	C6H13O9P	C00103	1.2304e+07	1.53332e+07	9.57547e+06	4.69078e+07	2.06319e+07	1.30904e+07	1.18563e+08	7.89757e+07	9.35657e+06	5.81042e+07	882489	3.68792e+06	3.66145e+06	7.03999e+06	4.95826e+06	4.16379e+06
M273T743	Estradiol	C18H24O2	C00951	4.96228e+08	7.40792e+08	7.04686e+08	6.44049e+08	5.53216e+08	6.37876e+08	4.14198e+08	6.32481e+08	4.94224e+08	6.15023e+08	6.8208e+07	1.08195e+08	5.48529e+08	5.40943e+08	3.65399e+08	1.03086e+08
M279T880	Dibutyl phthalate	C16H22O4	C14214	5.23933e+07	5.0121e+07	5.6893e+07	1.20397e+08	5.00563e+07	5.01078e+07	1.16324e+08	1.22432e+08	5.60768e+07	9.79006e+07	1.28016e+06	3.05491e+06	3.72121e+07	3.30159e+07	3.71237e+07	1.87676e+07
M295T80	Indican	C14H17NO6	C08481	1.13994e+06	1.0244e+07	1.89158e+06	3.77674e+06	8.27792e+06	5.74346e+06	1.17899e+07	2.73044e+06	1.06375e+07	1.25127e+07	1.49988e+07	2.9058e+07	1.33555e+07	5.21742e+06	8.26935e+06	3.24199e+07
M300T803	Sphingosine	C18H37NO2	C00319	1.13225e+06	1.38433e+06	1.08988e+06	7.29676e+06	1.26188e+06	1.13853e+06	3.69869e+06	1.44048e+07	1.81414e+07	1.35472e+07	2.51605e+08	1.45816e+08	5.6246e+06	1.18714e+06	9.84164e+06	3.21338e+08
M302T789	Sphinganine	C18H39NO2	C00836	756336	1.05933e+06	446737	5.92567e+06	806032	890635	3.06376e+06	1.48956e+07	1.7052e+07	1.2488e+07	2.4257e+08	1.42098e+08	5.72999e+06	465968	9.11057e+06	3.15997e+08
M305T122	2'-Deamino-2'-hydroxy-6'-dehydroparomamine	C12H22N2O8	C20351	3.1543e+07	1.78353e+07	6.46115e+06	6.56622e+07	5.17739e+07	5.13882e+07	4.74484e+07	2.66829e+07	4.98286e+07	4.47847e+07	5.43596e+07	1.29978e+08	5.1231e+07	5.42789e+07	5.15839e+07	9.7232e+07
M310T879	N,N-Dimethylsphing-4-enine	C20H41NO2	C13914	1.40612e+08	1.7616e+08	2.10639e+08	9.99365e+07	1.02543e+08	1.66961e+08	1.19767e+08	9.61776e+06	1.39014e+07	7.41829e+06	370484	1.41248e+07	6.19478e+07	1.32956e+08	1.37677e+08	2.79487e+06
M324T102	CMP	C9H14N3O8P	C00055	7.64115e+07	8.8162e+07	6.46731e+07	2.39734e+08	1.05101e+08	6.62321e+07	4.79683e+08	4.70336e+08	8.23864e+07	3.99739e+08	163439	104472	4.46823e+07	8.07591e+07	3.61795e+07	1.75456e+06
M338T877	Erucic acid	C22H42O2	C08316	2.19492e+08	3.23203e+08	2.43075e+08	6.52478e+08	2.4067e+08	2.81633e+08	6.58238e+08	7.1167e+08	1.00698e+08	8.11504e+08	8.85025e+06	5.94804e+06	1.22461e+08	1.70302e+08	4.74146e+07	7.36654e+06
M339T115	AICAR	C9H15N4O8P	C04677	1.20424e+07	1.20952e+07	5.13783e+06	2.156e+07	7.96196e+06	7.28003e+06	2.92418e+07	3.73682e+07	9.37293e+06	1.4542e+07	4.46741e+06	3.67999e+06	3.80232e+06	4.89372e+06	6.68312e+06	6.97302e+06
M348T403	AMP	C10H14N5O7P	C00020	1.93033e+07	2.7118e+07	1.75412e+07	5.95078e+07	1.33772e+07	1.15682e+07	7.18757e+07	5.62027e+07	4.29638e+06	4.67173e+07	287255	3.70329e+06	3.59752e+06	3.66477e+06	1.43214e+07	3.51622e+06
M349T135	IMP	C10H13N4O8P	C00130	2.3665e+08	2.05128e+08	2.87275e+08	6.45023e+08	2.0804e+08	1.65119e+08	4.39528e+08	2.26254e+08	4.8515e+07	4.71644e+08	1.79117e+07	4.39752e+07	2.5961e+07	2.86124e+07	1.45015e+07	6.44629e+07
M350T309	S-(Formylmethyl)glutathione	C12H19N3O7S	C14871	3.67953e+06	5.43594e+06	5.31859e+06	1.06256e+07	6.04085e+06	7.23007e+06	1.72142e+07	1.74128e+07	3.6566e+06	1.38406e+07	431093	312975	5.45229e+06	4.93032e+06	2.543e+06	394731
M357T769	(4Z,7Z,10Z,13Z,16Z,19Z)-Docosahexaenoic acid ethyl ester	C24H36O2	C16185	3.01722e+06	2.83424e+06	2.6345e+06	1.32151e+07	2.97899e+06	2.27069e+06	1.21219e+07	1.3397e+07	2.133e+06	1.41618e+07	246786	282328	1.55182e+06	2.56834e+06	1.19031e+06	302987
M364T121_1	GMP	C10H14N5O8P	C00144	2.08421e+08	3.6895e+08	2.27861e+08	7.34105e+08	2.39751e+08	1.81517e+08	4.5493e+08	8.82649e+08	1.36843e+08	5.73326e+08	6.76823e+06	2.2525e+07	1.38709e+08	1.9828e+08	1.2859e+08	1.92521e+07
M367T866	Nervonic acid	C24H46O2	C08323	8.68535e+08	5.84793e+08	8.41856e+08	5.73322e+08	6.33956e+08	4.73779e+08	8.51279e+08	7.00031e+08	3.03924e+08	6.34379e+08	9.83976e+07	4.92952e+07	1.83895e+08	1.70224e+08	3.74864e+08	2.24411e+07
M377T448	Riboflavin	C17H20N4O6	C00255	419958	3.36635e+06	800941	2.24001e+07	1.59581e+06	1.75107e+06	1.11111e+07	1.43133e+07	7.14343e+06	1.18439e+07	3.93719e+06	1.67389e+07	7.69913e+07	1.12984e+07	6.54511e+06	3.38006e+07
M393T792	Deoxycholic acid	C24H40O4	C04483	4.96756e+07	2.17054e+07	5.24595e+07	3.13067e+07	4.56032e+07	2.3012e+07	2.96862e+07	3.01237e+07	7.22812e+07	3.72786e+07	2.52593e+08	1.97597e+08	9.6584e+07	1.27752e+08	6.98845e+07	2.45222e+08
M415T801_2	Sodium deoxycholate	C24H39O4. Na	C11171	1.6595e+08	1.16321e+08	1.77422e+08	1.42579e+08	3.3829e+07	1.43828e+08	3.15983e+08	5.57527e+08	2.13677e+07	1.70206e+08	2.53995e+07	1.90428e+07	3.02116e+07	4.52687e+07	1.13529e+08	1.3771e+08
M542T112_1	Adenosine diphosphate ribose	C15H23N5O14P2	C00301	238963	498847	247100	1.90022e+06	139472	1.02034e+06	1.88817e+06	2.28508e+06	2.79515e+06	1.76428e+06	2.62739e+06	6.40892e+06	2.42472e+06	916625	2.62492e+06	5.68146e+06
M546T99_1	alpha-D-Galactosyl-1,3-beta-D-galactosyl-1,4-N-acetyl-D-glucosamine	C20H35NO16	C04847	1.3461e+07	1.1567e+07	1.92045e+06	1.97192e+07	1.34035e+07	1.27686e+07	3.25302e+07	1.9953e+07	3.16594e+06	5.00803e+06	251391	5.11734e+06	5.94375e+06	1.40126e+07	9.767e+06	2.67344e+06
M111T70	2-Furoate	C5H4O3	C01546	7.63473e+07	5.61089e+07	1.06295e+08	7.58028e+07	6.73066e+07	1.26432e+07	7.68271e+07	1.0975e+08	1.83326e+08	5.69821e+07	3.1483e+08	4.29886e+08	8.13486e+07	9.22438e+07	1.02768e+08	1.54599e+08
M116T108	L-Valine	C5H11NO2	C00183	4.79153e+07	2.80968e+07	3.56761e+07	3.31025e+07	3.3991e+07	3.03423e+07	4.68086e+07	8.51239e+06	4.33581e+07	5.78459e+07	8.53433e+07	1.54071e+08	4.72402e+07	4.10719e+07	4.93053e+07	1.03895e+08
M128T81	Pyroglutamic acid	C5H7NO3	C01879	7.65847e+06	3.01544e+06	1.19891e+06	1.94309e+07	5.66944e+06	3.50729e+06	1.82287e+06	4.1384e+07	7.42433e+06	1.23424e+07	1.15648e+08	1.47077e+08	6.55954e+06	3.24284e+07	7.32032e+06	6.81233e+07
M130T134	Beta-Leucine	C6H13NO2	C02486	5.38027e+07	5.91828e+07	5.87272e+07	1.06837e+08	5.24687e+07	6.05795e+07	1.02487e+08	1.21576e+08	6.13013e+07	1.07895e+08	9.7808e+06	2.52627e+07	4.21017e+07	5.11705e+07	3.42482e+07	2.57072e+07
M131T103	D-Ornithine	C5H12N2O2	C00515	2.89638e+07	2.68773e+07	2.30285e+07	3.25879e+07	2.6214e+07	2.45567e+07	3.23448e+07	2.82168e+07	2.17207e+07	2.91708e+07	5.95889e+06	8.53618e+06	2.23723e+07	2.0825e+07	2.06686e+07	1.14446e+07
M133T186	L-Malic acid	C4H6O5	C00149	2.57114e+06	2.96821e+06	2.25279e+06	5.49892e+06	2.46705e+06	2.1311e+06	5.18618e+06	5.46245e+06	2.14676e+06	5.41781e+06	620892	2.23375e+06	1.57875e+06	2.25012e+06	1.34785e+06	1.84034e+06
M135T122	Hypoxanthine	C5H4N4O	C00262	2.5856e+08	2.44178e+08	3.18051e+08	1.99332e+08	3.4726e+08	3.75365e+08	2.11649e+08	2.33211e+08	4.95242e+08	2.9563e+08	2.09625e+09	1.21979e+09	4.81909e+08	4.91686e+08	5.85148e+08	1.14617e+09
M135T863	Phenyl acetate	C8H8O2	C00548	1.16541e+09	1.03903e+09	8.29008e+08	2.79373e+09	9.64962e+08	7.56886e+08	2.43347e+09	2.32076e+09	5.43184e+08	2.63225e+09	1.11321e+08	6.18028e+08	6.2546e+08	6.36839e+08	4.93171e+08	6.30605e+08
M145T121	L-Fucose	C6H12O5	C00507	1.48504e+07	1.39647e+07	1.18274e+07	1.61924e+07	1.307e+07	1.14929e+07	1.74006e+07	1.50113e+07	1.01496e+07	1.36475e+07	1.13563e+06	832048	1.089e+07	1.10092e+07	1.02984e+07	3.53369e+06
M145T89	L-Glutamine	C5H10N2O3	C00064	6.59428e+08	6.55805e+08	6.84431e+08	1.02293e+09	7.93756e+08	4.41212e+08	6.68203e+08	7.5526e+08	1.08997e+09	1.01354e+09	9.57964e+08	1.07728e+09	1.01857e+09	6.23693e+08	7.18244e+08	7.33518e+08
M147T298	trans-Cinnamate	C9H8O2	C00423	1.4002e+07	1.62009e+07	1.43612e+07	1.16502e+07	2.6603e+07	2.83659e+07	1.91107e+07	3.00587e+07	2.74106e+07	1.40599e+06	8.22559e+06	8.84037e+06	9.99548e+06	1.00486e+07	1.14752e+07	4.10155e+06
M148T122	L-Methionine	C5H11NO2S	C00073	6.58063e+07	7.8344e+07	5.78786e+07	1.07126e+08	6.77293e+07	6.56891e+07	9.07694e+07	5.99857e+07	8.22162e+07	6.09747e+07	3.33223e+07	1.39532e+07	5.5002e+07	3.74985e+07	6.93016e+07	5.02705e+07
M154T128	2-Oxoarginine	C6H11N3O3	C03771	4.03822e+06	2.61413e+06	3.02965e+06	1.20542e+06	3.80272e+06	3.25487e+06	1.16416e+06	680974	4.75277e+06	987631	1.10914e+07	4.9305e+06	4.37748e+06	4.23655e+06	6.01339e+06	4.57312e+06
M174T91	Citrulline	C6H13N3O3	C00327	1.33697e+07	1.57275e+07	1.26288e+07	3.07682e+07	1.20759e+07	1.29227e+07	3.23157e+07	2.64938e+07	1.04669e+07	3.03409e+07	142031	1.78352e+06	9.775e+06	1.25504e+07	7.45249e+06	1.50307e+06
M177T78	Pyrophosphate	H4P2O7	C00013	4.75288e+08	4.24679e+08	4.50067e+08	3.02221e+08	3.57816e+08	3.27924e+08	3.11038e+08	2.62397e+08	1.3248e+09	8.97089e+08	5.65706e+08	6.23805e+08	5.91137e+08	5.97878e+08	9.44784e+08	1.44259e+09
M187T122	Azelaic acid	C9H16O4	C08261	1.5029e+07	7.9369e+06	1.0478e+07	2.88289e+07	9.46909e+06	1.57e+07	5.67714e+07	4.3973e+07	1.01215e+07	1.58244e+06	2.61428e+06	2.65624e+06	1.68791e+07	1.2679e+07	1.3304e+07	2.95576e+06
M188T340	Kynurenic acid	C10H7NO3	C01717	1.23494e+06	2.88133e+06	2.58099e+06	5.92918e+06	2.1958e+06	1.83427e+06	3.08466e+06	3.05891e+06	1.56019e+06	2.3559e+06	1.51956e+06	3.04516e+06	1.44135e+06	1.43757e+06	1.07577e+06	1.57028e+06
M221T854	N-Acetyl-D-glucosamine	C8H15NO6	C00140	2.02614e+07	2.71034e+07	2.58014e+07	2.78882e+07	2.41221e+07	2.47585e+07	2.64371e+07	2.25148e+07	2.00104e+07	2.34507e+07	1.96366e+07	2.66087e+07	2.47604e+07	1.82714e+07	1.94747e+07	2.08974e+07
M227T937	Myristic acid	C14H28O2	C06424	5.99848e+07	5.75859e+07	4.70451e+07	6.20926e+07	6.03715e+07	5.7315e+07	6.75532e+07	5.96807e+07	5.45974e+07	5.42226e+07	2.63982e+07	3.16885e+07	4.68445e+07	4.67602e+07	4.44412e+07	3.4807e+07
M229T454	Dodecanedioic acid	C12H22O4	C02678	2.36002e+06	2.77076e+06	1.62163e+06	2.45269e+06	479557	429418	1.62994e+06	1.87632e+06	444277	416801	1.03333e+06	1.52354e+06	353806	387718	287659	1.98272e+06
M239T116	Homocarnosine	C10H16N4O3	C00884	980397	243509	111999	2.01626e+06	997414	1.06582e+06	262177	289261	3.19733e+06	311581	2.61077e+07	1.05215e+08	2.07877e+06	4.17677e+06	2.23925e+06	8.81009e+07
M259T76	D-Mannose 1-phosphate	C6H13O9P	C00636	1.4833e+09	1.09142e+09	1.28517e+09	1.50606e+09	1.10439e+08	1.57918e+09	3.0462e+09	2.85576e+09	8.79229e+08	1.456e+09	8.24664e+07	9.29799e+07	5.32646e+08	7.47761e+08	4.67689e+08	4.40529e+07
M270T435	Genistein	C15H10O5	C06563	6.7466e+06	7.82481e+06	6.95879e+06	8.09538e+06	7.64082e+06	8.80007e+06	9.42251e+06	8.18316e+06	1.09372e+07	9.99252e+06	8.83766e+06	9.08519e+06	9.30972e+06	7.9128e+06	9.18673e+06	1.04687e+07
M281T108	Pseudobaptigenin	C16H10O5	C10522	7.20367e+06	2.47906e+07	3.14487e+07	1.3047e+07	3.60535e+07	3.65483e+07	1.3717e+07	4.92184e+07	1.68892e+06	9.88295e+06	4.53065e+06	3.17333e+06	1.65457e+06	3.15056e+07	8.00799e+06	3.30182e+06
M283T857	Guanosine	C10H13N5O5	C00387	3.31656e+09	7.03603e+09	9.96747e+09	2.26677e+09	3.93453e+09	1.53747e+09	5.12818e+09	3.15261e+09	1.18362e+10	9.23443e+09	5.68976e+09	7.54203e+09	5.56481e+09	4.13641e+09	9.31511e+09	6.24256e+09
M289T76	Sedoheptulose 7-phosphate	C7H15O10P	C05382	1.00913e+08	9.25482e+07	1.90077e+07	3.35119e+08	6.55952e+07	7.25261e+07	3.10728e+08	1.44107e+08	1.72384e+07	1.61896e+08	3.85604e+06	8.67132e+06	5.38949e+07	6.25644e+07	1.03343e+07	1.04094e+08
M308T84	N-Acetyl-a-neuraminic acid	C11H19NO9	C19909	6.29633e+08	5.99691e+08	4.90231e+08	7.30537e+08	4.17508e+08	4.88961e+08	5.87849e+08	5.78642e+08	1.73733e+08	5.50184e+08	2.17497e+06	7.25301e+06	2.80228e+08	3.52517e+08	1.77594e+08	4.83258e+06
M309T69	D-Ribose 2,5-bisphosphate	C5H12O11P2	C20986	2.1314e+07	2.04569e+07	1.63585e+07	1.1424e+08	1.95227e+07	1.25559e+07	9.40172e+07	9.38662e+07	6.02086e+06	1.0699e+08	382283	6.41185e+06	6.99857e+06	1.01258e+07	5.8453e+06	7.89305e+06
M329T972_1	Docosapentaenoic acid (22n-3)	C22H34O2	C16513	3.49174e+09	3.78591e+09	2.71689e+09	1.07402e+10	2.52755e+09	2.60348e+09	1.31675e+10	1.01981e+10	1.48592e+09	9.2485e+09	3.08316e+07	4.46384e+07	8.33439e+08	1.69273e+09	4.05156e+08	6.51406e+07
M340T69_2	beta-D-Fructose 1,6-bisphosphate	C6H14O12P2	C05378	1.0284e+08	5.83745e+07	8.66758e+07	6.05498e+07	1.78716e+08	8.44868e+07	1.04296e+08	1.01157e+08	1.85092e+08	2.2328e+08	1.67025e+08	1.92423e+08	1.27236e+08	1.25659e+08	1.35085e+08	1.13702e+08
M342T154	Mannobiose	C12H22O11	C01728	1.10772e+06	1.27791e+06	795887	2.09998e+06	1.49067e+06	477032	2.04896e+06	1.69883e+06	489186	1.31949e+06	1679.68	5388.35	209914	2.89044e+06	375087	17731.3
M369T508	6-Keto-prostaglandin F1a	C20H34O6	C05961	18302.2	21139.2	22407.3	60480.6	6721.41	23218.6	52953.9	33554.2	234773	46285.3	3.29575e+06	4.12842e+06	58594.3	93123.6	63943.5	9.11754e+06
M378T120_2	S-Lactoylglutathione	C13H21N3O8S	C03451	1.48991e+07	1.73703e+07	2.16946e+07	7.54643e+06	7.49805e+06	7.52238e+06	8.38019e+06	7.12325e+06	5.53714e+06	4.47528e+06	5.1732e+06	5.30087e+06	4.18222e+06	4.93272e+06	7.12902e+06	5.45136e+06
M455T376_2	FMN	C17H21N4O9P	C00061	6.47648e+06	7.53053e+06	6.3227e+06	1.92409e+07	6.23106e+06	4.77609e+06	2.02696e+07	1.97217e+07	3.08987e+06	1.74893e+07	10483.4	165569	1.90903e+06	3.36329e+06	2.05075e+06	373900
M458T300	5-Methyltetrahydrofolic acid	C20H25N7O6	C00440	887377	467382	226352	1.88498e+06	772058	555057	6.32376e+06	1.63194e+06	345336	1.82027e+06	31725.2	243622	253392	348006	543801	273866
M506T82_1	Phosphoadenosine phosphosulfate	C10H15N5O13P2S	C00053	1.39874e+06	1.12635e+06	1.82041e+06	4.09334e+06	691856	2.07847e+06	1.6859e+06	2.71309e+06	1.74782e+07	1.91441e+06	4.18916e+06	3.78746e+06	8.33681e+06	1.23887e+07	1.20224e+07	790544
M604T83	Guanosine diphosphate mannose	C16H25N5O16P2	C00096	15218.9	13229.8	1.87451e+06	672413	11810.2	3766.42	100336	631409	2.01119e+06	770591	1.82037e+07	9.15191e+06	727825	4200.75	793587	5.90826e+07
